# Supplementary material for: Study on diverse pathological characteristics of heart failure in different stages based on proteomics
Source: J Cell Mol Med. 2022 Jan 19;26(4):1169–82. doi: 10.1111/jcmm.17170 (PMC8831959; doi:10.1111/jcmm.17170)
Supplement: Supplementary file 2 — Fig S2A [file JCMM-26-1169-s005.xlsx]

## Sheet: sample load
	Group	Sample	PCA1-17.89%	PCA2-14.59%	PCA3-7.98%	PCA4-7.22%	PCA5-6.39%	PCA6-6.15%	PCA7-5.75%	PCA8-5.39%	PCA9-5.06%	PCA10-4.92%	PCA11-4.7%	PCA12-4.64%	PCA13-3.9%	PCA14-3.4%	PCA15-2.01%	PCA16-0%
TAC-2W_1	TAC_2W	TAC-2W_1	0.0310668	0.244392	-0.260349	0.305089	0.526069	-0.450075	-0.257778	0.0485979	-0.338217	0.0670649	-0.0124944	-0.0110979	0.128684	0.138233	0.0572961	-0.268703
TAC_2W_2	TAC_2W	TAC_2W_2	-0.10817	0.257635	-0.348648	-0.159057	0.0323759	0.418658	0.438377	-0.110301	-0.439748	-0.35696	-0.0374752	0.04302	-0.0794603	0.0729275	-0.0256565	-0.240958
TAC_2W_3	TAC_2W	TAC_2W_3	-0.0175489	0.166896	-0.526486	-0.224958	-0.10991	0.237536	-0.506604	-0.0420886	0.436254	-0.0602266	-0.134642	-0.185918	0.176772	-0.0124186	0.0407701	-0.193437
TAC_2W_4	TAC_2W	TAC_2W_4	-0.106933	0.324537	-0.195056	-0.0207403	-0.289818	-0.28755	0.426833	0.213599	0.27376	0.445083	-0.105711	0.313148	-0.00775643	-0.0175419	0.0136989	-0.259688
TAC_4W_1	TAC_4W	TAC_4W_1	-0.224061	0.10766	0.318483	-0.357676	0.371645	0.0186982	0.0871379	0.526004	0.236522	-0.16707	0.278454	-0.22736	-0.0141957	0.0228215	0.0236384	-0.267832
TAC_4W_2	TAC_4W	TAC_4W_2	-0.173225	0.175369	0.29108	-0.32894	0.0176046	-0.331605	0.0460298	-0.735148	0.0946088	-0.0339206	-0.0494624	-0.169412	-0.0319532	0.0142706	0.0221168	-0.224753
TAC_4W_3	TAC_4W	TAC_4W_3	-0.158397	0.229937	0.253534	0.199467	-0.547962	-0.170723	-0.285574	0.237919	-0.248171	-0.3594	-0.159426	-0.0934436	-0.106377	-0.24291	0.0466359	-0.230226
TAC_4W_4	TAC_4W	TAC_4W_4	0.162403	0.259299	0.330961	-0.11186	-0.0645	0.420127	-0.337639	-0.0672336	-0.243295	0.444159	0.264183	0.291534	0.0174143	0.111734	0.0465421	-0.242788
TAC_12W_1	TAC_12W	TAC_12W_1	-0.037107	0.122106	0.233373	0.690659	0.14927	0.348622	0.162737	-0.159691	0.391964	-0.069145	-0.131605	-0.0973329	0.038777	0.0726083	0.0137276	-0.2535
TAC_12W_2	TAC_12W	TAC_12W_2	0.475664	-0.152142	-0.0537201	-0.0371065	0.0800545	-0.0130204	0.113382	-0.037868	0.0363371	-0.0310746	0.0562639	-0.017556	-0.16404	-0.471599	0.638271	-0.251001
TAC_12W_3	TAC_12W	TAC_12W_3	0.384617	-0.21852	0.0776642	-0.0717743	-0.26161	-0.122619	0.0806119	0.0881282	0.0115138	-0.17275	-0.0811408	-0.0697996	0.173174	0.734139	0.176791	-0.231863
TAC_12W_4	TAC_12W	TAC_12W_4	0.515255	-0.0815476	0.00919526	-0.043879	0.0153043	-0.071215	0.0416564	0.00134342	0.0412986	-0.0708906	0.0249328	-0.0220176	-0.00610962	-0.250118	-0.737754	-0.322637
Sham_1	Sham	Sham_1	-0.223663	-0.262818	-0.259535	0.226563	-0.23251	-0.088457	-0.0185819	-0.134475	0.03945	-0.00715073	0.764426	-0.0758404	-0.191484	0.0695666	-0.0373506	-0.217465
Sham_2	Sham	Sham_2	-0.260673	-0.376302	0.0633448	-0.0270578	0.00490108	0.0139089	0.0248371	-0.0425511	-0.0582179	-0.112719	-0.00683866	0.363822	0.724211	-0.225344	0.0343241	-0.241057
Sham_3	Sham	Sham_3	-0.216547	-0.384517	-0.00949646	-0.0668666	0.170031	0.0166926	-0.208802	0.00878749	0.0827005	-0.0719681	-0.320406	0.455074	-0.559713	0.124688	-0.0453309	-0.274182
Sham_4	Sham	Sham_4	-0.194928	-0.356761	-0.0229853	-0.012437	-0.0540007	0.130281	0.0717261	0.0717749	-0.269659	0.502292	-0.281422	-0.575268	-0.0104908	-0.0503369	-0.032831	-0.254931

## Sheet: gene load
	Var.2	PC1	PC2	PC3	PC4	PC5	PC6	PC7	PC8	PC9	PC10	PC11	PC12	PC13	PC14	PC15	PC16
A0A023ZT56	A0A023ZT56	-1.08807	1.1425	1.00142	-1.64829	0.498265	0.506316	-0.430029	-1.25473	0.636798	0.2597	0.748014	-1.23899	0.432699	-0.502578	-0.0142198	-1.17961e-16
A0A068BIT0	A0A068BIT0	-0.976518	0.940668	0.620664	1.79951	-0.265062	-0.0909385	0.00780613	-0.808084	0.383254	0.0593051	-1.03487	-1.30748	1.53696	-0.185841	0.00124351	-1.38778e-15
A0A068WAQ5	A0A068WAQ5	-0.794191	-2.65375	0.827049	-0.0339521	0.921672	0.706188	-0.850138	-0.0377717	0.318624	0.215696	-0.327654	2.16784	-0.408035	-0.421349	0.0178143	5.67255e-16
A0A087WNP6	A0A087WNP6	4.69751	-0.987394	-0.721618	0.517742	0.0108309	0.192627	0.173997	0.248206	0.757697	-0.82722	-0.446198	-0.460496	0.248074	-0.726885	-0.555844	-1.38778e-16
A0A087WNT1	A0A087WNT1	1.00132	1.06458	-2.22729	1.4428	1.68274	-1.9485	-1.11566	0.337444	-1.75151	0.564987	-0.155701	0.539547	0.599181	0.975349	0.138016	-1.36002e-15
A0A087WNW3	A0A087WNW3	0.0769747	1.16644	1.66981	-0.259071	-1.74194	-1.28534	-0.280277	-0.462445	-0.29146	-0.556221	0.733708	-1.03597	-0.572031	-1.34891	0.729222	-1.69309e-15
A0A087WNZ5	A0A087WNZ5	3.09703	-1.84113	-0.934041	-0.622729	-0.531425	-0.675981	1.22203	0.178285	-0.439787	0.568725	-0.448537	-0.460592	-0.922764	-2.48095	0.320773	-2.05391e-15
A0A087WPK3	A0A087WPK3	1.8406	1.14108	-0.499134	0.891752	2.40846	-2.41372	-0.935677	0.356055	-1.71114	0.681399	0.09804	0.208317	0.667993	-0.0389811	-0.916958	-1.27676e-15
A0A087WPL5	A0A087WPL5	-0.858842	1.85355	-1.07471	-0.0373414	1.8197	-2.10131	-0.0190009	0.632551	-0.608797	-0.0114834	0.0222938	0.109197	0.21864	0.348042	-0.00234767	2.77556e-17
A0A087WQ31	A0A087WQ31	-1.73491	0.809942	1.02998	0.608653	-0.433477	0.0455583	0.369387	-0.398787	0.677568	0.908449	0.050687	0.25502	0.212138	-0.313889	-0.106051	-3.81639e-16
A0A087WQS0	A0A087WQS0	0.0557281	1.54408	-0.977703	0.97076	1.91223	-0.524075	0.397928	-0.579278	-1.80379	0.58601	-0.928593	1.21526	1.23728	0.665136	0.548285	-8.18789e-16
A0A087WQS2	A0A087WQS2	-1.11065	0.35082	0.72617	-0.628075	1.22786	0.534075	-0.382136	-0.244284	1.9637	-0.0966475	0.523451	0.376986	1.82422	-0.615895	0.238673	-8.32667e-17
A0A087WR45	A0A087WR45	4.45738	-0.844805	0.63843	0.620033	0.22881	-0.664478	0.241366	-0.619666	0.340069	-0.819347	-0.149392	-0.244648	2.03409	0.515097	0.0287814	-9.4369e-16
A0A087WR50	A0A087WR50	2.65087	0.574381	-0.674955	1.13086	0.363415	0.573185	1.72823	0.679771	1.12321	0.27169	0.870576	-0.440851	-0.451519	-1.7688	-0.622684	-2.19269e-15
A0A087WS40	A0A087WS40	0.138772	-1.45994	-0.964215	-1.12523	0.795646	-1.93902	0.432968	-1.75719	-0.785608	-0.73106	-0.517751	0.928895	2.39831	-0.440666	-1.60542	1.4988e-15
A0A087WSP5	A0A087WSP5	0.255437	0.0644757	0.843734	-1.47319	1.8901	-0.171338	-0.342442	2.25334	0.629681	-0.749869	1.08621	-1.01139	0.0660853	-0.0215176	0.0449657	1.66533e-16
A0A087WSS1	A0A087WSS1	1.18622	0.860726	1.40451	-0.194746	-1.32319	0.144884	-1.58492	-1.51598	-1.7376	1.38476	-0.512883	-0.94952	-0.503765	-1.06926	0.571589	-1.83187e-15
A0A097BW18	A0A097BW18	1.39376	2.63822	0.372505	1.3865	1.61646	1.49842	-0.22515	-1.05854	0.359821	0.335706	-0.036065	0.00146828	0.203333	0.390226	-0.389479	-3.88578e-16
A0A0A0MQ68	A0A0A0MQ68	-2.0723	-2.31807	0.180827	-0.727606	0.297166	-0.182712	-0.205036	-1.09309	-0.292201	-0.436214	-1.2016	0.39355	0.476301	-0.317439	-0.235283	2.77556e-16
A0A0A0MQ79	A0A0A0MQ79	2.42226	1.62648	0.134642	1.82523	0.338724	0.539737	-0.10322	-0.470276	1.41663	1.61845	-0.164685	1.05328	0.53091	-0.508774	-0.48498	-1.94289e-15
A0A0A0MQA6	A0A0A0MQA6	0.0905549	1.45869	-1.71658	0.481569	1.91619	-0.582458	0.102088	-0.503896	-1.94862	0.483237	2.16078	0.534041	0.0677669	0.784574	-0.126002	2.77556e-17
A0A0A0MQD2	A0A0A0MQD2	-0.0153971	1.96341	-0.59187	-0.343017	-1.28171	-0.106721	1.47823	0.108259	-0.464528	0.978467	-1.06515	0.508114	0.551434	-0.48956	-0.10691	1.38778e-17
A0A0A0MQF5	A0A0A0MQF5	1.6332	0.539445	1.47907	-1.55132	1.12995	-0.766855	0.253687	1.34671	0.574505	-1.14369	1.12215	-0.488053	-0.332689	-0.302535	-1.12732	7.21645e-16
A0A0A0MQF6	A0A0A0MQF6	-0.933183	0.945671	-0.136956	1.32868	-1.10676	0.14175	1.08677	0.999054	0.934293	0.564099	-0.662672	-0.186557	-0.275538	-0.199601	0.020202	-8.88178e-16
A0A0A6YVP4	A0A0A6YVP4	-1.69563	-1.83599	0.489324	-0.13321	0.087397	-1.15179	-0.485057	-0.364921	1.12118	-0.997247	0.451311	1.53443	0.541241	-1.07715	-0.738363	6.93889e-16
A0A0A6YVV2	A0A0A6YVV2	0.00516867	2.51223	1.52091	1.13231	-0.0209037	0.274065	0.0234948	0.175839	-0.185016	0.605973	-0.00844792	0.564732	-0.183947	0.233009	0.014162	-5.82867e-16
A0A0A6YW06	A0A0A6YW06	0.392267	2.72375	0.487245	1.04366	0.280609	0.296673	0.0213394	-0.0248488	1.00388	-0.49988	1.26127	-0.466173	-0.549854	-0.236259	-0.5842	-4.996e-16
A0A0A6YW07	A0A0A6YW07	-1.98205	1.44324	-1.19857	-0.0899526	-0.283616	-0.43651	-0.200394	0.483354	0.170201	0.609578	0.119695	0.409648	0.104423	0.340456	-0.13075	1.52656e-16
A0A0A6YW28	A0A0A6YW28	-0.597309	-1.69761	0.281071	-0.346751	1.11841	-0.25143	0.00883591	0.739468	0.00380164	-0.904369	0.357812	1.04847	3.25978	-1.1279	0.0650758	4.30211e-16
A0A0A6YWB0	A0A0A6YWB0	-0.601341	1.42257	0.755074	-0.655172	-0.0498115	0.136219	-1.76457	-2.93415	0.53338	-0.292714	0.447843	-0.329232	0.634256	0.228317	-0.116341	2.77556e-16
A0A0A6YWM5	A0A0A6YWM5	0.555534	2.22689	0.80122	1.69114	-0.263562	0.275725	0.106615	0.0929039	-0.581746	-0.61446	-0.962389	-0.475402	-0.713048	-0.698644	-1.74652	7.91034e-16
A0A0A6YWX1	A0A0A6YWX1	-0.54577	-0.465766	0.398851	-0.477756	0.448712	-0.739688	-0.0854116	2.43405	0.416026	-0.259265	1.95038	-1.35591	-0.628026	-0.280687	-0.106967	-2.35922e-16
A0A0A6YX18	A0A0A6YX18	-1.76184	0.648526	0.127636	-0.334949	0.15227	0.373084	0.279248	0.163142	1.68555	0.688876	0.219539	0.282171	0.337784	0.027098	-0.00163186	-5.06539e-16
A0A0A6YXH3	A0A0A6YXH3	-0.651183	-0.425363	0.36944	0.0917164	0.820013	-0.325907	-0.270742	-0.0408102	0.933677	1.10371	-0.265914	1.93032	-2.15066	0.30616	-0.860104	2.77556e-16
A0A0A6YY64	A0A0A6YY64	-0.91558	-0.753088	0.430527	-0.87879	0.407175	-2.15624	0.612534	-0.803085	-1.3588	0.923105	-1.60798	-0.973688	-0.746742	0.481636	0.580512	-1.33227e-15
A0A0A7NQN9	A0A0A7NQN9	-2.13151	-1.22086	-1.08989	0.675664	-1.32682	-1.11782	-0.700867	-0.384658	-0.485369	-0.842553	1.28656	-0.19308	-1.2618	-0.523029	-0.24846	-3.46945e-17
A0A0B4J1L4	A0A0B4J1L4	-1.30203	2.33227	0.770636	-0.41712	-0.120824	-0.920076	-0.595153	0.206436	0.248606	-0.401435	-0.00762946	-0.244983	-0.07343	-0.342579	-0.067006	8.60423e-16
A0A0G2JDN7	A0A0G2JDN7	3.58156	1.72406	0.364367	-0.433127	-0.372212	0.956244	1.04666	-0.69943	0.0823238	-0.0668181	-0.0135586	-0.377208	0.170985	-0.349328	-0.487256	2.77556e-17
A0A0G2JDV6	A0A0G2JDV6	3.62172	-0.0171665	0.817667	-0.727003	-0.542271	-0.460577	-0.355354	-0.719285	-1.02316	1.25913	1.37658	0.597257	0.557524	1.08895	-1.13375	1.08247e-15
A0A0G2JDZ4	A0A0G2JDZ4	4.58208	-1.70803	0.105573	-0.41375	-0.012693	0.279026	0.451014	-0.211239	-0.390893	-0.251945	-0.0797818	-0.120753	0.767423	-0.467612	-0.689762	-7.97973e-17
A0A0G2JEP0	A0A0G2JEP0	-1.94738	0.834753	0.797721	0.149007	-0.687229	0.549026	0.368869	-0.0123219	-0.0160947	-0.0779209	0.494145	-0.367952	0.406059	-0.0429331	-0.254495	1.29063e-15
A0A0G2JEP4	A0A0G2JEP4	1.5188	2.41066	0.0735769	-0.0126909	-0.5781	-1.10955	-1.93143	0.961376	0.162409	0.468106	-0.821464	0.26034	1.58906	1.31891	0.289329	-5.55112e-16
A0A0G2JEU1	A0A0G2JEU1	-2.13195	-1.3816	-0.409682	-0.571801	0.107123	-0.133348	0.884769	-0.473638	-1.27874	0.109036	-0.999635	0.619104	0.498084	-0.737762	0.350907	-5.55112e-17
A0A0G2JEX1	A0A0G2JEX1	4.60263	0.661766	-1.64915	-0.436659	1.19424	-0.429211	-0.24813	0.174115	-0.888394	-0.214802	-0.183119	0.0933522	0.283396	-0.52006	-0.700893	-3.33067e-16
A0A0G2JF37	A0A0G2JF37	2.58653	-0.703136	0.617722	-1.42452	-1.32535	1.06127	-2.56807	-0.839176	0.928012	0.827053	0.999723	0.557586	-0.409012	0.380194	-0.442886	1.36002e-15
A0A0G2JF72	A0A0G2JF72	-2.06542	0.847553	1.27901	-0.0687367	0.875507	-0.249812	0.209499	-0.328215	-0.8027	-0.0626529	0.400266	-0.250652	-0.773419	-0.150803	-0.334111	5.48173e-16
A0A0G2JFB4	A0A0G2JFB4	-0.98159	1.1681	1.15767	-0.380242	-1.56761	-0.264303	-0.962641	0.74548	0.890193	-0.64958	-0.440014	0.599085	-0.0635239	-0.00482689	-0.522074	1.27676e-15
A0A0G2JGQ4	A0A0G2JGQ4	0.675785	0.400752	-2.5692	-0.557861	0.583373	1.6899	1.14595	-0.556441	-2.41131	-1.79714	-0.0983023	0.397866	-0.723392	0.516576	-0.287715	2.63678e-15
A0A0G2JGS4	A0A0G2JGS4	1.34399	-0.110079	-2.14962	0.940618	0.943454	1.7668	0.323578	-0.651919	-0.0354295	-2.28232	-0.898598	0.343436	2.74628	0.572441	0.39262	2.77556e-16
A0A0G2JGX4	A0A0G2JGX4	-2.27255	-1.54438	-0.590347	0.550525	-1.06814	0.237529	0.519602	-0.690915	0.193351	-0.376593	0.410852	0.149269	0.996702	-0.319483	-0.337585	1.02696e-15
A0A0J9YU07	A0A0J9YU07	0.0591919	0.975537	-0.625931	-0.0180614	-1.64337	-1.5518	-1.40921	-0.556785	-1.02675	-0.449758	-0.5647	0.313934	0.924042	2.26048	0.455008	1.47105e-15
A0A0J9YU62	A0A0J9YU62	-0.704354	0.4704	-1.26496	-0.213712	-2.16279	0.385703	0.245358	-0.00176984	-1.18047	-0.753016	2.07556	-0.827531	-0.78872	0.0140333	0.0557003	7.00828e-16
A0A0J9YUL3	A0A0J9YUL3	-0.572025	2.76629	-1.30984	0.0329215	0.458622	-0.774224	0.410829	0.825301	-0.465062	0.175931	-0.461005	0.732969	0.214638	0.0430651	-0.100104	2.77556e-17
A0A0J9YUN4	A0A0J9YUN4	1.24329	2.01796	-0.677643	-0.572917	1.55377	0.515455	0.173173	0.443731	-1.94547	1.32627	0.659765	1.63854	-0.0119315	-0.285885	0.989055	-1.41553e-15
A0A0M3HEP3	A0A0M3HEP3	-0.0913254	0.311028	-0.639881	-0.993678	-1.03205	-0.836783	-0.0151397	-0.342945	1.01558	2.0713	0.426802	1.71017	-0.881034	0.605939	0.0749977	9.71445e-16
A0A0N4SUH8	A0A0N4SUH8	4.44081	-0.791448	0.313045	-0.618591	-0.717558	0.201544	-0.0197742	-0.451394	-0.217036	-0.489644	0.226451	-0.421646	-0.601623	-0.468815	-0.811966	-3.05311e-16
A0A0N4SUJ2	A0A0N4SUJ2	-1.21288	1.53079	1.0024	0.548136	0.438959	-0.297884	-0.516043	0.792699	1.49578	-0.695673	0.276943	-0.237794	-0.211121	-0.473947	0.0238002	-6.66134e-16
A0A0N4SV15	A0A0N4SV15	-0.437169	0.283228	0.747557	1.15671	-1.75636	1.49557	-0.827182	-1.87274	0.482869	0.142505	0.198161	0.0142894	-0.0806265	-0.157931	0.0498064	8.11851e-16
A0A0N4SVK8	A0A0N4SVK8	-1.57749	0.828419	1.28209	-0.375979	-1.14676	-0.434552	-0.862773	0.098108	0.271781	-0.548908	0.802178	-0.548708	-0.586803	-0.832701	-0.0885096	3.19189e-16
A0A0N4SW73	A0A0N4SW73	0.593153	1.78453	1.3667	-0.410415	-0.408872	0.155061	-1.00738	-1.77592	2.17076	-0.0620058	-0.337889	0.387504	0.252748	0.283538	-0.332871	1.16573e-15
A0A0R4IZW8	A0A0R4IZW8	-0.390351	2.14426	-2.26183	0.637472	2.27939	-0.456587	-0.484539	-0.680943	0.485461	-0.458916	-0.465986	-0.85996	0.298565	0.825756	0.139807	-2.22045e-16
A0A0R4IZX2	A0A0R4IZX2	3.60408	-0.878208	0.929155	1.50949	0.270512	0.744615	1.30202	-0.37573	1.52616	-0.463763	-0.686773	0.924878	-0.00179122	0.304831	0.821077	-2.66454e-15
A0A0R4IZY0	A0A0R4IZY0	-1.29631	1.32287	-1.28076	-0.422052	1.10466	0.441514	0.661668	0.971893	0.177025	-0.299195	0.381171	1.55813	1.21143	-0.181989	-0.275272	1.22125e-15
A0A0R4J005	A0A0R4J005	-0.248615	1.40032	1.17622	0.994597	0.692597	-0.674646	0.167919	-2.58663	1.12216	-0.672777	-1.02066	-0.789712	0.186938	-0.0702732	-0.249635	-1.33227e-15
A0A0R4J018	A0A0R4J018	1.14824	0.903482	-2.20261	1.08903	3.03548	-1.15862	-1.98935	-0.664012	-0.515514	-0.336793	-0.625372	-0.503685	1.20598	0.520417	0.533519	-2.16493e-15
A0A0R4J023	A0A0R4J023	-1.39568	-3.02631	-1.0636	0.0535683	-0.093261	0.267646	-0.155591	-0.0224816	-0.487865	0.673584	0.520329	-0.0197639	-1.7235	0.483335	-0.246428	4.44089e-16
A0A0R4J036	A0A0R4J036	0.813564	1.16454	2.36862	2.5778	0.960346	-0.258488	-0.0782262	0.44723	-1.21938	-1.02483	-0.184822	0.451961	0.440539	-0.0506859	0.154213	-1.16573e-15
A0A0R4J038	A0A0R4J038	2.66773	1.40215	0.73164	1.84843	-0.16621	0.663586	-0.46088	1.04286	-0.801593	1.75824	0.469301	-0.261356	-0.5037	-1.14983	-0.339334	-2.58127e-15
A0A0R4J049	A0A0R4J049	0.880655	-0.451214	1.01781	0.465404	-2.17202	0.410644	-1.60305	1.42534	-1.93456	1.01784	-0.440964	-1.24261	-0.293919	0.365773	0.139235	-1.11022e-16
A0A0R4J050	A0A0R4J050	0.483016	-0.593408	-1.26023	0.573273	-1.803	0.490714	-0.277521	0.0780185	0.586382	-0.443513	-2.11041	-0.00282906	-1.348	0.437311	1.75137	-8.46545e-16
A0A0R4J052	A0A0R4J052	-0.474684	2.68444	0.12597	0.722374	0.486285	0.681034	-1.02919	0.069136	0.432795	-1.15141	0.0534404	-1.30018	-0.0929384	0.266287	-0.0145291	-4.996e-16
A0A0R4J066	A0A0R4J066	-1.73112	-2.43979	0.504361	-1.134	0.496547	-0.289022	-0.620032	1.02727	-0.453886	-0.0996813	-0.183004	0.736447	0.960913	-0.492928	0.0767819	1.19349e-15
A0A0R4J069	A0A0R4J069	0.35377	0.519691	1.69486	1.69745	-0.826533	0.533531	-1.77009	1.03332	-0.224197	0.334992	1.53923	-0.189507	0.91841	0.584203	0.260956	-1.38778e-16
A0A0R4J079	A0A0R4J079	0.162938	0.394113	1.22467	-1.20066	1.63799	-0.225587	-0.423658	2.08375	0.925339	-0.874991	0.689122	-1.11789	-0.136777	0.112047	0.0299493	5.55112e-17
A0A0R4J081	A0A0R4J081	-1.56505	-0.670041	0.909706	0.411032	0.586967	-1.16943	0.944158	1.15695	0.913942	-0.383879	-0.442224	0.450591	-1.10148	-0.124192	-0.188564	-6.07153e-16
A0A0R4J083	A0A0R4J083	-1.8717	-2.4479	0.236485	1.14169	-0.318651	0.129072	0.715917	-0.408631	-0.760714	0.181741	-0.064705	-0.18617	1.0573	0.28555	-0.035056	-2.77556e-16
A0A0R4J085	A0A0R4J085	-0.645416	1.33845	-1.20267	-0.160918	1.55108	-0.806256	-0.110916	-1.59645	-1.51675	1.88503	0.602992	-0.416024	0.874443	0.0918029	-0.199253	-5.82867e-16
A0A0R4J093	A0A0R4J093	-0.72939	2.07865	-0.46137	0.0648911	0.674323	-1.56625	-0.066169	-0.162974	-0.561506	0.8299	0.368111	0.253501	0.380891	1.32372	0.336902	-1.33227e-15
A0A0R4J094	A0A0R4J094	-1.97696	-1.95511	0.0254246	0.955111	-1.06694	0.0963022	0.407211	0.0378481	0.379004	0.0984504	-0.21576	0.0530753	-0.609668	-0.0466207	-0.0292044	-2.77556e-16
A0A0R4J0A0	A0A0R4J0A0	3.27137	-0.149264	-0.728559	-0.328158	-0.114123	-0.708966	0.0298469	0.071649	0.202668	-0.258021	-0.208672	0.153871	0.224047	-0.579512	-2.56357	2.16493e-15
A0A0R4J0B4	A0A0R4J0B4	-0.136967	-0.522408	0.285281	-0.269103	-0.598369	0.549442	0.774176	0.778794	-0.522879	1.74986	1.79488	0.159288	-0.224244	-1.55021	1.40434	-2.41474e-15
A0A0R4J0D3	A0A0R4J0D3	-0.592971	0.298984	-2.72126	0.712931	-0.570108	-2.28764	0.796067	-0.653249	-0.492591	0.67722	1.58058	0.129402	-0.333673	-0.647734	0.0259836	-9.29812e-16
A0A0R4J0I1	A0A0R4J0I1	0.725407	-0.0497521	1.98306	0.20464	-2.415	0.0926976	-1.36756	1.16761	-1.06387	-0.691971	0.549572	-0.103153	0.163421	0.939673	-0.0409477	1.9984e-15
A0A0R4J0I6	A0A0R4J0I6	-1.71919	-0.959146	0.865154	-1.00011	-1.01118	0.0118859	0.135336	-1.49956	0.0567891	0.827063	-0.230922	-0.0489548	0.28497	0.348092	-0.228181	1.83187e-15
A0A0R4J0I9	A0A0R4J0I9	0.667019	2.06449	0.449545	1.88716	0.292301	1.32557	0.854426	-0.822948	0.0114114	-1.15172	-1.12651	-0.596222	-0.0326872	-0.0555248	0.322355	-1.66533e-15
A0A0R4J0J0	A0A0R4J0J0	4.19502	-1.39501	1.07377	-0.484525	-0.54132	-0.171858	1.1353	-0.708462	-0.211473	-0.606618	0.0540228	-1.08114	-0.142523	-0.121674	1.41178	-2.68535e-15
A0A0R4J0K2	A0A0R4J0K2	-0.549803	2.0996	0.385622	0.264235	-0.791396	-2.5896	-0.119354	-0.441879	-0.213833	-0.314957	-0.471401	0.165547	0.107727	-0.929763	0.0699242	-4.996e-16
A0A0R4J0P1	A0A0R4J0P1	0.435458	-2.45658	-1.79172	0.905338	1.88341	-1.71681	-1.1124	-0.033194	-0.682324	-0.0957933	1.14342	1.03061	-1.85736	-0.378277	1.19036	-2.04003e-15
A0A0R4J0S3	A0A0R4J0S3	-1.92837	-1.33199	0.231226	-0.960697	1.66444	0.468261	0.746459	0.567164	0.367556	0.127708	0.280811	-0.523826	0.181717	0.252777	-0.119561	-1.11022e-16
A0A0R4J0T0	A0A0R4J0T0	3.05204	-2.21087	0.07836	0.598584	-1.8046	-1.17074	-0.361297	1.58006	0.19611	-0.648087	-0.143771	-0.399544	-1.47931	0.832557	1.44469	-1.68442e-15
A0A0R4J0X5	A0A0R4J0X5	2.35016	-1.94348	0.748719	0.671726	-1.23609	0.086522	1.00524	1.5613	0.553289	0.514273	1.25991	-0.129948	-0.154539	2.30863	0.305248	5.34295e-16
A0A0R4J0X7	A0A0R4J0X7	-0.677178	0.386393	-0.0916497	2.50271	0.946954	-0.157124	0.814517	0.233674	0.0433716	1.57504	-1.40975	-0.282457	-0.200028	0.289439	-0.0672123	-2.83107e-15
A0A0R4J0Z1	A0A0R4J0Z1	1.56364	1.75252	0.704371	-0.100016	-0.812612	-0.661751	-1.18052	-0.624139	0.267376	-0.367191	0.198431	0.259094	-1.1263	-1.80997	2.16755	-4.21885e-15
A0A0R4J112	A0A0R4J112	-1.23169	1.88122	-0.697237	-1.09137	-0.581611	0.316356	1.01665	-0.461508	0.67444	-0.251551	-0.240805	0.342251	0.195355	-0.36995	-0.140265	1.30451e-15
A0A0R4J119	A0A0R4J119	0.400252	1.58198	0.311291	2.05495	0.702908	1.08292	0.735518	-0.288123	1.73509	-0.935905	0.35876	-0.130877	0.049703	-0.0786746	0.31025	-2.33147e-15
A0A0R4J135	A0A0R4J135	-2.18565	-1.96396	-0.367553	-0.663992	-0.982924	-0.76988	-0.400209	-0.290524	0.0918129	-0.319845	-0.237325	0.487364	0.31558	0.217598	0.237546	1.19349e-15
A0A0R4J137	A0A0R4J137	-0.0128396	-0.725607	1.7	-1.30821	1.11545	1.07568	-1.4416	1.28434	-0.556047	1.56331	0.3112	0.544894	-0.845517	-0.143538	0.0411747	5.27356e-16
A0A0R4J139	A0A0R4J139	4.37967	-0.181462	-0.0205058	0.334528	1.93571	1.49905	-1.73879	-0.558713	-0.719728	0.87641	-0.450884	0.0217254	0.278104	0.0374408	1.35074	-2.99066e-15
A0A0R4J140	A0A0R4J140	-1.01505	-0.139637	-1.48612	1.08621	-1.42813	-1.23843	1.11077	0.0742757	-0.293045	0.477487	1.78905	-0.248242	-0.495716	-0.433319	0.887032	-1.66533e-15
A0A0R4J166	A0A0R4J166	0.654592	0.477827	1.9801	2.46893	1.15477	0.252692	-0.0166367	-0.833953	1.26361	-0.611536	-0.177005	-0.968941	0.133042	0.283427	0.271625	-3.10862e-15
A0A0R4J170	A0A0R4J170	-1.02212	0.820173	0.297719	-1.45169	-0.157413	-1.377	-0.0247766	0.881681	1.25821	0.572184	0.245778	1.07282	0.583483	-0.676527	-0.031021	4.16334e-16
A0A0R4J174	A0A0R4J174	-0.392201	1.54469	-1.69651	-1.26484	0.63332	0.218117	2.25709	0.314874	-0.35469	-0.619273	0.18518	0.596593	-0.307549	0.138471	-0.106876	1.05471e-15
A0A0R4J176	A0A0R4J176	-0.571995	-0.202373	1.28733	-1.47142	1.15206	-0.488397	1.14005	1.08975	1.21376	-0.126959	0.690713	-0.679343	-0.464439	-0.0886951	-0.326829	-2.68882e-16
A0A0R4J196	A0A0R4J196	-0.164217	1.00302	0.231632	1.59503	-1.24245	0.162318	-0.0556331	-0.355056	-2.14432	-2.48963	-0.704303	0.0566286	-0.50338	-0.364529	0.114255	4.71845e-16
A0A0R4J1B9	A0A0R4J1B9	-2.18865	-0.382091	-1.86037	-0.973872	0.453776	1.22992	0.326034	-1.33184	-0.468346	0.291356	0.357944	-0.320043	-0.288314	-0.398112	-0.483807	7.21645e-16
A0A0R4J1C5	A0A0R4J1C5	-2.01938	-0.354095	-0.848078	-1.03211	-1.52803	-0.844886	-0.0856568	-0.00919881	0.302434	-0.1982	-1.05327	0.29876	0.391301	-0.871645	-0.165901	4.16334e-16
A0A0R4J1E2	A0A0R4J1E2	-0.699306	-0.677938	-1.86341	-0.0386334	-0.407304	1.28017	0.355735	-1.35623	-1.48865	0.393362	-0.83891	1.64173	-1.13716	0.224115	-0.0417158	1.4988e-15
A0A0R4J1G9	A0A0R4J1G9	0.604713	1.19408	-1.02731	-1.36173	-0.320862	0.855364	1.39762	-0.966976	-1.76375	-2.30004	0.227826	-0.244625	-0.367548	1.01401	-0.250092	2.88658e-15
A0A0R4J1H0	A0A0R4J1H0	0.9887	-1.77132	1.22358	-0.184898	-0.119191	-1.30634	-0.0361024	0.194576	0.125077	-1.34032	0.570775	-0.390938	1.37554	-0.322017	-2.47261	2.95597e-15
A0A0R4J1H6	A0A0R4J1H6	0.317518	2.02846	1.72071	-0.0769188	1.22045	1.18936	-0.157857	0.307006	0.995515	0.053819	0.426992	-0.353497	-0.312571	0.185773	0.107963	-6.38378e-16
A0A0R4J1J0	A0A0R4J1J0	-1.20402	-0.754235	-0.664105	0.851862	-0.018205	0.868467	0.530587	1.1419	0.562124	-1.24972	-0.0207318	1.00796	-0.158303	-2.06334	1.02544	-1.97065e-15
A0A0R4J1M7	A0A0R4J1M7	-1.033	-1.16448	0.862232	0.897024	1.31475	-0.517511	0.111334	-0.54287	0.627986	-0.326452	2.34623	-1.89332	-0.30691	-0.519218	0.252054	-2.7478e-15
A0A0R4J1N3	A0A0R4J1N3	3.36234	-1.35014	0.99624	-0.837449	0.198422	-0.428035	-0.00946361	1.42034	-0.33402	-0.440942	-0.303821	-1.34343	0.0284905	-0.629947	-1.40493	2.22045e-16
A0A0R4J1N7	A0A0R4J1N7	0.109626	0.598063	1.71823	2.02138	-0.983783	-0.644113	-2.0168	-0.0439262	-1.70565	-0.5749	-0.578893	-0.195854	1.04964	-0.669213	0.137916	-1.50574e-15
A0A0R4J1Q0	A0A0R4J1Q0	0.551766	1.5719	-0.357204	-0.847592	-0.690533	-0.526697	-1.34253	1.88483	0.724656	1.9985	0.597911	-0.328806	0.232816	0.698331	0.0955835	-1.8735e-16
A0A0R4J1W0	A0A0R4J1W0	0.56923	2.92052	1.65452	0.651868	0.846038	0.0105544	-1.1536	-0.463744	0.271394	-0.0300532	-0.339355	-0.0656347	0.113068	0.269072	-0.0468625	-7.21645e-16
A0A0R4J1Y7	A0A0R4J1Y7	-0.255492	1.60892	1.90529	-0.733808	-0.029378	-0.535397	-0.451868	-0.7844	0.451337	1.1048	0.833999	-0.994166	-0.423082	0.244399	0.186277	-5.89806e-16
A0A0R4J259	A0A0R4J259	-1.4764	1.26897	-1.32433	0.207403	-1.15646	0.600237	1.02308	0.370746	-0.240557	-0.563498	0.72306	-0.0379377	0.368115	-0.691236	0.061727	8.88178e-16
A0A0R4J275	A0A0R4J275	-1.56848	-2.32593	0.394318	-0.858486	0.239254	0.370972	-0.580222	0.599658	0.260693	0.760712	-0.565974	-0.275122	-1.08868	0.218746	-0.231684	7.21645e-16
A0A0R4J2B0	A0A0R4J2B0	0.0381102	1.07933	-0.549301	-1.41079	1.45072	1.17186	1.36749	1.49017	-0.743364	-1.73554	0.477087	-0.343114	-0.302247	0.10954	-0.14272	1.47105e-15
A0A0R4J2B2	A0A0R4J2B2	0.0572219	1.31449	0.490206	0.433874	-0.0240496	0.90895	1.48947	-1.57427	-1.12808	-1.87698	-1.367	-0.511526	-0.933294	-0.246133	-0.238816	1.80411e-16
A0A0U1RNF0	A0A0U1RNF0	0.741378	-1.49799	0.316927	0.721882	-1.84118	-0.95495	1.19395	0.287298	0.42889	1.27605	1.34767	1.17696	1.64555	0.496287	0.401205	-3.1225e-16
A0A0U1RPV3	A0A0U1RPV3	1.21353	-0.477024	0.944102	2.91168	1.09531	0.659226	0.607531	-0.994755	1.31891	-0.829634	-1.20908	0.678213	0.695258	0.534299	-0.335077	-1.69309e-15
A0A140LJ61	A0A140LJ61	0.879674	1.84276	-1.71222	-0.301988	-1.35803	2.12898	-2.5878	0.113819	-1.36239	-1.17012	0.0137348	-0.117658	-0.010892	-0.366895	0.055361	2.2482e-15
A0A140LJ70	A0A140LJ70	-0.317393	1.38703	1.67732	1.56125	-0.0687961	-1.65188	-0.781932	-1.50967	0.0172901	-1.2883	-0.622776	-0.940053	-0.0952515	-0.389997	0.0498074	-2.19269e-15
A0A140LJK7	A0A140LJK7	-1.53335	-1.91946	-2.54434	-1.5796	-0.0962857	0.737083	-1.81393	-0.00256355	0.880935	-0.222897	-0.654136	-0.344176	0.910991	-1.11618	0.37552	1.16573e-15
A0A140T8I9	A0A140T8I9	-0.749468	-1.16544	2.55792	0.856905	0.0575159	0.108661	-0.557851	-0.457527	0.725466	-0.683383	0.900922	1.22052	0.200561	0.134581	-0.626552	1.22125e-15
A0A140T8W1	A0A140T8W1	2.8363	-2.15654	0.706903	-1.94781	2.0039	-0.808148	0.221858	0.0903114	0.549292	-0.961062	0.158946	-0.282995	-0.488224	-1.55463	0.499959	-1.66533e-15
A0A1B0GRJ9	A0A1B0GRJ9	-0.638108	1.16637	0.00822556	-1.811	-0.0358409	-0.218889	0.684925	0.669252	0.198727	0.668176	-0.710357	1.43915	-1.13892	-0.242697	-0.501329	2.05391e-15
A0A1B0GRV0	A0A1B0GRV0	-1.64453	-1.33925	0.118235	0.37799	-0.246291	0.225627	1.02337	1.03275	0.214705	0.751011	-0.182432	-1.19668	-0.386812	0.527979	0.25829	-1.11022e-15
A0A1B0GSF7	A0A1B0GSF7	-1.91291	1.54772	-0.711778	0.186856	0.259869	-0.993846	0.262335	0.392359	-1.40689	-0.365463	0.667181	0.46828	-0.0459215	-0.316345	-0.253062	1.16573e-15
A0A1B0GSG5	A0A1B0GSG5	0.139696	1.02531	1.16235	-0.786213	-0.258158	1.1585	0.152416	-0.000838814	-0.763997	-1.35167	-0.333952	1.02738	0.57952	1.6793	0.975794	3.10862e-15
A0A1B0GSX0	A0A1B0GSX0	-1.59699	1.70515	-0.92132	0.335546	-0.529792	0.828395	0.54445	0.792148	-0.308009	-0.435446	0.060121	0.325565	0.2229	-0.631365	0.0876455	4.30211e-16
A0A1B0GSX6	A0A1B0GSX6	-0.455689	0.813305	0.775534	-1.04557	-1.53944	0.368242	-1.18568	-0.0109246	-0.0546074	-1.11713	-1.19327	1.53618	0.310418	0.582543	0.540361	2.77556e-15
A0A1B0GT40	A0A1B0GT40	-1.04436	1.41539	0.371994	0.72956	-0.76226	1.20796	0.0965749	-0.0800595	0.219784	-1.17037	-1.62965	-0.52835	-0.18612	0.23064	-0.107302	9.95731e-16
A0A1B0GT81	A0A1B0GT81	0.769385	1.52042	-0.560693	0.427996	-2.0565	-1.99078	-0.113266	1.27542	0.0785742	0.281258	-1.01007	0.66804	-0.245627	-1.09132	-0.404936	-1.38778e-16
A0A1C7CYU3	A0A1C7CYU3	1.98865	1.00726	1.47219	-1.3434	1.19872	1.61928	-0.914442	0.995758	-0.582268	0.683966	1.63448	0.575612	-0.0514997	0.0169582	0.46144	5.55112e-16
A0A1C7ZN10	A0A1C7ZN10	1.2772	1.18997	-2.04454	0.358322	0.671003	1.59401	0.572914	-0.439842	1.39118	-0.355434	-0.430518	-0.620248	0.329802	-0.652728	-2.33812	1.22125e-15
A0A1D5RLG0	A0A1D5RLG0	-0.607697	-2.49485	-0.38011	0.160092	1.33308	-0.124886	-0.980559	-0.0135552	0.270042	-0.0512026	-1.30748	1.42885	-1.87027	0.272238	-0.522433	6.66134e-16
A0A1D5RLG3	A0A1D5RLG3	0.994121	1.14968	1.89785	0.992771	0.757507	-0.511474	1.11425	-1.6039	1.32892	-0.0879352	-0.12146	-0.617521	0.225895	1.03396	0.730758	-2.44249e-15
A0A1D5RLS1	A0A1D5RLS1	-0.3639	0.698328	2.67037	-0.234298	0.526203	0.250265	-1.24031	1.1894	0.263437	-0.567897	0.490046	0.0198984	-0.0111751	-0.344302	-0.231901	1.16573e-15
A0A1L1SQ51	A0A1L1SQ51	0.0517604	0.667082	-0.48456	-0.474321	0.236934	1.48164	-2.84321	-1.054	0.858488	1.65561	-0.180566	-1.50026	-0.552198	-0.994984	1.05828	-2.66454e-15
A0A1L1SQG7	A0A1L1SQG7	-2.40535	-2.27564	-0.832589	-0.434926	0.0439768	0.231465	-0.762821	0.418654	-0.415676	0.188471	0.0487006	0.342544	0.85574	-0.608085	-0.312633	9.99201e-16
A0A1L1SRX2	A0A1L1SRX2	-1.37457	-0.411258	1.32038	1.83805	0.24611	0.0848082	-0.798683	-0.903155	-0.335769	0.224308	0.536381	-1.39185	1.26227	-0.3876	0.0609119	-1.88738e-15
A0A1L1STE4	A0A1L1STE4	-0.234734	2.46547	-1.12362	0.0752906	0.96563	-1.1796	0.0131477	0.872442	-0.759198	1.14916	0.0431441	0.614529	0.937407	-0.0900312	0.128375	-3.33067e-16
A0A1L1STP5	A0A1L1STP5	4.39793	-2.19647	-0.793715	-0.222636	-1.22052	-0.446889	0.6129	0.63426	-1.26706	0.256362	0.0107068	0.0289995	-0.194309	0.320981	0.0139023	-7.21645e-16
A0A1L1SVF9	A0A1L1SVF9	-1.41491	-0.8241	1.26254	-0.103673	-0.975724	-1.82251	-1.53581	-1.06259	-1.05241	-0.789238	0.105149	-0.328552	1.11577	-1.21568	0.0141372	-2.77556e-17
A0A1S6GWG3	A0A1S6GWG3	0.0517446	0.428866	1.0994	0.592055	1.88909	-0.527689	-2.04704	-0.217861	0.0504281	-2.3973	0.292281	0.807157	0.313361	1.17888	0.0748175	1.33227e-15
A0A1S6GWH5	A0A1S6GWH5	-1.05286	0.926378	0.209594	0.442738	-1.44274	0.0512155	0.774777	0.684178	-0.304858	0.192642	0.940092	-0.856878	0.0657011	0.193581	0.767767	-5.68989e-16
A0A1W2P7C0	A0A1W2P7C0	0.812446	1.26689	1.20096	0.89025	-1.47505	-1.91817	0.559759	-1.16614	0.923772	-0.422078	-1.41824	-0.34891	-0.278921	-0.0659223	0.628879	-2.22045e-15
A0A1W2P7G5	A0A1W2P7G5	-1.69707	-3.18462	-0.151059	0.0437787	0.650396	-0.228545	-0.311703	0.614234	-0.708612	0.480548	1.08929	-0.176679	-0.668465	0.460644	-0.168686	1.66533e-16
A0A1W2P7K6	A0A1W2P7K6	-0.13063	1.6123	-0.47919	2.52133	-0.957548	-0.691612	0.477928	-0.295771	0.434932	0.0556537	-0.721329	-1.30188	-0.0559402	-0.655854	-0.425934	-2.65066e-15
A0A1W2P7L0	A0A1W2P7L0	3.13057	-0.479729	-0.349243	-0.107985	-1.62207	-1.61862	0.661476	0.782174	0.414866	0.4444	-0.798539	0.318778	0.825407	2.52622	0.574832	9.29812e-16
A0A1W2P7Q9	A0A1W2P7Q9	4.2329	-1.84168	-0.835652	-0.567831	0.428223	-0.0501205	-0.600071	-0.281608	0.0463329	-0.366307	0.541387	0.392745	0.329922	-1.58584	-0.791167	-3.33067e-16
A0A1Y7VJN8	A0A1Y7VJN8	-0.0257273	-0.914112	0.87851	1.88687	0.608239	0.0377766	0.97314	-1.65913	-1.60909	-0.764328	-2.3462	-0.303718	0.465656	-0.960791	-0.815969	-1.66533e-15
A0A1Y7VJN9	A0A1Y7VJN9	-1.329	0.611882	0.202469	1.27056	-0.445659	0.40784	1.23749	-1.53455	0.736309	-0.151687	0.935077	-0.624435	0.447826	-0.487653	-0.254227	-1.49533e-15
A0A1Y7VL44	A0A1Y7VL44	1.73547	-1.25824	0.037939	-1.65547	-1.06344	-1.15106	-0.931455	0.202647	0.381428	-2.01067	-0.911142	-1.51613	1.97894	1.42377	-0.897893	2.94209e-15
A0A1Y7VL95	A0A1Y7VL95	2.38517	-1.87185	-0.397131	0.851226	-0.164125	-0.662471	0.913947	0.604438	1.26702	0.0787547	-1.54945	1.22828	-0.452916	1.86411	-1.34285	1.30451e-15
A0A1Y7VM56	A0A1Y7VM56	-1.78898	-0.180398	0.207137	0.0262392	-0.32719	0.611239	1.09859	-0.381602	-0.367038	0.167743	-1.89226	0.0290706	-0.0197769	-0.533675	0.130805	3.88578e-16
A0A1Y7VNC1	A0A1Y7VNC1	-1.82703	-1.66703	1.03459	-0.805997	-0.155079	0.361044	0.1866	0.163499	-0.588963	-0.523253	-1.03715	0.0137498	0.130965	0.548774	0.0971739	1.22125e-15
A0A286YCQ0	A0A286YCQ0	-1.31136	0.203018	1.74545	0.0786459	-0.116695	1.52609	-0.203733	-0.394453	0.053565	0.142438	-0.830518	-0.605025	-0.468704	-0.123374	-0.143466	5.55112e-17
A0A286YCV9	A0A286YCV9	0.34095	-1.98216	-0.965725	-0.156432	0.317545	0.490678	-0.455743	0.291799	-1.11343	2.17414	-1.34712	-2.72678	0.246697	-0.310961	-0.187523	-1.77636e-15
A0A286YDF5	A0A286YDF5	0.21899	1.58279	0.568994	2.56165	-0.832307	0.655073	-2.08238	-0.163768	0.597765	-0.348547	0.558089	-0.0361485	-0.545038	-0.181935	0.00900678	-1.05471e-15
A0A286YDI8	A0A286YDI8	-0.418403	1.89383	-0.316781	0.590217	-0.695206	-0.489434	1.21941	0.526579	0.832975	0.207215	-1.22352	0.905122	-0.473785	-0.123365	0.17723	2.77556e-17
A0A2C9F2D2	A0A2C9F2D2	-0.722617	1.27718	-0.170582	-0.657177	2.31147	-0.110906	-0.237738	-1.47408	-0.408129	-2.15256	0.538914	-0.0964891	0.528689	0.301379	0.5904	-4.996e-16
A0A2I3BPC5	A0A2I3BPC5	-2.21189	0.697392	-0.322598	0.565273	-0.51868	0.187946	0.459435	-0.273602	0.0349418	-0.945977	0.521192	0.587558	-0.811812	-0.149649	-0.353738	2.05391e-15
A0A2I3BPT1	A0A2I3BPT1	0.21368	-1.29228	0.196119	0.7144	-1.24137	1.15495	-0.759496	-1.23049	-0.908359	0.979625	-2.10903	-1.58053	-0.848951	-0.184392	0.233531	-1.77636e-15
A0A2K6EDJ7	A0A2K6EDJ7	1.12954	0.917793	-2.66307	1.04559	-0.752786	2.31557	0.274113	0.395911	1.25741	1.37821	-0.4713	-0.245684	-0.259392	-0.0208866	-0.627582	2.498e-16
A0A2R2Y2P8	A0A2R2Y2P8	4.91684	-1.2873	0.5119	-0.0339114	-0.586272	0.46638	-0.0274203	0.282871	-0.434118	-0.459103	-0.265859	-0.00950223	0.329957	-0.435685	0.206111	-4.16334e-16
A0A2R8VHF9	A0A2R8VHF9	-0.509862	-1.12353	0.568259	-1.74349	1.53703	0.00679314	-1.36175	0.36219	1.22661	-0.727787	-0.995111	0.971681	-1.46588	-0.396635	-0.160845	9.71445e-16
A0A2R8VHP9	A0A2R8VHP9	-1.25314	-2.63599	-1.05353	1.93663	-0.69622	-1.13552	-0.197471	0.665104	-0.514767	0.902208	0.118515	0.904921	-0.343883	-1.02631	-0.00395785	-1.4988e-15
A0A2R8VI39	A0A2R8VI39	0.288104	0.165965	-1.29502	1.39253	1.22417	2.88178	1.17243	-0.53452	-0.543514	-1.68597	-0.419332	0.0553992	-0.0366479	-0.671908	0.379081	-1.47105e-15
A0A2R8VKS6	A0A2R8VKS6	1.66039	-0.158015	-1.23206	0.0532167	-0.701091	-1.41892	0.761664	-0.450345	-0.454843	0.139362	0.219315	0.647459	-0.205107	-1.11456	-2.73518	2.47025e-15
A0A2R8W6R6	A0A2R8W6R6	-0.176449	2.98366	-0.52237	-0.155213	0.584543	0.86137	-2.17182	0.459648	0.0859431	-0.624341	0.48038	-0.111565	-0.503406	-0.21065	0.201499	7.21645e-16
A0A2U3TZ49	A0A2U3TZ49	-1.44618	-1.3512	-0.0374781	-0.299715	1.17734	1.46123	-1.28559	0.903531	-0.806745	-0.957381	-1.19003	0.920549	-0.739275	-0.677601	-0.175203	1.08247e-15
A0A2U3TZ67	A0A2U3TZ67	-1.64466	-0.135855	1.45792	-0.0263986	-1.24506	-0.938773	0.111212	-1.17541	0.0104117	-0.988048	0.0756115	-0.640487	-0.5822	0.0748593	0.138662	3.38271e-16
A0A338P6Q0	A0A338P6Q0	0.114998	-1.60835	1.59576	0.52888	-0.899068	0.108736	-1.14041	0.505501	-0.19598	-0.699157	0.671761	2.2652	-1.49698	-0.269987	-0.453263	2.22045e-15
A0A338P7E5	A0A338P7E5	2.67939	-0.962854	1.76009	-1.20506	-0.782292	-0.243628	1.13929	0.664628	0.392578	-0.614349	1.73122	0.521321	-0.305951	-0.126847	0.919998	6.66134e-16
A0A3B2W7H4	A0A3B2W7H4	0.667089	0.433836	-1.7487	1.75223	2.86103	-1.1755	-1.28012	0.812346	-1.43209	0.245001	-1.32774	0.120117	0.572892	0.396816	0.34442	-2.27596e-15
A0A3B2W7K0	A0A3B2W7K0	1.12595	-0.0930891	-0.606808	-0.771866	-1.60632	0.530161	-0.372016	1.4409	-0.992585	1.56395	-2.55178	0.609113	-0.933091	0.11206	-0.101237	7.77156e-16
A0A3Q4EBU5	A0A3Q4EBU5	-1.40336	0.170698	0.901131	1.32571	-0.972309	0.463815	-0.502458	0.759493	0.828335	-0.810229	-1.02151	0.766123	-0.204273	-0.0755893	-0.205011	5.13478e-16
A0A3Q4EI12	A0A3Q4EI12	-0.504448	1.79402	0.163938	1.20573	2.25317	0.775873	0.829965	-0.0692215	0.113397	-0.975589	0.0486238	-0.492797	0.0431518	0.424724	0.220063	-1.249e-15
A0A3Q4L335	A0A3Q4L335	3.26467	0.671927	-2.60151	-0.527579	1.79601	0.413713	-1.13709	-0.283411	-1.24838	0.118235	1.28585	0.812782	-1.09526	-1.02216	-0.470642	-2.22045e-16
A0A411ACY8	A0A411ACY8	0.916385	2.06708	-0.309991	-1.42756	0.365572	-0.40344	-1.43585	0.371516	-0.252139	-2.38241	1.65616	-0.121047	0.0462428	-0.604169	-0.533058	2.66454e-15
A0A494B9G7	A0A494B9G7	-0.566369	2.23958	0.753182	-0.148382	-1.1393	-0.885213	0.0796675	-1.3786	-1.05895	-0.908173	-0.18193	-0.525	-0.350015	-0.885305	0.187314	-4.16334e-16
A0A494B9X3	A0A494B9X3	-0.487703	1.45718	-0.202719	0.56952	0.973896	0.655032	2.33975	-0.678212	0.481152	-0.144132	0.387437	-0.218037	-0.696217	0.0221595	0.473759	-1.83187e-15
A0A494BB38	A0A494BB38	-2.04273	-2.03802	0.742034	-0.0549837	0.232825	-1.20344	0.567862	-0.347771	-0.0434901	0.334405	0.827352	-0.715154	-0.384472	0.485717	0.12048	-3.88578e-16
A0A498WGK2	A0A498WGK2	-0.561291	2.00396	0.822393	0.892251	-0.481198	1.20111	-0.21571	-0.558027	0.446827	-1.04093	-0.293221	-0.743962	0.722663	0.454936	-0.14082	8.32667e-17
A0A509	A0A509	-0.901446	-0.143827	1.14613	0.174141	0.108362	0.172022	0.193532	2.30479	0.648314	-1.15318	-0.757951	0.915205	0.512732	-1.11927	-0.105154	3.60822e-16
A0A571BEC9	A0A571BEC9	-0.632931	-1.58877	0.788935	1.42918	-0.117459	0.757253	-0.33414	-2.10899	-0.194439	1.61368	1.22625	-0.577412	1.12114	-0.30705	-0.108693	-1.27676e-15
A0A571BEI3	A0A571BEI3	-0.381329	0.334751	1.69842	0.0755774	-1.61773	-1.71588	-0.9527	-1.26411	-0.463152	-1.44567	-1.01967	-1.31584	-0.430583	-0.579474	-0.019183	-3.67761e-16
A0A571BGD8	A0A571BGD8	1.42676	1.57163	-0.0804822	-1.02044	0.68431	0.142784	-2.99689	1.12378	-1.29547	0.953319	0.247014	-1.55888	0.907571	-0.771706	0.0802798	-9.71445e-16
A0A5F8MPD6	A0A5F8MPD6	0.470169	2.04291	-0.504009	-1.72926	-0.826367	-0.27304	-2.67817	-2.41455	0.438242	-0.251615	-0.781661	-0.398039	0.620573	-0.0165626	0.346083	1.33227e-15
A0A5F8MPH8	A0A5F8MPH8	1.69897	0.818912	1.51571	-0.830111	0.787979	-0.372457	1.26278	0.832763	2.10759	-0.0335633	0.11831	-0.0393885	-0.342487	-0.782184	0.663071	-1.9984e-15
A0A5F8MPN8	A0A5F8MPN8	-2.34284	-0.659988	-0.224383	-0.246722	-0.839975	0.353352	0.22509	-0.302952	-0.204662	0.287466	-0.577595	-0.234673	-0.0731334	0.239333	0.145757	6.10623e-16
A0A654ICD2	A0A654ICD2	-1.85344	0.753289	-0.632469	-0.277788	0.563813	-2.19269	-0.0712029	-0.54653	-1.45044	-0.328277	-0.435436	0.455173	0.57578	-0.38752	0.25288	-8.11851e-16
A0A668KLB7	A0A668KLB7	-0.185134	2.24502	1.24702	0.954894	-1.20148	0.532382	0.0620106	-0.313897	-0.261149	-0.863912	-0.304991	-0.221511	-0.810976	-0.162713	0.0125245	-8.32667e-17
A0A6B9EQU3	A0A6B9EQU3	0.442815	1.55704	-1.2693	1.8514	-1.29891	-2.18246	-0.433888	1.19858	-0.851885	-0.601615	0.0956265	0.562573	0.0734177	0.599148	0.295366	-8.32667e-16
A0A6I8MX18	A0A6I8MX18	0.758495	0.798017	-2.21721	-0.696301	0.35131	1.68487	1.77327	-0.263216	-2.33239	-1.50309	-0.378335	0.149379	-0.357318	0.250539	-0.112696	1.82493e-15
A0A6I8MX27	A0A6I8MX27	-2.25576	-1.13724	-0.756415	-0.560196	-0.845685	0.11521	-0.112763	0.403411	-0.340516	0.899928	-0.222148	-0.540883	0.550499	-0.541375	0.255366	0
A0AUN0	A0AUN0	-0.547889	1.83128	1.69487	-0.860738	0.112995	-1.06048	0.630028	0.0980847	0.668984	-0.380108	0.0344502	-0.0841152	-0.656396	-0.577299	0.0589656	-3.60822e-16
A0JNY3	A0JNY3	-0.707943	1.06351	0.883196	-0.428725	-1.5245	0.384688	0.865885	-0.420814	-0.438118	-0.798447	-0.703823	-0.0952179	1.5288	0.521618	-0.302815	1.81105e-15
A0JNY7	A0JNY7	-0.465575	0.196805	1.45892	2.03559	-0.152374	1.42329	0.0906068	-0.499497	1.22367	0.204341	-0.352815	-0.0371286	0.43732	-0.774748	0.113197	-1.50227e-15
A0MNP4	A0MNP4	-0.0345326	0.278633	1.42046	-0.124174	-2.66011	-0.383878	-0.578159	1.07057	-0.0961743	-0.765718	0.388452	-0.486726	-0.0575081	0.640102	0.349	1.84575e-15
A0T1J8	A0T1J8	4.13898	-1.38643	-0.509841	0.596419	1.08627	-0.185078	0.295308	-0.245744	0.302995	-0.391506	-0.0955342	-0.256488	-0.700986	-2.40237	0.281128	-3.747e-15
A1A4T2	A1A4T2	-0.532915	2.78964	0.465357	0.879838	0.0836475	-0.0515964	0.532501	-0.456612	-0.938284	-0.492141	0.232116	0.325335	-0.46774	0.00895461	0.088948	-2.77556e-16
A1BN54	A1BN54	-2.25946	0.301142	0.00158253	1.36608	-0.263337	0.621857	-0.325259	-0.294775	-0.384581	-0.410219	-0.0180686	0.494439	0.165598	0.262297	0.00669171	4.17201e-16
A1ILG8	A1ILG8	-0.674072	1.53379	1.03044	0.579131	-0.622388	0.73285	0.264029	-2.17777	0.182745	0.42614	-0.264448	0.394906	-0.252134	-0.749526	-0.206114	-7.91034e-16
A1L0U6	A1L0U6	1.29277	0.862755	-1.65607	0.854391	0.446072	-1.90591	1.59329	1.01488	0.683279	1.36397	-0.483127	0.676432	0.739961	1.10864	0.569795	-1.90126e-15
A1L0V6	A1L0V6	1.40109	1.58388	0.562048	0.163381	0.473254	1.41111	0.964359	-1.69855	0.108656	1.2153	-0.116463	1.38499	0.347742	-0.777006	1.12935	-1.7486e-15
A1L331	A1L331	0.391045	2.37763	2.30109	0.911022	0.034528	-0.164389	-0.371746	0.0746326	0.300622	-0.0155719	-0.0936074	-0.0871389	-0.218718	-0.190725	0.211055	-1.38778e-15
A1L347	A1L347	-1.20902	0.487703	-1.27991	-0.967594	0.336866	1.08837	0.56711	0.0592732	0.328028	-1.28953	0.848501	1.28906	-0.276897	1.38956	-0.249822	3.27516e-15
A1L353	A1L353	0.618747	-1.29458	0.835109	1.34613	1.75238	0.776085	-0.660991	-0.494859	1.09748	-0.233879	-1.31463	1.36799	-2.00801	0.292209	0.109626	-1.19349e-15
A1L3B8	A1L3B8	-1.41492	1.71122	-0.0565264	0.803297	-0.291844	-0.0951135	0.275514	0.141434	0.944536	-1.07111	0.500096	-0.803234	0.801523	-0.708852	-0.233112	-9.15934e-16
A2A432	A2A432	-0.555872	-0.414043	-1.44663	2.93314	-0.157551	0.17187	-0.137462	-0.514042	0.200311	0.261584	2.23989	-1.15195	-1.21752	0.349404	0.0493523	-1.72085e-15
A2A4J8	A2A4J8	-1.65821	-1.22462	-0.52956	-0.418448	0.936486	1.66018	0.347949	-0.302314	0.372839	-0.410514	-2.01315	-0.793637	0.594394	-0.425474	-0.304075	-5.55112e-17
A2A513	A2A513	1.2854	1.6795	-0.431793	-1.08397	-0.0290791	1.07186	1.96014	-1.29297	-1.04143	1.21623	-0.0122956	1.01211	-0.530326	0.111151	0.131317	5.55112e-16
A2A542	A2A542	-1.29606	0.50617	0.133744	-0.841153	-0.595933	-1.97738	0.0664762	-1.2717	-0.601819	-1.51272	1.00556	-0.0944228	-1.60324	-0.382825	-0.708838	1.11022e-15
A2A547	A2A547	-1.96507	0.924228	-0.371822	-0.283986	0.280812	0.293836	-0.0524594	-1.23611	1.27962	0.376223	0.81543	-0.238017	-0.537053	0.34472	-0.15954	8.18789e-16
A2A5N2	A2A5N2	-0.833843	1.84957	0.508137	1.37499	1.21692	0.765506	0.559824	-0.378067	-0.910155	0.409635	0.511127	0.0472835	-0.487391	0.605398	0.224902	-1.4086e-15
A2A5R2	A2A5R2	-0.301285	1.57024	1.68724	0.200167	-0.0305999	-1.47943	0.592617	0.224152	1.37389	-0.605937	-0.52838	-0.712661	-0.289322	-0.585694	0.0442141	-1.66533e-15
A2A6U3	A2A6U3	-0.340835	2.30479	-0.433182	0.622712	-1.67211	0.382272	0.023435	-0.0560751	0.500426	-0.0182266	0.167598	0.930782	0.544529	-0.604999	0.0867234	7.21645e-16
A2A7S7	A2A7S7	-0.253978	0.208864	-1.70364	1.08101	0.262371	-1.85359	1.17063	0.877807	-0.245483	2.34112	0.113752	0.537469	0.453554	-0.0809761	-0.174348	-1.7486e-15
A2A997	A2A997	0.246245	0.222022	1.73745	-0.346507	0.769442	0.140082	-0.840472	2.47259	-0.299042	0.642767	1.3497	-0.683766	-0.305957	0.542814	0.17417	-4.57967e-16
A2AB79	A2AB79	-1.31268	0.356286	1.44297	-1.4737	1.26094	0.817528	0.470039	0.565208	-0.292205	0.422968	-0.208458	0.454247	0.0514459	-0.236423	0.0238864	8.04912e-16
A2ABY3	A2ABY3	-0.00940043	-2.43335	-0.570477	-0.131511	1.0598	-0.243635	-1.2569	-0.161865	0.214209	-0.262277	-1.28996	1.47	-2.3206	0.410729	-0.281837	3.86843e-16
A2AD85	A2AD85	-1.27848	1.43582	-0.401071	-0.696584	-1.25733	-0.230509	0.276253	0.198279	-0.336093	1.05139	-0.490479	-0.0370656	-0.186673	0.253332	0.392783	2.498e-16
A2AE89	A2AE89	-1.48386	-3.18052	0.852758	0.746768	-0.169699	0.192118	0.265081	-0.431356	-0.0848423	0.573819	-0.0239082	0.27658	0.145688	0.0390711	0.0413572	0
A2AE91	A2AE91	-1.9301	-3.04805	0.372459	0.300289	0.198008	0.0414642	0.408805	-0.0920407	0.0302543	-0.0177809	0.0909246	0.469068	0.519418	-0.177374	-0.105621	-2.22045e-16
A2AEK1	A2AEK1	1.14732	0.0612532	-0.726799	0.279966	-2.39561	-0.246449	-0.56567	-0.629611	-0.272432	0.923882	0.36494	-2.22285	-0.808484	-1.98068	-0.129885	-2.498e-15
A2AEX7	A2AEX7	0.863641	2.34051	0.765469	2.1478	0.32744	1.62129	-0.0289027	-0.188422	0.224843	-0.251433	-0.144018	0.3646	-0.246896	-0.0633879	-0.173331	-1.05471e-15
A2AFM9	A2AFM9	-0.709357	-2.84514	0.364263	-0.450678	1.18976	-1.20987	0.495597	-0.652216	-1.23553	0.923043	-1.29172	-0.570488	-0.86305	0.628586	0.641093	-1.55431e-15
A2AFQ0	A2AFQ0	-1.51959	1.29835	0.160393	-0.287155	0.466734	-0.0389893	0.532171	-0.981255	1.42883	-0.0274082	-0.621391	-1.07135	0.214777	0.56199	-0.0881653	-1.07553e-15
A2AFW6	A2AFW6	-1.28098	-2.68768	0.639908	-0.653264	0.151519	0.601842	-0.506294	1.30482	-0.251211	-0.728469	0.850727	-0.223933	-0.131408	-0.0594989	0.597109	5.27356e-16
A2AH25	A2AH25	0.265047	1.77523	-2.08653	-0.757684	1.17007	-0.169906	2.2077	-0.247623	-1.38154	-0.656471	-0.78511	-0.411158	-0.322039	-0.0373418	0.425048	-8.32667e-17
A2AH85	A2AH85	-1.33333	-0.777172	-0.313377	0.0876824	-0.314261	-0.185402	0.820388	-0.0286219	-0.522967	0.414676	-0.573319	1.21839	2.71345	-0.962687	0.0925252	-8.04912e-16
A2AI91	A2AI91	3.09523	-1.89604	-0.273019	-0.290219	-0.673991	-0.852828	-0.0165943	0.391653	-0.11737	-1.00737	-0.380642	-0.363111	0.999196	3.51236	0.828591	1.36002e-15
A2AIM4	A2AIM4	4.86476	-1.50881	0.350244	0.205305	-0.675497	0.435424	-0.165755	0.178787	-0.693957	-0.62257	0.0374052	0.433804	0.815168	-0.00389766	0.130765	1.11022e-16
A2AJH3	A2AJH3	-0.819642	1.9458	0.899906	0.14262	1.07513	0.216502	0.464358	0.602852	-0.739552	-0.119434	-1.84511	-0.738141	0.706426	-0.126653	0.00474263	-6.38378e-16
A2AJI0	A2AJI0	2.81648	-0.930944	0.223254	1.55988	-0.476956	0.791065	-0.372222	-0.750997	0.222692	0.151524	2.21032	-0.0981078	-0.00409547	2.01236	-1.4489	2.30371e-15
A2AJP9	A2AJP9	-0.782198	-1.73089	0.77925	1.69771	-0.65407	0.102701	0.752282	0.652446	0.639433	1.05738	-0.926398	0.422392	-0.34385	0.791657	0.32366	-5.55112e-16
A2AKD7	A2AKD7	-0.518814	2.14729	-0.90216	-0.955525	-0.115798	1.21867	-0.748073	-0.585106	1.10283	-0.0655562	-0.0948372	-1.81544	1.13038	0.543126	-0.0680086	7.56339e-16
A2AKH4	A2AKH4	3.91149	-0.141217	0.721053	-0.380982	-1.56888	-0.144858	-0.105314	-0.0621768	-0.57997	-0.441274	-0.739349	0.0167617	0.780347	-0.284755	-1.13189	1.91513e-15
A2AKU9	A2AKU9	-2.40256	-1.49713	-0.742349	-0.00519338	-0.897709	-0.0639201	0.120935	-0.352963	0.0866743	0.207267	0.149711	0.733971	0.407984	-0.790593	0.0913174	3.05311e-16
A2AKW0	A2AKW0	-2.09923	-1.63447	0.967319	-0.713412	0.135339	-1.42663	-0.39915	0.267171	-0.323385	0.237757	0.233382	-0.754053	-0.0497912	-1.22021	-0.234462	-1.66533e-16
A2AL74	A2AL74	-1.45757	0.11461	-1.16029	0.596006	-0.965804	0.347626	2.1644	0.337601	-0.524641	-0.302376	0.350063	0.484865	0.187881	-0.196583	0.0164555	4.85723e-16
A2ALF2	A2ALF2	1.72484	-0.768896	0.841772	-0.25869	0.777017	-0.486758	1.30816	1.532	0.662542	-1.51009	1.32474	-0.807161	0.530833	0.609593	-1.62733	1.52656e-15
A2ALL9	A2ALL9	-0.338311	-0.0117339	-1.51953	-1.90742	0.225431	-0.219919	-0.0630543	0.143494	1.92957	1.40337	-1.24468	-1.77629	-0.551224	-0.802117	0.610077	-1.66533e-15
A2AM95	A2AM95	4.62865	-2.19451	-0.740213	0.982603	0.732599	-0.349842	0.731193	-0.00565933	0.291177	-1.19768	-0.0908033	-0.176841	0.932981	-0.111286	0.484293	-2.47025e-15
A2AM97	A2AM97	-1.20214	1.40008	-0.467908	-0.18626	0.571191	-0.486054	2.19988	0.180625	0.171148	-0.162665	-0.127899	0.452675	0.63906	-0.413445	0.00296251	-3.88578e-16
A2AMH3	A2AMH3	1.58124	0.590748	-2.85518	-1.40867	0.652611	2.12538	-0.481566	1.09418	1.95464	-1.53278	-0.428619	-1.03174	0.900225	1.14151	-0.450194	2.96985e-15
A2AMM0	A2AMM0	-1.6953	-0.747453	-0.0703407	-0.457393	0.10972	0.48504	0.894744	0.852186	0.662501	0.444366	-1.1888	-1.15815	0.243697	0.303889	0.231602	1.11022e-16
A2AN08	A2AN08	-0.735774	-0.0861903	0.314194	0.652733	-1.68389	-1.88557	-1.21399	-1.9366	-0.070394	-1.39032	1.03597	-0.829295	-1.34813	-0.60895	-0.143125	-2.498e-16
A2AP31	A2AP31	-2.22382	-1.89122	0.52332	-1.22912	0.361927	0.115067	-0.822213	-0.123628	0.0702948	-0.651346	0.21278	0.203104	0.0543964	-0.407425	-0.208989	1.30451e-15
A2APY7	A2APY7	0.568762	-1.5353	-1.18661	-0.316242	-1.12674	0.292647	-1.7253	0.37077	0.435184	-0.388023	-0.579442	0.761761	3.54585	1.16878	0.780485	1.55431e-15
A2AQ07	A2AQ07	-0.53078	2.82726	0.745643	-0.159618	0.153503	0.595663	-0.751541	-0.29497	-0.351084	0.469291	0.385384	0.298936	-0.256931	0.0544522	0.0872284	1.94289e-16
A2AQ25	A2AQ25	0.38163	-0.70645	1.21859	0.669455	1.17418	-1.0975	1.23937	-1.36959	-0.451329	-0.988011	1.58606	-0.0779679	-0.633076	-0.849107	-2.34993	9.99201e-16
A2AQJ8	A2AQJ8	0.1977	0.725766	-0.135129	-0.497664	0.78654	-0.909168	1.44026	2.17086	1.64682	0.794635	0.239809	0.468584	0.30074	-0.139344	-0.00998744	-5.55112e-16
A2AQL0	A2AQL0	0.512446	1.60644	0.93402	-0.445137	-1.56223	-2.21659	-0.0247833	-0.586985	-0.0893783	0.419409	-0.563542	0.384607	-0.570236	-1.33973	0.850855	-1.91513e-15
A2AQP0	A2AQP0	-0.575182	-1.56709	1.32532	0.606773	1.87286	1.52783	-0.357841	0.714658	-0.190156	-0.0600577	-1.29259	0.0685436	-1.39639	-0.129604	-0.384398	-4.996e-16
A2ARP1	A2ARP1	-0.32557	-0.0648237	0.21818	0.590183	0.665783	1.38498	1.76346	-2.67204	-1.04773	-1.30194	-0.529522	0.0709799	-0.259143	0.0516005	-0.0323052	-2.46331e-16
A2AS47	A2AS47	-1.48191	-1.58345	1.05426	-0.699793	1.00507	-0.372941	1.29747	-0.612536	0.767832	-0.0122246	0.55882	-0.553823	-1.09945	-1.00427	-0.178381	-1.55431e-15
A2ASL8	A2ASL8	0.0135952	-1.55919	-1.35205	0.947433	0.464156	1.43619	-1.52205	-0.651425	1.50943	1.52448	-1.30016	0.541297	-1.58719	0.242423	0.0262256	-1.4988e-15
A2ASX2	A2ASX2	-0.666332	-2.04387	-0.0823063	1.5174	0.2622	0.849053	-0.0455994	-0.577286	0.775515	1.35303	0.0803956	-2.44728	0.0380353	0.175204	-0.235505	-2.44249e-15
A2ATZ8	A2ATZ8	-1.52216	0.518215	0.0832027	-0.786038	-0.584668	-1.85897	0.00458575	-1.24177	-0.603309	-1.4254	0.957032	-0.0892512	-1.52406	-0.211208	-0.214929	1.66533e-15
A2AUC9	A2AUC9	0.32944	2.17959	1.06638	1.59595	0.93687	1.56451	-0.160778	-1.19875	-0.546823	-0.0831593	0.673759	-0.15952	-0.0497385	-0.0555334	-0.0777028	-9.99201e-16
A2AUD5	A2AUD5	4.95171	-1.27278	-1.01189	0.545353	1.24853	-0.818714	0.438172	0.167893	0.403747	-0.323197	-0.345019	-0.0583531	0.258643	0.0424355	-0.246944	-2.22045e-15
A2AUR7	A2AUR7	-1.76037	0.747927	0.892828	0.523303	0.986656	0.0681538	-1.13572	0.241785	0.676532	0.157953	-0.91594	0.533572	-0.337042	0.501212	-0.0508402	-4.78784e-16
A2AVJ7	A2AVJ7	1.39722	1.85404	-2.10788	0.134902	0.0280098	-1.70919	0.494571	1.51917	0.0656786	1.22482	0.662138	0.901408	-0.319135	-0.769927	0.161494	-1.11022e-15
A2AVR9	A2AVR9	0.45749	2.63193	-0.631539	1.56843	0.124721	1.46428	-1.19226	1.18482	-0.418384	-0.533677	0.221042	-0.194185	0.730445	0.636462	-0.336836	8.88178e-16
A2AWI7	A2AWI7	0.316907	1.17138	1.27546	0.280014	-2.30946	0.190775	-2.07117	0.596851	-0.868911	0.18753	-0.94074	0.0327813	-0.535712	-0.272251	0.32661	8.39606e-16
A2AWP8	A2AWP8	0.386884	1.51489	-1.11673	0.41192	-0.557127	-2.0869	0.101001	1.35616	0.0420023	1.15068	-1.21142	1.40803	-0.547786	-0.451859	-0.238702	-7.21645e-16
A2BFF5	A2BFF5	0.0203606	1.87451	-1.54889	0.421116	0.115646	0.480505	0.891714	-2.38938	-0.127878	0.801537	-0.394112	0.0130141	0.886181	0.599232	0.379938	-1.36696e-15
A2BI12	A2BI12	2.30989	-0.235663	0.125703	0.103879	-0.299095	1.91525	0.82128	-0.320676	-1.33215	-0.757336	-0.186285	1.62259	2.24024	1.5568	-0.50799	2.9976e-15
A2BIN1	A2BIN1	1.40786	0.673409	2.02624	-1.67705	-0.630815	-0.884217	-2.13009	-1.2116	0.625312	-0.884432	0.610553	-0.526954	-0.550555	-0.803747	-0.38595	0
A2RRK3	A2RRK3	2.6629	0.486149	1.53991	-0.544484	-1.67661	-0.20876	-1.31827	-0.478689	-1.12299	0.459961	0.126961	0.725278	-0.298767	2.14124	-0.37435	2.94209e-15
A2RRR3	A2RRR3	-0.367778	2.18123	-3.01247	-1.14811	1.04902	-0.171805	-1.3252	-0.310287	0.493448	0.250531	1.17783	0.411575	0.0673662	0.428714	0.183136	7.77156e-16
A2RS22	A2RS22	2.25803	0.661292	0.57249	0.459432	-0.398549	1.04684	-1.23869	-0.691527	-1.34264	1.05686	0.5248	-0.0657302	-0.516378	2.10022	1.75151	-1.23165e-16
A2RS23	A2RS23	-0.418819	0.857196	0.592286	1.61455	-1.9725	0.272066	0.864073	-0.682588	-1.6495	-0.61601	-0.549127	0.00399829	-0.65222	-0.206907	-0.0614142	9.08995e-16
A2RS53	A2RS53	-0.211998	0.554586	2.62688	-0.283176	0.538129	0.631488	0.133513	0.220443	0.433546	0.606189	-1.23319	0.142559	-0.192873	1.03004	-0.381371	8.04912e-16
A2RS68	A2RS68	0.548813	2.42657	-2.20891	-0.751874	-1.21949	0.335416	-0.856295	0.187623	1.50519	0.963594	-0.50434	0.546331	0.888239	-0.186617	0.352521	5.55112e-17
A2RSB1	A2RSB1	3.35978	-0.150348	0.375785	-0.660104	-1.57385	0.398962	1.04196	0.370998	-0.563481	1.35671	-0.00480535	-0.394456	-1.03495	-0.742895	-0.247935	-1.38778e-16
A2RSS6	A2RSS6	2.07479	-2.29614	0.213324	0.221145	-0.42621	0.246257	-1.43175	-1.37704	-0.189139	1.00422	2.84457	1.31973	-1.18644	0.681188	0.125284	3.05311e-16
A2RSV8	A2RSV8	-1.63484	-3.04775	0.0519506	-0.0506051	0.153423	0.589708	-0.527404	0.594966	-0.027879	-0.959778	-0.286817	0.824991	-0.0815104	-0.470209	-0.0711446	7.21645e-16
A2RT28	A2RT28	-1.35143	-2.02063	0.879523	1.4748	0.441332	0.780881	-0.737926	-0.405426	0.11806	-0.557938	-0.523354	1.76914	0.371222	-0.206704	-0.205695	4.51028e-16
A2RTA0	A2RTA0	-1.90127	-2.33918	-0.483574	-1.05678	-0.314963	0.173999	-0.198506	0.126173	0.253312	0.689585	-0.698845	0.300244	0.541875	0.362084	0.0458694	1.22125e-15
A2RTI3	A2RTI3	-0.164332	1.4731	0.0987296	-0.750492	-1.18039	-1.19537	-1.01686	0.244556	0.999924	0.127623	1.87459	-0.189531	-1.49635	0.529003	-0.102843	1.11022e-15
A2RTT4	A2RTT4	-0.558723	-0.315817	1.18438	-0.322272	0.104973	1.03987	-1.63313	-0.199243	0.757745	0.696245	-0.493041	-1.32945	-1.91951	0.425964	0.280216	-4.996e-16
A3KFU5	A3KFU5	-1.50594	1.82156	-0.699212	-0.384989	-1.19063	0.574527	0.351454	-0.966274	-0.0682827	-0.110853	0.233898	0.0101119	0.187281	-0.305427	-0.194508	1.36002e-15
A3KG59	A3KG59	0.735611	0.489445	-2.2942	-0.646355	0.704721	1.8255	1.64273	-0.540109	-2.31163	-1.74042	-0.269946	0.116616	-0.258213	0.239839	-0.18199	1.61676e-15
A3KGU5	A3KGU5	-0.795849	0.959649	0.938946	-0.635264	-0.12352	1.86422	0.147784	-0.420794	-0.542267	-0.118024	-0.909009	-0.328841	-0.107478	1.23594	0.223297	1.44329e-15
A3KML3	A3KML3	-0.808002	1.72166	0.679279	1.50388	1.02668	1.00085	0.598251	-0.212328	-0.946634	0.417565	0.377837	0.18365	-0.383421	0.598243	0.152729	-7.35523e-16
A3KMP2	A3KMP2	-1.68447	-2.9843	-0.348194	0.866687	-0.598019	-0.949801	0.3521	0.0806667	-0.245797	-0.158602	-0.17824	-0.660674	-0.04722	0.91657	0.0626401	0
A3KPD0	A3KPD0	-1.31268	0.356286	1.44297	-1.4737	1.26094	0.817528	0.470039	0.565208	-0.292205	0.422968	-0.208458	0.454247	0.0514459	-0.236423	0.0238864	8.04912e-16
A4FUS1	A4FUS1	-0.86143	1.72259	-0.560575	2.7321	-0.144244	-0.285403	-0.414014	-0.225251	0.128965	-1.21837	-0.090653	-0.188134	-0.440657	-0.530054	0.11236	-1.83187e-15
A5D6P3	A5D6P3	1.08131	0.019354	0.364182	3.22226	1.20743	1.45821	0.297611	-0.699083	1.42328	-0.301864	-0.433517	-0.436164	0.228363	0.303575	-0.0327064	-2.7478e-15
A5GZX3	A5GZX3	-0.787438	-1.59562	0.350653	0.519962	0.0917558	0.118395	0.164428	1.88239	-0.0364206	0.408706	0.481463	0.626668	0.204459	2.24822	0.456196	1.08247e-15
A6H611	A6H611	-2.05223	-1.3767	0.00302405	-0.591658	0.189499	-0.962576	0.968788	-1.50121	0.461138	0.0565174	0.568712	1.05197	0.805525	-0.660344	-0.550295	6.48787e-16
A6H622	A6H622	-0.782637	1.7514	-1.03001	2.08368	-0.665476	-0.17647	-1.01704	-0.376889	0.76932	0.612587	0.303779	0.561128	-0.554644	-0.212082	0.462804	-9.15934e-16
A6H6E2	A6H6E2	3.13172	-0.11105	0.834535	0.247717	-0.79863	1.7787	0.115031	-0.0792433	-1.1392	1.82931	-0.0633881	1.54966	-0.582969	-0.0480904	0.656341	-1.77202e-15
A6H6K1	A6H6K1	0.410356	-1.22528	-1.34063	1.60661	-0.270848	-0.671227	0.223022	-1.33787	0.0682956	-0.509602	3.91178	-0.659284	-1.0898	0.443929	-0.437885	-3.60822e-16
A6X925	A6X925	-0.894653	-0.182469	0.257509	0.335755	1.19415	1.27439	0.640105	-0.150477	-0.0354548	1.78964	-0.280914	0.0958186	2.07018	0.48198	0.278226	-1.33227e-15
A6ZI44	A6ZI44	-1.98896	0.835249	0.0700875	-0.5866	-0.938332	0.119262	0.508968	-0.787548	-0.364575	0.0710249	0.177378	0.509993	-0.0384228	-0.130837	0.152886	9.78384e-16
A6ZI46	A6ZI46	-1.8805	0.980397	-0.435365	-0.399596	0.146914	-0.384387	0.155771	-0.217354	-0.274692	1.23484	0.0509628	0.795566	-0.858141	0.193084	0.155334	1.11022e-16
A6ZI47	A6ZI47	-1.58038	0.96526	-0.891183	-1.72354	-0.201869	-0.129482	0.463634	-1.52887	-0.579628	-0.658444	0.214038	0.895693	-0.581374	0.0394809	0.0171894	1.83187e-15
A8IP69	A8IP69	-0.916833	1.77866	0.524946	1.14897	1.031	0.675467	1.00247	-0.466788	-0.434409	0.411686	0.403289	0.141873	-0.480214	0.733099	0.185449	-7.63278e-16
A8JYK8	A8JYK8	-2.17508	-0.134159	-0.374804	-0.507368	-0.468529	0.257786	1.02921	0.0233284	0.47256	-0.164884	0.188185	-0.722144	-0.597962	0.284153	-0.249355	9.4369e-16
A8Y5T6	A8Y5T6	-1.37809	-2.84929	-0.813253	1.81692	0.48956	0.492306	-0.653926	-0.596792	0.381554	-0.0765931	1.81513	-0.258339	-0.608585	0.728534	-0.431925	3.05311e-16
B0LAD9	B0LAD9	3.97627	-2.16742	0.435323	-1.03882	0.992975	-0.0537642	0.900185	0.334395	0.116638	-0.554485	0.367658	-0.190253	-0.284585	-1.49725	1.23596	-2.53964e-15
B0V2Q7	B0V2Q7	2.10066	1.43875	-3.23552	-1.21648	-0.109506	1.26988	0.646512	0.82494	0.0628269	-1.43801	-1.11123	-0.792124	-0.399316	0.71437	-0.631624	1.72085e-15
B1AQ77	B1AQ77	-0.0364668	1.04114	-1.68313	-1.06881	-0.125442	0.7521	1.93977	-1.76534	-1.08253	-0.966222	-0.287385	0.0718693	-1.37653	-0.397228	-0.0740408	7.77156e-16
B1AQ78	B1AQ78	1.19942	0.649711	-2.12847	-0.664759	1.05011	-0.187639	1.87203	-0.797537	-1.12061	-1.38138	0.0467462	-0.234526	-2.25474	-1.35509	0.71169	-2.47025e-15
B1AQY9	B1AQY9	0.921534	1.28892	-1.72974	1.26962	2.41218	-1.92346	-1.22997	0.353351	-1.7278	0.239453	-0.360577	0.203397	0.552674	0.50652	0.154908	-1.60982e-15
B1AR13	B1AR13	-0.953731	-1.04401	-0.512375	1.43493	0.120753	1.13872	1.36006	-0.00970102	1.14491	-0.0121267	1.85716	-0.668299	-0.481141	1.04013	-0.364901	-6.66134e-16
B1AR69	B1AR69	-0.851459	-1.44056	1.07597	-1.21505	1.90034	1.09774	-1.26401	0.766334	0.569258	0.191847	-0.280551	0.848564	-0.692204	-0.163841	-0.162048	8.74301e-16
B1ASZ3	B1ASZ3	-0.432715	-0.305566	1.29421	-0.368073	0.712191	0.803053	-0.0504675	0.00808509	1.20288	-1.14151	-1.41787	-1.37941	-0.838162	-1.10452	1.14767	-1.94289e-15
B1AT05	B1AT05	-1.44624	0.155957	0.0649722	-0.771989	0.151474	0.470893	0.353674	0.894885	0.119684	-1.11795	-1.52062	0.0561746	-1.62434	-0.107902	-0.0291208	1.22818e-15
B1AT13	B1AT13	-0.541148	-0.193007	-0.796563	-0.0665725	0.370912	-0.715524	1.08842	1.76102	1.13517	0.165919	2.65187	0.192373	-0.447125	0.0826372	0.0335701	4.71845e-16
B1AT82	B1AT82	-1.88747	-0.959364	-0.679509	-0.806727	-0.284463	0.812008	-0.588694	-1.82509	-0.383322	-0.781138	1.67162	-1.05334	-0.41169	0.303918	-0.36376	1.88738e-15
B1ATU4	B1ATU4	-0.650793	-1.08249	-2.29697	-0.982695	-0.227234	-0.615653	-1.92302	-2.78667	1.38369	-0.486638	1.80247	-0.701626	-0.77928	0.184338	-0.278385	1.05471e-15
B1AU25	B1AU25	-2.24717	-2.0101	0.350367	0.161472	-0.530116	-0.803222	-0.326275	0.459954	-0.644357	0.293675	0.122311	-0.686712	-0.773092	-0.226783	-0.244267	-1.66533e-16
B1AU75	B1AU75	1.13459	-0.897322	-2.07032	0.987202	-1.60461	-0.971589	-0.937017	-0.0757382	-0.101465	0.489178	3.57088	0.814344	-0.597639	0.313788	-0.656228	1.72085e-15
B1AV14	B1AV14	-2.4024	-0.672307	-0.225717	-0.106877	0.052473	0.408192	-0.232061	-0.68164	-0.0308365	-0.499232	-0.564193	0.770383	-0.935847	-0.161611	0.0439577	7.42462e-16
B1AV77	B1AV77	-0.930838	1.26452	0.489633	0.00892001	-0.708941	-2.03409	-0.0949718	-1.06285	0.830642	-0.286815	-1.30956	-1.22803	-0.394142	0.676416	-0.537346	3.7817e-16
B1AW21	B1AW21	0.966325	0.325596	-4.07123	-1.31407	-0.115083	1.40464	-3.16048	-0.470866	2.01361	-0.717192	-0.827054	-1.09957	1.18996	-0.148837	0.155955	5.41234e-16
B1AWD8	B1AWD8	0.723407	-0.0827063	-2.43135	-0.580914	1.08289	1.57119	1.26465	-0.42904	-2.30211	-1.75046	-0.842493	0.649065	-0.890468	0.73783	-0.166555	2.34535e-15
B1AWT2	B1AWT2	1.53298	-0.0107377	1.50041	-0.0605806	-1.0914	-1.58308	-0.245246	1.38995	0.436514	-1.85305	-0.573087	-0.9559	0.044211	2.19219	0.0624925	1.38778e-15
B1AWZ5	B1AWZ5	0.513805	0.332917	1.78277	2.65645	0.341424	1.18645	-0.384372	-1.24563	-0.215131	0.252305	-0.606143	-1.22235	0.0471763	-0.470223	-0.196989	-2.498e-15
B1AX58	B1AX58	-0.0239589	2.512	-0.201957	0.35399	0.273329	1.17808	-0.566989	-0.0774017	-1.31183	1.43518	0.254597	0.873186	0.366752	0.483106	-0.137449	1.11022e-15
B1AX78	B1AX78	-2.20007	-1.77059	-0.450444	-0.378072	-0.905943	0.259231	0.132491	0.244242	-0.605006	0.794908	-0.0406194	-0.475434	0.35123	-0.426747	0.0022475	0
B1AX98	B1AX98	-1.52146	1.09109	-0.478916	-0.425361	0.471585	0.878335	1.03223	-0.551424	0.629309	1.49597	0.0848588	-0.0410254	0.477456	-0.203158	-0.480553	3.60822e-16
B1AXN9	B1AXN9	-0.335381	2.16494	-1.23181	-0.382646	-1.27164	-0.643725	1.13727	0.0842762	0.643498	-0.0436045	-0.84005	0.545438	-0.169942	-0.554225	0.0221192	-5.55112e-17
B1AXP6	B1AXP6	-0.457541	0.321122	0.130104	0.467688	-1.94683	0.88985	-0.626625	-1.22028	0.366429	0.960332	-0.101864	-0.926754	0.966188	-1.26234	-1.35358	8.88178e-16
B1AY13	B1AY13	-0.00735758	1.70249	-0.0660081	-0.626906	-1.24686	-2.42682	0.758724	-0.896597	0.616997	0.430117	-0.881935	0.101977	-0.197096	-0.459211	0.0179852	-7.21645e-16
B1AZ15	B1AZ15	-1.1815	-2.02696	0.783622	-0.553834	0.0380599	-0.967591	0.660936	-1.96041	0.241289	1.04591	-1.23215	-0.862217	-0.147891	-0.6886	-0.175986	-9.99201e-16
B1B1A8	B1B1A8	1.37733	1.15108	-0.549342	0.157637	1.72204	-3.13363	-0.0613114	-0.694993	-1.10573	1.28585	-0.293268	-0.165927	0.478243	-0.109273	-1.16194	-1.56819e-15
B2C3G8	B2C3G8	0.873951	-0.522692	0.319638	3.06128	1.34736	1.29979	0.076719	-0.691553	1.66406	-0.490152	-1.00807	-0.06044	-0.407212	0.34693	-0.0755221	-2.44249e-15
B2CQD6	B2CQD6	0.211035	-1.54414	-0.506042	0.544346	1.72467	-0.290304	-1.32244	-0.154357	0.109929	0.0164486	-1.47529	1.95957	-2.19221	0.503697	-0.28974	1.66533e-16
B2M1R6	B2M1R6	-0.435023	1.35173	-1.46453	-1.99957	-1.16871	-0.167681	-0.492781	0.221371	1.52472	0.4249	-0.802921	-0.170996	0.412572	1.32018	0.011776	1.77636e-15
B2MWM9	B2MWM9	-0.313202	2.95837	-0.570524	-0.0681965	-0.69345	-0.310605	-0.591277	-0.797951	0.452473	0.576953	-0.146584	-0.855062	0.629781	-0.572927	0.373217	-1.36002e-15
B2RPS1	B2RPS1	-1.43104	0.800445	-1.59203	-0.204555	0.544791	-1.46999	-0.500301	-0.30965	-0.424076	-0.781036	-0.422462	0.772539	-2.11509	0.22375	-0.787181	2.02616e-15
B2RPU8	B2RPU8	3.24887	-0.146245	0.544189	-0.176671	0.497618	0.219193	1.81589	0.767429	1.76513	-0.827279	-0.165613	-0.502913	0.562832	-0.405125	-0.421464	-3.60822e-16
B2RQC6	B2RQC6	-0.595505	-1.50454	-1.83024	1.49592	-0.443928	-0.955811	-0.356087	0.114906	-0.0242071	0.00919095	3.58255	-0.581591	-1.25934	0.201724	-0.368151	-4.3715e-16
B2RQC7	B2RQC7	1.33626	1.78548	-0.291339	-1.34757	-2.3874	-0.266255	-0.617915	0.937387	0.0465625	-0.738883	-1.26812	-0.166972	0.429793	1.28696	-0.394501	3.08087e-15
B2RQK7	B2RQK7	1.1682	2.74456	1.25197	0.690821	-0.0965747	1.57155	-0.532509	0.0381678	0.23782	0.246011	0.032269	0.487119	-0.0942739	-0.23589	-0.383485	1.11022e-16
B2RQQ1	B2RQQ1	-0.884752	-1.51975	1.38598	-1.54267	1.51996	0.876894	-0.924083	0.752731	0.525329	0.0622703	-0.331991	0.853509	-0.448089	-0.252164	-0.193592	1.08941e-15
B2RQQ8	B2RQQ8	4.26249	-0.717424	0.770529	-0.872907	-0.0971464	0.0872386	0.974026	-0.940504	0.626154	-0.377186	-0.346733	-0.756996	-0.304765	-0.902733	0.329349	-1.92901e-15
B2RQS1	B2RQS1	-0.185308	-1.6818	-1.33374	0.073307	0.625187	0.870577	1.14999	-0.883719	-0.202181	-1.09086	2.11528	-0.317269	-1.07728	-1.29575	1.78421	-2.33147e-15
B2RQV1	B2RQV1	0.964202	0.203503	-1.95966	-0.849099	-0.266676	2.21673	-3.00382	-0.174166	0.255577	2.23894	-0.884469	-1.36357	0.717069	-0.101505	0.0742157	-1.11022e-16
B2RR26	B2RR26	0.0622943	-0.0795233	1.50966	0.994711	-0.654897	-0.350038	0.674155	0.571019	1.58458	-1.00536	-1.80843	-0.25932	0.989504	0.412964	0.773116	-7.77156e-16
B2RRE0	B2RRE0	3.63474	-0.215032	-0.241975	0.632813	-0.808296	-0.227576	0.778093	-0.559752	0.684284	-0.0750106	0.0265714	0.449482	-0.494761	-1.77842	-0.891965	-5.27356e-16
B2RRH9	B2RRH9	-0.960059	0.516217	-0.75494	-0.0327775	-1.05018	-1.12515	0.323493	0.273212	1.94177	1.41318	-0.814412	-0.234554	0.794192	-0.225775	-0.0555857	-4.44089e-16
B2RRM5	B2RRM5	0.961467	0.672926	1.90868	1.64016	-0.84074	1.25628	0.0259823	0.410977	-0.741483	-1.43644	-0.659714	0.497912	1.59705	-0.379498	0.503574	-1.02696e-15
B2RRX1	B2RRX1	-1.12127	-2.21335	1.6104	0.562399	1.43401	1.08579	-0.235724	-0.026646	0.665075	0.448609	0.331587	-0.316632	-0.502013	0.00767821	-0.0375943	-8.88178e-16
B2RRX2	B2RRX2	0.469029	1.15952	-1.09293	1.78449	-0.824422	-2.78074	-0.336383	1.35386	-0.664756	-0.200354	0.473553	0.433834	-0.0791756	0.877034	0.299885	-7.77156e-16
B2RS41	B2RS41	-1.76877	-2.45665	-1.37826	-0.709559	-0.990041	0.129925	-0.360292	0.480357	-0.218661	0.177758	-1.05741	-0.0811949	0.0901081	-0.158534	0.213949	1.11022e-15
B2RSC8	B2RSC8	-0.894602	1.90562	0.97185	0.759419	0.275198	0.517844	0.13083	0.368164	0.40021	0.246138	1.14805	-0.624685	-0.370851	-0.015226	0.126053	-5.55112e-16
B2RSH2	B2RSH2	-1.33242	-0.473699	0.816592	0.750857	0.23161	0.945099	0.823406	0.691033	0.893437	-1.57237	-0.574039	0.00353401	-0.189042	-0.405546	0.615545	-1.20737e-15
B2RSH3	B2RSH3	0.126656	-0.633428	0.180736	-1.38738	0.413619	-1.78684	0.349933	-2.488	-0.488651	1.63722	-0.834604	-2.17129	-0.133592	-0.2915	-0.0728038	-2.22045e-15
B2RSN3	B2RSN3	-0.652703	2.66855	0.420242	-0.443942	0.0853726	0.825129	0.00660218	-0.183259	0.41831	0.457031	-0.0157367	0.138772	-0.0620046	0.234089	0.119703	2.77556e-16
B2RSR7	B2RSR7	-0.412363	-1.31551	-0.547972	0.218776	-0.988916	0.0477918	0.821125	1.31154	0.266516	2.16482	-1.65955	-0.498414	-0.178815	0.0727296	0.122367	-1.66533e-15
B2RSV4	B2RSV4	0.307337	1.02036	0.785046	-2.27501	0.602113	-2.21686	0.282277	-2.13021	0.504251	0.371689	0.530287	-0.248061	-0.719223	0.439986	-0.080453	4.996e-16
B2RT97	B2RT97	-1.11718	1.42106	-0.126051	2.01819	0.189298	0.844479	0.766491	0.194318	0.169214	0.0114584	0.82385	-0.336557	0.0570221	0.419067	-0.109948	4.23273e-16
B2RTB0	B2RTB0	4.55732	-1.37768	0.058464	0.0545323	0.335037	-0.856036	-0.108063	-0.334424	0.279308	-1.26528	-0.259945	-0.347384	0.0501639	0.0792967	-0.967075	-1.94289e-16
B2RTC8	B2RTC8	-2.06604	-1.73281	0.982468	-0.758957	0.699727	-1.15105	-0.0882753	0.584231	-0.106072	-0.0632304	0.274747	0.752083	-0.0845394	0.132563	-0.250231	1.08247e-15
B2RTE4	B2RTE4	-1.91039	-2.62015	-0.989219	-1.12194	0.416226	-0.0104812	-1.10642	-0.158734	-1.43078	-0.775784	0.684955	-0.131267	0.700045	-0.247384	-0.126424	1.94289e-15
B2RTK3	B2RTK3	-0.0349383	0.953524	0.143598	-2.10977	-1.61282	1.27261	0.268299	0.0185446	-0.220371	-0.446908	0.23357	0.420995	0.341691	-0.61087	0.809646	1.66533e-15
B2RTL5	B2RTL5	-0.813393	-2.00533	1.23976	-0.741312	-0.357986	0.110041	0.709534	-0.888544	-1.10856	-0.89765	-0.258854	0.735346	2.11082	-1.16221	0.0669315	-2.77556e-16
B2RTM0	B2RTM0	-1.24692	-0.0835183	-0.0463542	-1.1012	2.42121	-0.386677	0.659569	1.66199	-0.0925353	-0.730681	0.356584	-0.0227703	0.102666	0.211175	0.0577731	1.80411e-16
B2RTM4	B2RTM4	1.43029	-2.74909	0.640234	-0.768084	-0.0665911	0.221255	1.11867	0.424052	-1.0179	0.550418	-0.188615	0.326992	2.64546	-1.37893	0.825598	-1.4988e-15
B2RUC7	B2RUC7	-0.723362	1.07118	-3.2479	-0.0571114	-0.303861	1.79053	0.0736734	0.449513	1.36666	-0.363408	-1.08712	-0.341473	0.333795	0.169263	-0.0723986	3.85109e-16
B2RUD7	B2RUD7	4.07246	-2.66932	1.05621	0.18908	-0.377281	-0.84091	-0.298764	0.169607	-0.0672979	-1.11502	-0.85623	0.328716	-0.415734	1.38523	0.442832	1.66533e-16
B2RUK5	B2RUK5	-1.87245	-1.86441	0.0567537	-0.920516	0.119206	-0.175163	0.682209	-0.451922	1.13278	-0.11472	-0.585384	0.0697694	-0.261366	0.235323	0.32211	4.16334e-16
B2RVD5	B2RVD5	-0.0349383	0.953524	0.143598	-2.10977	-1.61282	1.27261	0.268299	0.0185446	-0.220371	-0.446908	0.23357	0.420995	0.341691	-0.61087	0.809646	1.66533e-15
B2RVF0	B2RVF0	-1.31268	0.356286	1.44297	-1.4737	1.26094	0.817528	0.470039	0.565208	-0.292205	0.422968	-0.208458	0.454247	0.0514459	-0.236423	0.0238864	8.04912e-16
B2RVP5	B2RVP5	-0.956063	0.857723	1.39061	-1.46229	1.34402	0.869367	0.116768	0.87859	-0.319794	0.347884	0.012036	0.936311	0.10274	-0.305511	0.111014	8.04912e-16
B2RWB7	B2RWB7	-0.179483	1.79243	1.71641	-0.22984	-0.247055	1.14471	0.0177648	-0.560006	0.503059	0.579802	-0.344917	0.734146	-0.0494434	0.340586	0.330859	5.82867e-16
B2RWH3	B2RWH3	-1.31273	0.356287	1.44307	-1.47382	1.26093	0.817295	0.470378	0.564828	-0.292102	0.422643	-0.208656	0.45403	0.0514715	-0.236129	0.0239284	6.245e-16
B2RXC8	B2RXC8	-1.6012	-0.0968713	0.443458	-0.088822	0.539463	-2.94733	-0.0407569	0.142334	-0.283704	-0.430806	1.3289	-0.534256	0.136662	-0.68565	0.111352	-1.63758e-15
B2RXS4	B2RXS4	-0.909068	2.26586	-0.565005	-0.407212	-0.262342	0.00348762	0.977903	-0.262923	-0.94181	0.938389	-0.133576	0.579898	0.0800527	-0.223899	0.124802	-6.38378e-16
B2RXT3	B2RXT3	-2.20075	-0.830222	0.382937	-0.214551	-0.738938	-0.241123	0.37278	0.0164903	-0.461488	0.809306	-0.550799	-0.950478	-0.395145	-0.563399	-0.15412	-5.55112e-16
B2RXX9	B2RXX9	-0.82062	-1.36989	1.54284	-1.34635	1.5761	1.03324	-0.895178	0.753365	0.580459	0.108052	-0.362319	0.876573	-0.410331	-0.273076	-0.218067	1.04777e-15
B2RXY7	B2RXY7	-0.850389	-2.3657	-0.32665	-0.912336	1.28741	0.417335	-0.157251	0.112293	-0.338769	-0.642251	-0.967211	2.06683	-1.01338	0.359024	-0.232312	2.33147e-15
B2RY90	B2RY90	-0.949015	-2.2803	0.224415	0.427404	-0.132234	0.691522	0.885169	-0.865902	-0.181701	-0.82317	1.21808	0.898292	-1.87613	0.568704	0.10865	1.29757e-15
B2Z892	B2Z892	-0.106188	0.628749	-0.146415	-0.380013	-1.36889	-0.234809	0.705632	0.717937	-2.50249	-1.37616	-1.78469	-1.23116	-0.546565	-0.22633	0.218097	4.44089e-16
B4YB29	B4YB29	-1.28366	2.56471	-0.259904	-0.0772379	0.709668	0.473382	-0.00405576	0.112472	0.212718	-0.26352	-0.53384	-0.277509	0.169697	0.0513949	0.155204	-1.66533e-16
B7FAU9	B7FAU9	-0.66082	2.62687	0.737258	-0.750606	-0.05023	-0.19748	-0.130697	-1.13471	-0.785766	0.616151	0.178627	-0.651493	-0.129289	-0.00115429	-0.20375	8.32667e-17
B7ZBY7	B7ZBY7	-0.868687	-0.209364	0.254436	0.430107	1.15456	1.28578	0.680572	0.00150278	-0.0865779	1.78184	-0.26885	0.137127	2.07562	0.517417	0.253149	-1.38778e-15
B7ZMS3	B7ZMS3	-0.862878	-0.0891984	0.322627	0.586021	1.29296	2.14711	0.080719	0.120098	0.0171257	1.79303	0.603402	-0.807051	0.996776	-0.0550544	-0.0990849	-9.99201e-16
B7ZMS6	B7ZMS6	-1.21903	1.2164	-0.336222	0.0346914	-1.06232	-0.477949	-0.0180653	1.36648	0.616113	1.28255	0.197291	0.456821	-0.427427	4.36677e-05	-0.44481	1.28716e-15
B7ZN28	B7ZN28	1.35089	-1.8612	0.759538	1.61667	0.507696	1.30972	-1.4119	-0.307228	2.2956	-0.996055	-1.41158	-0.440524	1.1428	-0.501373	0.772937	-2.13371e-15
B7ZN75	B7ZN75	1.1461	1.48604	0.231833	2.43728	0.872583	0.889942	1.40663	-0.355157	1.00701	-0.470106	-0.693482	-0.0256093	0.0376447	-0.162892	-1.01139	-1.30451e-15
B7ZNS9	B7ZNS9	2.11467	0.616225	-1.71705	-1.62654	-1.65399	0.373754	-0.585792	1.97482	0.883607	-0.486509	1.05442	0.856636	1.47424	0.319956	0.310547	2.60902e-15
B7ZWF1	B7ZWF1	-1.61475	1.87531	-0.121454	-0.768136	0.116657	-0.0279442	-0.623352	0.190717	-0.00951521	0.930773	-0.961323	-0.557693	0.382053	-0.334552	0.180733	-7.77156e-16
B8JJ66	B8JJ66	-1.21106	-3.6505	-0.437014	-0.436913	1.14325	-0.235397	-0.322327	1.04392	-0.0498195	0.125259	1.38538	-0.168429	0.164462	-0.41349	-0.242613	2.22045e-16
B8JJM5	B8JJM5	-0.0724735	0.861388	0.405683	1.38348	0.0958821	2.12881	0.179158	0.594468	0.786958	1.48743	-0.0750414	0.949926	-0.487008	0.279375	-0.249438	-2.62811e-16
B9EHJ3	B9EHJ3	0.260451	1.76812	-0.0770517	0.0525194	0.230835	-1.49029	0.879592	0.199182	0.401263	1.87907	-0.810679	1.52464	0.193394	-0.286015	0.368991	-1.52656e-15
B9EHY2	B9EHY2	-0.408942	-0.386518	1.16868	-0.779275	1.55522	-0.412131	-0.104572	2.03812	0.585906	-1.81573	0.802534	-0.580973	-0.210064	-0.124235	0.0153719	6.38378e-16
B9EHZ5	B9EHZ5	0.0852559	-1.73582	-1.1572	2.40472	0.127122	0.33691	-0.132847	-0.753122	1.32651	-0.266526	3.09952	-0.478833	-0.895744	0.642783	-0.476711	-8.04912e-16
B9EI85	B9EI85	-1.4427	1.04437	0.680217	-0.4982	0.835387	-0.709545	1.10774	1.28931	0.00914268	0.0925081	-0.363844	-0.10069	0.278689	-0.397373	0.349101	-8.04912e-16
B9EIA2	B9EIA2	-1.41424	1.95861	-0.121149	-0.596615	0.150288	-0.234285	-0.525007	0.237618	-0.199133	1.12954	-1.09671	-0.685358	0.476908	-0.315789	0.245086	-1.52656e-15
B9EID1	B9EID1	-0.881682	-0.182185	-3.28302	0.46292	1.13076	0.839095	1.6839	-0.918176	-1.24109	-0.438902	-0.272672	-0.471195	-0.0278577	-0.114572	-0.111442	-6.93889e-16
B9EIE9	B9EIE9	-0.836952	0.205394	1.15173	1.54451	0.974707	0.842187	1.2962	0.0396878	0.451716	0.493849	-1.42278	-0.972522	0.273077	-0.463954	0.0323922	-3.10862e-15
B9EIV8	B9EIV8	-1.37227	-0.783459	0.632499	0.656732	-0.773101	-0.0144584	0.544533	0.279524	0.772402	0.616506	1.17871	-1.54058	0.239967	0.901607	-0.0198195	-9.4369e-16
B9EIZ7	B9EIZ7	-0.0591177	1.46556	1.25087	0.537796	1.01598	-0.322253	-1.02421	1.01416	-1.20195	0.416853	1.94686	-0.0692781	0.273108	1.08658	-0.0535556	-5.55112e-16
C0HKG5	C0HKG5	1.7806	-0.248896	2.60354	1.67325	-0.549019	0.055569	-0.507378	-0.652395	0.432619	0.239333	1.33645	1.60176	-0.620765	-0.557748	0.19709	-6.10623e-16
C0LQ87	C0LQ87	3.6997	0.034791	1.38368	-0.621011	0.307926	-0.469516	-0.00884809	-1.33587	0.780781	0.254936	1.26729	0.210129	-0.302812	-0.596068	-0.775616	-7.77156e-16
C9VZF2	C9VZF2	-0.608438	-2.7167	0.463974	-0.547533	1.27616	-1.1626	0.491111	-0.597753	-1.2433	0.916895	-1.60987	-0.539124	-0.770738	0.598792	0.663763	-1.88738e-15
D1FNM8	D1FNM8	-0.3401	1.49926	-0.379209	-0.477863	-1.67737	1.98945	-1.65808	-0.431329	-0.166878	0.335055	0.0047278	-0.708959	-0.639499	-0.680145	0.488216	3.60822e-16
D3YTQ3	D3YTQ3	3.31238	0.0423864	-0.742287	-1.56708	-1.08006	-1.48782	-1.01659	0.405139	2.59083	-0.881235	-0.561994	-0.832704	0.0700545	0.701963	0.501463	1.11022e-16
D3YTQ8	D3YTQ8	-1.39698	-0.159678	-0.355253	-1.5471	-0.750158	1.31529	0.632206	0.555374	-0.232472	-0.41396	-0.130414	-1.17279	-0.647171	-0.059404	0.0978362	1.33227e-15
D3YTQ9	D3YTQ9	-1.11301	1.22051	0.0513626	-0.608873	-0.503525	-0.116271	1.11998	0.577611	0.849863	-1.08951	-1.40871	-0.623474	0.458316	-0.556466	0.328375	-3.747e-16
D3YTZ8	D3YTZ8	-0.462184	-0.47606	-0.287719	1.56099	0.136375	1.04535	-1.24825	0.567021	-1.5219	-1.40775	-2.15442	0.764562	2.12119	-0.563207	-0.154968	3.60822e-16
D3YU09	D3YU09	-1.07327	0.589248	-0.660423	1.53638	0.125304	0.494815	-0.292478	-0.970002	-1.24202	-1.09694	2.04587	-0.750302	1.51233	0.0373544	-0.584206	1.52656e-16
D3YU15	D3YU15	0.242748	1.22593	-0.379225	1.64984	0.166233	0.666406	-0.705297	-0.748258	-2.72112	-1.52739	-0.95769	0.13742	0.679452	1.12817	-0.0876222	1.01308e-15
D3YU17	D3YU17	-0.612687	0.770763	0.731034	2.55629	0.151624	0.851791	0.0360788	-0.679749	1.21682	0.158516	-0.0687894	0.480978	0.643764	-0.417477	0.191668	-2.13718e-15
D3YUT2	D3YUT2	-0.429336	0.974365	1.15279	1.42832	-0.237959	-0.593444	-0.19227	1.87138	0.37078	0.378447	1.40798	0.789559	0.706288	-0.640922	-0.0123783	-3.88578e-16
D3YUV1	D3YUV1	-1.09864	2.21713	-0.840105	-0.935345	-1.47127	0.464416	-0.657442	-0.823317	-0.047639	-0.0358121	0.351586	0.0139062	0.424983	-0.227303	-0.144854	2.16493e-15
D3YWB5	D3YWB5	-0.899412	2.3172	-0.828601	-0.924066	-0.10603	0.592016	-0.0946768	0.952912	0.717324	0.139924	-0.788378	-1.07351	0.241117	0.13025	-0.00961418	1.10328e-15
D3YWT1	D3YWT1	-0.479845	-1.09213	1.00049	0.0134112	0.507216	-2.3202	-1.54295	-2.41987	-0.9123	0.712873	1.0377	0.943402	1.15751	-0.0127243	-0.252718	-4.44089e-16
D3YX34	D3YX34	-1.64528	1.1195	0.64748	0.245665	0.233164	-0.422618	0.549253	-1.52539	-0.579468	0.65146	1.44336	-0.319795	0.156499	-0.203511	0.0512514	-4.21538e-16
D3YYK0	D3YYK0	-1.30277	-1.7895	-0.131935	0.00715155	-0.603204	1.08753	0.387571	0.799452	-1.73567	0.933712	-0.8827	0.0207396	-0.846587	0.115699	0.0165499	1.11022e-16
D3YZ32	D3YZ32	-2.13669	-1.67652	-0.2942	0.0795463	1.16206	-0.248051	-0.952161	-1.15794	0.479298	-0.802497	-0.186661	0.73501	0.208811	-0.379236	0.801557	-1.2837e-15
D3YZC9	D3YZC9	3.85194	1.37026	-2.619	0.135521	0.950658	1.12321	-1.04662	-1.48815	0.50721	0.140147	-1.19136	-0.225646	0.335754	-0.753823	1.11841	-2.91434e-15
D3YZD8	D3YZD8	-0.480073	-1.5948	-0.337923	-0.262189	0.379694	0.434479	-0.774809	0.0156002	-0.84934	2.32958	-0.255801	-2.54816	-0.319614	0.392039	0.19891	-2.22045e-15
D3YZZ5	D3YZZ5	1.15074	1.09595	-0.227952	-0.92495	1.1279	-0.61725	-1.92715	1.86732	0.286999	0.666447	0.270387	0.80944	-1.32854	-1.07219	1.76741	-2.33147e-15
D3Z0Y2	D3Z0Y2	0.65877	-1.01733	1.21156	0.485896	-1.50432	-0.00615657	-0.648209	-0.532425	0.553432	0.199798	-0.0397278	0.190773	1.26905	2.99467	-0.00834126	2.13718e-15
D3Z1G7	D3Z1G7	1.92882	-1.27191	0.424358	-1.32762	1.26399	-0.21597	0.307756	2.33477	1.243	-0.733609	0.534093	-1.24381	-0.324732	0.502217	-1.01858	9.93997e-16
D3Z2J6	D3Z2J6	-0.572625	-2.86944	-1.51828	0.946785	-0.259349	-0.55813	-0.33793	-0.636096	-0.0111915	-0.489825	3.18659	0.704997	1.2697	-0.428154	-0.237702	5.27356e-16
D3Z2Z1	D3Z2Z1	2.22424	1.10536	0.743414	1.91703	0.277892	1.17351	0.43972	-0.374664	1.03178	1.75175	-0.0851826	1.20333	0.216561	0.102937	0.544449	-2.41474e-15
D3Z390	D3Z390	3.81782	0.877074	-0.293861	-1.21751	-0.270823	1.53769	-1.32607	-0.137678	-0.698952	1.15595	0.334795	1.13634	0.31342	0.835896	1.31016	6.66134e-16
D3Z3B8	D3Z3B8	1.89188	0.170195	0.615115	1.1278	-1.62263	0.202185	-0.129324	0.572561	-0.88991	1.2285	0.276629	1.48395	-0.952996	-0.875477	1.98756	-2.66454e-15
D3Z3J6	D3Z3J6	-0.229527	0.810956	-1.63724	-0.726032	-0.668895	-0.877677	0.993129	1.55345	-0.0837041	-1.93826	-0.415461	-1.53767	-0.32949	-0.387186	0.932953	-7.78891e-16
D3Z3S1	D3Z3S1	-1.40406	0.298295	0.781932	-0.168562	0.794595	-1.76237	-1.23443	0.972742	-0.637711	-1.5324	-1.06261	0.0233002	-0.98155	-0.78527	-0.842701	1.13798e-15
D3Z4J9	D3Z4J9	-1.06774	0.609831	-0.112704	-2.61329	0.415221	-0.209567	-0.323748	0.751414	0.724915	-0.62214	-0.123386	0.111972	-0.745335	0.579538	0.132596	2.02616e-15
D3Z4X1	D3Z4X1	-1.51462	0.371735	-0.19107	-0.0587821	-1.08817	1.15891	0.485205	-0.757087	-0.839001	0.521949	-0.300502	0.172332	-0.537	0.614999	0.393699	6.93889e-16
D3Z568	D3Z568	-1.85165	-1.32236	0.461458	-0.974895	0.973309	0.43741	-0.426476	0.976846	0.172006	0.482432	0.0869207	-0.291367	-0.967886	0.226488	0.0810646	4.44089e-16
D3Z5G7	D3Z5G7	-0.501291	2.33674	0.425544	1.25537	0.300564	0.0277591	-0.716518	0.811377	-0.792885	-0.0147199	-0.147223	0.567305	1.30579	0.357257	0.268487	-1.16573e-15
D3Z5K6	D3Z5K6	-1.09801	-1.84087	0.0898591	-0.842483	-0.573741	-0.447057	-0.129484	0.17105	0.13819	-0.651642	-0.384733	0.642014	-0.792661	1.91687	0.760729	2.05738e-15
D3Z5S0	D3Z5S0	-1.0831	0.502311	0.478905	-0.802398	-0.188537	0.798968	-1.80069	0.321503	-0.223381	-2.32476	-0.900156	1.01145	0.0174248	-0.333545	0.374617	1.60982e-15
D3Z630	D3Z630	-2.63126	-0.292743	-1.04074	-0.197286	-0.0435606	-0.260485	0.368624	-0.693505	-0.845999	-0.469772	-0.0094132	0.398293	-0.558487	-0.723964	-0.036186	6.93889e-16
D3Z636	D3Z636	-2.39678	-0.985163	-0.318408	-0.30514	-0.701888	-0.00914646	0.0789715	-0.902878	-0.48391	0.55977	0.615075	0.30915	-0.0426669	0.526356	-0.11949	2.16493e-15
D3Z689	D3Z689	0.210462	-4.41989	0.278228	0.522284	0.888262	0.316407	-0.407257	0.890888	0.10008	-0.150823	-0.323785	0.749318	0.558327	-0.695846	0.298626	-1.60982e-15
D3Z6E4	D3Z6E4	-1.48003	-0.602246	-0.558073	-0.138477	-1.42609	0.103424	0.315237	-0.420411	1.08217	1.57565	0.440884	0.294534	-0.573763	0.296323	-0.076265	4.16334e-16
D3Z6G3	D3Z6G3	-0.852492	1.56913	1.04887	0.707487	0.258781	1.33336	0.590748	1.24822	-0.94912	-0.17186	-0.630207	0.473429	-0.0772486	-0.181571	0.00843669	3.81639e-16
D3Z6I8	D3Z6I8	4.77867	-1.00429	0.575685	0.0478444	-0.771668	0.352454	-0.192619	-0.279233	-0.622407	-0.378229	-0.418809	0.077736	0.830155	0.162784	-0.35788	6.93889e-16
D3Z7D5	D3Z7D5	2.15441	-1.65171	-2.59749	-0.476626	-0.243707	0.672029	-2.0049	-0.131689	1.97713	-0.906208	2.74148	-1.06461	-0.303382	-0.913315	0.372864	-6.10623e-16
D3Z7M9	D3Z7M9	3.96327	0.559132	-0.574183	-0.350044	1.50694	-0.604599	1.26101	0.507528	-2.20015	-0.146857	0.0512719	-0.394937	0.190546	-0.570497	-0.394976	-1.59595e-15
D3Z7P3	D3Z7P3	-1.17922	2.17675	0.541822	-0.548561	-0.946217	-0.969077	-0.251904	0.135556	0.299567	-0.792563	-0.135767	-0.44027	0.0692941	0.0246346	-0.164121	7.49401e-16
D3Z7Q2	D3Z7Q2	-2.17892	-1.4493	-0.000631108	-0.122493	0.0254896	-0.509046	0.73434	0.915614	0.892183	-0.212162	0.921008	-0.112053	0.566323	-0.14343	-0.309676	1.13798e-15
D3Z7S4	D3Z7S4	0.649557	0.559313	1.6047	0.153285	0.606923	-1.66438	1.46569	0.290327	-0.211296	1.53603	-0.972416	-0.62524	1.71239	0.291236	-0.831989	-1.02696e-15
D3Z7V3	D3Z7V3	1.32623	0.265159	-1.90052	1.63013	0.0988456	1.68804	1.54901	-0.322094	1.13416	-1.25187	-0.371923	1.36507	-0.334989	-0.981266	0.784129	-1.44329e-15
D3Z7X0	D3Z7X0	-0.509625	-2.56645	0.244025	1.80554	-0.315516	1.1179	-0.09442	0.104841	0.328212	0.915812	0.20228	-2.03821	0.068045	0.275655	-0.335049	-9.99201e-16
D5MCW4	D5MCW4	0.462006	-1.67175	0.214349	-0.459967	-0.461321	0.0116304	-0.436765	-0.548576	-1.33413	2.87712	-1.22044	-1.73021	0.090271	-0.40536	0.101981	-1.88738e-15
D9J2Z9	D9J2Z9	1.10098	-1.06759	2.09985	-0.429718	-1.80897	1.17032	0.31678	1.30519	-0.653621	-0.188978	-0.191661	0.488715	0.786399	0.157389	-0.781136	2.52576e-15
E0CX62	E0CX62	-1.29919	0.501199	-0.449835	1.80975	0.367399	-1.2954	0.42867	-0.157117	0.0225192	1.45666	0.326246	-0.167782	-0.160204	0.982396	0.364391	-6.66134e-16
E0CXB1	E0CXB1	-1.8302	0.375156	-0.00145379	-0.500321	0.558843	-0.515413	0.706084	0.831346	-0.449967	1.20453	-0.906655	-0.755899	0.639984	-0.108264	0.107323	-1.27676e-15
E0CYV0	E0CYV0	-0.200066	2.20354	-0.328172	1.17423	-0.530764	-1.20899	-1.27809	-0.836437	-0.142399	0.26411	-0.764366	-0.573008	0.386883	1.62651	0.0167186	-9.57567e-16
E0CZE0	E0CZE0	-0.863014	1.9539	0.280182	0.370116	-0.619249	0.588162	0.923808	0.296852	0.998708	-0.360474	-0.450808	-0.276709	0.163847	0.23143	-0.0811502	3.33067e-16
E9PUA7	E9PUA7	4.54168	-1.20149	-0.872709	0.0698239	0.707924	-0.384744	0.095653	-0.0245919	-0.551077	0.292309	0.958871	0.251044	-0.345625	-1.66159	1.84483	-3.58047e-15
E9PUE8	E9PUE8	-0.495508	-3.27489	-0.734616	-0.336895	0.377255	-0.108786	-0.30182	-0.101693	-0.844101	1.58881	-1.06238	-1.93786	0.0692422	-0.403094	0.0210647	-1.66533e-15
E9PUF7	E9PUF7	0.196969	1.53365	-0.542116	0.677171	-0.553795	-0.927991	0.941959	0.646043	0.878934	1.91587	0.329902	1.34206	-0.209244	0.0404243	-0.0190532	-1.16573e-15
E9PUQ5	E9PUQ5	2.86147	-0.316508	-0.759153	-0.0468633	-0.0539875	-0.996843	0.490716	0.369639	0.25316	0.644985	-0.315673	0.263204	-0.0103182	-0.942061	-2.53966	9.15934e-16
E9PV04	E9PV04	-1.19253	0.934609	0.327487	0.770449	-1.06644	-0.56408	0.880243	-0.641791	0.768098	-0.0284404	0.00454206	0.5605	1.56646	-0.718292	0.00499778	-5.27356e-16
E9PV12	E9PV12	-1.48735	0.601817	0.410215	0.578047	-0.140047	0.239583	1.78856	0.821448	-0.531884	-1.3431	0.0806937	0.169309	-0.356161	-0.26784	0.191725	4.71845e-16
E9PV24	E9PV24	0.902376	-0.690581	-0.628184	1.48802	-0.529303	1.5435	-1.52904	0.807184	-2.0125	1.40247	-0.464644	-1.91386	-1.31361	-0.672121	-0.447017	-1.33227e-15
E9PV58	E9PV58	0.839439	1.02671	-1.78604	1.15786	2.94054	-1.39097	-1.66119	0.186917	-0.986227	0.713292	-0.18293	-0.923897	0.802207	0.626705	-0.0841085	-1.97758e-15
E9PV66	E9PV66	-0.127612	1.20399	-1.00902	0.538821	2.24789	-0.679756	-2.70212	1.33205	1.24254	-1.16403	0.162918	-0.9842	0.162853	-0.0733078	0.0570783	-1.44329e-15
E9PVA8	E9PVA8	-0.882197	1.23173	0.666481	-1.71976	0.8276	-1.4048	0.792395	-0.293179	0.854556	-0.488247	1.07854	-0.285819	-0.347316	-0.430144	-0.392202	2.77556e-16
E9PVC5	E9PVC5	-1.67354	-1.69627	0.847102	-0.641701	0.780205	-0.518374	-0.844407	0.172127	1.33286	-1.12778	0.671655	-0.816296	-0.291329	-1.08986	-0.0423089	-3.60822e-16
E9PVZ8	E9PVZ8	1.6604	-2.08878	-0.936917	0.404647	0.676445	-0.73227	-0.331083	0.521644	-1.7757	1.57498	-1.42309	-2.4216	0.627293	1.62637	0.187783	-1.77636e-15
E9PWA7	E9PWA7	-0.960098	-0.278952	-0.124772	-1.01594	0.625552	0.0895594	0.206738	1.5937	-0.938692	2.14812	-1.37383	0.66466	-0.208409	-0.0938624	-0.161056	6.66134e-16
E9PWE8	E9PWE8	-0.963698	0.828406	1.3383	-1.71097	0.157147	0.0651676	0.391247	0.507669	-1.29229	0.437926	0.932957	-0.00784283	0.812043	-0.536332	-0.103381	1.38778e-15
E9PWG4	E9PWG4	4.47336	-0.648614	0.382546	0.079134	-0.536363	0.130915	0.625711	0.203895	-0.772471	0.581706	0.470284	0.234166	-0.135604	-0.0762822	-1.00696	3.88578e-16
E9PWK1	E9PWK1	0.116702	0.527237	0.418173	2.33069	-0.646242	-0.648479	0.458425	1.38825	1.13786	-1.18925	1.49385	-0.751661	-0.721892	-0.198701	-0.661814	-5.55112e-16
E9PWN3	E9PWN3	-2.43982	-1.61421	-0.00496615	-0.365375	-0.74668	-0.141783	-0.0513254	-0.611562	0.210919	-0.190528	-0.0528726	0.268194	0.255828	0.154098	-0.134037	1.38778e-15
E9PWT4	E9PWT4	0.233261	1.73012	0.669494	-0.206555	-1.06566	0.865988	-0.461239	0.229263	-0.355505	2.03661	0.628972	0.560675	0.843188	-0.864503	-0.123335	-4.51028e-16
E9PWW2	E9PWW2	0.627206	-1.6537	0.251981	1.99308	-1.07485	0.997912	0.433478	0.137184	-1.61192	-1.48779	-1.75561	-0.424877	-1.51628	0.0760136	-0.161698	1.11022e-16
E9PWW4	E9PWW4	-0.370071	1.11536	-1.54304	-2.13707	1.44586	0.112585	-2.60453	0.936244	1.90361	-0.0698081	-0.760908	-0.901956	-0.126254	-0.28499	0.166668	2.63678e-16
E9PWZ3	E9PWZ3	-1.99245	-0.912662	-1.28757	-0.644075	-1.13824	-0.998588	-0.625329	0.247164	0.07527	0.183593	2.0928	0.21153	0.280876	0.0509916	-0.0355847	6.41848e-16
E9PX29	E9PX29	-0.104729	0.818955	0.546854	1.64388	-1.41467	-0.0252857	-1.51063	0.750235	-2.30177	-1.30157	-1.06272	-1.00691	-0.042625	-0.469794	0.216299	0
E9PXC0	E9PXC0	0.716943	-0.966399	-0.200733	2.05088	0.766402	-1.53794	0.0878754	1.84889	0.906204	-1.25174	1.74099	0.0968299	1.59286	-0.66543	1.06707	-2.9976e-15
E9PXY8	E9PXY8	-1.29182	0.326384	-0.74843	0.390021	-0.316275	-2.41375	0.202732	-1.09041	-0.562274	0.610698	0.420467	-0.0687497	-2.03457	0.356504	-0.323133	-5.96745e-16
E9PY58	E9PY58	-0.841224	-1.27179	0.490727	-1.34432	0.943579	1.00568	-0.764826	-0.0528225	-0.61472	0.813695	0.246221	2.58372	1.04682	-0.292239	-0.200073	1.41553e-15
E9PYD5	E9PYD5	1.81359	0.646006	-1.71893	-0.383346	0.569463	1.6598	1.63032	-0.0944526	-2.50046	-1.71101	-0.272327	-0.0371783	-0.276184	0.209995	-1.03948	2.22045e-15
E9PYF1	E9PYF1	-1.22721	0.857997	1.74673	-0.329917	-1.32591	-1.40903	-0.608023	0.363168	-0.367928	-0.746614	-0.449159	-0.0190077	0.308966	-0.057458	0.0589471	1.31839e-15
E9PYH0	E9PYH0	2.92977	-0.150232	1.15258	1.31858	0.868293	0.64225	0.537751	-0.697624	1.24228	1.18658	-0.393872	-1.49981	0.245088	0.70065	-1.09824	-1.60982e-15
E9PYH2	E9PYH2	-1.77579	-0.770173	0.300484	0.548854	1.3164	0.607845	0.929573	-0.2952	-1.40766	1.49882	-0.0904742	-0.744726	-0.506687	-0.128756	-0.0943239	-1.44329e-15
E9PYI8	E9PYI8	-1.41752	0.106701	1.07819	0.576995	0.352698	-0.681443	0.364482	-0.26391	-0.518154	-1.28756	1.19052	1.72339	-0.254685	1.05165	-0.110409	1.05471e-15
E9PYJ9	E9PYJ9	-1.11055	1.32765	-0.163049	0.421316	-0.302038	1.39957	1.5165	-0.915553	0.202914	0.157349	-0.39739	-0.312428	0.434546	-0.123536	-0.235252	-6.93889e-17
E9PZ16	E9PZ16	2.85236	-2.07836	0.266978	-1.08608	-0.0137467	-0.216992	1.6839	0.82921	1.01837	-0.234328	-0.442629	-0.267644	-0.725423	-1.50989	1.23574	-2.76168e-15
E9PZC4	E9PZC4	-0.528562	2.20469	0.86799	0.734949	-1.0284	0.246186	-0.0807661	-0.315636	-1.60915	-0.416218	-0.0644569	0.33534	-0.943699	-0.229382	0.263035	7.21645e-16
E9PZD8	E9PZD8	1.01289	-0.857848	0.336936	2.80542	-0.470451	1.60296	0.710365	1.02773	0.191539	0.745418	-0.239163	-1.65626	-0.422399	-0.431189	-0.288	-2.33147e-15
E9PZS8	E9PZS8	-1.71388	-1.4436	0.810403	-0.339989	0.742338	-0.483302	0.726974	0.0398241	-0.0802448	0.823891	-1.41342	-0.0687154	-1.10444	0.299033	-0.395843	1.66533e-16
E9PZW0	E9PZW0	-1.46486	-0.348772	1.05821	-1.15984	1.22662	0.0448787	-1.52673	1.08801	1.02766	0.115468	-0.337754	0.114804	-0.468583	-0.298836	0.053682	1.11022e-16
E9Q030	E9Q030	-1.73964	-3.19942	-0.83472	-0.0959171	0.523962	0.135652	0.487999	0.200271	-0.650466	0.50573	-0.407057	0.111418	0.715147	0.180335	0.128819	-3.33067e-16
E9Q179	E9Q179	1.10432	1.06456	-2.49782	-0.695798	-1.26707	1.63945	1.13839	0.232569	-0.034059	0.583078	-1.28443	0.41512	0.207424	0.771938	-1.00497	2.60902e-15
E9Q1G8	E9Q1G8	-0.724517	2.01482	-0.254657	-1.61274	0.369092	-1.42552	-0.700402	0.434634	1.24999	-0.458315	0.265897	-0.211359	0.64701	0.370374	0.301875	4.996e-16
E9Q1I6	E9Q1I6	-0.735259	-0.281614	0.297633	-2.76655	1.36051	-0.0596001	-0.43481	0.887457	0.714758	0.891032	0.526432	0.284076	-0.520937	-0.342908	0.0275195	5.27356e-16
E9Q1J7	E9Q1J7	-2.02794	-2.06207	0.152999	0.248175	-0.544358	0.593003	-0.0265032	0.449161	0.170229	0.188644	-0.5715	-0.797678	-0.115826	-0.579177	0.195825	-8.88178e-16
E9Q1K3	E9Q1K3	-0.0624591	0.704585	-0.143505	-1.21904	-1.72912	-0.996114	0.116979	-0.0693644	1.58809	1.28424	0.897511	-1.09523	0.392802	-0.540916	-0.184343	-4.30211e-16
E9Q1U2	E9Q1U2	-0.194682	0.374275	2.05383	-0.833891	0.773497	1.12628	-0.469555	1.57163	0.219833	-0.222507	1.10176	-0.129621	-0.162205	0.21354	-0.294391	1.29063e-15
E9Q1Z0	E9Q1Z0	1.5801	1.30353	0.772647	-0.452803	0.190616	2.11856	-0.936597	-0.736453	-1.37768	1.76199	0.901963	1.25413	0.245674	-0.0255771	0.418482	3.46945e-16
E9Q264	E9Q264	-0.282362	-2.07548	-0.448613	-1.04203	1.30024	0.575657	-2.11515	0.536787	1.15099	-0.534456	-1.11051	1.28481	-1.30455	0.223788	-0.162028	1.41553e-15
E9Q3B9	E9Q3B9	-1.70351	-3.25494	-0.143906	0.171724	0.137701	-0.0959647	0.152844	0.0807876	-0.11915	0.153757	-0.534097	0.521587	-0.244292	-0.971534	-0.844578	4.996e-16
E9Q3E2	E9Q3E2	1.84771	-2.33475	0.610122	1.08978	-0.0160733	0.338443	0.891797	-0.0741911	0.218264	1.31473	0.145098	-2.48688	-0.662006	-1.32731	0.520045	-4.77396e-15
E9Q3V6	E9Q3V6	-0.643631	0.941776	-1.75567	-0.620828	-0.283811	1.94844	1.12162	-0.444007	-1.9127	-1.00399	-0.424132	-0.322424	-0.37285	0.0619629	-0.186341	1.7486e-15
E9Q3W4	E9Q3W4	-1.45604	0.0465571	1.97439	-0.763249	1.612	-0.349452	-1.22477	0.292934	0.193937	-0.434698	0.0956215	-0.101159	0.309553	-0.585613	0.207662	-6.03684e-16
E9Q3X0	E9Q3X0	0.227617	2.82133	-0.499772	0.908956	-0.811013	0.900716	-0.311366	0.47134	0.258618	-1.10507	-1.35584	0.0276218	-0.799653	-0.74645	-0.182512	-1.11022e-16
E9Q3Z4	E9Q3Z4	-0.449152	0.699739	-0.914109	-1.76321	-1.04183	1.06987	-0.417632	2.36995	0.267352	-0.0524255	-1.07202	-0.443226	0.422021	-0.619528	0.101214	1.30451e-15
E9Q401	E9Q401	-2.59507	-1.67174	-0.797431	-0.205028	-0.719573	0.00081042	-0.44188	0.13076	-0.416855	-0.174331	0.316728	0.197668	0.136547	-0.968868	-0.164704	6.66134e-16
E9Q414	E9Q414	-0.236692	1.39082	-2.70345	0.650107	-0.740261	1.98379	-0.757131	-0.309903	-0.180186	-2.12263	-0.451048	-1.2162	-0.352143	-0.292623	-0.0794999	3.19189e-16
E9Q4B5	E9Q4B5	0.225952	-0.647387	0.971683	-2.02029	0.512936	0.526272	1.32645	1.04198	0.417582	-0.247298	0.12766	-1.85273	0.630175	0.549129	0.0582808	7.21645e-16
E9Q4M4	E9Q4M4	4.66896	-1.82405	-0.270832	-0.174764	0.682492	-0.0815143	0.65472	-0.521647	0.337406	-0.031351	0.0601227	-0.316621	-0.14645	-0.789944	-0.308782	-1.75554e-15
E9Q4Z2	E9Q4Z2	-0.83162	-3.63774	0.279317	0.282156	-0.994313	-0.98953	-1.15195	0.323487	-0.786809	-1.0524	0.565378	0.560394	0.0880867	0.483305	0.0572849	1.60982e-15
E9Q509	E9Q509	-1.52558	-0.0201883	1.24257	0.763428	-0.430204	-0.923307	0.644522	0.614828	0.58504	-1.0365	0.204271	0.173983	1.05523	-1.3602	0.116361	-9.4369e-16
E9Q512	E9Q512	1.24959	1.41946	1.97668	-1.08177	1.29452	1.10199	-1.18826	0.0870629	-0.138328	1.00565	1.38468	0.281493	-0.0731688	0.28609	0.475114	-5.55112e-17
E9Q559	E9Q559	-1.69331	-2.41513	0.0366867	-0.403632	0.121474	-0.0286332	-0.838689	0.860302	-1.16047	-1.50968	0.489664	1.04286	-0.410473	-0.531003	-0.0865084	1.72778e-15
E9Q561	E9Q561	-1.70872	0.359712	1.09929	0.510782	-0.929771	-0.871801	0.000733454	0.833161	-0.0517863	0.452974	0.447478	-0.766756	0.210651	0.146716	0.163345	-2.77556e-16
E9Q5D9	E9Q5D9	2.60004	2.16036	1.82687	0.0918953	0.122897	-0.821918	-1.39475	0.579449	-1.20608	0.458371	0.554776	0.620486	-0.158076	-0.759765	-0.112639	-6.10623e-16
E9Q616	E9Q616	3.86724	2.29219	-0.238398	0.107324	0.365726	0.413534	-2.05008	-0.448384	-0.206329	0.706481	-0.548387	-0.0776498	0.406153	-0.919358	0.491882	-1.88738e-15
E9Q6B6	E9Q6B6	-0.12082	-0.43412	-0.112993	1.35423	-0.419037	-0.550416	0.310222	0.225904	0.151957	3.3672	0.712384	0.681606	-0.251857	-0.200567	-0.0946734	-2.498e-15
E9Q6Q4	E9Q6Q4	-0.463692	1.98554	-0.900845	-0.187192	-1.58983	-1.44832	-2.0575	0.890061	0.295006	-0.371997	-0.982075	-1.07358	0.393483	-0.808416	0.129713	-1.17961e-16
E9Q6U4	E9Q6U4	3.18789	-0.590292	-0.523923	0.419187	-1.02407	0.3203	-0.0447103	0.162801	1.32831	-0.969821	-1.29481	0.666077	1.62605	-0.190916	-1.57186	1.27676e-15
E9Q6X0	E9Q6X0	-0.498167	1.34071	-0.891637	0.151743	0.248293	1.6634	2.05361	-0.205266	-1.55776	-0.231157	-0.263888	-0.0428571	-0.128291	0.538869	-0.11537	8.46545e-16
E9Q715	E9Q715	0.0298028	1.32013	0.533947	-0.222766	-1.21862	-1.28851	1.96059	-0.153704	-0.326725	-0.0978872	0.269663	1.04835	-1.03263	-0.702846	-0.794011	7.21645e-16
E9Q7C9	E9Q7C9	0.598386	2.48815	0.641302	-0.924836	-1.40574	0.741936	-0.481253	-0.723234	-1.6431	-0.191489	-0.102082	0.158581	-0.451345	-0.13104	-0.729474	2.13718e-15
E9Q7G0	E9Q7G0	-0.456983	1.69641	0.419954	-0.404527	-0.543877	-0.567158	-1.17712	-0.522894	1.32416	0.137501	2.27462	-0.586399	-0.537334	-0.151207	0.0695984	5.55112e-17
E9Q7H6	E9Q7H6	-0.991163	-1.12496	0.58848	0.370135	-1.18854	1.33918	-1.10411	0.850416	-1.11837	1.6916	0.780944	-0.00800587	-0.197756	-0.684288	0.149101	1.66533e-16
E9Q7K1	E9Q7K1	1.13582	0.012923	0.432808	3.16372	1.09216	1.34248	0.274423	-0.730312	1.55411	-0.459595	-0.694682	-0.471405	0.258749	0.205978	0.0382039	-2.77556e-15
E9Q7N5	E9Q7N5	-0.906232	-1.18712	-1.46483	1.19088	-1.40689	-0.402868	-0.585929	-0.521128	0.226861	-0.564698	3.34272	-0.315412	-1.04745	-0.00464147	-0.27596	2.22045e-16
E9Q800	E9Q800	-2.09022	-1.06659	-0.0481357	-1.34052	-0.544677	0.552241	-0.402378	-0.629317	0.336789	-0.102175	0.966303	-0.365637	-0.80525	-0.906585	-0.161255	9.15934e-16
E9Q8I0	E9Q8I0	-0.393406	1.88649	1.14502	0.831463	0.969446	1.29958	0.58589	-0.343798	0.847608	-0.166285	0.575163	-0.295396	-0.513999	-0.0698551	-0.627972	-5.55112e-17
E9Q8N1	E9Q8N1	-0.728799	-0.24669	1.11537	-1.64614	2.13753	0.912676	-1.42938	0.868535	0.748597	-0.288927	0.0766248	0.552332	-0.358523	-0.134589	-0.242881	1.23512e-15
E9Q8Q6	E9Q8Q6	0.360006	0.250738	-3.5492	-1.42571	0.179284	1.87294	-3.21199	-0.527307	1.78262	-0.0915051	-0.0614422	-0.671655	1.70257	-0.235094	0.164817	9.4369e-16
E9Q8T1	E9Q8T1	3.3799	0.244246	0.618523	-0.732708	-0.183083	0.728169	0.876902	-0.50658	1.37613	-0.199755	-0.396231	-0.0449605	-0.541033	-1.55092	-0.506825	-6.38378e-16
E9Q8Z5	E9Q8Z5	0.845656	1.6195	-2.48595	0.0716669	0.645964	1.41911	1.48176	-0.577613	-1.795	-1.259	-0.215707	0.436409	0.000233169	0.934391	-0.0344974	1.66533e-15
E9Q919	E9Q919	-0.76248	1.13985	-2.26641	-0.73425	2.74911	-0.754851	-1.24885	-0.408737	-0.254785	-1.06162	-0.725825	0.557916	1.2725	0.160051	0.0524652	4.44089e-16
E9Q933	E9Q933	-0.00868798	-1.90662	0.933793	0.551503	-1.21435	0.0206277	-2.1455	-0.15059	1.41522	-1.94519	0.854317	-0.433503	1.49886	0.193379	-0.297246	1.72085e-15
E9Q9A3	E9Q9A3	0.562765	2.57238	0.462821	0.261311	1.99306	1.12993	0.173965	0.252912	0.0504002	0.207486	-0.117223	0.376859	-0.961366	0.887948	0.140558	-4.44089e-16
E9Q9C3	E9Q9C3	0.519236	0.257978	0.811667	-1.58841	0.650934	-1.90941	-0.215696	-3.74358	0.312639	-0.317436	-0.352594	-0.912397	-0.0564212	-0.0144802	0.059838	-7.49401e-16
E9Q9K8	E9Q9K8	0.516205	2.458	0.294934	0.649114	-1.34362	0.499757	-1.33859	-0.953888	1.04858	0.556067	-1.12631	0.616215	-0.214919	-0.363368	0.0834459	-7.77156e-16
E9QA16	E9QA16	3.12037	-1.51009	-0.653344	0.265553	-0.361899	-1.41393	-0.154924	-1.65799	-0.00141641	-0.120222	2.82611	-0.461369	-0.668366	-0.255897	-0.90867	-1.36002e-15
E9QAJ9	E9QAJ9	-1.19273	-0.112892	1.12032	-0.165095	-0.330653	-0.220934	-0.516085	1.25241	-0.248225	-2.06743	1.38227	-0.0847933	0.750729	-0.586521	0.392997	7.21645e-16
E9QAQ5	E9QAQ5	-0.589626	0.571424	-0.671455	-0.402201	-0.373877	1.82413	0.89487	-0.243894	-1.04052	-0.180493	2.36176	0.711692	-0.708488	0.513985	-0.585223	2.55351e-15
E9QAS4	E9QAS4	-0.512381	-0.829625	-0.870578	-0.103085	0.438352	-1.29666	0.870797	-0.487207	0.339572	0.538117	0.223257	2.09852	2.63719	-1.1102	0.458443	-1.05471e-15
E9QAT4	E9QAT4	0.0216119	-1.96215	0.477621	-0.157919	1.26609	-0.453277	-0.938035	-1.84432	0.503587	-0.147447	-1.52413	1.53177	-1.72524	0.407032	-0.232783	2.77556e-17
E9QB02	E9QB02	-0.0893816	1.09375	-1.01998	1.07964	-0.505722	-0.813099	1.11624	0.903351	1.78397	1.40445	0.281094	0.713394	-0.313101	-0.031659	-0.134976	-1.11022e-15
E9QJS0	E9QJS0	-0.398221	-1.75075	-3.24972	0.489602	-1.06618	-0.303829	-0.790489	-0.963036	-0.722799	0.128022	2.51687	0.187079	-1.02606	-0.173483	0.584883	2.5327e-16
E9QK48	E9QK48	-0.973914	0.288032	1.65216	0.325963	0.946434	-0.022414	-1.49204	-1.31851	0.418058	-1.11934	-0.834589	1.1741	-0.70392	0.506599	-0.110896	4.996e-16
E9QKH8	E9QKH8	3.02498	-1.01207	-0.573637	-0.100806	0.646188	-0.441467	-0.209865	0.0179602	0.0108445	-0.387003	0.0412575	-0.129139	0.00385673	-1.04541	-2.70168	1.66533e-15
E9QKZ2	E9QKZ2	0.478684	2.33341	0.0186801	-0.849995	-0.352991	0.453601	1.20727	-1.00675	-0.68371	0.666122	0.124554	1.34957	-0.16053	0.909885	-0.0429742	1.27676e-15
E9QLJ0	E9QLJ0	-1.30725	-1.89411	1.56437	-1.4075	1.14601	-0.455016	0.351049	-0.815824	-0.394432	0.392454	-0.343632	-1.07775	0.833136	-1.01506	-0.321246	-6.10623e-16
E9QM77	E9QM77	-0.881802	1.77491	1.92593	-0.191872	0.355204	-1.34746	0.101418	-0.623187	-0.469249	-0.012069	0.386945	-0.794223	-0.388883	0.130676	0.0871139	-9.85323e-16
E9QMV2	E9QMV2	0.108097	0.727192	-0.0935317	-1.02831	-1.14731	-0.83708	0.348346	-1.33214	1.33499	1.47562	-1.24308	-0.161664	-0.837195	0.82843	0.760101	-1.26288e-15
E9QN44	E9QN44	-1.62255	-2.80915	0.346045	0.174392	0.516377	-0.284126	1.22287	-0.176393	-0.382038	0.579532	-0.995662	0.285562	0.479916	0.305591	-0.159798	-5.55112e-17
E9QN70	E9QN70	2.26652	-2.39752	0.86179	-2.00112	-0.609528	-0.338253	0.731782	-0.716976	0.0380416	-0.663972	-0.290356	0.56272	-0.803737	-1.13746	1.57828	-1.33227e-15
E9QN99	E9QN99	-1.28429	-1.97231	-0.39317	0.851785	-0.0946935	-0.8739	-0.290438	-1.32557	-0.330272	0.819288	2.28206	-1.30446	-1.06666	1.05323	-0.11715	-4.996e-16
E9QNH6	E9QNH6	0.326301	-2.14309	0.882773	-0.619731	1.83086	-0.180452	0.761725	1.68332	0.664038	-0.82426	-1.02502	0.0213102	-0.817031	-0.0400889	-1.46931	1.11022e-15
E9QNU1	E9QNU1	-1.61372	-2.4835	-1.29045	0.131189	-1.78704	-0.628813	0.111405	-0.187507	-0.509017	0.222328	1.40213	0.144775	0.115383	0.321865	-0.147931	1.11022e-15
E9QNX7	E9QNX7	-1.8168	-0.791403	-1.33771	1.79746	-0.860224	0.483759	0.929661	-0.420727	-0.0931502	-0.0306312	1.55527	-0.471058	-0.0446974	0.140831	-0.779631	3.33067e-16
E9QPD7	E9QPD7	-1.54428	-2.41	0.542076	1.45792	-0.184442	0.0514042	-0.499093	-0.601302	0.55787	0.664597	0.267297	-0.662303	0.963558	-1.32134	0.265611	-2.27596e-15
E9QPX1	E9QPX1	-0.688573	1.64333	1.69509	-1.44284	0.217874	0.406664	-0.423265	-0.329363	-0.384737	0.203392	-0.73293	1.33749	0.222983	-0.0779804	-0.45087	1.52656e-15
E9QPX3	E9QPX3	0.927066	-2.52485	0.123822	-1.36118	-1.59653	1.07696	-1.38071	-0.245356	-0.564567	1.25537	-1.25883	-1.12678	0.0453266	-0.541119	-0.48704	5.55112e-16
E9QQ93	E9QQ93	2.44284	1.82209	2.10577	1.35224	-0.0926877	1.2032	-0.918224	-0.00753007	0.0800682	0.359447	0.207348	-0.033799	-0.0242688	0.00811706	-0.261272	-1.02696e-15
E9QQ96	E9QQ96	-0.404828	-1.26428	1.79836	-0.283712	2.57273	-0.18942	-0.763343	0.990255	0.910957	-0.495256	0.547	0.275414	-0.550552	-0.97422	0.153136	-1.19349e-15
F2Z3U3	F2Z3U3	2.08171	0.596736	0.856266	-0.482658	0.25907	1.76713	-2.06099	-0.350694	-1.29301	1.91684	1.14557	1.33659	0.184625	0.444533	0.152463	9.02056e-16
F2Z4A9	F2Z4A9	-0.959865	0.661365	0.327575	-0.869307	-0.692036	-1.51764	0.196628	0.602433	0.703293	0.933888	0.102507	1.72748	0.563261	-0.751436	-0.0497015	5.27356e-16
F6RV17	F6RV17	-1.84926	-0.0678021	0.493657	-0.803907	0.0934721	-1.12052	0.331148	1.39169	-0.2062	-0.20919	-0.00748937	0.470192	1.33197	-0.803575	-0.0420686	-1.04083e-17
F6SQM4	F6SQM4	0.693834	-1.7173	0.0505357	-0.189946	-0.948723	-1.00128	1.97887	-1.89465	0.36916	-1.00862	-0.312475	1.81306	-0.437206	0.0256101	-0.837529	1.38778e-15
F6ZDS4	F6ZDS4	2.65507	0.369748	-1.21645	-0.371174	1.158	2.01482	1.37075	-0.706955	-1.71535	-1.05456	0.252297	0.387063	-0.693701	-0.842186	1.76564	-2.10942e-15
F7A1B4	F7A1B4	2.26235	0.598755	0.202019	-1.02081	-0.583821	-0.665398	1.35638	-1.52262	-0.0297996	-1.29792	-0.181866	1.20794	0.00632161	-2.03382	-0.489377	6.10623e-16
F7AT44	F7AT44	-1.50933	1.01169	0.7462	1.74881	-0.0934638	-1.03322	-0.281442	0.20766	-1.16705	-0.178243	-0.376697	1.35878	-0.142776	-0.409955	0.00240088	-3.60822e-16
F7B5B5	F7B5B5	-0.967855	1.69447	-1.81495	0.625862	-0.226528	0.700634	0.962474	1.0512	-1.32251	-1.34952	-0.324542	-0.0737471	-0.281284	-0.525493	-0.0836137	-1.38778e-16
F7C846	F7C846	-0.576453	-2.61374	-0.253315	0.495893	0.286894	-0.0826629	-0.568589	0.134523	0.30219	-0.151845	0.501929	1.25861	-2.5725	0.652978	-0.358101	4.87457e-16
F8VPK5	F8VPK5	-0.873116	-0.031725	0.325109	2.10463	-1.28876	-0.964056	1.21559	-0.247419	0.62463	0.620862	-0.0455044	-1.08986	0.36225	-0.345537	-0.35733	-2.05391e-15
F8VPM7	F8VPM7	0.170494	0.0166702	0.308349	-2.38573	0.974728	-1.58428	-1.56975	-2.05717	0.887661	-0.922892	-0.292136	-1.43998	1.82882	-0.235471	0.535183	-4.57967e-16
F8VPN4	F8VPN4	-2.38738	-1.22462	-0.263507	0.679887	-0.567989	-0.332747	0.960242	-0.448347	-0.0327153	0.262497	0.65303	-0.421818	0.0906345	-0.226723	0.130368	-4.996e-16
F8VPU6	F8VPU6	-1.38106	1.87889	0.393908	-0.784003	-0.493363	-0.143515	0.224433	-0.653509	0.108373	0.261794	0.84828	0.0119247	-0.885389	-0.0130652	-0.235106	4.16334e-16
F8VPZ1	F8VPZ1	-0.500081	1.83486	-2.74854	-0.781222	-0.54125	1.6445	-2.15	0.103558	1.31054	-0.160602	-0.401386	-0.00380782	0.404079	0.862339	-0.750709	2.13718e-15
F8VQ28	F8VQ28	-0.535783	-0.0794346	0.387108	0.381434	-0.886756	0.451185	0.936541	-1.84507	0.926868	0.912179	1.17286	1.17134	-0.102104	1.09091	0.039793	8.32667e-17
F8VQ75	F8VQ75	-0.51263	0.686778	-0.561688	-1.45265	-0.152961	-1.73854	0.954699	-2.66565	-0.301285	-0.330242	0.451849	-1.24279	0.0164268	-0.864901	0.699577	-1.76248e-15
F8VQC1	F8VQC1	-0.818114	1.69436	-0.657969	2.27638	1.57305	-0.321232	0.452552	0.225046	-0.268552	0.783753	-0.270899	-0.0582869	-0.226183	0.331938	-0.259238	-2.56739e-15
F8VQJ3	F8VQJ3	2.65912	-3.56206	-0.0662213	-1.25662	0.356187	-0.224131	0.728367	-0.242702	0.387982	-0.78294	-0.727523	1.12077	-1.05187	0.0180317	0.456022	-9.71445e-17
F8VQN6	F8VQN6	0.0748713	1.79518	-2.72236	0.587246	0.641078	0.883993	-2.7441	-0.458405	1.52012	-0.102226	-1.09598	1.12595	-0.191085	-0.0813781	0.120744	-2.77556e-16
F8WGT1	F8WGT1	0.865391	1.16611	1.46785	-0.858861	0.586133	0.812744	-1.42982	-1.33779	-0.760795	2.0941	0.920153	1.28384	0.0563525	0.283425	0.019001	4.85723e-16
F8WHB5	F8WHB5	0.1759	-0.306876	-2.63612	0.853646	0.806577	1.54359	-0.458826	-1.23706	0.313368	-2.20469	-0.395628	0.0698546	2.61821	0.678252	0.130311	9.99201e-16
F8WHL1	F8WHL1	-1.06765	-2.94675	0.587409	1.11584	1.32739	0.529569	-0.421458	-0.0376076	0.137857	-1.13665	-0.847892	0.405524	-0.854196	-0.0531349	-0.115856	-5.82867e-16
F8WHU5	F8WHU5	0.589392	-0.688401	-0.698437	-0.941508	-1.80223	-0.652425	-0.915461	-1.11375	-0.700028	-0.839728	-0.461028	2.77238	-0.924474	0.200869	0.066018	3.10862e-15
F8WI90	F8WI90	-0.666533	1.6114	-0.996263	-0.973014	-0.140565	-0.594733	1.41844	1.66122	-1.03985	-0.209836	-0.613314	-0.491744	-0.316711	-0.0235405	0.00888254	5.41234e-16
F8WIJ0	F8WIJ0	-0.191391	0.785611	-0.697573	-0.315723	-0.931018	-1.13082	1.68656	1.06632	-0.0424273	1.74391	-0.909248	0.226479	-0.608415	-0.453234	-0.370492	-9.4369e-16
F8WIT2	F8WIT2	-1.86199	0.649847	-0.0293862	-1.20029	-0.352246	1.05023	-0.504323	0.684404	-0.689769	-1.04484	-0.718402	-0.0768445	-0.191325	0.176336	-0.151339	2.26902e-15
F8WIV2	F8WIV2	-0.821759	0.767321	1.99909	1.2815	1.05652	0.458807	0.418509	-1.01365	0.564375	0.397239	-0.415027	0.128114	-0.39447	0.585765	0.012561	-1.1588e-15
F8WJ05	F8WJ05	1.26491	0.663081	0.725797	3.07603	0.122769	0.747936	0.948181	-0.94353	1.14237	-0.242824	-0.203026	-0.359399	-0.419408	-0.158443	-0.573375	-1.91513e-15
F8WJ99	F8WJ99	4.08489	-0.296755	0.154237	1.29558	1.54576	-0.338819	-0.844609	0.0356746	0.00490302	0.117426	-0.253153	-0.173159	0.518753	0.334678	-1.71528	-6.66134e-16
F8WJG3	F8WJG3	0.160484	-0.888993	1.1913	-0.750465	2.12747	1.68101	-0.452734	0.996816	0.304909	-1.11991	0.196025	1.46059	0.365281	1.20178	-0.184562	2.44249e-15
G3UW82	G3UW82	-0.894454	-1.46944	1.36228	-1.15834	1.76501	1.04118	-1.17075	0.535395	0.50844	0.0635274	-0.514743	0.63749	-0.78451	-0.136322	-0.250027	9.29812e-16
G3UW85	G3UW85	2.03067	2.86762	-2.19004	-0.630256	-0.623963	0.183453	-1.53334	0.0253712	0.865392	0.260118	0.333161	-1.25922	0.368552	0.981377	0.739686	-4.44089e-16
G3UW94	G3UW94	-1.04496	0.429157	0.61032	-0.968832	-0.462555	0.275604	0.0449558	1.58943	1.64769	-0.14195	-0.576164	0.0310878	-0.156317	0.271949	-0.147198	1.66533e-15
G3UWE1	G3UWE1	-0.2392	1.05466	0.0617372	-2.12813	1.15811	1.36189	0.69655	1.242	-1.02378	0.358574	0.486686	-0.679898	-0.0134714	-0.141522	-0.61223	1.22125e-15
G3UWS4	G3UWS4	-1.17302	0.777675	1.08578	-0.755211	-0.974055	0.746231	0.796126	0.502131	-0.134036	0.362258	-0.271163	0.357825	-0.0763698	0.37739	0.0865846	1.94289e-15
G3UWX9	G3UWX9	3.38855	0.690926	-1.91242	-1.23588	0.0306816	0.290813	1.88534	-0.0611346	-2.03579	-0.678639	-0.424917	0.0832615	-0.0894564	-0.366218	0.359962	1.33227e-15
G3UXL2	G3UXL2	-1.13172	0.885021	0.283481	1.06143	-0.0763878	0.721676	0.508661	-0.504747	1.12982	-0.515053	-0.218881	-1.60359	1.26419	0.233322	-0.169349	-8.32667e-16
G3UZ87	G3UZ87	-0.0119963	2.36197	0.483112	-1.93965	0.561558	-0.946746	0.851305	-1.06794	-0.431243	0.339622	-0.570294	-0.756383	-0.407422	-0.238642	0.348268	-1.19002e-15
G3UZT6	G3UZT6	1.94146	-0.670718	-0.326605	-1.22	-1.35137	-0.595772	-1.64582	0.893359	1.26541	-1.90206	1.22306	-1.49699	0.18751	1.66641	-0.877809	3.21965e-15
G3UZX4	G3UZX4	0.0680866	-0.130242	-0.199094	-1.50865	1.13232	1.49282	1.17614	0.938965	-1.55965	-1.33127	1.8199	-0.169054	-0.479762	0.498577	0.311484	2.02616e-15
G3X8R0	G3X8R0	-1.35343	0.746754	-0.192803	1.70725	-0.552667	0.237219	0.579961	-1.99337	-0.23907	-0.868639	-0.430038	0.153555	-0.332865	0.0619184	0.188869	-9.57567e-16
G3X8S5	G3X8S5	-0.586432	-0.281201	1.8536	-2.1588	1.50981	0.452443	-0.355625	0.251295	-0.776672	-0.0646423	0.943423	-0.229744	0.902549	-0.436475	-0.0683135	4.23273e-16
G3X8T3	G3X8T3	-0.62966	-0.452559	0.873781	-0.565292	1.12927	-1.3045	-0.377998	-1.78925	0.211011	-0.0810254	-0.752065	0.746911	-2.39783	0.806135	-0.317432	7.63278e-16
G3X8T9	G3X8T9	0.943954	0.734513	-1.01434	-1.09366	0.186774	2.8536	1.39567	-0.205699	-1.54343	-0.269815	0.82527	0.713711	-0.11331	0.645235	-0.192187	2.56739e-15
G3X8U3	G3X8U3	-0.294507	-0.569191	1.07382	0.157991	1.23957	-0.888578	0.841936	2.28612	0.387443	0.292075	0.608471	-0.162476	0.599089	1.72175	0.0561137	6.245e-16
G3X8Y1	G3X8Y1	0.17926	0.0491773	-3.42331	0.109971	-0.264105	2.1271	0.654782	-0.280125	0.397031	-1.56274	0.0997066	1.26939	0.0333888	0.795023	-0.242068	2.05391e-15
G3X8Y3	G3X8Y3	-0.620249	1.59316	0.898931	-1.06765	1.07481	0.0634603	1.205	-1.66231	0.47666	-0.955233	0.445698	-0.706585	0.0980823	0.381059	-0.0138897	1.38778e-16
G3X971	G3X971	-0.849648	-0.185553	2.11365	-1.57983	0.699459	-1.37499	-0.113896	0.379498	0.192554	-1.64131	-0.0398123	0.139339	-0.0132819	-0.10025	-0.00380799	8.88178e-16
G3X973	G3X973	0.35061	-0.565157	-0.46611	0.791014	-1.26658	-0.617412	-0.998967	1.54864	-2.25872	-0.163551	-1.60172	-2.49313	-0.346601	-0.391471	0.102196	-1.22125e-15
G3X975	G3X975	-1.79326	-0.948937	1.19979	-0.841637	-0.534217	-0.457048	-0.543741	-1.49223	0.147105	-0.2217	-0.15351	-0.428945	-0.719126	0.366499	0.397938	-4.996e-16
G3X977	G3X977	1.98877	0.323474	0.523784	1.11188	-1.10569	-1.397	-1.53456	1.41084	-1.37273	-1.85771	-0.521795	-0.635552	-0.688073	-2.28008	0.393696	-1.69309e-15
G3X9D8	G3X9D8	-0.112096	2.2885	-1.32756	-2.17188	0.693775	-0.812513	-0.186604	-0.936946	1.52682	0.378372	0.742834	-0.42319	0.190724	-0.00562077	-0.408078	2.77556e-16
G3X9F4	G3X9F4	-1.18736	-2.55026	-0.32701	1.62206	0.210525	-0.25087	0.481161	0.170213	1.30985	0.699984	0.00324337	0.466045	-1.19182	0.278693	-0.0274733	-1.83187e-15
G3X9I4	G3X9I4	1.78314	1.05904	0.78862	-0.139378	0.462571	1.15032	0.979744	-2.75004	-0.650922	-0.711677	-0.333138	-0.160603	0.148254	1.95069	0.351356	4.16334e-16
G3X9K3	G3X9K3	-0.0435308	1.63248	-1.49966	0.511463	0.492117	-2.73994	-1.37364	0.350186	0.0962687	1.40484	-0.227053	-0.202646	0.242917	-0.0236603	0.477724	-2.26902e-15
G3X9Q1	G3X9Q1	-1.13417	0.988859	1.58538	1.55455	0.0899291	0.153429	0.95602	-1.03274	-0.227663	-0.863554	-0.247953	0.0665621	0.101787	0.124554	0.162174	-1.91513e-15
G3X9Q4	G3X9Q4	0.292247	0.0126507	-0.0843385	-1.42476	2.48751	-0.384369	-0.781382	2.31855	0.935419	-0.682803	0.839397	-1.10025	0.369983	-0.017684	-0.0413543	-1.80411e-16
G3X9V0	G3X9V0	-0.755308	2.00047	-0.507346	-1.48138	-1.49821	0.515083	-1.01688	0.446292	0.380523	0.305007	-0.43779	-0.00768389	0.447607	0.226108	0.251877	1.92901e-15
G3X9W0	G3X9W0	-0.133381	1.99895	-1.79798	-1.59452	-0.224991	-0.495755	1.29503	0.0956486	-0.160673	0.411085	0.157064	-0.908065	0.934431	-0.439661	0.0805356	-2.22045e-16
G3X9W3	G3X9W3	1.62093	-0.318389	0.625702	-0.628273	0.575625	1.58212	-2.38639	-0.291934	-0.959812	1.53401	0.316718	2.15984	-0.901671	0.798564	0.0326894	1.69309e-15
G3X9Y6	G3X9Y6	0.25836	-2.44623	0.184314	2.54543	-0.462446	1.65923	-1.82531	0.181682	-1.20034	0.4189	-0.460198	-0.254022	0.0430902	0.148926	0.220988	-1.11022e-15
G5DDB7	G5DDB7	0.748814	-1.75905	0.171031	-0.0507486	-0.108804	-0.177389	0.290979	0.379945	-0.85679	0.524932	-1.2143	0.120339	1.57325	-2.28773	-2.14925	8.32667e-16
G5E814	G5E814	0.673041	0.58322	-2.51828	-1.02411	-0.918189	0.448222	0.731942	0.369088	0.790862	-1.60064	-0.440418	-2.50953	-0.316343	1.30863	-0.181191	1.97065e-15
G5E823	G5E823	-0.857137	-0.614174	-1.70797	-0.230394	-0.186181	1.32796	1.39825	-1.50822	-0.0583358	1.12341	-0.546469	-0.530475	1.70907	0.405178	-0.531412	2.22045e-16
G5E829	G5E829	-1.13975	0.423167	-0.0890121	-1.34764	-0.567485	-0.807756	0.341935	-1.8715	0.611066	0.232823	-1.08253	-0.537797	-1.6636	-0.382678	0.151518	-7.49401e-16
G5E850	G5E850	3.25049	-0.094569	-1.06322	2.45682	1.95192	0.140472	0.846197	-0.486917	-0.77686	-1.69053	0.180995	-0.58136	0.38921	-0.172169	-0.532538	-1.83187e-15
G5E866	G5E866	-0.521243	0.814807	0.645468	-0.164042	2.03236	0.193224	0.31633	2.11723	0.716004	-0.356462	0.770102	-0.643939	-0.116292	0.0312559	0.0496834	-1.52656e-16
G5E869	G5E869	-1.71267	-1.12606	-1.03552	-0.564689	-0.986433	1.26316	0.142264	-0.197267	1.09432	-0.733882	0.0606394	0.55972	-0.838901	-0.011535	-0.136938	2.65543e-15
G5E870	G5E870	-0.101506	0.35148	-2.04423	0.815894	-0.354245	0.00446176	0.492259	0.159902	-2.92397	-2.39376	0.882424	0.382258	0.181534	-0.768554	0.208508	9.4369e-16
G5E881	G5E881	-0.492317	-0.16786	-0.711344	-0.30345	2.89884	-2.08453	-1.40014	0.0954499	-0.109778	-0.191993	1.17951	-1.36026	1.15433	0.061665	-0.0203135	-1.84314e-15
G5E895	G5E895	-2.0891	-0.592906	-0.242976	-0.615338	-1.42059	-0.332967	0.744624	0.589692	-0.0881339	0.273626	0.107042	-0.292833	-0.239391	-0.321415	-0.563215	1.27676e-15
G5E8A0	G5E8A0	1.50544	0.207509	-0.681221	2.92762	-1.08968	-0.614563	0.819447	0.405132	1.05498	-0.39083	0.814882	0.352948	-0.949893	-1.76336	0.0818258	-2.9976e-15
G5E8J6	G5E8J6	4.04926	-2.55682	-0.287	-0.727515	-1.26956	0.161026	0.573549	0.386913	-0.590388	-1.07505	0.0327749	-0.719653	0.0940921	0.247361	1.18156	9.71445e-17
G5E8J9	G5E8J9	-0.135189	-0.445122	1.33034	-1.89456	2.0545	-0.129438	-0.0629751	1.41961	0.390048	0.165491	0.827275	-1.0423	0.739231	-0.237627	0.00128571	-3.33067e-16
G5E8Q4	G5E8Q4	-1.58096	1.01967	0.123637	-0.77332	1.07448	-0.418994	0.594241	1.05216	0.0492905	-0.487787	0.0797021	0.674122	-0.477886	0.865788	-0.131817	2.08167e-15
G5E8Q5	G5E8Q5	-0.156077	-2.84889	-1.42499	0.636675	-1.16385	-0.372966	1.77315	0.38868	-0.0495018	1.19104	0.325571	0.949287	1.16326	0.0700807	0.0320426	0
G5E8R4	G5E8R4	-1.37797	-0.635141	0.908165	-0.652816	-0.934131	-1.65723	0.971544	-0.741804	0.702833	0.658457	0.849814	-0.182306	0.242578	0.388662	0.262141	4.57967e-16
G5E902	G5E902	-1.93381	-0.792647	0.361382	-1.48584	0.458576	-0.289435	0.309471	0.98256	0.21511	-0.166863	-0.916611	0.0573181	-0.635172	-0.0391171	-0.260982	1.27676e-15
G5E919	G5E919	-0.921143	0.354778	0.0780609	0.321289	-0.413838	1.32873	-1.21073	-1.83184	-1.04393	-0.177605	0.227855	1.05244	-0.956354	1.18495	0.0889693	6.38378e-16
H3BJ30	H3BJ30	0.801622	0.630383	-2.3239	-0.715855	0.721073	1.76163	1.60122	-0.553853	-2.21227	-1.84538	-0.249492	0.144367	-0.273078	0.251838	-0.167246	1.85962e-15
H3BKH6	H3BKH6	0.10481	0.152791	1.22571	0.416716	-0.230712	1.08386	2.46611	-0.261741	-0.612326	-0.502292	-0.199776	-1.1027	-0.317192	1.08143	0.396427	-2.77556e-16
H3BLL2	H3BLL2	-0.110316	-2.27145	-0.561936	2.09966	0.404989	-1.21569	-0.153746	0.212247	-0.768036	0.674823	3.07423	-0.146242	-0.245315	-0.174624	1.30913	-3.34455e-15
H7BWY6	H7BWY6	-0.987112	-0.10155	1.30193	0.586872	0.141137	-0.386423	-0.289888	1.92961	0.5478	-1.15577	0.469675	0.797747	1.42562	-0.814051	0.331082	-6.10623e-16
H7BX01	H7BX01	-1.94879	-0.159595	-1.24121	-0.878861	-1.46238	0.508226	-1.05999	-0.418307	1.16158	0.122935	0.50256	0.713429	0.169101	-0.165693	-0.109444	1.95677e-15
I6L9E0	I6L9E0	-2.3291	-0.633452	0.129484	-0.377971	1.35864	-0.0321081	0.469311	-1.15704	0.979057	0.0542622	0.825868	-0.53611	0.219232	-0.413187	-0.375771	-8.46545e-16
I7HFT9	I7HFT9	3.49822	1.39632	-1.36604	-0.741707	0.791145	0.293678	1.54287	0.304088	0.257242	0.12813	-0.20984	0.481403	-0.528232	-1.6092	0.0700942	-1.66533e-15
J3QJV7	J3QJV7	1.45351	0.406024	-1.70351	1.34716	2.83343	-2.25105	-1.3862	0.134649	-1.51686	0.093169	-0.0560244	-0.190109	0.692559	0.548952	0.165595	-2.30371e-15
J3QMM7	J3QMM7	-1.90192	-0.734763	-0.249422	0.988547	-1.42608	-0.341471	0.994309	-0.060233	-0.397577	0.0151313	-0.148049	-0.603633	0.418453	0.0931144	0.426423	-5.55112e-17
J3QNT7	J3QNT7	2.22323	1.26995	1.16543	-0.132186	-0.24763	0.911938	0.112374	1.4619	-0.271856	0.155309	-0.0635153	0.390901	0.657591	2.67874	-0.0786027	2.83107e-15
J3QQ16	J3QQ16	3.9767	-1.6223	0.461256	-1.19053	1.15316	0.19313	0.583768	0.26495	0.520918	-0.77212	0.293559	-0.622681	-0.163046	-1.62241	0.957323	-2.70617e-15
J7NUP1	J7NUP1	-0.241472	-2.11401	-0.735612	0.406766	1.34551	0.0499336	-1.63379	0.173873	0.1126	0.140459	-1.00599	1.41503	-2.29725	0.508794	-0.384521	4.85723e-16
K0BWC3	K0BWC3	0.273924	0.596072	1.42978	-0.770421	1.30647	-0.276151	-0.306189	2.30581	0.385138	-0.544591	1.25212	-0.72927	-0.299536	-0.550971	-0.691911	2.498e-16
K7Q7T7	K7Q7T7	-0.430967	2.15591	0.85301	0.212472	-0.224297	0.277552	-2.94872	0.0778483	-0.337608	0.147551	-0.372396	-0.605185	-0.360188	-0.521853	0.183102	-1.45717e-16
M0QWP1	M0QWP1	4.66645	0.303933	-0.0520976	-0.0148985	-0.775567	0.321896	0.647356	-0.519812	0.193334	-0.0031585	0.266583	0.651287	-0.166293	-0.439299	0.170293	-8.32667e-16
O08528	O08528	-1.40762	1.87184	0.107549	-0.265048	-0.494636	-0.488129	0.168952	0.671149	0.534166	-0.533856	-0.79227	-0.212293	0.193047	0.0923412	0.420918	5.55112e-17
O08529	O08529	-1.1052	0.947457	1.17536	2.07661	0.442179	0.554867	0.009873	0.271994	0.341056	0.0920891	0.0222865	0.63214	-0.702923	0.167888	0.212422	-6.38378e-16
O08553	O08553	0.721165	0.876138	-1.59772	1.28969	2.63178	-1.85413	-1.23229	0.00648929	-1.67224	-0.00329947	-0.199107	0.104143	0.750132	1.04762	0.211996	-1.52656e-15
O08582	O08582	-1.06015	-0.290497	2.01555	0.662387	1.12577	0.491116	-1.75826	0.0450728	0.28088	0.0801519	-0.0625455	0.0623422	-1.33866	0.150988	-0.209985	-2.84495e-16
O08583	O08583	1.86956	1.02319	0.692262	-0.107335	0.415001	1.29261	0.982961	-2.75491	-0.570158	-0.757801	-0.360923	-0.198526	0.145776	1.89523	0.289261	4.44089e-16
O08600	O08600	-1.44249	1.05082	-0.483319	-1.35375	-0.13851	1.3001	-1.1469	-1.08278	-0.0313401	-0.672398	0.100471	-1.3137	1.3583	0.0804701	0.154398	1.26288e-15
O08663	O08663	-0.678995	-0.0518015	0.673788	0.283254	-0.808552	1.01496	-0.204889	1.48323	-1.76929	0.521336	-1.0509	-0.194827	1.98901	-0.803817	0.0172418	3.33067e-16
O08715	O08715	0.403079	0.254267	0.668036	-1.67102	0.728035	-1.91949	-0.246037	-3.74876	0.207354	-0.296438	-0.341177	-0.886999	0.0472154	0.0311026	0.0652703	-8.18789e-16
O08716	O08716	2.2705	-2.78204	-0.74556	-0.48893	0.825238	-0.105755	-0.565205	0.181657	0.152452	-0.830788	-1.11015	1.46521	-2.03267	0.271266	-1.00362	1.69309e-15
O08734	O08734	0.549527	1.70578	-1.55511	1.17697	-1.69995	1.1925	0.162279	0.808651	0.81033	-0.0333347	-0.425977	0.646335	-0.902434	0.307368	0.636685	8.32667e-17
O08738	O08738	1.74734	0.164549	-1.26016	-0.038569	1.33518	0.828195	1.5331	-0.691746	0.741541	-1.3039	-0.0892941	0.0957825	-0.0711083	-0.944647	-2.34707	1.44329e-15
O08749	O08749	-1.48935	-1.6353	0.27575	0.596094	-1.35682	-0.116141	-0.0681483	-0.270438	-0.489045	-0.554932	-1.40597	-0.0190643	-0.858226	0.765503	0.300123	5.55112e-16
O08759	O08759	-1.1483	0.150733	0.119554	1.99455	-1.46361	-0.352731	0.478091	0.64868	-0.508632	0.0824166	-0.169204	-1.53959	-0.211662	-1.09691	0.164165	-1.88738e-15
O08795	O08795	2.53134	2.22086	1.24296	-0.335895	-0.684145	-1.19867	-1.22545	1.37761	-0.834117	-0.281778	0.101577	-0.506819	0.475714	0.0231416	-0.403942	-2.77556e-16
O08797	O08797	0.072382	0.667293	0.879654	-1.35543	-0.628236	-0.696024	1.20493	-1.86772	-0.338392	-0.280756	-1.60724	1.53305	0.790615	0.697954	0.0623854	1.4988e-15
O08804	O08804	-0.167366	1.37717	2.3155	1.09248	0.0703158	-0.16773	0.266626	-0.429243	0.0426668	0.0517386	-1.4458	-1.21184	0.052937	0.222988	0.0667709	-2.02616e-15
O08807	O08807	-2.11293	-1.04396	0.281457	-0.33535	0.575189	0.82644	-0.721622	-0.749588	0.751622	-1.29417	0.846173	-0.52213	0.912749	-0.503113	0.179366	-4.38885e-16
O08917	O08917	0.688293	1.64054	-1.90347	-0.129843	1.35335	0.865991	0.833401	2.17632	-0.0497457	0.310675	0.587556	0.181281	-1.29422	0.642889	0.438198	-1.94289e-16
O08972	O08972	0.618686	3.21333	-0.86464	0.905378	-0.396152	0.20393	-0.370457	-1.31111	0.139956	-1.10395	-0.396796	-0.204135	0.269644	0.530946	0.153238	-6.10623e-16
O08997	O08997	3.79807	-0.656323	-0.358818	1.82099	-1.10768	0.51492	-0.363726	0.696165	0.904019	-1.84454	-1.53922	0.0868516	-0.166471	0.417217	0.143388	-6.66134e-16
O09061	O09061	0.39364	-0.265067	-0.292223	-1.21743	-0.254746	-1.85495	-0.481926	-3.31689	1.25001	-0.702925	0.836874	-1.62074	-0.0751177	1.17259	-0.249187	1.66533e-16
O09110	O09110	0.603516	1.03621	0.713216	0.742817	-2.10276	0.0715546	-1.8309	0.92014	-2.19562	-1.44136	-0.286532	-0.100674	-0.547591	-1.00447	0.12964	6.93889e-16
O09114	O09114	0.353339	0.0657263	-1.5253	-0.155592	-2.85769	0.107315	-0.343489	1.57945	0.62518	-1.06728	-1.08632	-0.785686	-0.837237	0.211677	0.678649	8.18789e-16
O09131	O09131	-1.17969	0.754516	1.08002	1.59652	-0.973461	0.0846697	0.75857	0.510045	-0.741461	0.225696	-0.745543	0.861097	0.465336	-0.658127	0.0328043	-5.68989e-16
O09161	O09161	1.13484	-3.538	-0.453716	0.316673	-1.83672	0.631053	0.898096	-0.210934	0.0103743	-0.645077	-0.232279	-0.156237	1.26939	0.41944	0.981472	1.66533e-16
O09172	O09172	0.683788	0.498924	1.61562	-1.26745	-0.0606748	-0.249935	-1.33401	-2.56332	-0.996462	1.87183	0.59376	0.269325	-0.504458	0.081007	0.235396	-4.71845e-16
O09174	O09174	-0.940497	-1.41868	-0.823928	-0.121576	0.275966	-1.94729	0.343132	0.249137	-1.56966	2.04953	-1.00239	-1.20873	-0.209725	-0.0581135	-0.732054	-1.33227e-15
O35114	O35114	2.63224	-2.15739	-0.277351	1.91016	0.730264	-1.383	-0.708511	-0.509864	1.3651	0.579858	-0.0584475	-0.0286832	-2.13153	-0.768765	1.30392	-5.2007e-15
O35127	O35127	2.64709	-0.537835	-1.69516	-1.27896	0.519635	0.105907	2.86721	-1.18093	-1.42155	-0.711734	-0.866784	0.241304	-0.310389	-0.590883	0.458512	-6.34475e-16
O35129	O35129	-1.24252	-1.42082	0.687348	-1.3308	1.53259	0.864878	-0.580389	1.3217	1.09875	-0.512678	-0.00587238	-0.207235	0.665946	-0.305443	0.0813496	3.05311e-16
O35206	O35206	1.35446	2.57674	1.19625	-0.209134	1.21216	0.634192	1.2486	0.776257	-0.102437	-0.724912	0.323876	0.325377	0.0146132	-0.158988	0.0922458	-4.44089e-16
O35215	O35215	-1.3179	-2.33572	-0.795772	-0.424278	-1.15627	-0.126975	-0.0639705	0.153734	-1.21554	1.01204	-0.939999	-1.44048	0.0822461	0.0707812	0.00391702	-2.22045e-16
O35226	O35226	-1.0199	-0.492315	-1.07137	0.0381233	-1.9662	0.315425	0.352462	-0.562581	-0.780816	-0.0858021	2.59455	-0.840058	-0.546247	-0.569795	-0.746638	1.88738e-15
O35295	O35295	-0.964998	1.18762	1.72494	-0.351202	-0.554397	-0.995207	-0.2979	0.433519	-0.691519	-0.239422	1.10851	-1.11002	0.537263	0.0266277	-0.17547	1.38778e-17
O35343	O35343	-0.449051	1.01955	-0.330206	0.329043	-1.64338	-1.48021	-1.24246	0.984655	2.11515	-0.751334	0.115791	0.342269	0.947832	-0.456967	-0.0178663	1.66533e-16
O35344	O35344	-0.494329	1.90775	-0.52856	0.438993	-1.60482	-1.45119	0.0235776	0.603301	0.988127	0.139545	0.289736	0.403668	0.649514	-0.109663	0.0906754	7.21645e-16
O35345	O35345	0.78606	0.552758	1.2305	0.454674	-0.653025	0.941104	-0.123582	0.413872	0.193554	1.0314	0.359306	2.25057	-0.799591	1.54503	0.182154	1.66533e-15
O35350	O35350	-1.07178	1.23763	1.2992	1.71309	-0.730665	0.389361	-0.0221733	-1.37425	-0.264495	-0.678736	-0.480741	-0.229339	-0.0103035	-0.352065	-0.433859	2.35922e-16
O35382	O35382	-1.03015	0.324218	1.61866	0.0834656	0.904778	-0.846316	0.0348887	-0.95223	1.271	-0.531639	-1.06366	0.872775	-1.27893	-0.260302	0.0577693	-7.77156e-16
O35435	O35435	-1.44131	-0.815651	1.11062	-2.00816	1.21387	0.150633	0.35965	0.669578	0.227906	-0.191884	0.0941502	-0.475579	0.0807929	-0.593966	0.0927595	6.66134e-16
O35459	O35459	-1.71116	-3.20871	-0.770015	-0.39081	-0.40733	0.0477889	-0.275162	0.175679	-0.514734	1.0036	0.256026	-0.353161	-0.0887717	0.0991512	-0.334402	7.77156e-16
O35593	O35593	-1.94183	1.41773	-0.14362	0.869683	-0.871465	-0.233059	-0.449209	0.046363	0.441498	0.252987	-0.358017	0.343861	0.595071	-0.620362	-0.394993	6.93889e-18
O35598	O35598	-1.0075	-0.387202	2.04773	0.757543	1.03667	-0.761188	-0.797481	0.670623	0.53138	-0.0298891	0.32328	1.75506	-0.588201	-0.0151246	-0.00431926	-7.77156e-16
O35639	O35639	0.332347	1.96968	-0.513138	2.68364	1.64548	-0.0139499	-1.01978	0.035264	0.0664914	0.483305	-0.565202	-0.544624	0.552169	0.745356	-0.124972	-2.3731e-15
O35643	O35643	-0.230054	-0.330013	-0.500647	0.669598	0.260209	-0.226441	1.43291	-0.40806	0.223988	-0.0896028	0.081851	1.46801	-2.27315	-0.661067	1.62115	-2.72005e-15
O35682	O35682	0.055122	1.3519	-0.844577	-0.892846	-0.777427	-0.872255	1.35012	1.00152	1.37706	0.705877	-0.0848724	1.17103	0.325751	-0.0450024	0.0758377	-2.22045e-16
O35685	O35685	1.48502	1.71576	0.443217	0.978295	-1.20925	-2.41644	-0.641406	0.602071	-0.551654	-0.448064	0.215708	-0.284224	-1.7088	0.773239	-0.817113	1.72085e-15
O35737	O35737	-1.20379	1.5008	0.00643945	-1.3641	-1.2666	0.0098728	0.391685	-0.323639	0.228033	0.402959	0.633998	0.324731	-0.142464	0.0771165	-0.142994	9.29812e-16
O35841	O35841	0.354303	-2.09008	-0.850444	-0.284495	1.16808	-0.170026	-1.38996	-0.00769219	0.230337	-0.475283	-1.47835	1.82627	-2.2665	0.35085	-0.178149	1.01308e-15
O35855	O35855	-2.03026	-1.50062	-0.343578	0.685981	-0.145646	0.105943	-0.364576	-0.827789	0.885462	0.331893	-0.730751	0.851968	-0.872709	0.0097614	-0.0404829	-1.11022e-16
O35857	O35857	-0.515126	-1.8222	0.0972646	-0.434343	-0.154516	-0.181776	1.17282	1.18176	-0.323619	-0.31432	-1.41804	0.788258	-1.32859	1.62484	0.203971	1.58207e-15
O35864	O35864	0.853041	1.57475	-0.325135	-0.218922	2.8543	-1.97424	-1.17672	-0.404809	-1.45725	0.733157	0.410006	-0.0739849	0.46995	0.748963	0.176551	-1.47105e-15
O35887	O35887	3.91035	0.721311	1.30467	-0.326544	0.0554717	0.0900629	0.264054	-0.162825	-0.360479	-0.477452	-0.350389	-0.923353	1.03543	-0.8286	-0.68406	3.60822e-16
O35943	O35943	1.51734	0.608733	-1.5229	-0.16808	-0.796443	-1.4447	1.56252	0.908483	1.03778	1.74789	-0.526054	1.30411	-0.0194448	-0.276621	0.0335216	-7.63278e-16
O35972	O35972	-1.22901	0.418259	-1.60497	0.159709	1.5089	-2.57661	0.148352	-0.00292504	-1.62597	0.392867	-0.254246	0.324335	0.126929	0.196022	-0.106705	-6.66134e-16
O54724	O54724	-1.66099	-0.0799429	-0.568262	0.326596	0.343819	1.1167	1.85792	-0.212445	0.0587572	0.18223	-0.453986	-0.898112	-0.516888	0.158531	0.0137808	-6.10623e-16
O54734	O54734	-1.55415	1.11525	0.748502	-0.0801047	1.10857	0.127618	-1.36985	-0.0323914	1.33412	-0.421411	-0.484541	-0.585219	-0.619277	0.518041	-0.161906	9.02056e-16
O54774	O54774	-0.260926	0.962436	-0.175426	0.101478	-0.194014	-2.17535	1.34257	-0.969149	1.26501	1.54225	-0.537849	0.353394	-0.4309	-0.0672166	-0.0586239	-1.72085e-15
O54865	O54865	-1.2914	-0.856362	1.22692	-0.225016	2.30604	-1.57365	-0.12914	-0.589483	-0.802817	-0.79769	-1.48768	0.825468	1.07984	-0.080109	-0.185076	-6.9042e-16
O54950	O54950	-0.610922	1.60883	1.67501	-1.19567	-0.157439	0.145937	-1.34188	0.205917	0.532168	0.295073	-0.521989	-0.980544	-0.441326	-0.0918873	0.313233	-1.17961e-16
O54962	O54962	1.32683	0.64179	-0.563249	0.22819	1.131	1.45696	-1.25187	-2.63424	0.862906	1.18723	-1.43439	-2.31294	0.561066	0.26984	0.0302872	-2.498e-15
O54984	O54984	-0.654192	0.307037	0.613324	-0.137113	-1.8863	-0.553793	1.17554	0.662775	-0.47419	-0.839565	0.0769661	-0.618135	-0.459727	1.54656	0.0941999	1.77636e-15
O54998	O54998	2.25348	0.907649	-3.41709	-0.920296	0.0962867	1.15315	-3.81176	-0.226342	1.89544	-0.119094	-0.496436	-0.827575	1.19854	0.310555	-0.0164412	9.99201e-16
O55003	O55003	3.49082	1.54624	-0.0465186	2.02099	0.371125	1.21304	-0.0157369	0.847732	0.168648	-0.320586	-0.621664	-0.0620538	-0.281606	-0.957194	1.32718	-3.33067e-15
O55013	O55013	-0.131293	-0.0699258	0.74454	1.44888	-1.26053	-1.47194	-1.00972	0.329632	0.573862	1.21447	0.616449	-0.44123	1.80907	1.0158	0.449238	-7.07767e-16
O55022	O55022	3.953	-0.0700755	-0.154676	0.371227	0.121183	0.660292	-0.9688	-0.222506	-0.487783	0.633156	0.1024	0.463383	0.635835	-0.0636432	-2.02973	8.60423e-16
O55028	O55028	-1.5474	-0.427307	0.269867	-0.3035	-0.5902	-2.01513	0.433465	0.00805518	1.32349	0.185791	0.81352	-0.129671	0.463361	-0.714535	0.703654	-1.9984e-15
O55029	O55029	-0.360931	0.685669	-0.0480309	0.273229	0.701958	-0.461623	0.897733	0.870578	0.0558514	-0.088894	-0.70482	2.12378	-1.70285	1.24398	-0.185262	7.77156e-16
O55111	O55111	-1.93459	-2.20174	-0.350506	0.642068	-0.216263	0.727319	-0.124875	-0.956075	0.00223833	0.378585	-0.599109	1.07491	0.247816	0.0071635	-0.0907986	3.88578e-16
O55124	O55124	-1.90431	-1.95794	-0.282884	-1.16253	0.394173	0.647129	0.170013	-0.148656	-0.358469	0.263964	-0.822374	1.20647	0.0147904	-0.0555408	-0.0563184	1.36002e-15
O55135	O55135	0.137414	0.429162	2.04406	1.4291	-1.34567	0.130314	-1.7013	-1.48806	-0.769572	-0.298272	1.091	0.468325	0.527756	-0.550425	0.0489221	-5.27356e-16
O55137	O55137	-2.05034	-2.15602	-1.23266	-0.847314	0.20788	0.687462	0.171847	-0.177468	-1.5386	0.177358	0.703744	-0.72886	-0.0227302	-0.112508	-0.311382	1.11022e-15
O55142	O55142	0.0528552	1.76726	-0.918973	0.504956	-1.91852	-1.61242	-0.197662	1.49889	0.171226	-0.0635092	-0.948438	0.482105	-0.128495	-0.906007	0.0946723	-5.27356e-16
O55143	O55143	-1.73944	-2.91448	0.148779	-0.622951	-0.630925	0.0787487	-0.517293	0.308039	-0.388132	-0.711303	0.00818483	0.437633	0.510234	0.137821	0.212872	1.44329e-15
O55222	O55222	-1.58497	0.037324	1.42003	1.06591	0.855874	-0.556974	0.44825	-0.279078	-0.970752	0.807114	0.00962435	-1.12806	1.04522	-1.02592	0.0441391	-2.10942e-15
O55229	O55229	0.521177	0.397045	0.709499	-0.916101	-1.80998	-0.452714	-2.2463	-0.413066	-0.00746583	0.379349	-1.7408	0.488455	-0.671739	1.62943	0.249571	1.77289e-15
O55234	O55234	1.20822	0.543172	0.186458	-1.51586	-0.138316	-2.44783	0.934617	-3.00649	0.803498	0.291813	-0.58797	-0.327433	0.0146918	0.477735	0.408561	-9.15934e-16
O70152	O70152	-0.859427	1.08891	1.32795	-1.39241	1.77725	-1.33761	-0.406656	-1.2971	-0.684338	-1.34612	0.440588	0.514825	-0.494718	-0.680991	-0.203006	-2.22045e-16
O70194	O70194	-1.75831	0.346518	-1.46794	0.0756789	0.844692	-0.602326	0.967095	1.32859	0.749292	-0.45754	0.862085	-0.355476	-1.03118	-0.531745	-0.207719	5.27356e-16
O70250	O70250	-1.58203	-0.621883	0.320633	0.0953508	-1.62774	-1.07101	-0.243895	0.882863	-0.0787959	0.78852	-0.162827	-0.843838	-0.240731	0.669607	0.265532	0
O70251	O70251	2.15256	1.55637	-0.152346	0.464787	-2.14631	-1.29605	-0.395641	1.43452	-0.49881	0.28016	-0.306951	0.780959	-0.715435	-1.42837	0.285427	-7.77156e-16
O70252	O70252	0.261207	2.26614	1.21886	-1.39052	1.11432	0.690929	0.149587	-0.072296	-0.860504	-0.902566	1.06729	0.214265	0.145816	0.362402	-0.199285	1.44329e-15
O70310	O70310	-1.01811	0.757574	0.299324	0.31297	0.616715	-0.974761	1.37906	0.495775	-0.270741	-1.02739	1.78962	-1.3356	-0.516871	-0.199483	0.486741	-2.42861e-15
O70318	O70318	2.01153	-0.194369	0.605716	-0.698454	1.56922	-0.716968	0.0264487	1.2777	0.502688	-0.74989	0.581641	-0.357992	-0.120218	-0.882137	-2.36479	1.47105e-15
O70325	O70325	0.207235	2.09906	-0.795832	0.377926	-0.431562	-0.834133	0.199202	-0.768861	1.76179	1.15486	-1.13554	0.65701	-0.646347	0.375678	0.191332	-3.05311e-16
O70400	O70400	3.47294	2.30879	-0.418309	-0.911154	-0.787466	0.754158	-0.232777	-0.402433	0.133275	0.16827	0.504009	-0.142967	-0.178765	-0.35222	-0.528867	0
O70423	O70423	-0.102443	1.5922	0.0341646	-0.217452	-0.561468	1.35951	1.47739	-1.4054	0.804593	0.502954	0.0517269	-0.501378	0.220512	-0.129379	0.36596	-1.22645e-15
O70433	O70433	-1.11243	0.205723	-0.738593	-2.18173	-0.580733	1.01703	-0.758262	0.873378	0.610976	0.595036	-0.66996	0.618472	1.08783	0.33029	0.404302	1.95677e-15
O70456	O70456	-0.810889	1.79397	0.466486	1.43817	1.26905	0.876274	0.564146	-0.295739	-0.886973	0.33789	0.575132	0.20729	-0.638108	0.592813	0.177549	-6.66134e-16
O70503	O70503	-0.090825	0.64207	0.152506	0.932819	-1.11078	-0.118069	0.684718	-0.910929	-1.51703	-0.795918	-1.04643	-1.18054	-0.87093	2.20805	-0.164142	7.77156e-16
O70548	O70548	3.81887	-1.8503	1.50865	1.03951	-0.439954	0.542365	0.0549653	1.12386	0.730811	-0.613739	0.0146927	-0.434556	-0.122369	-0.183046	-0.186879	-7.49401e-16
O70571	O70571	0.53514	-2.03477	-0.3571	-0.0769467	0.796877	0.597903	-1.93088	-0.295982	-0.363075	0.601279	0.370279	2.11931	-2.28325	0.681156	-0.274534	1.41553e-15
O70591	O70591	3.36564	0.142939	0.164928	-0.614537	-0.522669	-1.37609	1.26186	0.405925	-0.0534436	0.555572	-0.102352	-0.147211	-0.504209	-1.14342	-1.25939	-4.16334e-16
O70622	O70622	-0.872911	-3.0822	-0.599249	-0.59215	0.8307	1.30941	-1.0415	1.06992	-1.40724	0.449961	-0.92054	-0.620131	0.112508	0.00529224	-0.179123	5.55112e-16
O88322	O88322	3.09446	-1.78528	0.910851	-1.06028	-0.575675	-0.785003	0.769702	0.273906	0.139321	-1.11675	-0.864065	-0.488967	0.538313	2.78144	0.787712	1.45023e-15
O88342	O88342	-0.906106	2.03499	0.676846	0.960016	-0.666847	0.334013	0.918135	-0.351691	0.209868	-0.0697485	0.281558	-0.025641	-0.226194	-0.234745	0.11445	-6.38378e-16
O88346	O88346	4.51249	-0.622466	0.450887	0.0148111	-0.575468	-0.20307	-0.449772	0.429952	-0.255839	0.0491604	0.0181552	-0.240373	0.326146	-0.433024	-1.15785	3.88578e-16
O88441	O88441	-1.67693	-2.30507	-0.0160287	0.366904	-0.0604796	1.47402	-0.79427	0.103624	0.162994	0.721285	-0.652889	0.603327	-0.370909	-0.268847	-0.413114	1.22125e-15
O88531	O88531	-1.4438	-1.9855	1.39015	1.81563	0.930689	-0.12666	-0.777057	1.12067	-0.677665	-0.288811	0.893364	-0.570019	0.359918	0.117143	-0.348013	-1.66533e-16
O88543	O88543	-1.8432	0.0414651	0.400153	-0.458523	-0.417301	-0.38738	0.210578	0.607818	-1.16137	0.453345	1.0881	0.283074	1.53793	0.0479329	-0.0942306	1.90126e-15
O88544	O88544	-0.630836	1.19873	-0.971769	1.64224	-1.55589	-0.513664	-1.39496	0.868229	-0.0668533	-0.684431	2.23869	-0.308269	-0.671714	-0.274271	-0.127799	5.55112e-17
O88545	O88545	-0.407198	0.769582	1.17187	-1.18946	-0.0442338	-1.60813	0.345225	-3.17267	0.288154	-0.284503	-0.394719	-0.459607	-0.294071	0.0719948	-0.0669782	-2.498e-16
O88569	O88569	-1.91156	1.38768	-0.985697	-0.145156	-0.0332093	-0.860241	0.0674702	0.313424	-0.955865	0.370555	-0.229492	0.55036	0.794747	0.236836	-0.0636121	8.50882e-16
O88587	O88587	0.240414	-0.51959	1.18518	-0.887016	1.07992	1.22388	-0.123378	-1.03617	-1.28229	2.13217	-0.458781	-2.06762	0.0313712	0.0758685	-0.175812	-1.44329e-15
O88685	O88685	-1.23469	1.36491	0.477101	1.1941	0.0821901	1.09616	0.489101	0.200453	1.07088	0.182803	-0.00901978	-0.167321	-0.341244	0.00634204	-0.0329963	-1.249e-15
O88696	O88696	-1.99216	-1.67302	0.77208	0.12527	-0.4026	-1.16248	1.04677	-0.129748	0.000825802	0.725683	-0.641948	-0.113484	0.268755	-0.343956	-0.189473	-1.11022e-16
O88746	O88746	2.92494	1.05761	-1.14433	0.558088	-1.50379	1.57225	-2.0978	0.252704	2.25108	0.114336	-0.746859	-1.00405	0.388355	-0.536296	0.642542	-6.93889e-16
O88792	O88792	0.498438	-0.510309	-2.28695	-0.087285	-1.18794	-0.639478	-0.568846	0.156073	1.47077	-0.39114	3.65242	-0.327275	-0.463796	0.205344	-0.574299	1.33227e-15
O88844	O88844	-1.18472	-0.894865	1.62491	-0.106845	-0.497412	-1.39233	0.136586	-1.41739	-0.147187	0.25663	-1.67396	-1.44267	0.233036	-0.109208	-0.0386929	-1.33227e-15
O88947	O88947	2.22284	0.0831656	-1.1256	0.87739	-0.842018	-1.58791	0.196773	0.600123	1.36031	0.0678693	0.243789	0.301514	-0.634958	-0.301936	-2.27842	1.22125e-15
O88952	O88952	-0.196342	-0.589826	0.863427	-0.245459	1.15852	1.14764	1.74294	-1.36134	0.634519	-0.561553	0.867352	1.87747	0.554969	0.739149	0.200588	1.16573e-15
O88958	O88958	-0.662329	0.860038	-0.199347	0.510927	0.991796	-1.00461	1.29586	1.24522	0.363732	1.44517	-0.652204	-0.622882	-0.480039	1.0782	0.157023	-1.19349e-15
O88967	O88967	-1.28106	-1.65441	-0.377432	0.965384	-0.386489	-0.807365	1.29719	0.446444	0.446465	-0.381245	0.743915	-0.00134542	-0.517287	-1.89786	1.2453	-3.48332e-15
O88983	O88983	1.04815	-0.955024	-0.387181	-0.117792	-0.800212	0.543975	-0.742285	-1.36575	-0.156509	-1.65772	-2.91719	-1.51786	-0.875672	1.51891	-0.539652	1.44329e-15
O88990	O88990	-2.60131	0.0019411	0.0990732	0.230922	0.160164	-0.019592	0.139672	-0.710096	-0.399868	-0.0191114	0.0460777	0.176138	0.652311	-0.0228991	0.0966112	9.71445e-17
O89020	O89020	0.667377	0.950893	2.0132	0.241977	-0.851356	0.309811	-1.17816	1.85385	-1.9089	-0.336836	0.948497	0.623755	-0.0195075	-0.362339	-0.713642	1.08247e-15
O89051	O89051	-1.05345	-1.63545	2.32583	-0.849226	0.871095	-0.33692	-0.0694676	0.400654	0.346974	-0.0990298	0.0870296	0.371797	-0.181425	-0.990345	0.608319	-1.29063e-15
O89079	O89079	0.727744	0.878303	-0.93974	1.57866	2.61424	-2.20214	-1.64184	0.0812353	-1.4739	-0.0773556	-0.309011	-0.133905	0.678505	0.336064	0.193542	-2.02616e-15
O89086	O89086	1.49779	1.31515	1.32711	0.898143	-0.846681	2.00164	-0.785376	-0.790604	-0.243748	1.05311	0.487191	-0.065708	-0.393213	-0.395672	1.09135	-2.06779e-15
O89103	O89103	1.28329	2.53109	-0.584312	0.649124	-1.47796	-1.4049	-1.12686	0.502278	0.922518	0.952749	-0.266777	0.429566	-0.046678	-0.836443	0.274044	-1.77636e-15
O89112	O89112	1.02217	-0.644888	1.85337	0.546526	-0.501666	0.383318	-1.52927	0.829919	-1.10665	-0.80022	0.706538	1.89065	1.31059	0.222114	-1.69541	4.05231e-15
P00158	P00158	-0.932026	-3.16716	-0.736567	-0.497768	0.358633	-0.182312	0.349745	0.768103	-0.0422596	-0.848744	-0.168914	1.3983	2.02017	0.213847	0.242105	1.48492e-15
P00329	P00329	-0.57346	0.0866912	-1.47379	0.0581587	-0.497298	-0.661974	0.544378	0.705386	1.6284	2.40202	-0.490072	0.491311	0.38646	0.33243	-0.574349	-6.38378e-16
P00342	P00342	-1.21218	1.20077	-2.01633	0.587831	0.721574	1.5005	0.587593	1.55736	-0.20103	-0.306371	0.517532	0.277178	0.311279	-0.470032	0.145891	1.38778e-17
P00397	P00397	-1.72885	-2.66732	-1.22249	0.183225	0.529389	0.485745	-1.25076	-1.21178	-0.230134	-0.724597	0.560365	1.22788	0.709014	0.0539624	0.216646	1.25507e-15
P00405	P00405	-2.06351	-1.62033	0.61804	-1.40705	0.506326	-0.576847	-0.0670605	-0.452523	0.670544	0.638109	-0.0203311	0.128397	-0.0341208	-0.116525	-0.0110394	3.60822e-16
P00416	P00416	3.56128	-2.74014	-0.38772	0.172826	0.0240461	-0.478699	-0.488842	0.320419	0.257427	-0.530819	-0.0898935	-0.0571807	-0.459966	-0.991967	-1.48223	-2.498e-16
P00493	P00493	-0.0808133	2.72499	-0.159725	0.554756	1.03501	-0.81549	0.369465	0.194282	0.383792	1.40402	-0.30566	0.399281	-0.0084534	0.27709	0.0282283	-1.16573e-15
P00848	P00848	0.7167	-2.39523	-0.87629	0.697001	0.347643	1.30793	0.210777	0.0491732	0.427042	-2.41553	-0.586629	-0.0454704	-1.26444	2.04755	0.141587	1.83187e-15
P00920	P00920	-0.900157	0.471657	0.582385	1.76073	-1.59503	-0.149745	-0.878533	0.0527143	-1.8977	-1.20241	-0.099571	-1.12506	-0.375781	-0.358295	0.346257	-5.27356e-16
P01027	P01027	-0.516436	1.71364	-0.965643	2.01059	0.183047	1.3318	-0.366439	1.14082	0.391737	1.10051	-0.18043	0.349404	-0.524252	0.100281	-0.320275	-6.4445e-16
P01029	P01029	1.72493	-1.03845	-1.83943	1.11672	0.0951768	1.62197	0.839808	0.729277	1.82417	1.67308	-0.180868	-1.60137	-1.08579	-0.178826	0.423357	-3.16414e-15
P01831	P01831	2.40737	0.993909	-1.03472	-0.341619	-1.06999	-1.18287	-0.493456	1.00702	-0.232885	0.222287	-2.1268	0.313443	-1.77442	-0.802572	-1.08884	8.32667e-17
P01898	P01898	-0.8673	0.838823	0.805078	1.4077	-0.959952	0.811759	-0.415085	-0.249847	0.608788	1.14744	1.29899	0.627236	0.670793	-0.535567	-0.307993	-6.10623e-16
P01899	P01899	0.922308	0.999032	0.384235	-0.168901	-0.931479	1.02507	-0.35739	0.272794	-0.561953	3.04631	0.122166	-0.124089	0.882703	-0.551311	-0.17243	-8.32667e-16
P01901	P01901	0.0947344	1.37961	0.415431	-0.25043	-0.908516	1.04673	-0.726387	0.181472	-0.591437	2.26527	0.717921	0.403778	1.0741	-1.0978	-0.0372589	-6.93889e-16
P02088	P02088	0.260548	0.305828	2.39092	0.791968	-1.75319	0.28326	-1.64501	-0.907598	-1.60006	-0.0255665	-0.0121259	0.131422	-0.319235	-0.234177	-0.227287	5.6205e-16
P02089	P02089	0.373888	0.0170386	2.65399	0.447402	-1.22987	0.0874454	-1.48706	-0.953906	-1.65591	-0.503606	0.145481	-0.244928	0.566857	0.985962	0.215916	9.80552e-16
P02463	P02463	3.00219	-0.826859	0.706267	-0.949142	1.44206	0.149511	0.788113	0.45426	0.608375	-0.432331	-0.148267	-1.08521	-0.289763	-0.944172	-1.69201	2.28983e-16
P03888	P03888	-1.49085	-2.2948	-0.569893	-0.541128	-0.612988	0.413601	0.538744	1.45018	0.426339	-0.829069	0.496178	0.310538	0.349707	0.324635	0.479933	1.80411e-15
P03893	P03893	-0.20415	-2.38406	0.635009	-0.598768	0.0160766	-0.507036	0.916846	1.10244	0.901696	-1.42744	0.805724	1.40124	0.934239	0.948199	0.653476	9.99201e-16
P03911	P03911	-0.936805	-2.19962	0.597713	-0.896786	-0.97577	0.339111	1.22226	0.666565	0.0979995	-0.373768	0.0600056	0.0980114	1.29944	0.793469	0.190443	1.91513e-15
P03921	P03921	1.46543	-3.54839	-0.765672	-0.466814	0.48277	0.0832997	0.922091	0.125312	0.592314	-1.04071	1.12702	0.397215	0.828525	-1.84866	1.53347	-3.21965e-15
P03930	P03930	-1.1734	-1.81615	1.70733	0.751016	-0.632181	-0.5968	-0.51249	0.796623	-1.14266	0.923165	0.143612	-0.139531	1.2479	-1.21685	0.212087	-1.27676e-15
P04104	P04104	1.48848	1.51645	-0.52825	-1.56252	0.542794	1.95157	0.727465	-1.30572	-2.38494	0.484769	0.364354	0.290198	-0.465923	0.12508	-0.0699409	1.27329e-15
P04117	P04117	-2.0048	-1.14239	-0.690382	-0.200868	0.131746	0.190923	0.703287	0.132147	-0.111999	0.568493	-1.71683	-0.191603	-0.0813771	0.59219	0.0452783	2.77556e-16
P04247	P04247	1.88381	-3.53354	1.51173	0.762997	-1.31894	0.785304	-0.284053	0.22049	-0.181706	0.362362	0.0698474	0.52944	0.505798	-0.402054	0.773393	-4.996e-16
P04919	P04919	-0.807717	-0.417659	1.48094	1.52906	-0.599469	0.625352	-0.681934	-0.10989	-1.58623	-1.10483	-0.300134	0.630277	1.92126	-1.07316	-0.0184962	5.27356e-16
P05063	P05063	-0.0219647	1.06698	1.12511	2.04258	-0.435831	0.74585	0.0989501	1.49481	0.268611	-1.65409	-1.00446	-0.233011	0.017115	-0.935132	-0.304745	-7.21645e-16
P05125	P05125	2.97309	2.17601	-1.33899	-0.181784	0.411549	0.818365	0.988835	-0.439638	-1.39655	-0.8246	-0.395788	0.515166	-0.20869	-0.333695	-1.10667	9.99201e-16
P05132	P05132	-1.96075	1.16865	-1.05945	-0.582934	0.0436266	-0.58178	0.680419	1.03927	-0.372815	-0.0733689	0.164364	0.286126	-0.204058	-0.0188444	-0.108206	4.75314e-16
P05201	P05201	-2.10969	-2.38357	-0.544216	0.975033	-0.738728	-0.0263654	-0.0819046	-0.417554	0.158435	0.235173	0.379124	0.54092	0.060403	0.437649	-0.074473	4.71845e-16
P05202	P05202	-2.44512	-0.576026	0.0616668	0.324942	-0.600745	-0.378042	0.108425	0.669141	-0.666078	0.29672	-0.069525	0.105113	0.616304	-0.668383	0.224526	-1.66533e-16
P05213	P05213	-0.540839	2.1742	1.13058	-0.000266163	-0.476798	0.909084	0.0455357	-0.499749	0.749426	-0.77566	-0.492018	0.0829396	-0.64739	0.0333631	0.0270099	6.66134e-16
P05214	P05214	-0.501969	1.76957	1.07795	0.24435	-1.05386	0.853973	-0.229982	-0.147138	1.09075	-1.0474	-0.569614	-0.134059	-0.781862	-0.156158	0.0641187	6.10623e-16
P06467	P06467	0.55765	2.54461	0.689038	0.112243	-0.0343459	1.31087	-1.48374	-0.993504	-1.74901	0.61712	-0.493459	-0.514661	-0.213354	-0.70612	-0.555693	-1.38778e-17
P06728	P06728	4.46726	-1.36543	-0.503788	0.0198165	0.234921	-0.531012	0.754781	0.387016	-0.417231	0.0285408	0.352617	-0.410601	0.326289	-0.849385	-0.924841	-4.42354e-16
P06745	P06745	-1.41094	0.984705	0.781464	1.45957	0.0336006	0.935857	0.540066	-0.0647652	0.524957	0.00143596	-0.285383	-0.390872	0.292916	-0.113336	0.3512	-1.50574e-15
P06801	P06801	-1.40274	-2.54644	0.646049	0.997871	0.280867	-0.103724	-0.80383	1.29214	0.718168	-0.424614	0.753334	0.234121	-1.0982	0.0845798	-0.388982	1.05471e-15
P07091	P07091	1.88163	-0.633615	-0.60173	0.362219	-0.636356	-3.02052	1.93085	-1.30828	1.37683	0.0776981	0.352505	-0.208713	-0.667855	0.0591794	-0.178469	-1.52656e-15
P07309	P07309	0.252205	2.31632	0.763592	0.362487	-0.488057	0.403434	-0.278127	1.6987	-1.15117	-0.899632	0.448961	0.728874	0.878886	0.289867	0.0331292	1.38778e-15
P07356	P07356	-1.0086	2.12152	0.752503	0.537994	0.568512	0.492968	1.05715	-0.489201	0.339697	-0.399163	-0.499764	-0.235111	0.165454	0.0375834	-5.13828e-05	-7.77156e-16
P07361	P07361	3.30132	-2.13557	-0.956709	0.543406	0.60433	0.409257	0.787383	0.0637434	-0.356503	1.18124	-0.46135	-1.25453	-0.852608	-2.26842	0.793635	-4.66294e-15
P07724	P07724	0.901	1.87556	0.527585	0.0899044	-1.34587	0.590518	-0.399848	1.13376	-1.49394	0.377619	0.490855	1.25542	0.271737	1.31689	0.439515	1.77636e-15
P07744	P07744	1.17541	1.24367	0.885349	-1.33096	0.894415	1.80694	0.146802	-0.789451	-1.13394	1.28341	1.10304	1.51413	0.604231	-0.0228955	0.50952	8.88178e-16
P07758	P07758	2.35016	-1.94348	0.748719	0.671726	-1.23609	0.086522	1.00524	1.5613	0.553289	0.514273	1.25991	-0.129948	-0.154539	2.30863	0.305248	5.34295e-16
P07901	P07901	-1.28151	2.32296	-0.439742	0.79016	-0.225615	-0.224553	0.334429	0.637688	-0.617151	-0.39557	0.132697	0.0537423	-0.684501	0.189914	-0.115515	2.498e-16
P08030	P08030	-1.76563	1.06556	0.507624	0.482956	1.23981	-0.535718	0.148155	0.255599	0.316207	0.557639	0.293163	0.770369	1.09129	-0.227638	0.177638	-1.13798e-15
P08032	P08032	0.391341	1.60818	-0.348308	-0.689803	-1.53936	1.75408	-3.07009	-0.897142	0.045316	-0.557419	-0.328561	-1.10714	0.000514622	0.237719	0.118289	1.10328e-15
P08103	P08103	-0.666533	1.6114	-0.996263	-0.973014	-0.140565	-0.594733	1.41844	1.66122	-1.03985	-0.209836	-0.613314	-0.491744	-0.316711	-0.0235405	0.00888254	5.41234e-16
P08113	P08113	-0.843682	2.73289	-1.70271	-0.138624	-0.0899445	-0.947843	-0.61588	0.481112	-0.243805	-0.0536369	-0.212017	-0.47466	0.199777	0.418475	0.125924	2.498e-16
P08207	P08207	1.64737	2.36933	-0.529048	-0.341929	-1.44417	1.0432	0.437402	-0.359098	0.922802	0.0828552	-1.08146	0.931856	-0.341095	-0.858643	0.263766	-2.22045e-16
P08226	P08226	3.81481	-0.941601	0.0433424	0.490757	-0.640901	-0.329392	-0.157032	0.748319	0.467136	-0.666179	0.246364	0.10756	-0.0430744	-0.820446	-1.70413	8.88178e-16
P08228	P08228	4.48133	-3.04845	-0.311666	0.197964	-0.0113054	-0.58898	0.541701	-0.00429625	-0.324014	-0.268388	-0.223368	-0.0639636	0.00656681	-0.509923	0.488212	-1.75554e-15
P08249	P08249	-2.26545	-1.69449	0.191644	-0.238242	0.425719	0.481487	0.384311	-0.0904387	-0.443795	0.225977	0.0216759	-0.384748	-0.904611	0.38144	-0.152138	5.55112e-16
P08551	P08551	0.82561	1.18112	2.35966	2.57221	0.954592	-0.262236	-0.0774216	0.442072	-1.20948	-1.03676	-0.166662	0.455901	0.455383	-0.0517069	0.157789	-1.05471e-15
P08730	P08730	2.6661	0.200401	-1.19695	0.11998	1.64976	-0.743625	1.49826	-0.643262	-1.70938	0.390085	0.475484	1.81661	-2.14564	-0.765514	0.569982	-1.66533e-15
P08752	P08752	-1.68531	-0.112044	0.693158	0.633584	-0.0789188	1.13322	0.19172	0.660372	0.945071	-0.874341	-0.574506	-0.48766	-0.154062	-0.671094	0.413392	-7.21645e-16
P09041	P09041	-0.964143	0.679923	0.917023	1.4503	-0.166315	1.73819	0.327159	0.113067	-0.135048	0.787398	-0.588269	0.22749	0.229286	0.518325	0.048599	-3.60822e-16
P09055	P09055	3.30094	-0.858141	1.17429	0.936624	-0.0891284	1.05763	0.632106	-1.44522	0.824209	-0.813326	1.11399	0.77487	0.92347	-0.0926314	-0.402857	-3.33067e-16
P09103	P09103	1.62671	3.36062	0.30846	0.108496	-0.223833	0.53456	-0.203588	-0.187736	-0.730034	0.540288	0.106297	0.558745	0.121375	0.4751	0.128308	2.22045e-16
P09405	P09405	1.93286	0.816784	-1.7807	-0.719171	-0.629973	1.16731	-2.37807	-0.170646	0.936994	1.61541	2.47622	-0.0668272	-0.0496548	-0.112013	1.06851	-4.71845e-16
P09411	P09411	-1.43727	1.22074	1.31358	0.440801	-0.349278	1.01106	0.0205728	0.406547	-0.16424	-0.339928	-0.183868	0.268413	0.256682	0.1606	0.100469	7.35523e-16
P09470	P09470	0.965496	2.14276	1.04803	1.78527	0.668784	1.5245	0.746294	-0.0760565	0.558253	-0.441696	-0.363698	0.022756	-0.284486	-0.204958	0.352283	-2.22045e-15
P09528	P09528	0.238397	-3.88281	-0.498044	0.852314	0.293161	0.645207	0.125159	-0.0476038	-0.709741	1.53149	-0.642021	-1.33974	-0.45664	0.24471	-0.319796	-9.99201e-16
P09542	P09542	4.6324	-1.14823	0.769673	-0.253791	-0.830362	-0.166319	0.670272	0.0386753	-0.37304	-0.132897	-0.0926891	0.212242	-0.222185	-0.494682	-0.0811815	-2.63678e-16
P09671	P09671	-1.92952	-2.92673	-1.76335	0.436809	-0.38799	-0.298724	-0.0898947	-0.348056	0.342083	0.121048	0.729077	-0.821469	-0.500371	0.0230561	-0.0229918	-1.11022e-16
P09813	P09813	3.6982	-0.589975	0.0821859	-0.00399459	0.787445	-0.564346	0.25047	0.356227	-0.33042	-0.34956	0.202425	0.130629	0.27245	-1.00291	-2.07931	1.16573e-15
P0C0S6	P0C0S6	-0.956063	0.857723	1.39061	-1.46229	1.34402	0.869367	0.116768	0.87859	-0.319794	0.347884	0.012036	0.936311	0.10274	-0.305511	0.111014	8.04912e-16
P0C605	P0C605	0.306768	1.67038	1.3905	-1.1489	1.85723	-1.92901	-1.4284	-0.936637	-0.504285	0.0188037	-0.589117	0.283406	-0.849506	0.211417	0.65403	-1.05471e-15
P0CG49	P0CG49	4.59215	-1.17864	0.0473683	-1.1241	0.231649	-0.304905	0.306462	0.817912	0.246522	0.0904792	-0.535594	-0.357635	0.94655	1.60827	-0.460438	9.36751e-16
P0CG50	P0CG50	4.59215	-1.17864	0.0473683	-1.1241	0.231649	-0.304905	0.306462	0.817912	0.246522	0.0904792	-0.535594	-0.357635	0.94655	1.60827	-0.460438	9.36751e-16
P0DP26	P0DP26	4.69432	-0.937806	0.940255	-0.197862	-0.917109	0.136716	-0.170482	0.000395721	-1.1276	0.571457	0.213396	-0.207539	-0.360905	-0.312139	0.40234	-1.20043e-15
P10107	P10107	-0.842729	2.34787	-0.216252	-1.25395	0.0311338	0.0160309	0.217075	0.703592	0.870476	-0.258847	-0.201154	0.0654824	-0.208352	-0.00261136	0.330085	5.55112e-17
P10126	P10126	-1.99846	1.34944	-0.908296	0.465618	-0.350462	-0.60748	-0.606019	-0.800152	0.435567	0.631533	0.0255114	-1.04386	-0.841127	-0.129405	-0.142732	-6.66134e-16
P10493	P10493	1.02308	-2.53536	0.826692	1.2483	1.82663	1.1835	1.14664	-0.56916	0.736136	-0.588056	-1.50873	0.104477	-0.744048	-1.05502	0.702049	-2.91434e-15
P10518	P10518	-1.79876	-2.18409	-0.500785	0.000179196	-0.430259	0.972832	0.419574	0.558315	-1.3358	-0.317349	1.62135	-0.243779	-0.349602	-0.253825	-0.0136252	1.33227e-15
P10605	P10605	-0.947081	-2.21025	0.783189	0.802662	-0.102735	1.75582	-0.607277	1.51875	0.464144	0.443228	-0.374086	-0.206723	0.463046	0.126369	0.00856688	2.22045e-16
P10637	P10637	4.64391	-0.0440474	-0.481087	-0.0930839	-0.00152696	0.0346386	0.608267	0.0864081	0.0924862	-0.259959	0.0562372	-0.0341746	-0.365409	-1.34245	-0.353219	-1.11022e-15
P10639	P10639	3.79481	-1.18294	1.3427	-1.10215	-0.0362811	-0.322173	0.610419	-0.532868	0.471156	-0.188062	-0.503191	0.29054	1.26416	0.693408	-1.062	1.72085e-15
P10833	P10833	-0.163527	1.79149	0.00986183	2.50924	0.624659	0.478979	-0.556161	0.157904	-0.859127	-0.396888	-0.373917	1.27609	-0.647012	0.907976	-0.37759	5.55112e-16
P10853	P10853	-0.0349383	0.953524	0.143598	-2.10977	-1.61282	1.27261	0.268299	0.0185446	-0.220371	-0.446908	0.23357	0.420995	0.341691	-0.61087	0.809646	1.66533e-15
P10922	P10922	1.41191	-1.19377	-2.05206	-0.649328	1.01954	-0.01095	1.6303	0.56374	0.63199	1.54466	1.71615	2.2025	1.04487	0.342549	-0.189562	3.05311e-16
P11031	P11031	1.41932	1.69867	-1.18359	1.66483	1.59464	-1.82107	-0.996073	1.49895	-0.0271479	1.0721	0.892796	0.381664	0.377763	0.48996	-0.142031	-1.55431e-15
P11087	P11087	4.42911	-1.34055	-0.389695	-0.457959	1.11524	-0.259035	-0.109676	0.22904	0.0817649	-0.672111	0.166962	0.0113349	-0.276059	-1.43125	-0.724306	-6.93889e-16
P11152	P11152	-1.15513	-1.55373	1.73763	-0.846572	0.797258	0.259166	0.378462	1.07489	-0.0376304	0.398106	0.168575	-0.478321	1.51524	-0.246571	-0.210773	-2.77556e-16
P11404	P11404	-1.72598	-1.72572	1.39993	0.620841	-0.522143	-0.0226356	0.628352	0.748435	0.320641	0.158833	0.15183	0.101151	0.416118	0.326587	-0.149375	3.05311e-16
P11438	P11438	2.99725	-0.736561	-1.53038	1.29051	0.306901	-1.86843	-0.491436	1.03539	-0.567477	-0.485957	-0.328065	0.0323525	2.04715	2.40366	-0.544337	8.60423e-16
P11499	P11499	-1.7787	1.34736	-0.863486	0.467926	-0.928352	0.001979	0.379724	1.15099	0.102279	-0.163194	0.270734	-0.233322	-0.017309	0.0198192	-0.161502	8.93599e-16
P11679	P11679	1.04767	1.52791	1.50403	-0.355112	-0.151806	2.26816	-1.36576	-0.936426	-0.662968	0.737732	0.327702	0.809183	-0.549979	-0.0146195	0.214041	1.11022e-15
P11688	P11688	1.5991	2.39602	-2.67735	-0.241489	-0.39726	-0.418284	0.684686	1.51316	0.477002	0.490845	-0.236621	0.588844	0.128968	0.08985	-0.0867267	4.996e-16
P11983	P11983	-1.50334	2.2138	-0.606979	-0.0369055	0.593923	-0.511964	-0.111839	0.200052	0.108028	-0.486708	1.38419	-0.0222835	-0.328048	0.00459933	-0.5381	7.77156e-16
P12246	P12246	1.35762	1.73638	-1.97425	0.394868	-0.505928	2.22073	-1.23857	0.0185706	0.477193	2.12276	0.528506	0.780141	0.0854526	0.148628	-0.345064	7.07767e-16
P12382	P12382	-0.590657	0.222279	0.195727	2.56105	-1.58478	-0.113198	-1.28671	0.218544	0.22221	0.815015	0.653085	0.0700776	-1.13746	-0.0472979	0.401922	-1.56472e-15
P12787	P12787	3.19769	-1.76382	-1.10534	-1.9984	0.167424	0.721007	-0.674301	1.22038	-0.339263	0.237713	0.79029	0.753578	-1.86172	0.281035	-0.460948	2.27596e-15
P12815	P12815	-0.95107	-0.452797	0.384503	0.433664	1.28775	-1.68912	0.73836	-1.00648	0.723402	1.88374	-0.543521	1.60929	-0.41012	-0.206396	-0.319381	-2.23779e-15
P12849	P12849	-0.724548	1.92801	-0.658296	0.416207	2.06441	-0.335166	-0.236451	-0.80519	-2.22398	-0.226866	0.470083	-0.029985	0.45042	0.383508	-0.150744	3.19189e-16
P12970	P12970	-1.28357	1.25215	-0.894791	0.498148	1.83868	-0.777004	-0.583986	-1.07728	-0.197816	-0.0683809	1.72435	-0.881568	0.0815481	0.826642	0.232622	-1.38778e-15
P13020	P13020	-0.970536	0.675019	1.51686	0.516515	0.43761	1.14672	0.437072	1.45076	-1.13308	0.0943964	0.0764151	0.165081	-0.422658	0.610085	0.166981	1.31839e-15
P13541	P13541	-0.895389	-1.69568	1.45891	-0.880285	1.9038	0.922983	-1.02319	0.603446	0.403639	0.123025	-0.633546	0.45162	-0.80451	-0.119422	-0.240171	5.27356e-16
P13542	P13542	-0.888873	-1.64924	1.41493	-1.07324	1.67994	1.08786	-1.19323	0.43422	0.435346	-0.073605	-0.612709	0.80491	-0.596122	-0.156763	-0.296255	1.30451e-15
P13634	P13634	-1.58811	-0.514445	0.684064	1.58252	0.198723	0.739119	-0.860277	-0.607788	-0.887616	0.301578	-1.30039	-1.29046	-0.531628	-0.515478	0.145368	-2.10942e-15
P13707	P13707	-0.556532	-0.797219	0.348634	1.88203	1.08473	-1.51501	0.211047	-1.98806	-1.09377	-0.217837	0.192404	-1.05335	0.849983	1.74751	0.238839	-7.21645e-16
P14069	P14069	5.08055	-0.950346	-0.167747	0.0122909	0.667956	-1.45769	-0.436965	0.232927	0.292588	0.0382318	0.398582	-0.0403403	-0.153227	-0.257078	0.30987	-2.44249e-15
P14094	P14094	-2.07862	-0.73891	0.147278	1.64295	-0.981442	0.314497	0.0720768	0.284192	-0.291073	-1.09435	-0.275555	-0.0366786	0.595743	-0.384154	0.111551	-5.55112e-17
P14115	P14115	-1.57428	2.1489	-1.14549	0.299132	0.175707	-0.360067	0.264754	0.444737	-0.684533	-0.193294	0.920905	0.472846	-0.235712	-0.216631	-0.643852	1.44329e-15
P14142	P14142	0.337849	-3.82388	0.704243	1.72166	0.80791	0.571763	0.397876	-0.348241	0.486277	-0.214235	-0.735377	0.831948	0.711973	0.259063	0.423914	-1.27676e-15
P14148	P14148	-1.54785	2.10922	-0.852675	-0.606609	0.209769	-0.25501	0.144472	0.371846	0.593151	0.364017	0.613418	-0.0168294	-0.004658	-0.17743	-0.018063	4.44089e-16
P14206	P14206	-1.5317	1.53888	-0.898442	-0.609348	-0.405516	0.190734	1.05678	0.0318988	0.421326	-0.592783	0.950766	-0.193646	-0.36233	0.242523	-0.219214	1.58207e-15
P14576	P14576	0.716943	-0.966399	-0.200733	2.05088	0.766402	-1.53794	0.0878754	1.84889	0.906204	-1.25174	1.74099	0.0968299	1.59286	-0.66543	1.06707	-2.9976e-15
P14602	P14602	1.81169	1.36265	1.51237	0.165404	-0.178621	1.69638	-1.88801	0.566488	0.0975772	0.920236	1.35148	0.462388	-0.446664	0.73228	-0.184224	1.13798e-15
P14685	P14685	-0.142492	1.80439	0.194263	1.80357	-1.10776	0.05382	0.9439	0.571952	0.602556	-1.05998	0.481023	-0.12343	-0.651144	-0.245508	0.254888	-1.83187e-15
P14733	P14733	-0.659669	-0.347371	-0.628888	-0.781479	-0.171024	-0.969154	-1.4035	-0.0571355	-0.0859556	0.0464361	-1.63379	1.96722	-1.88519	-0.322611	0.198338	1.38778e-15
P14869	P14869	2.26876	-0.00598109	0.113446	0.256739	-0.523819	-0.18847	0.808499	0.848003	0.614567	-0.803328	0.739964	-0.635589	-0.0181667	0.416613	-2.61547	2.58127e-15
P15105	P15105	-0.806814	0.133041	0.514079	0.209444	-1.03881	-0.825025	0.883994	1.8911	0.277812	0.65381	-1.26276	-1.05289	-0.49178	-0.581966	-0.104243	-1.05471e-15
P15116	P15116	4.3097	-0.484352	0.935653	-0.431455	-0.103291	-0.0601122	0.593361	-0.880876	0.191651	-0.265841	0.118292	-0.170534	0.422775	-0.985981	-0.535465	-5.27356e-16
P15327	P15327	-1.05763	-0.0125183	-0.242784	0.8339	-0.40401	-1.92629	-1.16509	-0.722789	-1.55553	-0.180625	2.35881	-0.691637	-0.876613	1.07567	-0.330643	7.77156e-16
P15532	P15532	-2.19668	0.21557	-0.571684	-0.367712	-0.149139	0.765775	-0.632342	1.39485	-0.31771	-0.188288	-0.607874	0.767965	-0.0809002	-0.320889	-0.138988	1.48492e-15
P15626	P15626	-1.69506	-3.27275	0.475634	0.615567	0.35328	-0.413122	-0.136227	0.209855	-0.162657	-0.409402	0.679585	0.753448	-0.134029	0.394459	-0.0917722	6.93889e-16
P15864	P15864	3.31176	1.20051	-0.91203	-1.42841	2.00633	1.20088	0.799538	-1.73973	-0.409	0.248864	0.544949	0.0911785	0.749242	-0.70778	0.748345	-1.66533e-15
P16015	P16015	-0.471298	-2.12651	-0.775872	0.163835	-0.339732	-0.249367	0.65248	-0.221819	-0.749813	-0.686487	0.0798495	1.46259	3.2386	-0.803381	-0.124878	1.11716e-15
P16045	P16045	3.44188	2.05737	0.818139	0.566665	-0.212016	-0.238974	-0.810613	-0.856713	0.691278	1.07612	-0.0561538	0.0872532	-0.846537	0.228287	-0.44362	-9.4369e-16
P16283	P16283	-0.0837022	0.108053	0.748299	0.286725	-1.60933	-0.586041	-0.709213	0.292751	-1.91123	-2.75265	-0.170662	-0.743132	-1.46116	-0.234452	0.162493	1.01308e-15
P16332	P16332	-1.34351	-2.79987	-0.369557	-0.0256569	-0.282356	0.278976	0.134102	-0.30695	-0.919871	1.2269	-0.727174	-1.27525	1.16285	-0.373646	-0.228475	-7.77156e-16
P16406	P16406	0.395345	-0.387994	-1.56581	-1.50296	0.782804	0.51	2.61041	1.6324	-1.18365	-0.297822	-0.841364	0.0967164	0.756752	0.790688	-0.453499	1.30451e-15
P17047	P17047	0.594228	-0.0251283	-0.492479	0.340136	-0.413771	-0.476062	-0.31983	-1.59475	-0.553944	-0.461417	2.98639	1.10295	-0.568221	-0.671388	-2.15854	3.33067e-15
P17095	P17095	-0.457074	-1.21963	0.302729	-0.380801	0.00712414	0.266339	0.0829834	0.0502714	-2.31028	2.56093	-0.624452	-1.22246	0.16201	-0.44661	0.0307923	-9.99201e-16
P17156	P17156	-1.15964	2.02198	-1.26692	-0.393888	0.793541	-0.227547	0.0926255	0.87102	-0.534499	-0.550192	0.760615	0.738694	-0.0861821	1.02476	-0.225138	1.83187e-15
P17182	P17182	-1.49056	-0.0994505	-0.364962	-0.0675885	-1.20903	0.558733	0.608192	-0.276411	0.894166	1.44907	0.163904	0.364954	-0.487906	0.335886	-0.0833138	4.44089e-16
P17426	P17426	-0.244815	1.49423	-0.393536	0.654064	-1.22232	-0.750639	0.861255	0.651399	-0.210681	-0.502928	-0.670034	-0.814602	0.294267	1.68791	0.774063	-2.8276e-16
P17427	P17427	-0.96773	1.72716	-0.509291	0.866878	-0.824294	0.275028	0.800394	0.861969	0.858661	-0.993496	0.088386	0.205729	-0.321074	-0.186212	0.394437	1.66533e-16
P17563	P17563	-2.22494	-2.24304	-0.405028	-0.530356	-0.669297	-0.600131	-0.178754	-0.39145	-0.169377	0.137593	-0.505248	0.37712	0.379574	0.0795422	0.0906504	7.21645e-16
P17665	P17665	-1.16811	-2.85071	0.505531	1.9745	0.615012	-0.851824	0.551315	0.697342	-0.497754	-0.00843941	-0.197822	1.39504	0.799786	-0.947387	-0.220779	-6.10623e-16
P17742	P17742	-0.644182	2.48431	0.0236449	1.64702	1.2016	-0.37409	-0.138644	-0.194882	-0.0619209	0.289329	-0.493182	-0.291501	0.215239	0.646852	-0.172556	-1.31839e-15
P17751	P17751	-1.49456	0.284422	1.5012	0.969622	-0.821132	0.199803	0.0994673	-0.376484	-0.902499	-0.0667257	-0.929449	-0.411958	0.177088	0.631603	0.225743	-2.22045e-16
P17879	P17879	-1.12225	0.582436	-0.533192	-0.979379	-1.06537	0.731721	0.211526	-0.320933	0.409572	-1.77965	0.551643	1.29109	-0.332613	0.825407	-0.147807	3.66374e-15
P18242	P18242	-0.868363	-2.71256	0.792573	2.09457	0.0164617	0.897126	0.26852	-0.524223	0.438836	-0.23804	1.04529	0.56998	0.774105	0.463146	-0.137324	-3.05311e-16
P18572	P18572	4.50318	-1.74709	0.249504	-0.912835	-0.450799	-0.120857	1.28184	0.540345	-0.813112	0.0970117	-0.00775228	-0.168789	0.277083	-0.3347	0.514711	-1.23512e-15
P18760	P18760	-0.26435	2.26324	-0.599777	0.850057	-0.863016	-0.337232	1.13279	0.677747	-0.412904	0.231032	-0.497383	0.712609	-0.736936	0.499946	0.15424	-1.94289e-16
P18872	P18872	-1.01572	-0.771767	0.559427	1.0799	-0.0630935	-0.462075	1.69221	0.969427	1.18809	0.254892	0.228791	-0.670293	-0.678024	-0.0976237	0.793371	-2.02616e-15
P19096	P19096	-0.496705	-0.0811895	0.452384	-0.731051	0.571255	-2.03513	-0.40695	-0.127442	-0.72102	-1.48002	-0.263435	0.736963	2.67266	-1.59078	-0.632627	6.10623e-16
P19123	P19123	4.67218	-1.50682	0.133404	-0.680143	-0.746416	0.335067	0.985776	-0.143946	-0.31683	-0.575957	-0.203784	0.124022	0.00382897	-0.258526	0.58124	-8.32667e-16
P19157	P19157	-2.09177	-1.08699	1.01415	-0.34856	-0.109729	0.764768	0.218877	0.898928	-0.210848	-0.274319	0.0411816	-0.0215531	0.379988	-0.417269	-0.0860355	8.60423e-16
P19221	P19221	0.149437	1.72734	-0.130729	0.23857	0.0799322	1.76455	-0.0368431	1.90562	-0.245108	-1.94208	0.146622	-0.866884	-0.399458	0.118053	-0.220963	1.22125e-15
P19246	P19246	0.878848	1.18019	2.37211	2.58044	0.96047	-0.268303	-0.0673536	0.444647	-1.20694	-1.04499	-0.164374	0.45276	0.458152	-0.0781355	0.0821024	-9.4369e-16
P19253	P19253	-1.33482	2.1862	-0.240497	0.370314	0.383064	0.0598927	0.610526	0.701092	-0.207097	0.0756961	0.776689	-0.0821795	-0.577998	-0.336499	0.00897903	-5.55112e-16
P19324	P19324	-0.841381	2.48471	-1.32122	-1.12303	-0.244378	0.290924	-0.405434	0.362749	0.469354	-0.421522	1.12169	-0.176889	-0.570063	0.253411	-0.0901905	1.38778e-15
P19639	P19639	-1.07698	-3.30498	0.689082	1.06605	-0.509627	0.121869	-0.0290471	-0.185654	-0.140722	0.574852	0.404709	0.324173	-1.16259	0.210046	-0.33598	7.21645e-16
P20029	P20029	-0.371512	1.58323	0.410648	-0.889724	-1.0636	1.14066	0.370506	0.0609324	0.872588	0.0839942	0.640346	-0.156667	-0.214559	1.0706	0.0835473	1.69309e-15
P20065	P20065	3.32512	1.8326	-1.79869	-0.421473	-0.181251	1.21097	-1.21409	-1.13213	-1.56604	0.552732	-0.320914	0.969814	0.911411	0.1749	0.0768107	6.66134e-16
P20108	P20108	-1.74833	-2.54208	0.336135	0.332908	-0.535053	0.143632	-0.329015	0.488726	0.380816	-0.44766	-0.474943	0.679802	-0.0284	0.654951	0.0641074	1.249e-15
P20152	P20152	-0.0424671	3.0715	1.11615	0.230706	0.0865242	0.251818	-0.875646	-0.360306	-0.409817	-0.573781	0.272944	0.139885	0.0853327	0.0727091	0.0228905	3.88578e-16
P20918	P20918	-0.889348	0.652115	-1.29069	1.78213	-0.438935	0.466551	-0.695946	1.00902	-1.35842	-1.64609	-0.786523	1.76924	-0.196646	-0.0548239	-0.293977	1.88738e-15
P21126	P21126	2.56023	-2.84253	-0.952767	0.511319	-0.0902213	-0.842452	-0.168961	-0.913123	0.0187724	-0.176579	2.6113	0.704146	-1.82265	-1.11517	0.142152	-2.05391e-15
P21278	P21278	-1.37992	1.17948	0.716658	-0.230977	0.221348	0.651478	0.239267	0.574934	1.1355	-0.314756	0.855718	-0.0913723	-0.663681	-0.542126	0.15168	-4.44089e-16
P21279	P21279	-1.89364	0.845765	0.340082	-0.460402	-0.289856	0.499558	0.151432	-0.663876	0.0141966	0.766969	-0.826235	0.0721042	0.700445	-1.16736	0.229482	-2.77556e-16
P21300	P21300	-0.845859	-0.090414	-1.34825	-0.357637	-1.98317	-0.532275	-0.983714	1.56373	-0.387578	-0.787142	0.148727	-2.28368	-0.542694	0.0849682	-0.797678	2.10942e-15
P21447	P21447	0.0585395	-0.701861	0.927938	0.296112	2.25882	0.776152	0.0364705	1.49835	1.14419	-1.34997	0.670812	-1.63766	0.154083	-0.214033	0.289403	-1.17614e-15
P21550	P21550	-2.40816	-1.23048	-0.743493	-0.461899	-0.391828	0.319559	-0.254821	-0.0575055	0.580168	-0.119372	-0.107837	0.845914	1.04369	-0.0715805	0.018363	1.31839e-15
P21614	P21614	0.0426103	1.86833	0.391175	0.844127	-0.405897	-0.108308	-0.695055	2.36165	-1.03515	0.92788	-0.0347308	0.379184	0.227826	0.613391	0.199696	-4.96131e-16
P21619	P21619	-1.09809	-1.36244	0.434633	0.0704301	2.1136	0.887807	0.569659	1.68319	-0.707557	-0.639925	-0.872063	-1.03656	0.62998	0.485855	-0.544817	1.11022e-16
P21956	P21956	-1.27193	0.66753	1.39351	0.552952	0.0967927	-1.06574	1.05308	-1.36511	0.360324	-0.189952	0.29548	-1.23227	-0.965723	0.429885	-0.407556	-7.07767e-16
P21981	P21981	0.756814	1.00542	2.06316	2.19881	1.14229	0.986685	-0.260756	-0.928295	0.941768	0.107271	0.087522	0.132765	0.0347568	0.123265	0.439965	-2.41474e-15
P22437	P22437	1.14585	0.711376	-1.4209	2.06041	2.34751	-2.11292	-1.49838	0.0972273	-1.55272	0.214186	-0.196494	-0.331529	0.524827	0.353548	0.196876	-3.04617e-15
P22599	P22599	1.21055	-1.87664	0.561018	1.04037	-1.6335	-0.202406	1.1164	1.61993	0.906111	0.221953	1.81439	0.55748	-0.531989	1.28355	0.150057	3.19189e-16
P22892	P22892	2.70303	-1.12873	-0.992423	0.0483236	0.93512	-0.738536	0.452706	-0.409541	-0.271285	-0.453585	0.485228	0.231357	-1.55157	-2.14336	2.83977	-5.2458e-15
P22907	P22907	-0.770224	-1.23231	-1.44287	1.25388	-0.699032	0.118847	-1.12957	-0.628639	-1.15637	1.51281	1.25814	-0.0430207	-0.875078	1.71241	0.426065	6.66134e-16
P23116	P23116	-1.85188	1.20451	1.0236	0.142783	0.803501	-1.05159	-0.481849	0.0739564	0.198455	-0.392651	0.373157	0.867398	-0.195794	-0.602569	0.124909	4.996e-16
P23492	P23492	2.5456	-1.90769	-1.02576	-1.29403	-0.900651	-0.0435779	-1.24117	-0.629071	0.57007	-0.0121063	-0.744061	1.16141	0.488178	2.05486	-1.77009	4.96825e-15
P23927	P23927	1.05563	0.860368	2.09117	1.45143	0.264572	1.1199	-1.924	0.120573	0.330831	1.22108	0.930496	0.65223	0.0434809	0.531552	0.120333	-4.996e-16
P23953	P23953	-0.580574	-1.88843	0.215568	0.830579	1.99415	-0.927246	-0.959682	1.71527	-1.20339	0.0497654	-0.0807041	1.44759	1.9691	-0.753963	0.24421	-8.18789e-16
P24270	P24270	-1.39739	-1.03631	1.21248	0.648027	-0.756847	1.52519	-0.797381	-0.0602926	-0.848131	0.622089	-0.698046	-0.660426	0.0186844	0.0500276	0.0202338	5.55112e-16
P24369	P24369	-0.862743	2.88881	-0.345096	-0.624457	1.00959	-0.541518	-0.156677	-0.602837	-0.59171	-0.158935	0.0490523	-0.620142	-0.153989	-0.182781	0.297263	-1.05471e-15
P24472	P24472	-1.97769	-2.16115	0.062845	0.937889	-1.02583	-0.431185	-0.0667603	-0.427201	-0.5136	-0.361637	-0.793161	0.819313	0.169441	0.0877529	-0.199786	2.498e-16
P24526	P24526	2.2705	-2.78204	-0.74556	-0.48893	0.825238	-0.105755	-0.565205	0.181657	0.152452	-0.830788	-1.11015	1.46521	-2.03267	0.271266	-1.00362	1.69309e-15
P24527	P24527	-1.05369	-0.882063	-0.026832	0.336293	0.0375354	0.525001	-0.17428	-0.472587	-0.530369	2.10791	-1.15743	-2.09303	0.678335	0.123789	-0.149535	-1.55431e-15
P24549	P24549	-1.05605	-0.819523	2.13646	-0.462084	-0.0439446	-0.153865	0.323834	-1.00806	-1.21941	-1.02317	-0.594562	0.820036	1.66297	-0.941829	0.0789684	-5.20417e-17
P25444	P25444	-1.18691	2.11713	-1.59712	-0.141423	0.248085	0.935637	0.278147	-0.189154	0.226897	-0.529986	1.33218	-0.704683	0.209316	-0.0866987	0.0517292	4.996e-16
P25911	P25911	-0.0848142	0.682019	0.852025	0.528171	-1.90909	-1.19339	-1.29377	1.41576	-1.32591	-1.8208	-0.616116	-0.712455	-0.51451	-1.25706	0.0148248	1.94289e-16
P26039	P26039	-0.787546	1.41192	0.0931262	0.185122	-0.527451	0.275903	0.513236	0.126912	-0.880313	1.75735	-1.29442	-1.29169	-0.332172	-0.496256	-0.429121	-9.99201e-16
P26040	P26040	-0.213966	2.99062	-0.813598	0.788026	1.41465	-0.255796	-0.358954	-0.14347	-0.867257	-0.45739	-0.166943	0.516081	0.0194568	0.133804	0.559932	-1.11022e-15
P26041	P26041	-0.0881278	2.96028	-0.323778	1.4294	1.03228	0.390052	-0.260769	0.0483249	-0.545023	-0.0930319	-0.191994	0.772785	0.0667507	0.277827	0.188486	-6.66134e-16
P26043	P26043	-0.396396	2.95713	-1.03199	0.734774	1.11972	-0.550722	-0.430441	0.0676828	-0.76767	-0.397591	-0.198521	0.522421	0.108182	0.194387	0.47491	-8.32667e-16
P26231	P26231	-1.36448	0.458022	0.60303	0.117585	-0.0613862	0.772815	0.961335	-0.959159	1.28428	-0.211866	0.666808	-0.404477	-0.659818	0.688439	0.0327421	1.31839e-16
P26369	P26369	-0.682262	1.49008	-0.316419	-1.04458	-0.534203	-1.91216	0.944762	-2.02975	0.210263	0.683086	-0.465422	0.0729858	-0.202138	-0.266193	-0.136736	-9.71445e-17
P26443	P26443	-2.14095	-0.383772	-0.0429617	-1.08832	-0.820866	-0.276281	0.328795	-0.496787	0.250298	-0.0713945	-0.0319337	0.557725	-0.64342	-0.735049	0.294668	4.996e-16
P26638	P26638	-0.172619	1.79779	0.910686	-0.645863	0.208126	1.01039	0.213561	0.473618	0.462986	0.907172	0.666711	0.065554	-0.106685	1.4233	0.0374716	2.77556e-16
P26645	P26645	1.66278	1.63049	-1.19506	0.95992	1.63769	-2.42123	-1.84048	0.452508	-1.53624	0.320803	-0.199288	0.0883642	0.442837	0.47725	0.475852	-1.47105e-15
P26883	P26883	0.0281687	2.83554	-0.0797358	0.18548	0.213343	-0.515207	0.110841	-0.143119	-1.4962	0.495381	-0.503149	0.658158	0.774991	0.992233	-0.288221	8.88178e-16
P27048	P27048	-1.06609	1.0604	-0.149821	-0.174335	1.07076	-1.32011	-0.300428	0.409493	-0.746338	-0.655712	0.918156	1.45299	1.66362	-0.462545	0.820214	-1.44329e-15
P27601	P27601	1.24515	1.93058	-1.34349	1.901	-1.78504	-0.118199	-0.855406	-1.02947	-0.463495	-0.959411	1.21346	-0.197872	-0.471743	0.990217	0.136973	2.77556e-16
P27612	P27612	-1.67102	0.941274	0.911199	-0.105605	0.00139291	-0.260625	-0.573103	0.591254	-1.44923	0.911055	0.797975	-0.0456919	0.521576	-0.390597	0.202817	-6.93889e-16
P27659	P27659	-0.366906	2.24301	-0.507301	1.53832	0.227971	0.106167	0.977134	0.000525596	0.681831	0.0859276	1.23408	-0.171751	-0.710731	0.238063	-0.0109468	-1.27676e-15
P27661	P27661	-0.944949	0.842366	1.39815	-1.44955	1.35069	0.884473	0.132684	0.890682	-0.316263	0.344605	0.0116704	0.952154	0.126862	-0.320473	0.114377	8.32667e-16
P27773	P27773	3.13559	1.87456	0.0704284	-0.26785	-1.67641	-0.0890005	-0.472518	-0.667944	-0.25041	1.29709	0.485797	0.363449	-0.443502	-0.260271	0.985807	-1.13798e-15
P28063	P28063	1.55869	1.56663	-1.72431	0.946483	-0.781522	-1.13702	0.553378	1.13056	-2.27011	-1.41447	-0.991522	0.541897	-0.401757	-0.16626	1.06391	-7.49401e-16
P28271	P28271	-1.75516	1.44522	-0.375527	-0.848181	-0.30479	0.122244	0.568841	-0.414303	0.653835	0.54947	0.0433793	-0.147742	-0.0851965	0.115444	0.0693951	-3.00107e-16
P28352	P28352	-0.367892	1.16764	-1.22471	0.441041	-1.43582	-0.309789	0.886688	1.70754	0.206394	0.507298	-1.07388	1.00422	-0.652752	-0.541567	-0.385527	4.44089e-16
P28474	P28474	-1.57621	1.03489	-2.26977	-1.05403	-0.650938	0.382726	0.00562916	1.01969	0.500128	0.0585246	0.165652	0.580017	0.228552	-0.772715	0.103215	1.20737e-15
P28650	P28650	-1.41696	-0.75891	-0.567794	1.23732	0.998902	1.62715	1.59878	-0.508378	-0.160907	-0.37426	0.281411	-1.4242	0.0302696	0.0613777	-0.277806	-1.11022e-15
P28652	P28652	0.470095	-0.0468004	-2.19171	0.926778	1.13098	1.70765	-0.229289	-0.849516	0.0953269	-2.07034	-1.18904	0.20011	2.76336	0.627935	0.186516	6.10623e-16
P28653	P28653	2.68808	2.31309	1.3138	0.408689	-0.420996	-1.07972	0.168987	0.362633	-0.0647551	0.0662076	0.15793	-0.0935373	-0.452986	0.088827	-1.10203	-7.21645e-16
P28654	P28654	3.86791	-0.30914	-0.250216	-0.0954495	2.31442	0.286348	0.516062	-0.81021	1.01576	-0.0157715	0.411005	-0.634173	0.327918	0.359115	-1.35522	-3.88578e-16
P28656	P28656	3.44837	1.28529	-0.431695	-1.93058	-0.684398	0.547371	0.24565	0.020453	-0.39517	0.295586	-0.666328	-0.208341	-0.796924	-0.934387	-0.742822	1.27676e-15
P28658	P28658	-0.212444	-0.0312136	-1.4605	0.118847	-1.10408	-1.9748	0.765761	-1.85434	0.916267	0.819109	2.28153	0.0901617	-0.818453	0.0272903	-0.143442	-3.88578e-16
P28665	P28665	-0.466743	1.50171	1.23537	0.0554068	-0.445004	1.29461	-0.854585	1.39297	-0.990921	0.12467	0.454352	-0.582269	0.348937	0.324519	0.278177	6.10623e-16
P28666	P28666	-0.0799285	1.89887	0.934913	0.819418	0.644144	1.60942	-1.1358	1.10395	-0.503126	0.192001	0.61153	-0.32161	0.48774	0.637453	0.337704	-9.71445e-17
P28738	P28738	-0.0651002	-0.145505	-0.094148	0.0264571	0.742296	1.75454	0.947332	-2.00635	-1.47069	-0.976764	0.22445	1.42288	2.05457	-0.387239	-0.108053	1.27676e-15
P28798	P28798	4.0822	-2.19211	-0.98168	-0.186563	0.586219	-0.162319	-0.0454033	-0.300572	0.487728	-0.471674	-0.309722	-0.0522638	0.00236892	-1.69083	-0.726233	-6.45317e-16
P28828	P28828	-0.126739	-1.16787	-0.676379	0.833258	-0.40934	-1.10484	-0.21323	-0.978785	0.932977	-0.856825	3.73847	-0.934547	-0.718004	0.885461	-0.352797	8.32667e-16
P29341	P29341	-0.793174	-0.672721	-1.8408	1.14626	-1.70776	0.28309	-0.420307	-0.499153	-0.400873	-0.901433	3.04019	-0.462117	-0.991627	-0.196334	-0.234748	1.54043e-15
P29387	P29387	2.36103	-2.38093	-0.0878231	2.40092	1.49034	-0.871774	-0.0333619	-1.0795	-0.723435	0.145782	0.163321	-1.04547	0.350671	0.492138	2.24527	-5.10703e-15
P29595	P29595	2.80156	-0.271014	0.764489	0.166586	0.35624	-1.01959	-0.049494	-0.578487	-1.66082	-1.91455	-0.235848	-0.752666	1.31718	2.55142	1.2948	5.82867e-16
P29621	P29621	0.530231	-0.977942	1.09244	-0.820994	-0.365859	1.46663	0.978688	0.334625	1.1717	0.690715	1.95907	0.30779	0.350087	1.04528	-0.0365171	1.94983e-15
P29699	P29699	3.63478	-0.728799	0.332203	0.773423	0.0223819	1.37254	1.22813	0.287841	0.403882	0.389003	0.572864	-0.110368	-0.587081	-1.31254	-0.683527	-1.90126e-15
P29758	P29758	-1.62824	0.274427	0.689705	-0.533038	-0.75238	-0.224282	1.05841	-0.20078	-0.722438	0.348131	0.818621	-0.58909	0.996086	-0.24312	0.36614	-2.498e-16
P29788	P29788	0.413585	-0.523949	-1.27783	2.17639	-1.78116	0.351485	0.344897	-0.701829	-0.021129	-0.64569	2.91236	-0.298208	-0.721896	0.146598	-0.935162	4.16334e-16
P30275	P30275	-1.29956	-2.43133	1.60782	0.426069	-0.768278	0.457952	-0.753416	-0.160527	-0.320652	-0.759125	-0.251697	-0.373132	0.458386	0.178836	0.37334	4.44089e-16
P30412	P30412	0.362418	2.98375	-0.176693	-0.878314	0.759468	0.459645	-0.685707	0.295601	-0.844013	0.990336	0.6308	0.754318	0.141263	0.475283	0.155265	1.16573e-15
P30416	P30416	-1.41772	-2.00497	-0.354779	0.567585	-1.26742	-1.23255	1.17849	0.192581	-0.228964	0.864672	0.357016	-0.135042	0.409461	0.906001	0.318313	-2.77556e-16
P30681	P30681	2.46635	1.97129	-0.843105	-2.05488	0.260661	0.541888	-0.693764	-2.22921	-0.6696	1.04896	0.0421005	0.708255	0.239911	0.683012	0.795851	-1.66533e-16
P31001	P31001	-0.0334278	2.33142	1.71304	0.399824	0.617419	1.25142	-1.20268	0.0177738	0.308042	-0.0975828	0.0823189	-0.0835074	-0.0826382	0.0564241	0.0125199	2.77556e-17
P31324	P31324	-1.38459	-0.845153	1.16659	1.0613	-0.71567	-0.327916	-0.637472	0.872479	-0.569146	0.831582	-1.495	-0.439346	-1.06364	-0.819568	-0.0499495	-1.88738e-15
P31428	P31428	1.71043	-0.0486149	1.57976	-1.24183	-0.753749	0.928239	-0.585588	-1.69168	-1.63418	0.170581	0.529987	1.52258	1.64299	-0.113814	-0.440133	2.05391e-15
P31750	P31750	0.0646419	-0.391505	-3.1715	-1.6999	-0.156729	0.35427	-2.42119	-1.8181	2.64367	-0.25337	-0.812081	-0.155873	0.319423	0.804029	0.0865301	1.27676e-15
P31938	P31938	-0.61544	1.40942	0.0207109	0.678118	0.770484	0.325079	1.62793	-0.210733	1.42148	-0.864036	0.657641	-0.106596	0.832325	0.505102	0.0527931	-2.22045e-16
P32020	P32020	-0.220689	-1.03379	-1.77652	-2.02555	-0.46196	2.04188	-1.60124	-0.655611	0.483957	0.894767	-0.69232	-1.50185	1.16581	0.897702	0.537899	1.44329e-15
P32067	P32067	-0.794319	1.45789	-0.531871	1.05038	-0.151249	0.945556	0.523806	1.14832	-0.781436	0.239418	1.22716	1.05815	0.240742	0.462343	0.502318	1.249e-15
P32233	P32233	-0.983015	1.27112	1.00722	-1.01954	0.716148	-0.315333	0.0387348	0.288659	0.654595	1.131	1.02227	0.75186	-0.622765	0.359334	-0.143772	8.32667e-16
P32261	P32261	3.36785	-0.543896	1.95598	1.44949	0.336337	0.929125	0.90477	0.9735	-1.22697	0.811998	-0.835124	-1.07885	0.454042	0.293906	0.291278	-2.66454e-15
P32921	P32921	-1.13373	-0.153827	0.972984	0.096634	-0.216331	0.638826	1.11207	1.67925	-0.368617	-0.994337	-0.0826738	-0.148233	1.37677	-1.13485	-0.3717	1.31839e-15
P33175	P33175	-0.0676277	-0.149366	-0.105713	0.0303282	0.746051	1.75558	0.950269	-2.01594	-1.4684	-0.969402	0.230005	1.42105	2.04894	-0.390717	-0.110745	1.22125e-15
P34022	P34022	1.58949	1.12633	-0.20697	-1.61064	-0.843719	1.16646	-1.5659	-1.16309	1.61264	-1.96661	0.831579	0.252026	1.19233	0.90389	-0.251838	3.10862e-15
P34884	P34884	1.26054	1.26549	0.703668	2.68339	1.39492	1.55502	0.614689	-0.212543	-0.211827	0.626063	-0.64141	-0.585734	-0.0372652	0.262857	0.593111	-3.02536e-15
P34928	P34928	3.73492	-0.692743	-0.489179	-0.058089	0.855504	-0.549475	-0.20704	0.310383	0.0137534	-0.442673	0.097538	-0.238138	-0.0819353	-1.41163	-1.93971	6.93889e-16
P35235	P35235	-2.07982	0.495218	-1.85848	1.3035	0.586689	-0.137435	0.251246	0.0972136	0.489937	0.148563	-0.460012	0.350523	0.420269	-0.0754091	0.311204	-6.62664e-16
P35278	P35278	-1.31577	1.95306	-1.35081	-0.524034	-0.293968	-0.959877	-0.13848	0.0675965	-0.411286	-0.946597	-0.314037	0.71095	-1.43068	-0.139972	-0.664801	1.77636e-15
P35279	P35279	0.107451	1.60198	-0.517733	-0.138137	-1.28539	1.43498	0.697893	0.366889	1.58966	-1.47984	-0.451001	0.156894	0.551534	0.128683	-0.234005	1.72085e-15
P35282	P35282	-1.58051	-1.09409	0.0325357	0.658599	-0.706888	-0.850983	-1.4966	0.688343	-0.499521	-1.26677	0.690764	0.491274	-2.02107	-0.129696	-0.0811881	1.33227e-15
P35283	P35283	-1.35632	0.609619	-1.1298	1.5048	2.08698	-0.429113	1.05289	0.40915	-0.311712	0.288391	-0.454813	0.798089	-0.679334	0.252302	0.100043	-1.75554e-15
P35330	P35330	-1.06995	-1.25816	0.96516	-0.730391	2.18705	-0.670153	0.00513615	0.800836	1.22666	-1.28102	-0.478442	0.927129	0.582393	-0.378064	-0.503534	9.99201e-16
P35385	P35385	4.58179	0.220908	1.30306	-0.0340767	0.766409	0.392555	-0.108507	0.567983	0.74031	0.0918388	0.689115	0.0383555	0.0425021	-0.261907	0.70447	-1.72085e-15
P35486	P35486	-2.55445	-1.75097	0.357147	-0.137812	0.072742	-0.140214	0.102839	-0.189011	-0.563799	0.180445	0.199961	0.175305	0.544407	-0.045961	-0.200195	7.21645e-16
P35505	P35505	-1.37551	-3.79011	-0.858707	0.0694753	0.542509	-0.183102	-0.852455	-0.218503	-0.251201	0.572929	-0.10221	0.354358	-0.49724	-0.383657	-0.247498	-1.11022e-16
P35545	P35545	0.626885	1.11474	1.74356	-1.655	1.53595	-0.334129	0.512054	0.250299	-1.17225	0.940827	-0.165404	-1.26283	-0.192176	-0.14686	-1.34676	1.16573e-15
P35564	P35564	0.843963	1.10436	0.479239	-1.85531	-0.705597	1.65287	0.479466	0.862327	-0.151536	-0.679889	0.613989	-1.60597	-0.00653645	-0.0768473	0.0686353	1.33227e-15
P35585	P35585	0.0609781	0.34188	2.25739	-1.80852	0.218644	-0.871209	-0.414633	0.657079	0.00410753	-0.140056	0.679087	0.70163	1.65331	-0.110889	0.282869	9.99201e-16
P35700	P35700	-2.23348	-0.107009	-0.387078	-0.54588	-0.134993	0.409711	0.633201	-0.892466	-0.729387	-0.59472	0.46278	0.941244	0.973716	-0.0875382	0.0892329	1.52656e-15
P35979	P35979	-0.679308	1.61329	-1.40163	-1.34486	-1.63938	0.713314	-0.506923	1.39782	0.251654	-0.814986	-0.45536	-0.915902	0.212084	-0.137514	-0.708999	3.38618e-15
P36552	P36552	-1.35396	-1.28898	-0.897905	-0.698549	1.02112	0.129773	0.921438	-1.06529	-0.722205	1.13944	-1.45501	1.44707	0.491405	-0.996676	0.4287	-9.4369e-16
P36916	P36916	0.326398	1.49613	-0.195405	1.13177	0.308023	0.702307	2.30473	-0.216862	1.07532	0.417593	-0.537043	0.464658	-0.0823921	-0.388893	-0.952221	-1.94289e-16
P36993	P36993	-1.40831	-2.85065	-0.999771	-0.053922	-0.877671	-0.615208	0.470082	0.678169	-0.827501	0.587208	-0.592422	0.139986	0.594632	0.0734478	0.652916	6.10623e-16
P37040	P37040	-1.40621	-1.05572	0.0682672	0.393991	0.412147	-0.302078	1.0487	1.46266	1.14309	-0.00180688	1.70804	0.226824	1.05002	0.0235095	-0.234469	-2.63678e-16
P37804	P37804	-0.883286	0.248734	-0.69485	-1.60661	0.407132	-1.91924	0.806124	-1.72751	-0.683714	1.49452	-0.823243	-1.20081	0.237188	-0.387109	-0.404507	-7.77156e-16
P37889	P37889	2.19907	0.856569	0.773042	1.82163	-0.588439	-0.617455	1.77399	1.17446	1.00333	0.54585	0.85173	-0.157457	-0.420999	0.277359	-0.193251	-1.91513e-15
P38060	P38060	-1.15319	1.35252	0.931715	0.598403	-0.925702	0.177158	0.0137244	-0.880329	1.29724	0.291125	-0.207573	-0.54114	0.289222	-0.279086	0.139402	-2.28983e-16
P38647	P38647	-1.22942	-1.41212	-0.251146	-0.464017	-1.4629	0.843197	0.571598	0.404538	0.195543	0.951501	-0.25341	0.0257724	0.793688	1.12924	0.146997	1.72085e-15
P39038	P39038	3.98276	0.286921	0.0816418	1.64777	1.34721	-1.4295	-0.302067	0.456528	-0.523353	-0.12645	-0.314811	-0.580784	1.0563	-0.0934301	-0.935117	-1.80411e-15
P39054	P39054	-0.177035	2.12738	0.211134	-0.600843	0.879028	0.355217	0.0700095	1.22133	-0.756218	1.08998	0.565064	1.38141	-0.0758978	-0.197223	0.60597	4.16334e-16
P39688	P39688	-1.06541	2.19428	-0.662414	-0.504617	-0.386151	-1.05225	0.201187	1.26781	-0.954019	-0.419614	-0.57106	-0.301487	-0.365149	-0.788016	-0.00821587	-7.14706e-16
P40124	P40124	-0.993092	2.19779	-0.241833	-0.0959718	-0.767122	-1.22768	0.637991	-0.944657	-0.48036	-0.744592	-0.891596	0.108724	-0.583729	0.432892	-0.279183	1.30451e-15
P40142	P40142	-0.250317	1.03292	-0.883039	-0.599325	-0.583774	-1.08077	1.45262	0.872823	0.523406	1.14052	-0.279385	1.69952	0.699897	-0.160617	0.0600382	6.38378e-16
P40336	P40336	-1.80863	-2.06827	-0.554601	1.20905	0.412997	0.28491	-0.262098	0.306422	0.0414078	-0.229675	-1.61853	-0.0103553	1.70931	-0.592582	0.00270141	-1.38778e-15
P40630	P40630	1.37184	-1.2338	1.23031	0.305876	-0.0895558	-0.0052565	2.79047	1.08801	0.804573	-0.229694	-1.08332	1.31638	0.292468	0.421527	-0.205725	3.60822e-16
P41105	P41105	-1.35161	2.09816	-1.32322	-0.150424	0.562807	-0.219502	0.483147	0.850899	-0.790603	0.219504	0.757433	0.103726	-0.671193	-0.048713	-0.343487	1.94289e-16
P41216	P41216	-2.34441	-2.16094	-0.836653	-0.855809	-0.176694	0.131604	-0.164402	0.276098	0.209685	0.0286483	0.345863	-0.129228	-0.354142	-0.0534664	-0.161995	1.33227e-15
P42125	P42125	-0.67012	-1.44184	1.02541	-0.0986196	0.471404	-0.130941	-0.0991685	1.05393	-0.833826	1.24459	0.000157188	-2.57393	-0.193492	-0.680872	0.437222	-2.44249e-15
P42227	P42227	-0.669813	0.48976	1.2619	0.972851	-2.09539	-1.16265	-0.281694	0.842855	-0.710558	-1.51042	0.369665	-0.199386	0.183192	0.111432	0.440296	8.60423e-16
P42232	P42232	0.837328	-0.466278	0.326464	3.04303	1.33385	1.27209	0.076885	-0.72643	1.68868	-0.560438	-0.969819	-0.0281766	-0.414838	0.361734	-0.0773644	-2.38698e-15
P42669	P42669	-0.807453	0.607865	1.72657	0.7252	-0.64066	0.810048	1.14808	0.272108	-0.354395	-0.967982	-0.255715	0.307039	-0.615384	0.822018	-0.0842738	1.80411e-15
P42925	P42925	-1.00282	-2.76257	-0.26376	0.644571	-0.0121955	0.443236	-0.526214	0.179997	-0.841372	1.29549	-0.6725	-1.1881	-1.60992	-0.391822	-0.423169	-8.88178e-16
P42932	P42932	0.30835	1.87004	-2.80747	0.488819	0.924362	-1.75487	-0.837686	0.902752	0.39097	1.26407	-0.473133	0.257476	0.698193	0.20571	0.0874197	-1.48492e-15
P43023	P43023	-0.857325	-3.17562	-1.2387	-0.820377	-1.38395	0.18623	-0.752934	0.4747	-1.02558	-0.446714	-0.501021	-0.0833122	-0.881618	-0.0671027	0.14776	1.38778e-15
P43274	P43274	3.2894	0.653265	-2.03555	-0.83404	1.592	2.13435	-0.317926	-0.108192	1.15392	-0.747387	-0.056074	0.51619	-0.475918	-1.79987	0.337508	-1.11022e-15
P43275	P43275	1.67137	1.08754	-2.01659	-1.33864	1.82867	2.7877	-1.28786	0.277719	1.27577	-0.518895	0.64751	0.346891	0.360984	-0.858574	1.19923	-7.77156e-16
P43276	P43276	1.89423	1.99919	-1.52704	-1.85311	-0.822554	1.14846	-0.331385	-0.421848	0.216522	0.869632	0.958554	1.23847	-0.429341	-0.709267	0.532524	7.21645e-16
P43277	P43277	3.31406	1.18115	-0.894323	-1.45361	2.01562	1.21245	0.749506	-1.69536	-0.391521	0.156546	0.586119	0.152943	0.832268	-0.729869	0.761967	-1.55431e-15
P45376	P45376	1.65145	-1.01986	0.123437	-1.6219	1.37845	1.881	0.313611	-1.77809	0.00112001	2.07508	0.146095	-0.613847	0.445575	-1.6139	0.276975	-2.10942e-15
P45377	P45377	-2.06021	0.259864	-0.584393	-0.606547	-1.224	-0.968706	0.0120982	0.971453	-0.0915132	0.216566	-0.442875	0.00756183	-0.441716	-0.0128237	-0.303998	5.82867e-16
P45591	P45591	-0.299774	1.56084	0.947799	1.32038	-0.530727	1.48331	0.317871	0.169013	1.04068	-0.321713	-0.404911	0.227239	-0.0696935	0.558337	-0.161027	2.22045e-16
P45878	P45878	-1.28003	0.485314	1.69694	-0.209818	-0.0816884	-0.27891	1.20538	-0.428776	-0.459727	0.653686	0.760078	-0.459839	0.596163	0.748946	-0.151003	2.498e-16
P45952	P45952	-2.20984	-2.26456	-1.29097	0.926052	-0.56759	-0.0898469	0.469074	-0.0747835	-0.438832	0.182291	1.21927	-0.368393	0.264919	-0.018791	-0.0969824	5.55112e-17
P46412	P46412	0.59423	1.2286	-0.0422164	3.59117	0.483367	-0.144789	-0.20602	0.45646	-1.02011	0.352223	-0.0973364	-0.890475	-0.0190703	0.499856	-0.0528737	-2.95597e-15
P46425	P46425	-1.94701	-1.90488	0.718425	-0.263663	0.456191	1.32043	-0.097015	0.574391	-0.314938	-0.265335	-0.389276	0.136036	0.837094	-0.51561	-0.271689	7.77156e-16
P46460	P46460	-0.289552	1.0053	-1.28941	2.35698	1.50896	-2.09577	-0.140957	0.373457	-0.0831908	0.579497	0.756913	-0.0190529	0.856056	0.321491	0.0692717	-2.41474e-15
P46467	P46467	0.489482	-2.36496	-0.506235	-0.136048	0.482535	0.360372	-0.201105	0.0556131	-1.13703	2.09818	-0.971621	-2.79779	0.384131	-0.0946581	0.111179	-2.44249e-15
P46471	P46471	-0.198547	2.48494	-2.28222	0.503636	2.12218	-0.14672	-0.182756	-0.0966514	-0.975011	-0.634757	-0.296357	-0.56037	0.18903	-0.258284	0.383327	-9.71445e-16
P46638	P46638	-1.73919	1.09976	-0.0890731	1.21222	-0.519023	-0.241602	-1.00502	-0.678944	-1.37683	-0.719644	0.797764	0.653306	-0.826536	0.241153	-0.141718	5.55112e-16
P46660	P46660	0.827058	1.18321	2.35869	2.57185	0.953124	-0.262256	-0.0762952	0.441721	-1.20966	-1.03608	-0.164426	0.452624	0.45911	-0.052459	0.158258	-1.11022e-15
P46737	P46737	-0.422937	0.436098	1.56971	0.212105	1.57935	-0.215952	0.426096	-1.31591	1.95264	-0.353452	-0.513539	-1.59692	0.0649694	-0.0948241	-0.0713067	-1.76942e-15
P46978	P46978	-0.147105	-0.601238	-2.62815	0.117772	-0.0416612	-1.53353	0.48984	1.49259	1.55112	0.678169	2.33345	-0.4565	-0.194473	0.123815	-0.0667791	-1.31839e-15
P47199	P47199	-1.50656	-0.805316	0.574007	0.857012	-0.250691	0.39237	0.00609978	-1.95032	1.16917	-0.670637	0.315922	1.2074	-0.231336	0.119502	-0.0705409	0
P47754	P47754	-0.779097	0.260229	0.45647	-1.66623	-0.608542	0.975486	-0.112064	0.438449	0.965589	0.0847936	-0.469517	0.699707	-1.19832	0.923138	-0.475839	1.94289e-15
P47757	P47757	-1.31079	-1.33639	-0.0463013	-1.03874	1.34474	0.102254	-1.14771	1.28209	0.451412	-0.147667	-1.20436	0.406704	-1.40509	0.212941	0.0345218	4.16334e-16
P47758	P47758	-1.3854	-0.360026	-0.370234	1.19521	-1.7754	-1.29296	-0.419469	0.615383	0.0161443	-0.739225	1.76429	1.31603	0.0260527	-0.53111	-0.184191	9.4369e-16
P47791	P47791	0.398958	0.773392	1.11982	2.3001	-0.551552	0.353335	0.195001	-0.0995836	1.19824	-0.960902	-1.55442	-1.23228	-0.581259	0.052778	0.19632	-1.7898e-15
P47811	P47811	-1.61136	-1.72728	-0.480117	-0.301623	1.51988	-1.02562	-1.14621	-0.674024	1.06365	-1.01385	-0.952862	1.20514	-0.537321	0.0869746	-0.0622436	1.11022e-16
P47857	P47857	-1.99307	0.533676	-0.460434	-1.06666	-0.421746	1.01869	-0.0797039	0.490753	-0.418895	-0.28002	0.675722	-0.466762	-0.494289	0.172893	0.0567039	1.56819e-15
P47911	P47911	-1.8556	1.97227	-0.962873	0.540397	-0.189097	-0.0588277	0.0905674	0.502258	-0.132481	-0.43104	0.405969	-0.22086	-0.221388	-0.404502	-0.162864	4.57967e-16
P47915	P47915	-0.784063	0.833769	0.460811	1.22633	2.14326	-0.924871	-1.70478	-1.13618	-1.51956	-0.302021	-0.114443	-1.39987	0.15076	0.167441	-0.643373	-1.30451e-15
P47934	P47934	-1.83153	-2.02387	-0.437049	-0.520171	0.167962	0.366695	-0.944231	0.486639	-0.215773	0.57961	0.0415959	-0.231038	-1.6147	0.326516	0.061916	4.996e-16
P47962	P47962	-0.706882	1.91031	-2.29623	1.61751	-0.629822	-0.6984	-1.20889	1.01745	0.49824	-0.120603	-0.947754	0.0399637	-0.279359	0.0647964	-0.148154	-1.27676e-15
P47963	P47963	-2.09858	0.658848	0.299041	-0.20519	0.254521	-1.45279	1.145	-0.217621	-0.654944	0.226856	0.163587	0.667299	0.0106467	-0.756436	-0.240596	-1.31839e-16
P48024	P48024	1.53255	0.31051	0.385202	-0.301474	-2.26869	-0.504627	1.42376	0.745252	1.04821	0.23484	0.579911	-0.847108	-0.911359	0.677018	-0.314891	4.4062e-16
P48036	P48036	-1.5199	1.65006	-0.0408051	1.37565	-0.065327	0.57706	0.552325	-0.368632	0.305736	0.0722642	0.0915925	-0.226134	-0.0132199	-0.13822	0.235098	-1.30451e-15
P48428	P48428	3.80026	-0.662317	0.678312	-0.657827	0.478389	0.523891	-0.0469071	1.17158	0.904919	1.39205	0.490856	-0.58967	-0.599538	0.884139	-0.981456	1.36002e-15
P48678	P48678	-0.764005	0.879313	0.325552	1.22632	-0.144038	-1.45235	-0.912318	-1.76267	1.23968	0.162684	-0.285138	1.4445	0.71858	0.00637068	0.470454	-1.16573e-15
P48722	P48722	0.305274	1.02827	-0.340652	-0.96023	-0.40174	-2.37708	1.24293	-1.72159	1.06528	1.31732	-0.459055	0.399817	-0.111674	-0.0967977	0.00603417	-8.88178e-16
P48771	P48771	-0.420003	2.14204	0.775652	0.354977	-0.152835	1.67184	-0.122449	0.121509	-0.52273	-0.562755	-1.38647	-0.519239	-0.76018	0.00189134	-0.0776766	1.42247e-16
P48774	P48774	-2.31503	-2.42899	-0.283198	0.219919	0.297505	-0.194082	0.521827	-0.33695	-0.747157	0.428804	-0.47751	-0.0814613	0.462592	-0.0539073	-0.289412	4.44089e-16
P48787	P48787	3.83253	-1.2958	1.8898	0.147677	-0.815004	-0.283787	0.438078	-0.363362	0.56509	0.144795	-0.246613	-0.491732	0.262648	-0.86602	-0.0339404	-1.88781e-15
P48962	P48962	-2.23267	-1.85989	0.896846	-0.367292	-0.0590745	-0.0931469	-0.101838	-0.128213	0.195135	0.511954	0.123546	-0.21844	-0.0532212	-0.109467	0.00761831	2.22045e-16
P49138	P49138	-1.73995	-1.17714	0.166123	-0.953061	0.865139	0.199602	0.771521	-0.370886	-0.00437096	-0.453902	0.4973	-1.76032	1.25204	-0.914251	0.101406	-3.88578e-16
P49182	P49182	-0.20535	-1.10046	0.647977	1.98962	-0.26444	1.07473	1.03855	1.29525	-0.212884	0.490218	0.899183	-1.95367	-0.0791041	0.480467	-0.347886	-4.996e-16
P49222	P49222	0.354569	0.738947	-1.31884	1.40879	1.92995	-1.36744	-1.39412	0.520031	-2.42875	0.453136	0.489334	-0.378295	0.569234	1.13948	0.111541	-1.02002e-15
P49312	P49312	-1.1952	1.15953	-0.458683	1.28548	-0.261815	0.0841632	0.679569	0.303829	1.2184	0.128431	0.613376	1.29772	0.108641	0.383555	0.0594457	1.11022e-16
P49442	P49442	0.159745	0.780109	-1.36241	0.51347	-0.888895	-1.07259	1.58746	0.782596	1.12333	1.81131	-0.20056	0.673931	0.196072	-0.0735707	0.0548855	-1.59595e-15
P49443	P49443	-0.712943	-1.99566	-3.30835	0.563284	-1.04679	-0.0536765	-1.96334	-0.65029	0.690776	0.512835	2.06831	-0.741665	-0.404804	0.501852	-0.0812467	5.55112e-16
P49586	P49586	1.76995	-0.0543849	-0.886514	0.586722	1.07704	0.527958	1.47576	0.364055	0.550297	-1.0977	0.518813	-0.11828	-0.162992	-0.640026	-2.66286	1.97065e-15
P49615	P49615	-0.661657	-0.383015	-0.0531932	1.82964	0.209035	1.12163	0.690037	-0.217848	0.689118	1.48635	-1.91072	0.571476	-0.00234505	-0.236365	0.0858099	-2.22045e-15
P49722	P49722	-0.732592	2.1322	-0.493333	0.705436	-1.03714	0.634204	0.604676	0.998559	0.59304	-0.412561	-0.655237	-0.194333	-0.266012	-0.407365	0.0296969	6.93889e-17
P49813	P49813	-0.854726	-1.18352	0.711781	-1.64734	-0.223056	0.425912	0.690996	0.809185	0.619073	-0.283558	-1.64098	-0.509893	-0.79493	0.565234	-0.218367	1.27676e-15
P49817	P49817	0.0744168	-0.929871	0.702538	0.784591	-0.713181	0.345231	1.01833	-1.6487	1.10952	0.329957	-1.9871	0.429133	-0.236904	-1.35876	0.753425	-2.83107e-15
P50171	P50171	-1.54823	-0.721469	-0.962495	-0.504648	-0.0993699	-0.0244001	0.958401	1.14773	0.638601	1.45999	0.103328	-0.128229	1.48029	-0.382449	0.0183161	-1.16573e-15
P50247	P50247	-1.38514	-2.07911	-1.86122	0.789202	-0.648776	-0.203372	0.0853368	0.730495	-0.0410165	1.23046	-0.330936	-0.564282	0.268201	1.4117	0.0649139	-2.22045e-16
P50285	P50285	-0.498742	-1.13381	-0.87615	0.796071	-0.733794	0.88873	0.974576	1.00291	0.146137	-1.5566	2.0201	-0.861862	-1.35243	-0.349406	-1.33149	1.62934e-15
P50396	P50396	-2.04796	0.998057	-0.783404	0.608851	-1.14233	-0.443658	-0.683744	0.0630177	-0.0375179	0.0544848	0.989881	-0.188433	-0.791168	0.248059	-0.133028	6.55725e-16
P50446	P50446	2.63364	1.32845	0.503947	-1.57037	1.04111	0.927286	2.14348	0.110883	-0.486377	-0.161783	0.134498	0.330777	-0.854396	-0.146669	1.02078	-2.22045e-16
P50462	P50462	-1.02969	-0.355894	0.937122	0.0782277	-1.47792	0.534097	-0.826208	-1.5816	1.06365	0.340866	-1.15599	-0.93789	-0.379938	-0.629639	0.12297	-7.21645e-16
P50516	P50516	-1.85452	0.142724	0.124927	1.76137	1.02553	0.038198	0.314707	0.151871	0.790194	-0.701731	0.514143	0.847007	0.036305	0.582112	-0.226295	-7.77156e-16
P50518	P50518	0.839144	2.15104	0.170024	1.18923	-0.368071	-0.910266	0.839206	-1.08834	-1.33133	-0.244959	0.275397	0.949336	-1.84844	0.92285	0.063593	7.21645e-16
P50544	P50544	-2.26327	-2.11907	-0.437218	-0.472386	-0.568339	0.352288	0.237673	0.00520953	-0.0928226	0.647527	0.423352	-0.0571064	0.247064	-0.242398	-0.147549	6.66134e-16
P50580	P50580	-0.673525	2.85527	-0.8655	0.627499	1.01573	-0.757425	-0.713911	-0.301042	0.0281879	0.599562	0.0445211	-0.618503	-0.372897	-0.196653	0.41865	-2.20657e-15
P50752	P50752	4.71689	-0.742801	0.695864	-0.187863	-0.979278	0.520067	0.331376	0.098564	0.00924498	0.165753	0.114477	0.226124	0.289077	0.594186	-0.130741	1.38778e-16
P51150	P51150	-1.36235	1.70819	-1.04565	-0.394796	-1.27294	-0.153324	0.168709	-0.673282	0.986357	-0.711287	0.331127	-0.0578435	-0.193011	-0.224836	0.474225	3.33067e-16
P51410	P51410	-1.85652	0.646101	1.24838	0.181969	-0.43948	-0.912954	-0.528714	0.0222178	0.487838	0.097888	1.35177	0.186017	0.193976	-0.613537	-0.298566	2.22045e-16
P51637	P51637	-0.159058	0.608011	-3.22473	-2.09419	0.985285	-1.425	-1.16567	-0.624103	0.619538	1.60734	-0.332014	0.0375196	0.789458	0.132154	0.279264	3.95517e-16
P51655	P51655	-0.424369	1.88576	0.493246	-1.28045	2.10585	-0.905369	0.208533	-2.14693	-0.473254	-0.418527	-0.694402	-0.375858	0.480642	0.345959	0.226188	2.22045e-16
P51660	P51660	-1.24832	-1.62348	0.0703976	0.457766	-0.547249	0.576398	-1.03476	-1.14899	-1.12233	1.08362	-1.24926	-0.84108	-0.963932	0.681134	-0.120383	-2.22045e-16
P51667	P51667	4.81837	-1.64952	0.69875	0.139074	-0.355731	0.270362	0.136565	-0.223794	-0.0385644	-0.0257778	0.128208	-0.170939	0.190608	-0.322698	0.0180537	-1.26288e-15
P51855	P51855	1.00645	1.18298	-1.40966	1.96148	2.65526	-1.06068	-0.22239	0.0122173	-1.83272	-0.286247	-0.140176	-0.722562	0.117793	0.955688	0.462807	-2.32453e-15
P51859	P51859	2.92458	-0.0466385	0.376202	-0.539958	0.51303	-0.0912268	1.88253	1.08643	1.18206	0.503784	0.47462	1.34475	-0.1698	-0.525954	-0.879563	-3.88578e-16
P51881	P51881	-2.29284	-1.78539	0.857302	-0.201036	0.872602	-0.172166	-0.0077982	-0.308563	-0.300289	0.459595	0.346512	-0.103608	-0.549649	0.187284	-0.0876721	2.22045e-16
P51885	P51885	3.87775	0.290483	0.5491	0.868526	1.09071	-0.139016	0.398504	-0.243341	-0.572246	0.293132	0.667819	0.272284	0.187582	0.0672573	-1.83657	3.60822e-16
P52196	P52196	-1.86631	-0.351227	-0.594066	-1.18625	-0.524455	-1.14418	0.333047	0.217233	0.148926	1.22941	-0.972965	-0.381205	-0.64378	-0.238015	-0.165556	-5.55112e-17
P52293	P52293	0.00292016	1.75273	-1.32732	-0.143339	-0.454584	0.596293	-0.925666	0.37076	1.97823	-1.84635	0.624459	-1.33249	0.0555362	1.38801	0.00908609	1.4988e-15
P52479	P52479	0.411384	-1.18379	0.542832	0.54442	0.363557	-0.0818468	0.376494	-1.07978	0.448103	0.461951	-1.22418	-3.23536	0.433152	1.32089	-0.842822	-4.44089e-16
P52480	P52480	-2.0537	0.426481	-0.182912	0.717387	-0.821299	0.182789	0.926224	-0.140824	-0.222612	-0.31825	-0.46412	0.728879	0.0586849	-0.0798758	0.129289	3.82507e-16
P52503	P52503	4.75726	-1.83012	0.0564541	-0.578766	-0.120555	-0.645596	0.870336	0.404331	0.198281	-0.862801	0.312698	-0.506971	0.182717	0.889235	0.782948	-1.05471e-15
P52633	P52633	0.587356	0.756056	0.269399	2.57752	1.20612	1.66047	0.517342	-0.261226	1.67904	-0.627897	-0.690707	-0.126716	0.229502	0.140246	-0.00247959	-1.80411e-15
P52825	P52825	-1.86059	-2.40011	-1.13509	-0.471481	-0.130929	0.351867	0.526012	0.306073	0.586655	0.268576	1.0467	-0.106109	-0.762763	-0.241747	0.318338	-5.55112e-17
P53395	P53395	-1.18854	-3.81913	-1.41393	0.430494	-0.311248	-0.564885	0.562128	-0.0778842	-0.343453	0.487427	0.943901	-0.204042	0.580188	0.000784541	0.233068	-7.77156e-16
P53702	P53702	-2.27424	0.126932	-0.719138	-0.0237895	0.360196	0.664741	-0.282468	-0.65489	0.421641	-0.305466	0.165831	-0.698364	1.80148	0.407243	-0.266884	6.10623e-16
P53810	P53810	-2.07425	0.809808	-1.04641	-0.827551	-0.219973	0.431598	0.351156	-1.05846	0.683768	-0.315813	-0.020162	-0.628811	-0.738764	-0.0940805	0.124237	7.63278e-17
P53811	P53811	-1.02363	0.473527	0.36891	-0.878484	1.0278	-2.37031	0.993598	-1.60639	-0.136353	0.461047	0.510513	-0.326536	0.136969	1.17011	0.252213	-1.249e-16
P53986	P53986	-0.97419	-0.487927	0.0255983	-1.93605	0.0609875	1.04024	-1.93041	-0.121937	0.144389	-0.906101	1.14858	0.900458	0.773806	0.231568	0.928954	2.66454e-15
P53994	P53994	-1.54595	0.83381	-0.763799	1.799	0.422354	0.475782	0.628911	-0.765866	-1.6055	-1.31913	0.102618	-0.666565	-0.170719	-0.0050201	0.0150132	-1.31145e-15
P53996	P53996	3.38899	-0.758469	-0.323189	-1.4391	-2.08015	-1.50664	-0.241335	-0.386354	0.50304	-0.431411	0.122645	0.907641	0.133203	-0.430997	-0.407152	1.66533e-15
P54071	P54071	-2.30873	-1.38628	0.257492	0.079826	-0.786248	-0.421312	0.604759	-0.712778	-0.00978579	-0.0755335	-0.219889	0.00742714	-0.376695	0.25144	-0.0169109	5.27356e-16
P54116	P54116	0.24438	-1.95441	2.00864	-1.07391	1.31102	-1.6541	0.391893	-1.44576	-0.444231	-0.605007	-0.866527	-0.974199	-1.24069	0.888239	0.696229	-1.11022e-15
P54320	P54320	1.05488	-0.702062	-2.01994	0.450819	0.203141	1.77013	-2.25945	-0.605837	3.03548	-0.752221	1.16014	-0.646701	2.05894	0.221565	-0.250166	-1.11022e-16
P54726	P54726	3.00588	0.896604	-1.59331	0.690332	-1.75905	-1.13152	0.412035	1.78126	0.647844	0.407473	0.0763607	-0.0511609	0.918187	0.840635	0.220482	-1.27676e-15
P54728	P54728	3.93379	-0.0672454	-0.815181	-0.416597	-0.618152	-0.170214	1.96461	0.928279	-0.633017	-0.798718	0.985283	-0.253663	-0.362175	-0.604613	0.83094	-1.88738e-15
P54731	P54731	0.75315	-2.27432	-0.52954	1.37729	-0.644498	1.11828	-0.904386	0.28644	1.25148	-0.576393	-1.52299	1.08337	2.13376	1.54093	-0.275145	1.68268e-15
P54775	P54775	-0.674243	2.45088	0.769464	1.65251	-0.019353	0.0292932	-0.0476581	0.0983395	-0.11616	0.297895	0.404849	-0.20289	-0.280197	-0.02468	-0.369106	-9.99201e-16
P54822	P54822	-1.13493	-0.221816	1.33868	0.0137278	0.761771	1.03868	0.857609	0.698949	0.483435	0.47363	-0.440734	-1.5411	0.191102	0.109383	0.050365	-7.77156e-16
P54823	P54823	-0.167256	-1.24671	0.988048	1.83124	-0.979738	0.888932	-0.352631	-0.0839412	-0.821448	0.729229	-0.743283	-2.03376	-0.867703	0.824372	-0.246413	-1.33227e-15
P54923	P54923	-0.746485	1.88111	1.49551	0.183819	0.588426	-1.08352	-1.42218	-0.73507	0.00602927	0.105732	-1.16945	0.548698	0.479237	0.62302	0.123417	-4.16334e-16
P55002	P55002	4.68733	-1.34858	-0.199326	0.404738	0.450559	-0.957751	0.152265	-0.350977	0.112039	-1.01615	-0.0532578	-0.480186	-0.161897	-1.13408	-0.0668486	-1.97065e-15
P55096	P55096	-1.27342	-3.1843	-0.604661	0.438688	-0.364919	-0.230342	-0.0794425	-0.393032	-0.932778	1.57577	0.376053	-1.2404	0.106248	-0.682491	-0.301921	-1.55431e-15
P55258	P55258	-0.233286	1.64553	-0.252494	-0.896827	0.919719	-0.845579	-0.495085	0.482479	0.0157569	0.894345	-1.66187	1.60366	-1.41617	-0.868795	0.391282	-9.4369e-16
P55264	P55264	-1.52469	-0.610903	0.771627	0.746806	0.0615972	0.733799	0.917682	-0.426193	0.805168	0.670594	-0.755436	-0.0197576	0.618437	1.07144	-0.119192	1.11022e-16
P55284	P55284	0.0304045	-0.17208	0.558685	-1.79475	1.95238	-0.0284217	0.307048	1.71375	0.581785	-1.19734	0.870795	-1.18341	-0.385297	0.118577	-0.459134	9.85323e-16
P55292	P55292	-0.994998	-1.29432	-0.170381	0.114547	-1.25275	1.1056	1.33537	-0.577916	-1.19506	0.516887	-0.640728	0.420907	-0.0438011	0.854704	0.517311	7.77156e-16
P55302	P55302	3.60099	0.373506	0.550446	-0.154886	-1.54124	-0.684805	-0.45483	1.02083	-0.674909	0.888938	0.0642863	1.12432	0.313195	0.277969	-1.11891	1.66533e-15
P55772	P55772	3.04654	-1.93048	0.417152	1.28114	1.27459	0.435217	0.572402	-0.367121	1.79437	-0.837287	-0.653789	1.20367	-0.670094	-0.810645	-0.31222	-1.38778e-15
P56135	P56135	-2.4471	-1.66313	-0.157151	-0.46233	0.566699	-0.0631272	-0.793704	-1.26838	-0.216443	-0.381253	-0.388186	0.58576	0.805815	-0.661014	0.0673165	1.94289e-16
P56375	P56375	-0.271999	-1.03467	0.987547	0.532979	-1.2146	0.50197	0.781304	-0.95888	0.25093	0.702371	0.0921263	-1.44391	-1.32697	0.493965	1.13351	-1.88738e-15
P56376	P56376	-0.517696	-0.137728	1.28813	0.681057	-0.269734	0.858018	0.684698	-0.56576	4.39161e-05	-0.570358	0.43992	-2.39913	0.314357	0.815644	0.391037	-6.10623e-16
P56379	P56379	-2.10915	-0.524837	-2.08617	-0.402672	0.0891976	-0.747412	-1.42812	-1.89324	0.599857	-0.165823	1.30326	-0.897018	-0.527985	0.0227081	-0.0155168	2.42861e-16
P56382	P56382	-2.09594	-1.33923	-0.714406	-1.16286	0.454112	0.0490853	0.992997	0.859983	0.20151	-0.385697	-0.213686	0.375229	0.108804	0.00993106	0.148657	9.99201e-16
P56391	P56391	1.595	-2.77992	-0.431807	0.404185	0.073489	0.273842	2.44808	1.61501	-0.145465	-0.0186763	-1.17808	0.594306	0.561531	-1.04026	1.13646	-2.55351e-15
P56392	P56392	-1.74055	-2.67043	0.615212	-0.319307	0.0989295	-0.2519	-0.540408	0.432825	-0.308179	-0.197649	1.38125	0.351975	1.31266	-0.478662	0.117107	4.71845e-16
P56393	P56393	-1.46884	-0.0287027	1.23722	-1.87911	-0.0579766	-0.335975	0.948963	0.238563	0.121539	-0.00740344	0.163317	0.236532	0.391339	-0.432356	-0.00575556	7.77156e-16
P56394	P56394	4.026	-2.25874	-1.50249	-0.637849	-0.200111	-0.31789	0.113346	1.32769	-1.29912	-1.02523	-0.20225	-1.53755	0.943975	0.489016	0.659986	-6.10623e-16
P56399	P56399	-1.40378	1.11866	-0.117105	0.592781	-1.18992	-0.0352267	0.528164	1.06165	-0.429807	-1.16428	-0.705476	-1.31651	0.301947	-0.31943	-0.280125	5.82867e-16
P56480	P56480	-2.2534	-1.98991	0.170879	-0.0370507	-0.535116	-0.105231	0.0778694	0.174286	0.290415	0.550479	-0.0928783	-0.104914	-0.248938	0.0627942	-0.0644629	1.66533e-16
P56528	P56528	2.34728	-0.502871	-1.24196	1.24212	-2.52805	-0.90762	-1.12521	0.979508	0.901168	-1.22976	-0.320869	-0.841787	-0.174225	-0.455396	2.06106	-3.05311e-15
P56546	P56546	0.260843	-0.558333	-1.60514	-1.00583	-0.270324	1.93148	-0.774993	1.55385	-1.56654	-0.314349	1.60564	-1.95249	-0.584072	-0.0330014	0.480387	7.21645e-16
P56565	P56565	3.02592	-0.481791	2.32138	-0.0960619	-0.314097	1.41156	0.924764	-0.143371	0.178553	0.0338405	-0.142039	-0.0377004	-0.75146	-0.889469	0.771487	-1.76248e-15
P56695	P56695	-0.655186	1.98456	-1.65835	1.12281	0.936627	-0.832492	-0.200226	-0.283508	-1.88762	0.500434	-0.0976841	-0.101064	0.977426	0.208337	-0.0672267	-9.4022e-16
P56812	P56812	4.54375	0.17702	-0.153095	-0.180092	-0.0536477	-0.340318	0.55298	1.01754	-0.338302	-0.321658	0.672236	-0.656922	0.661904	-0.704002	-0.202495	-1.16573e-15
P56959	P56959	2.20232	-0.0340397	-1.26684	1.376	2.80712	-2.14314	-1.24607	0.0745479	-1.54976	0.476336	0.237105	-0.316393	0.897306	0.94694	0.516665	-3.18495e-15
P57722	P57722	-1.21851	-2.74813	-1.09186	1.96789	-0.64436	-1.17599	-0.197349	0.62548	-0.502981	0.860076	0.107286	0.821749	-0.375681	-1.00034	-0.0336583	-1.94289e-15
P57759	P57759	0.555721	2.44361	1.15444	0.00650794	-0.908689	0.713617	0.319452	-0.479867	-1.30471	-0.0472529	0.435246	-0.0416515	0.218071	1.05393	-0.539472	2.41474e-15
P57780	P57780	-2.07247	0.353628	-0.0967243	1.38873	-0.38603	0.542396	-0.372189	-0.731873	0.013517	-0.533353	-0.625826	0.327531	0.0845251	0.413768	0.202036	1.31839e-16
P57784	P57784	2.18627	-0.0537323	0.72095	0.494977	0.313241	-1.83837	1.23398	-0.336108	0.147153	0.268253	0.609449	-0.894576	-0.867019	-1.71804	2.47963	-6.38378e-15
P58021	P58021	-0.071304	0.0727407	-1.07548	-1.06009	-0.0454599	0.340006	0.111418	2.08787	-1.58041	-0.192713	2.07471	-0.38452	-0.770753	-0.876383	1.19166	2.77556e-16
P58252	P58252	-1.82646	1.42994	-0.367433	0.503256	-0.643714	0.669053	0.311385	0.0220229	-0.345587	-1.07593	-0.0599319	-0.842105	-0.120949	0.100114	-0.113333	3.98986e-16
P58389	P58389	-1.01758	1.77096	-2.18713	0.710652	0.672728	-0.0446561	-0.252042	0.541641	0.905239	-1.44667	0.203504	0.411673	0.747747	0.779627	0.31002	1.05471e-15
P58871	P58871	2.19483	1.05492	0.521575	-0.492798	-0.0713732	1.69306	-0.932288	-0.755819	-0.694156	1.99981	1.20607	1.81378	0.126925	-0.149977	0.429821	2.77556e-16
P59017	P59017	1.17812	-2.6178	0.439048	-0.639092	-1.55834	-0.91098	2.00478	-1.25204	-0.619165	-0.223088	0.168659	0.408284	0.356267	1.80655	-0.186204	2.72005e-15
P59279	P59279	-1.71585	0.842528	-0.759166	2.35284	0.966285	0.0350077	-0.159958	-0.221416	-0.656091	-0.528604	0.0327434	-0.873894	0.062166	-0.267998	0.224099	-2.2482e-15
P59325	P59325	2.73058	1.51985	-0.920272	2.52875	-0.652115	-1.77705	-0.853083	0.690742	-0.0567394	-0.367652	0.368572	-0.699265	-0.0499056	0.246888	-0.576666	-1.72085e-15
P60122	P60122	0.786711	1.31415	-2.43254	-0.633285	-0.33165	0.169441	2.435	0.350664	-0.729525	0.0741981	-0.63052	1.12813	-0.18302	-0.0182062	-0.302596	1.02696e-15
P60229	P60229	-1.70188	0.112402	1.92362	1.34732	0.835288	0.00260544	-0.41659	-0.192051	0.21301	-0.578637	-0.111843	0.769949	0.177308	-0.629413	-0.149452	-2.77556e-16
P60335	P60335	-1.5067	1.43273	0.900543	0.759635	0.030386	0.430529	-0.355025	0.0789483	0.308446	0.873063	0.247793	0.837083	0.168824	0.161075	-0.161284	1.38778e-17
P60603	P60603	-1.44076	-0.730263	-0.538805	-1.37399	0.555499	0.549971	-0.600489	-1.54495	1.02492	-0.953243	-0.404661	-1.74339	-1.35505	0.426898	-0.118428	8.32667e-17
P60670	P60670	-1.91087	1.45201	-0.609412	-0.79989	-0.754635	0.244761	0.206116	0.228021	-0.446995	0.141713	-0.129077	-0.358387	-0.737414	-0.441914	-0.536518	8.88178e-16
P60764	P60764	0.270229	2.2334	-0.740733	-0.618529	-0.893292	1.28001	-3.55915	0.15598	0.0218519	-0.150864	-0.745119	-0.0966133	0.438483	-0.926737	0.146554	6.38378e-16
P60766	P60766	-0.920028	1.93004	0.0308335	-1.38176	-1.06735	0.35113	0.570286	0.164881	0.234257	-0.596986	-0.523664	-0.304891	-0.00586091	-0.170016	0.219828	7.63278e-16
P60824	P60824	2.73801	-0.326968	0.608957	-0.810173	0.279073	1.82589	-2.17573	-0.81796	-0.927382	1.15302	1.44177	1.4254	-0.730493	-0.524868	0.217364	6.38378e-16
P60840	P60840	4.75443	-1.58565	-0.0302449	-0.52106	0.00784996	0.145206	0.101625	-0.239597	0.0936706	-0.906188	0.166171	-0.306214	-0.147589	-1.18313	0.687368	-1.38778e-15
P60843	P60843	-1.47109	1.33769	0.32662	0.740372	-0.309461	-0.341136	0.743918	0.794964	0.29493	0.93058	0.370114	-0.271554	-0.0156052	0.00257004	0.0529819	-8.46545e-16
P60867	P60867	-0.937953	1.84579	1.51159	0.628581	0.278207	-0.647152	-1.14181	-0.404206	-1.32226	0.685461	-0.807689	-0.7274	-0.030438	-0.469519	0.0346844	-7.49401e-16
P60904	P60904	1.48489	0.304589	-0.592798	1.00531	-0.733414	-0.60433	-3.39093	-0.189638	0.467285	-1.10142	-1.79296	-1.91977	1.28659	-1.03076	-0.882583	-4.30211e-16
P61014	P61014	-0.725319	-0.113631	-0.523391	-1.30485	1.43413	1.30366	-1.95257	1.04788	0.928056	0.459203	1.16478	0.84584	-1.16401	-1.12879	-0.392987	9.15934e-16
P61027	P61027	-0.795509	2.33731	-0.186593	-1.70441	0.391392	0.349141	-0.453933	-1.87739	-0.238942	-0.470611	-0.739638	-0.701626	-0.0695359	0.483859	-0.236697	8.18789e-16
P61028	P61028	0.184547	1.28689	2.47656	0.0343717	-0.0785777	-0.247969	-1.19923	1.42658	-0.675102	0.492406	0.119646	-0.941123	-0.288484	-0.052026	0.347828	-1.40166e-15
P61079	P61079	0.231725	1.83614	-2.02161	1.39743	-0.133912	1.2015	-0.181599	0.376393	2.23556	0.611625	-0.7965	-0.0645696	0.208602	0.136504	0.283458	-1.22125e-15
P61148	P61148	0.440449	-0.411468	-0.693997	-0.0255309	-2.52145	2.23359	-1.32532	1.18127	0.0514002	-0.279582	-0.293132	0.680977	0.337761	0.866747	0.540076	1.76248e-15
P61161	P61161	-0.193378	2.50479	0.485145	-0.520815	0.638598	0.497928	0.577833	0.0306087	-0.242877	0.941707	0.186507	0.501067	0.845526	0.470283	0.443876	-4.996e-16
P61164	P61164	-1.2329	1.07123	-1.39945	-1.74691	-1.17594	0.583428	-1.12362	0.0418784	0.8759	-0.74942	-0.926086	-0.77118	-1.07423	-0.119879	0.0712507	4.64906e-16
P61202	P61202	-1.05266	1.29086	1.30563	0.140931	-0.376855	-1.19401	-0.687633	-0.223669	1.21681	0.286264	0.45318	-0.431383	0.878858	0.648358	0.0320342	-1.66533e-16
P61205	P61205	-1.04089	2.37716	1.22153	0.335656	-0.212695	-0.0573693	-1.23953	-0.666897	-0.202695	0.096367	-0.0528615	-0.459091	-0.0854397	-0.633727	-0.1064	-4.996e-16
P61211	P61211	-0.571808	1.38802	0.829625	-1.26975	-0.159042	0.820184	-1.53596	1.51181	0.638453	0.634465	0.37178	0.36765	0.262657	0.160324	0.0329262	1.17961e-15
P61222	P61222	-1.75533	1.32527	-0.405583	-0.290505	-0.532022	0.317563	0.364629	1.26562	0.101635	-0.456409	-0.375056	0.462714	0.600305	-0.655736	-0.0706232	8.88178e-16
P61255	P61255	-1.64773	0.884262	-0.0404909	-1.51037	-1.22071	-0.422813	-0.396921	0.571106	-0.704127	0.180491	-0.0448749	-0.737596	-0.702615	-0.61343	-0.262694	1.44329e-15
P61327	P61327	0.608161	-2.16965	-0.666007	0.164929	-1.72742	-0.769439	-2.38561	0.809752	-0.11115	-2.21912	-1.19456	1.05185	0.110595	0.944834	0.320761	2.27596e-15
P61358	P61358	-1.26069	1.35981	0.295412	1.01303	-0.645481	-1.67523	0.917508	0.365935	-0.919577	-0.216989	0.992905	0.133762	-0.809822	-0.345565	0.137172	1.66533e-16
P61514	P61514	-0.918966	0.745028	1.02386	-0.371686	-0.0240475	0.532379	-0.251708	-1.36358	0.747754	0.267469	2.50736	0.0662372	-0.0288025	-0.137027	-0.111865	5.82867e-16
P61750	P61750	-0.705047	0.668268	1.64258	-1.02205	1.0147	0.669933	-1.86965	-0.428095	0.223753	0.850198	-0.523759	-1.28057	-0.961187	-0.0836525	0.0258026	-5.55112e-16
P61759	P61759	1.28636	0.733542	2.09544	0.202195	0.600214	1.86543	0.439351	0.0517709	-0.28445	-0.545901	1.11407	-0.0619718	-0.900733	1.51272	0.0426871	4.71845e-16
P61922	P61922	0.215907	-1.5874	0.868953	-0.691576	1.40527	-1.22307	-0.546872	-2.65477	0.622428	-0.407048	-1.61743	0.566909	-1.56371	0.227504	-0.172193	-2.63678e-16
P61957	P61957	3.40142	0.681207	-1.91028	-1.23333	0.0357461	0.288399	1.88297	-0.0619305	-2.02913	-0.67821	-0.422107	0.0824897	-0.0949563	-0.383069	0.37785	-5.68989e-16
P61961	P61961	1.45131	0.905278	-2.93119	0.220417	1.83556	-1.50044	1.57714	0.878825	0.323793	-0.0235903	-0.584293	-0.741948	-1.03596	0.345053	-0.653481	-1.22818e-15
P61971	P61971	-0.831034	1.41741	1.60456	-0.0043855	-0.0545522	0.909737	-1.34276	0.546998	-0.591937	-0.838173	0.244845	-1.11332	-0.599738	-0.0791507	0.110392	-1.57074e-16
P62071	P62071	-0.492346	1.91089	-0.286261	2.65552	-0.39553	0.459669	0.0722794	0.161357	-0.198134	-0.697533	0.145987	0.494741	0.0703709	0.390609	-0.180323	2.77556e-16
P62073	P62073	4.87791	-1.79712	0.337073	-0.399249	-0.255033	0.0867459	-0.292616	-0.0365696	-0.497758	-0.842446	0.00420077	-0.144682	-0.036946	0.959471	-0.185639	5.55112e-16
P62075	P62075	4.49866	-2.55316	-0.503255	0.466316	0.306493	-0.33019	0.0663185	0.194571	0.106249	0.0214317	-0.185649	-0.412073	0.0298183	-0.854635	-0.42657	-1.7486e-15
P62077	P62077	2.62142	-1.03076	-0.277737	-1.08401	-0.46756	-2.03382	0.970815	0.879449	-0.0198582	1.20282	-0.958773	0.744536	-0.239508	0.0375587	-1.57077	7.49401e-16
P62082	P62082	0.0812707	2.01256	-1.49717	-0.736453	1.34599	-1.46454	0.201473	1.03829	0.860074	1.51818	-0.107559	-0.112805	0.172051	-0.262664	0.528746	-2.25514e-15
P62137	P62137	-1.33721	1.15584	0.208608	-1.11274	0.548925	-0.4284	-0.19439	0.77468	-0.027887	1.1652	0.760618	0.752362	-0.605371	-0.98572	0.504964	-1.91513e-15
P62141	P62141	0.534637	-0.660316	-0.292233	-0.58341	0.433327	2.03788	-0.334435	-0.597883	-2.16314	0.13392	0.992878	2.18137	2.10931	-0.308951	-0.0128041	2.19269e-15
P62192	P62192	-0.966693	2.08119	0.545865	0.122555	-0.252031	0.170708	1.16122	0.513547	-0.0455926	0.0114508	0.603546	0.138551	-0.361655	-0.298775	0.0329484	2.22045e-16
P62196	P62196	-0.891398	1.36081	0.0706083	0.951959	0.111736	-0.80408	1.43067	0.72686	0.503956	1.16392	0.167792	0.511025	-0.205053	-0.519836	0.442657	-2.30371e-15
P62242	P62242	-1.18516	-1.21535	-0.405689	2.54213	0.8453	-1.22163	-0.58484	0.0363845	-1.55586	0.0185126	0.529996	-1.90807	-0.294719	-0.453578	0.143399	-2.83107e-15
P62245	P62245	-1.67726	1.27093	0.233745	-0.78941	0.868177	0.771997	0.459306	0.106948	0.10888	-0.837819	0.979166	-0.552497	0.251204	-0.331815	-0.0510226	1.05471e-15
P62254	P62254	4.32562	-0.215225	1.2421	-0.594951	-0.321075	-0.711119	-0.628486	0.0778174	-0.691143	-0.406566	0.90588	-0.990631	0.116473	1.46125	1.33541	-4.996e-16
P62259	P62259	-1.33862	1.27894	0.0695508	1.2841	-0.338061	0.646754	1.26731	-0.0581054	-0.626069	-0.282141	0.433315	-0.108145	-0.479721	0.719054	-0.0151404	3.40006e-16
P62264	P62264	-1.21976	2.33949	-1.64119	0.45967	0.425974	-1.23408	-0.954718	-1.1418	-0.716531	-0.367012	0.721511	-0.430625	-0.140768	-0.0800912	-0.293432	-8.32667e-17
P62267	P62267	-0.060612	2.40589	0.771838	-0.2561	0.231907	0.104908	-1.02221	1.92645	0.631913	-0.843046	-0.346675	-0.131187	0.112708	0.139394	0.176679	-5.55112e-17
P62270	P62270	-1.5354	2.16323	-0.655588	-0.8557	-0.302974	-0.591917	-0.122019	0.0566882	-0.248891	0.0648246	0.692901	-0.758805	0.327289	-0.454164	-0.192817	1.59595e-16
P62274	P62274	-0.605059	1.58323	1.37017	-1.6356	-0.466698	-0.611453	0.231917	0.279834	-0.341091	0.26259	0.493751	-0.671629	0.823738	-0.36338	-0.059188	1.03802e-15
P62281	P62281	-0.854587	1.53462	-2.73901	-0.25679	0.597768	-0.98879	0.0930618	0.629953	0.66426	0.84046	0.996727	0.19393	-0.83122	0.486637	-0.338062	-1.66533e-16
P62301	P62301	-0.726363	1.58418	-0.0642516	-1.10685	0.672082	0.7901	0.855049	0.917488	0.542823	0.700253	1.10825	-0.562709	-0.385599	-0.0754502	-0.0133345	4.51028e-17
P62311	P62311	1.99953	1.30031	-2.23924	-1.86423	0.674682	0.207564	-1.4378	0.150001	2.98753	1.1595	-0.182208	-0.462198	1.41068	0.53215	0.363797	-4.71845e-16
P62315	P62315	-0.342278	0.977382	0.559712	-1.85624	-1.39407	-0.882006	-1.23561	1.10835	-0.652673	-1.69765	0.537702	-0.3074	0.114586	0.449031	-0.36356	2.55351e-15
P62320	P62320	-0.397056	-0.965698	-1.16509	-1.58909	0.682022	-0.275093	1.38656	-0.362183	-1.18373	-0.395648	1.3632	-2.34698	-0.351943	1.28902	-0.0600459	4.44089e-16
P62331	P62331	-0.883668	1.83476	-0.132043	-0.327429	0.963329	-1.57872	0.072689	-0.175645	0.113785	0.192928	0.678402	0.329746	-0.614296	1.30471	0.528035	-2.77556e-16
P62334	P62334	2.17663	1.77807	1.05997	0.527645	-1.17843	0.254122	-0.965799	1.1633	-0.941939	0.762605	0.419206	1.03584	-0.390893	-1.52348	-0.546804	-1.38778e-16
P62492	P62492	-1.51776	1.14105	-0.0195144	1.3101	-0.589652	-0.424293	-1.08661	-0.784133	-1.60416	-0.760092	0.802635	0.75082	-0.916421	0.158318	-0.206844	6.93889e-16
P62631	P62631	-2.21215	0.862445	-0.963315	0.575772	-0.397656	-0.243275	-0.383651	-0.852858	0.719177	0.480992	0.153436	-1.05295	-0.683596	-0.239511	-0.120634	-8.04912e-16
P62702	P62702	-0.719274	0.720374	1.07901	-1.43019	1.02452	-0.263484	-0.0153687	1.12554	1.59168	-1.03323	-0.40697	0.694288	0.156887	-0.348101	0.14114	6.66134e-16
P62715	P62715	-1.37474	1.28185	-0.48458	-0.969429	-0.473877	0.554118	1.29705	0.0158741	-0.477532	-0.107002	-1.42012	0.325575	0.219585	-0.151351	-0.0378209	7.07767e-16
P62717	P62717	-2.00886	0.589836	0.52071	0.572285	0.355911	0.366646	0.0332675	1.02259	-0.39048	-0.982245	1.1436	-0.0585602	-0.273494	0.0391019	-0.175091	1.01308e-15
P62737	P62737	-1.29776	-2.34281	1.40035	0.528495	0.675572	1.1314	-0.498613	-0.0351845	0.505305	0.112059	-0.0164008	0.517633	-0.787042	-0.143604	-0.16587	-2.498e-16
P62743	P62743	-0.731991	1.13058	-0.346473	-0.618204	0.911862	0.237927	1.90476	0.384606	0.943854	1.09654	-0.920219	-0.70092	-0.533101	-0.039248	-0.366843	-9.99201e-16
P62746	P62746	-0.170515	1.40846	1.27995	-1.23743	-0.962557	-0.175117	0.828762	-1.12735	0.871157	-0.708038	-1.01299	-0.0288885	1.0345	0.204815	0.131575	6.93889e-16
P62748	P62748	-0.480578	1.54721	-1.56919	-0.339324	-0.937956	0.0659259	-0.853444	-0.405351	0.970874	-2.24366	0.831	0.0438384	-0.17442	-0.411737	1.43308	-2.22045e-16
P62751	P62751	0.0251646	1.77053	-0.881883	1.40044	2.15381	-2.00914	-0.499837	0.659803	-1.28935	-0.277198	0.41548	-0.632534	-0.0784098	0.196501	-0.641461	-1.02696e-15
P62754	P62754	-0.761575	2.07627	-1.977	-1.50866	0.444791	0.434911	-0.440729	0.195656	-1.23076	0.053413	0.986538	-0.571281	0.87653	-0.0897985	0.028962	1.62023e-15
P62774	P62774	2.63634	0.630233	0.362628	-0.972597	-1.95354	-0.762117	0.901225	-0.0727921	0.351911	0.766853	-0.539279	0.56986	0.556728	1.86569	-0.349452	2.55351e-15
P62814	P62814	1.2673	-1.08461	-2.54941	1.42585	0.62238	1.9669	1.51947	-0.819289	0.0384048	-0.523371	0.259383	-0.519412	-0.718608	-1.32642	1.5291	-3.69149e-15
P62821	P62821	-1.80488	0.383817	0.535277	-0.618159	-0.65414	0.425425	-0.532584	0.480848	1.06389	0.645175	-0.400012	-0.0285359	0.649811	-0.864002	0.238339	2.77556e-16
P62827	P62827	-1.02706	2.30219	-1.61024	0.885263	0.080807	-0.353601	-0.0324177	0.512006	0.571733	0.2198	0.436305	0.643264	-0.177611	0.0152433	0.321396	-1.22125e-15
P62830	P62830	-1.31304	-0.0478049	-2.72306	-0.79819	1.25124	1.72884	-0.272075	0.743618	1.0048	-1.10806	1.09258	0.442328	0.231761	-0.422382	0.0788168	2.498e-16
P62835	P62835	-1.1756	1.46682	-0.663425	1.19703	1.38078	1.65522	-0.282323	-0.864111	-0.0180332	0.379353	-0.844285	-0.098673	-0.272979	0.432662	0.12273	-1.38778e-17
P62838	P62838	0.231725	1.83614	-2.02161	1.39743	-0.133912	1.2015	-0.181599	0.376393	2.23556	0.611625	-0.7965	-0.0645696	0.208602	0.136504	0.283458	-1.22125e-15
P62849	P62849	-1.25818	1.3599	-0.0309268	1.47483	0.0749097	0.648568	0.108556	0.769436	0.534021	-0.598628	0.996233	-0.263919	-1.103	0.292035	0.0881249	-1.11022e-16
P62852	P62852	3.26229	1.57997	-1.61439	-0.679646	-0.643798	-0.134447	0.0162867	0.376289	0.887279	0.705091	0.782184	-1.0288	-0.555469	-1.41026	-0.278931	-1.27676e-15
P62855	P62855	-0.856053	0.902322	-1.029	0.164259	1.47272	-0.637397	-0.599248	0.681839	2.21929	1.32935	1.14958	0.753969	0.345154	-0.522726	-0.0254343	-9.99201e-16
P62858	P62858	2.73543	2.4864	-0.641803	-0.112108	0.446793	-2.00998	-0.979133	0.294562	-0.277544	-0.341846	0.715684	-0.553049	0.947293	0.495788	-0.455461	-6.10623e-16
P62869	P62869	-0.4848	1.51833	-2.53353	-0.592823	-0.758388	0.408922	-0.29737	1.28375	0.951108	0.328339	-1.93315	0.061893	-0.561496	0.110888	-0.158683	4.92661e-16
P62874	P62874	2.0003	-2.62176	0.0125178	2.71291	1.17597	-1.09561	-0.0764427	-0.736619	-0.311322	-0.160109	0.0251672	-1.29222	0.212035	0.223556	2.05874	-5.66214e-15
P62880	P62880	1.94754	-2.4316	-0.00877995	2.61165	1.30602	-1.15627	0.191434	-0.728289	-0.199914	-0.316743	-0.198684	-1.09447	0.314763	0.326268	2.25451	-5.41234e-15
P62889	P62889	-0.510741	0.784304	-0.680074	-1.05641	1.92681	-0.214018	1.04327	0.474855	0.902191	0.171635	0.761686	-2.2337	-0.0553796	-0.0949943	0.256354	-1.69309e-15
P62897	P62897	4.09472	-2.36535	-0.108147	-1.10667	-1.0882	-0.265982	0.53	0.399173	0.162252	0.126967	-0.84444	-0.144625	0.599503	0.023181	-0.175678	1.94289e-16
P62900	P62900	-1.86458	0.147127	1.63916	0.052959	-0.218881	-0.91959	-0.982877	-1.63679	-0.0899989	-0.0816492	0.369957	-0.611433	0.667745	-0.113804	-0.401122	-2.56739e-16
P62908	P62908	-2.02631	0.569383	-0.395905	-0.167832	-0.827532	-1.12957	-1.21101	0.992089	0.512391	-0.560458	1.13267	-0.315947	0.68715	-0.517939	-0.343755	5.68989e-16
P62911	P62911	-1.51256	-1.66284	0.281348	0.35233	1.28557	0.0289624	-0.891974	-0.314148	0.809043	2.12533	0.108933	-0.552446	-0.272394	0.587136	0.00854321	-9.99201e-16
P62918	P62918	-0.729702	-0.0846884	-0.619371	0.205392	-1.34115	-0.433196	0.382825	-0.972635	1.38314	-0.630713	0.186484	0.60862	-2.18931	-1.28756	-0.606426	-3.05311e-16
P62932	P62932	-0.683346	-0.704985	1.77489	-1.54653	1.57103	-0.497652	-0.55386	0.288083	0.583938	-0.189995	1.3563	-0.00933993	-1.16757	0.294687	-0.22323	1.02696e-15
P62960	P62960	0.067995	2.14988	-0.488477	-0.278281	-1.43681	0.338014	1.27747	0.0332211	-0.160537	0.943669	-0.43537	0.444341	0.504344	-0.509341	-0.313172	1.15186e-15
P62962	P62962	-1.48772	1.93829	0.0857351	0.517249	-0.273669	0.0507123	0.0944712	-1.00212	0.263116	-0.250806	0.443342	-0.113314	0.2179	0.20711	0.482292	-5.55112e-16
P62983	P62983	4.5873	-1.17637	0.0506152	-1.12875	0.226906	-0.302162	0.311937	0.81907	0.250356	0.0904575	-0.533855	-0.357573	0.947006	1.60945	-0.461327	1.13798e-15
P62984	P62984	4.59215	-1.17864	0.0473683	-1.1241	0.231649	-0.304905	0.306462	0.817912	0.246522	0.0904792	-0.535594	-0.357635	0.94655	1.60827	-0.460438	9.36751e-16
P63005	P63005	-0.641511	1.69644	0.61921	1.63656	-0.548105	0.4934	0.569865	-0.669448	-0.381156	-0.968182	-0.0412742	0.327927	-1.11292	0.733406	0.0665671	6.66134e-16
P63017	P63017	-1.46268	1.4305	-0.593345	-0.970781	-0.246017	0.876905	0.288556	0.29956	0.392618	-0.255992	0.294174	-0.10317	-0.0782035	0.403428	0.723565	4.85723e-16
P63024	P63024	1.56255	1.42991	1.25625	-0.269294	-1.5704	1.13145	-0.0838628	-1.11896	0.173132	0.0687887	0.399915	1.41624	0.19237	0.0106257	1.0059	0
P63028	P63028	3.16111	0.766487	0.625972	-0.244284	-1.158	0.293885	0.654827	1.52016	0.421473	0.00171551	0.462219	-0.753206	0.0119363	-0.203687	-1.05568	8.04912e-16
P63034	P63034	-0.671618	0.68035	0.486879	-1.03765	1.59043	-0.469744	0.624656	2.00285	0.926555	-0.327603	0.572732	-0.0466435	-0.208357	0.399264	-0.0490104	-5.55112e-17
P63038	P63038	-1.36813	-1.65685	0.506659	-0.884142	-1.64996	0.203869	0.00592678	-0.597525	-0.337788	0.573546	0.246181	-0.436017	0.317298	0.912575	0.358774	1.33227e-15
P63085	P63085	-0.853278	0.56388	0.151114	0.270368	-0.616546	-1.56934	0.0961935	0.194957	-0.450846	1.97703	-0.597229	1.17256	1.357	-0.178324	0.175348	-5.55112e-16
P63087	P63087	-1.69515	0.832851	0.52598	-1.60404	0.114623	-0.484093	0.13309	-0.0232934	0.226792	0.666483	0.678715	0.687962	-0.574878	-0.471402	-0.187689	2.77556e-17
P63101	P63101	-0.776314	1.84843	0.121594	1.28475	1.06652	1.00896	1.12499	-0.300227	-0.794793	0.442309	0.401589	-0.293356	-0.266199	0.532663	0.111484	-1.01655e-15
P63158	P63158	3.07046	-3.30262	-1.2433	0.110772	0.15021	-0.743485	-0.349434	-0.10217	0.175101	-0.896185	0.79794	0.941202	-1.9678	0.753921	1.17262	-8.60423e-16
P63163	P63163	-1.06609	1.0604	-0.149821	-0.174335	1.07076	-1.32011	-0.300428	0.409493	-0.746338	-0.655712	0.918156	1.45299	1.66362	-0.462545	0.820214	-1.44329e-15
P63168	P63168	0.811846	1.816	0.701997	-1.04663	-0.0597279	-0.4624	2.07683	0.302567	0.017374	0.522663	-0.681538	-1.31171	-0.280101	0.0773703	-0.584149	-6.38378e-16
P63242	P63242	-0.060237	1.02087	0.311694	-1.63444	-0.169206	0.302722	1.44125	1.62618	-0.217806	1.02773	-0.644576	0.360345	0.334492	0.689036	-0.0408001	1.42941e-15
P63254	P63254	0.872352	0.941746	-0.523501	-2.69177	-0.955988	-1.03375	0.0466769	0.161658	0.0830451	0.585976	-0.0382527	-0.540413	-1.30555	1.79685	0.0284133	1.77939e-15
P63260	P63260	-1.11819	-2.22338	1.60338	0.563573	1.44671	1.08436	-0.221152	-0.0391026	0.67034	0.451667	0.307296	-0.314837	-0.496124	0.0102616	-0.0360081	-9.4369e-16
P63268	P63268	-1.22919	-2.43714	1.49292	0.685957	0.566278	1.01961	-0.38676	-0.262233	0.402208	0.356055	0.0220404	0.43458	-0.857768	-0.137654	-0.136726	1.66533e-16
P63276	P63276	-0.0210881	1.15918	-1.18823	0.810689	0.657181	-1.7133	1.53959	1.37243	-0.0413594	0.987851	-0.446848	0.730163	0.188257	-0.429105	1.03766	-2.73392e-15
P63321	P63321	-2.16809	-0.478104	0.663911	0.0438562	-0.792614	-0.909112	0.739643	-0.744739	-0.359257	0.290485	-0.511421	-0.0113167	-0.155558	0.000365895	0.216678	-3.05311e-16
P63325	P63325	-1.9872	1.14555	-0.514007	-0.599088	-0.95281	0.439764	0.349121	-0.504173	0.127195	-0.502289	0.114177	-0.333676	-0.789454	-0.11728	-0.484497	1.08583e-15
P63330	P63330	-1.19923	1.4376	-0.515259	-1.13265	-0.663368	0.580072	0.843984	0.232977	0.072485	0.229189	-1.60886	0.170974	0.294142	-0.629074	0.179993	-1.66533e-16
P67778	P67778	-1.63369	-2.17996	0.40206	-1.69673	0.445314	0.116428	-0.602372	0.620413	0.152045	-0.153053	-0.207244	-0.127803	-0.728995	0.129552	0.0148217	1.33227e-15
P67984	P67984	0.35643	0.718052	-2.61985	-1.57093	2.12431	0.323543	0.918925	0.727208	1.04894	-1.81706	0.382885	-0.669419	0.290074	0.858125	0.0200768	1.4988e-15
P68033	P68033	-1.26114	-2.20214	1.47321	0.506873	0.769475	1.17479	-0.522907	-0.0189495	0.516318	0.176364	-0.0324985	0.453659	-0.87175	-0.105191	-0.144611	1.66533e-16
P68040	P68040	-1.44435	1.46287	-1.17975	-0.0973528	-0.553247	0.646197	0.273254	-0.113331	1.47997	0.658744	0.118194	0.155409	-0.57403	0.0791144	-0.188024	1.08247e-15
P68134	P68134	-1.24418	-2.11581	1.5745	0.461912	0.847679	1.18009	-0.498145	-0.0242222	0.492736	0.185242	-0.0487898	0.448576	-0.84441	-0.082743	-0.141125	-5.55112e-17
P68181	P68181	-1.61379	0.753086	-1.52537	0.242466	0.637399	-0.81194	0.672136	1.33795	-1.04329	1.01934	-0.202211	-0.249813	-0.256737	0.409329	-0.112815	6.10623e-16
P68368	P68368	-0.670403	1.46597	1.02542	-0.217882	-0.852278	1.25091	-0.0387535	-0.200281	0.70658	-1.34169	-0.715526	0.00335603	-0.871237	-0.152386	0.0154608	1.05471e-15
P68369	P68369	-0.531913	2.14219	1.13201	0.120304	-0.504264	0.901515	0.0157476	-0.508488	0.833975	-0.775396	-0.451501	0.0773343	-0.656287	0.0371597	0.0285208	4.44089e-16
P68372	P68372	-0.958501	2.28893	0.825379	-0.427419	0.0737318	0.429411	0.153278	-0.562511	0.377736	0.594953	0.0624364	0.0554267	-0.0921728	0.188488	0.197295	1.80411e-16
P68373	P68373	-0.484899	2.20485	1.10977	0.0989815	-0.54738	0.846969	0.0367513	-0.652902	0.816254	-0.669188	-0.400092	0.167854	-0.656352	0.0321537	0.0357126	3.88578e-16
P68433	P68433	-1.45171	1.02814	0.683393	-0.49499	0.851187	-0.728022	1.09181	1.29847	-0.00256352	0.0957745	-0.377137	-0.1174	0.276096	-0.414224	0.345343	-8.88178e-16
P68510	P68510	-0.891302	1.86854	0.375665	1.31717	1.08762	0.83023	0.62153	-0.218032	-0.968587	0.339544	0.525562	0.0783301	-0.615889	0.577917	0.167449	-7.21645e-16
P70122	P70122	-0.999488	1.2691	0.23089	0.506003	-0.151148	0.019762	-0.917348	-0.277753	-0.669569	0.373045	0.0069994	0.707072	-2.43852	0.678837	-0.240791	3.33067e-16
P70168	P70168	-0.563149	2.17798	0.963182	0.855616	-1.00499	0.595853	0.0388952	0.0907499	-0.360833	0.155615	-0.22321	0.345364	0.130684	0.53937	0.137326	9.4369e-16
P70195	P70195	0.9243	-0.905047	-1.99966	1.13516	-1.89423	-1.16267	-0.370663	-0.141262	0.737627	1.82116	2.15424	0.159373	-0.215731	1.32228	0.297283	-1.10675e-15
P70290	P70290	0.0354557	0.307207	-0.192552	1.82609	0.182276	-0.324772	-3.0072	-0.450329	-2.0984	-0.0859167	-1.43927	-0.253923	0.998991	-0.664968	0.367224	-1.80411e-15
P70296	P70296	2.43946	0.499783	-0.192958	1.03634	-1.82572	0.950174	0.92694	-0.180434	1.23105	0.0555694	-1.03651	-0.428296	0.0346836	1.77283	-0.397044	8.32667e-16
P70333	P70333	-0.423954	1.73806	-0.104037	-1.39203	-1.56326	-0.972416	-1.50574	-1.93426	0.464886	-1.04049	-0.688053	-1.00497	-0.0193098	-0.733393	0.0306632	5.55112e-16
P70349	P70349	-0.543392	-1.15417	-1.19011	-1.2156	-0.501704	-0.310706	-0.930294	0.544987	-0.19387	1.70624	0.298281	0.747865	2.01421	1.9757	-0.412946	2.55351e-15
P70362	P70362	-1.14392	2.06667	0.146512	-0.219023	-0.469827	0.608458	0.0297279	0.399548	0.224194	0.893522	-0.212087	-0.64693	0.810322	-0.6274	-0.215748	2.91434e-16
P70372	P70372	-0.588659	-2.05927	-2.453	0.82216	1.35394	1.3368	-1.28542	-0.684735	0.739374	-1.51477	-0.640777	1.74124	0.462949	0.00102545	-0.276119	8.88178e-16
P70398	P70398	-1.3049	1.73686	1.20094	0.28215	0.0340146	0.616882	0.27557	0.493741	-0.309092	0.0225413	0.308126	-0.235029	-0.777985	-0.0541057	-0.197764	5.86337e-16
P70404	P70404	-2.15175	-1.42952	0.699508	-0.00215577	-1.03316	-0.626437	-0.567421	-0.501529	0.775021	-0.521003	0.780201	-0.211624	-0.36504	-0.130889	-0.0550303	5.27356e-16
P70452	P70452	1.37868	-0.175399	0.890502	-1.25149	0.652673	-1.70082	0.439887	-3.68884	0.570041	-0.283507	-0.175419	-1.33188	-0.266602	-0.580468	0.256613	-2.22738e-15
P70460	P70460	-0.235173	2.12263	0.35021	0.775493	-1.15892	0.555893	-1.23496	1.54788	0.790902	-0.955126	-0.431106	-0.554856	-0.0464728	-0.464085	0.307317	6.38378e-16
P70670	P70670	3.32777	0.921725	0.532178	0.199368	-1.33895	0.34293	0.589843	-0.613248	0.530648	0.469196	-0.0870866	-0.15559	-0.382458	-1.59665	-0.368232	-1.55431e-15
P70696	P70696	-0.203996	0.790876	0.0780063	-2.25079	-0.83782	1.5551	-0.141588	0.217282	-0.437896	-0.62539	0.842426	-1.34752	-0.747641	-0.125308	-0.0246107	1.9984e-15
P70697	P70697	-0.323075	-0.512693	0.251617	1.05918	0.483669	-1.28955	0.588443	-2.66617	1.81921	0.253536	-0.0505238	0.563482	-1.40258	0.369452	-0.177957	-1.55431e-15
P70698	P70698	-0.923608	1.14764	0.132735	2.39089	-1.05354	-0.161491	0.245037	0.473793	0.39807	-0.299672	-0.102459	0.78568	-0.882301	-0.308424	-0.249681	-9.99201e-16
P70699	P70699	-0.366899	-1.45104	1.59732	1.91641	-1.22191	-0.0250224	-0.238966	0.255205	-0.442902	-1.26928	-0.239171	0.855231	1.61365	-1.14203	-0.753689	6.80012e-16
P79567	P79567	-0.442684	1.21546	0.917772	0.681131	-0.917623	1.24863	-0.185593	0.082755	0.283198	1.41376	1.36828	0.623446	0.287258	-0.607503	-0.271889	-7.07767e-16
P79568	P79568	0.233261	1.73012	0.669494	-0.206555	-1.06566	0.865988	-0.461239	0.229263	-0.355505	2.03661	0.628972	0.560675	0.843188	-0.864503	-0.123335	-4.51028e-16
P80313	P80313	-1.24121	1.77873	-0.108763	0.782025	-0.282485	0.515314	0.495154	0.0388527	1.2914	0.419253	-0.0436335	-0.435365	0.251543	-0.320438	0.0985627	-9.15934e-16
P80314	P80314	-0.306713	0.747376	1.33532	-1.65496	-0.540422	0.340273	0.285052	-0.0701814	-2.09528	0.284624	-0.651939	0.762559	-0.543746	-1.32936	0.666291	1.66533e-16
P80315	P80315	-2.05339	0.235957	-0.809243	-0.0751377	0.201242	0.306928	0.886688	-0.14995	-0.0871363	0.292279	0.958589	-1.24909	0.921713	0.453569	-0.205257	2.77556e-16
P80316	P80316	0.725845	1.03516	0.589658	-0.810625	0.214483	2.23675	-0.945679	-0.420855	-1.60089	1.47365	0.872237	1.41062	-0.49491	0.401406	-0.0486754	1.93595e-15
P80317	P80317	-1.34268	1.26097	0.978787	-0.302656	-0.0707299	-0.0332186	1.29564	-0.00552727	0.627939	0.00594154	0.0721183	-0.4218	-0.65241	-0.193333	0.0264766	1.07553e-16
P80318	P80318	-1.20807	2.04919	-0.270462	-0.523911	-0.908146	0.30056	-0.112953	-0.382112	1.13459	0.281528	-0.178082	-0.316437	-0.144186	0.447336	-0.104884	-2.22045e-16
P82347	P82347	-1.60802	0.416896	0.699179	0.580746	0.871199	-0.15541	1.35227	-0.384614	-0.90819	-0.397787	0.946912	-1.42344	0.84136	-0.417164	-0.183149	-1.58207e-15
P82349	P82349	-0.157722	-0.750935	0.574099	-0.628637	0.445507	0.695209	0.840725	0.577469	-0.324595	1.44961	-0.152429	-2.75225	0.83746	0.0542347	0.172808	-1.33227e-15
P82350	P82350	-0.645401	1.05946	-1.00073	0.189316	-0.0996434	0.211489	1.33811	-0.275384	-1.27619	-0.56204	0.951548	0.237547	2.47046	-0.241439	-0.604852	1.17961e-15
P83741	P83741	0.400026	-2.0773	-0.564557	0.161588	1.30941	0.134128	-1.24937	-0.02243	0.489817	-0.325536	-1.45158	1.81673	-2.25183	0.475266	-0.342694	5.55112e-16
P83917	P83917	0.419646	0.696408	0.767059	-0.910691	-1.6068	-1.44336	1.56797	-1.98119	-0.412657	0.61483	-0.429126	0.173437	-0.887013	0.0328002	-0.427336	1.42898e-16
P84078	P84078	-1.04227	2.37579	1.22015	0.337844	-0.212413	-0.0553797	-1.23967	-0.66716	-0.199922	0.0981971	-0.0546672	-0.461133	-0.0851658	-0.633773	-0.105891	-6.66134e-16
P84084	P84084	-0.996414	2.03171	1.04556	-0.416182	0.959118	-0.274446	-1.72809	-0.525834	-0.0775747	0.83646	-0.208622	-0.953427	-0.566369	-0.0743269	-0.158602	-7.35523e-16
P84091	P84091	-1.1506	1.75716	1.20987	-0.608923	-0.0450481	-0.486311	0.461501	-0.776681	0.155406	-1.33242	-0.597962	-0.282333	-0.828525	-0.576839	0.031818	-4.16334e-16
P84104	P84104	1.73322	-0.225918	-2.53282	1.13553	-0.163217	1.56326	-0.65644	-0.125648	-0.389383	-0.377903	1.40607	2.9891	-0.0773479	-0.826978	-0.104017	8.88178e-16
P84244	P84244	-1.46495	1.01241	0.693619	-0.485875	0.840147	-0.719764	1.09408	1.28874	-0.00576009	0.0940557	-0.383229	-0.111179	0.277097	-0.416318	0.34575	-6.8695e-16
P86048	P86048	-0.79357	0.119999	0.670553	2.66942	0.945809	-0.297965	0.567088	0.333225	1.19463	-0.543636	-0.0356533	-0.448773	0.940697	-0.621502	0.508479	-3.19189e-15
P97290	P97290	1.05038	0.805147	-2.11695	0.675983	-0.452406	2.2303	-2.92466	0.838641	1.4962	1.02778	-1.73819	-1.04149	0.151762	0.152616	0.184378	-4.996e-16
P97300	P97300	3.47757	-0.0168277	1.18193	0.295275	-1.86906	-0.994944	-0.111285	-0.742838	0.724114	0.2773	0.0193901	0.936926	-0.948152	0.59076	1.03932	-1.16573e-15
P97315	P97315	-0.000325605	0.309938	1.36716	-1.7721	0.022368	-0.928181	0.763657	-2.74559	-0.290527	1.31152	-0.71704	0.233297	-0.179959	0.206542	-0.375415	9.71445e-17
P97333	P97333	-0.279927	0.361227	0.986456	-1.59053	1.28992	-0.539302	0.408288	0.759278	0.817845	-1.26252	1.18158	-1.61955	-0.278721	-0.0137599	0.136754	-3.05311e-16
P97351	P97351	-1.25882	1.99328	-0.371168	-0.445092	-0.283076	-0.196665	1.00078	-0.332291	0.150446	0.368737	0.787231	-0.429041	-0.696947	-0.279357	0.135502	1.38778e-17
P97355	P97355	0.0114312	0.636005	1.75617	-1.00964	-0.559912	0.347686	-0.173265	-1.01588	-1.17469	1.87526	-0.452931	0.896916	0.0241014	0.983217	0.11527	1.33227e-15
P97370	P97370	0.19454	-1.35822	-1.89502	-0.211473	1.11433	-0.306344	-1.97341	-0.113696	0.186471	-0.669412	-0.537909	1.13899	3.79432	-0.877964	0.216328	-2.77556e-17
P97371	P97371	-0.715359	1.52348	-0.0055275	-1.15725	-1.53465	0.263036	-0.626588	0.0653955	-0.913931	1.12383	0.719631	0.551404	-0.224421	0.171906	0.297844	1.53176e-15
P97379	P97379	1.05227	-0.0211485	-1.85147	1.46304	2.70658	-2.19056	-1.53174	0.303111	-1.67385	0.281204	-0.28531	0.147733	0.415138	0.631993	0.0936048	-2.08861e-15
P97384	P97384	-1.73567	-1.50268	1.11372	0.040993	-0.964755	-1.03852	-0.232873	-0.740462	-0.227862	-0.689152	0.159782	-1.09636	-1.23134	-0.606031	0.3054	-1.11022e-15
P97390	P97390	-0.0881508	-0.844761	0.312055	-0.9675	0.438991	-0.715796	0.706095	0.111981	0.337527	2.2324	1.78975	-1.70992	-0.793664	-0.654144	0.618114	-2.60902e-15
P97427	P97427	-0.565504	2.51176	0.0898613	0.747642	-0.709799	-0.635162	-0.430132	-0.534664	0.346915	0.493176	-0.338828	0.678355	0.438904	0.74784	0.0655996	-2.77556e-16
P97429	P97429	-0.313739	1.7145	1.41076	-0.500382	0.176247	1.24454	0.522045	-0.0429296	1.04291	-0.663283	-0.292195	-0.540388	0.265779	-0.229585	0.411594	-4.996e-16
P97443	P97443	-1.80215	-0.737054	0.0843103	-0.104337	0.143207	1.33337	-0.16965	0.515225	0.523171	-1.45526	-0.108599	1.20092	-0.35766	-0.228743	0.0858302	1.72085e-15
P97449	P97449	3.95345	-1.4623	-0.784409	-0.384338	-0.628799	-0.611788	0.728875	0.624419	0.0502821	-0.646099	-0.220753	0.0747975	0.744143	2.09871	2.19397	-1.13798e-15
P97450	P97450	3.93897	-3.09939	-0.252689	0.0754618	0.252015	-0.303216	0.53014	-0.517131	0.660627	0.0390517	0.427065	0.0152941	1.21184	-0.854414	0.0502106	-1.9984e-15
P97461	P97461	-1.20237	1.60667	-1.64263	-0.772643	-0.332942	1.14381	0.655276	0.953334	-0.276907	0.0973583	0.409885	0.567463	-0.11732	0.137981	-0.12517	1.26288e-15
P97478	P97478	0.612274	-1.4851	-1.66988	0.276982	-0.404084	1.74576	-2.50291	-0.499845	1.90153	1.16384	2.5096	-0.443998	-0.0190037	0.581034	-0.555327	1.06859e-15
P97493	P97493	2.38445	-1.9185	1.48454	-0.913114	-1.59476	0.236408	1.53625	0.369899	-0.777805	-0.224416	-0.657331	-0.29919	1.03173	0.897665	-0.427809	1.83187e-15
P97742	P97742	-0.125555	-1.23718	-0.206454	1.55856	1.88137	-2.34819	-0.106855	-0.646219	-0.188298	0.195877	0.702954	2.07297	-0.632255	-0.0723707	1.22116	-2.38698e-15
P97765	P97765	0.785375	-1.15221	-0.910823	1.06874	-0.11975	0.804429	-1.28182	0.505209	-0.493482	2.04687	1.26638	2.09373	-0.987212	-0.11673	1.53181	-7.56339e-16
P97807	P97807	-2.23977	-0.707758	-0.787982	-0.751061	-1.44315	0.0716213	-0.567051	-0.67106	0.519859	0.0393207	-0.542103	0.0186777	0.174253	0.0113711	0.0233159	1.30451e-15
P97822	P97822	3.49443	0.230301	-1.6364	-1.14308	0.446873	0.634295	-2.10967	0.16805	0.634407	0.0679517	0.59608	-0.980573	0.596373	-0.668609	-1.78122	1.7486e-15
P97823	P97823	-1.35186	-0.251464	-0.587815	0.597975	-0.542183	0.495934	2.24629	0.515329	0.227175	0.0600348	-0.180382	-0.390142	0.412477	0.119779	0.425784	-6.66134e-16
P97855	P97855	-0.406845	0.299387	0.695	0.0414936	-2.21952	0.606002	1.23072	0.913646	-0.39588	-0.518139	-0.170514	-0.52538	-0.941892	-0.482482	-0.111381	7.49401e-16
P97927	P97927	3.04025	-1.14598	-0.328428	-0.251986	-0.00728516	-1.14202	1.49071	0.975744	1.68068	-1.02424	-0.266364	0.880687	-0.0555584	-1.05757	-0.629789	-6.10623e-16
P97930	P97930	-1.22236	-1.77728	-1.47418	1.73572	-0.344672	0.362733	0.666627	-0.151097	1.74836	0.872047	0.276491	0.556686	0.0101542	-0.971546	-0.0445314	-1.249e-15
P98192	P98192	0.619018	-4.03543	-0.886678	0.325547	-0.0241737	-0.599047	-0.786354	0.247749	-0.675192	0.596295	-0.0814678	-0.317772	-1.77551	1.07812	0.595925	-6.66134e-16
P99024	P99024	-0.744769	2.64304	0.351544	-0.606413	0.121613	0.594743	0.20727	-0.181078	0.316107	0.538888	-0.042314	0.0332959	-0.0166696	0.220641	0.0734353	6.10623e-16
P99026	P99026	0.411827	0.238964	0.186777	2.31067	0.912676	2.06033	1.31923	-1.01955	-0.340062	-0.990971	-0.455169	1.00703	0.45817	-0.340875	0.642369	-1.249e-15
P99027	P99027	3.28599	-0.683302	-0.24303	-0.735987	-1.58144	0.417273	1.17533	0.544754	-1.20954	0.92769	-0.299692	1.01895	-0.165476	-1.43386	0.0227326	-9.02056e-17
P99028	P99028	3.75281	-3.63643	-0.182851	0.695742	-0.297851	-0.740063	0.115849	0.207087	-0.250489	-1.14877	-0.0506867	0.43646	0.337091	0.0477625	-0.182447	-8.88178e-16
P99029	P99029	-1.96694	-1.41916	1.11792	1.20408	-0.0142464	-0.0513021	0.447668	-0.371376	0.0800015	0.273141	-0.440516	0.222904	0.332583	0.73236	-0.0942585	-1.38778e-16
Q00519	Q00519	-0.651364	-1.31722	0.389413	-0.149486	-1.86275	-0.971977	0.888183	1.00525	0.875686	0.11522	-1.20647	0.712425	0.686588	0.262866	0.301889	1.19349e-15
Q00623	Q00623	4.6024	-1.04934	0.632973	0.416573	-0.598607	0.552095	0.660348	0.564677	-0.667382	-0.196657	0.715717	1.23106	0.101653	-0.155281	0.295923	-3.88578e-16
Q00897	Q00897	2.56478	-1.9056	0.606915	0.551363	-1.38568	-0.0208281	0.98987	1.47039	0.908215	0.41648	1.15101	-0.162845	0.0302373	2.14767	0.29949	6.70471e-16
Q00898	Q00898	2.84111	-1.42777	1.03472	-0.671093	0.0964789	-0.536803	0.768514	0.904384	1.66496	0.486398	1.90757	0.13556	0.167389	1.64707	0.312284	1.38778e-16
Q00915	Q00915	1.16604	2.68756	0.572449	1.73905	0.267902	-1.67887	-0.157796	-0.995951	0.127258	-0.0779922	-1.05573	-0.0299893	0.0174595	0.235284	0.264937	-2.55351e-15
Q00PI9	Q00PI9	-1.15969	1.11931	-0.717507	-0.535362	0.835632	-0.464659	1.58781	-0.73487	-0.39007	-0.340721	1.26282	1.2088	0.699988	0.837221	0.0240228	4.44089e-16
Q01149	Q01149	4.67249	-1.50225	-0.652784	-0.228758	1.19688	-0.467586	0.168545	0.19555	-0.0315346	-0.358689	0.135904	-0.0296579	-0.445346	-1.75601	0.976833	-3.05311e-15
Q01279	Q01279	3.00369	-0.600676	1.51699	1.01429	-0.902823	1.47919	-1.04599	1.37675	-0.23932	0.183946	1.57647	0.24144	0.446251	-0.12587	-0.552045	2.77556e-16
Q01339	Q01339	1.70178	1.12752	2.27735	0.00120497	-1.15681	0.713162	-1.54051	0.994763	-0.159465	0.569953	0.61791	0.575659	-0.408016	0.215846	-0.700058	8.88178e-16
Q01405	Q01405	-0.0334957	1.45424	2.50461	0.487916	0.929286	0.610031	0.346165	-0.312509	0.498036	0.207857	0.268846	-0.58911	-0.165348	-0.00543458	0.377966	-1.65146e-15
Q01768	Q01768	-2.10741	-0.0648565	-0.900475	-0.401834	-0.182478	0.77995	0.120705	1.55697	-0.114446	0.385108	-0.794177	-0.0118602	-0.0425994	-0.217651	-0.153981	7.77156e-16
Q01853	Q01853	-1.27976	2.31302	-0.306885	-0.633132	-0.747175	0.460648	-0.24593	0.110521	0.00912035	0.0640161	-0.288322	-0.239642	0.200747	0.26544	0.152988	1.20043e-15
Q02013	Q02013	0.357204	-2.19989	0.415176	-0.189408	0.655145	0.109765	0.795477	1.45666	0.501467	-2.5589	0.248115	0.0491232	-1.30023	1.22428	-0.0805329	7.21645e-16
Q02248	Q02248	-1.63944	0.960846	0.454114	-1.00292	-0.318426	0.539611	0.451027	-0.427242	1.03249	-0.154222	0.230444	-0.359078	-0.0234107	-0.0303285	0.28936	6.03684e-16
Q02257	Q02257	-0.65228	0.916502	-1.55248	-0.372926	0.411823	1.48766	1.82108	-0.594377	-1.90986	-1.33537	-0.181468	-0.141712	-0.263277	0.194601	-0.178951	1.33227e-15
Q03265	Q03265	-2.41395	-1.9594	-0.0850962	0.140044	-0.368359	0.42796	-0.2604	-0.33926	-0.198884	0.200336	-0.448964	-0.401623	-0.17296	-0.338816	-0.117639	5.55112e-16
Q03734	Q03734	0.700963	-0.296478	0.884794	0.725513	-2.60891	0.792803	-0.363469	0.897108	-0.960648	0.25851	1.12134	0.743173	0.684852	1.41974	0.148676	2.14412e-15
Q03958	Q03958	3.96675	-0.30635	-1.47294	-0.433811	0.600713	-0.79458	0.172749	1.12633	0.933265	0.810855	1.39652	-1.73882	-0.352333	-0.351433	0.202583	-1.24553e-15
Q04447	Q04447	-1.11794	1.92992	1.23838	-0.139112	0.0602497	-0.116527	0.671856	-0.334774	-0.779562	-0.329572	0.0772178	0.101317	-0.157974	0.636279	0.290844	3.33067e-16
Q04736	Q04736	-0.97739	1.61237	-0.627547	-0.739215	-0.309591	-0.569237	0.989871	1.8656	-0.0786883	-0.299339	-0.798195	-0.0490589	-0.220806	-0.146465	0.0155297	6.80012e-16
Q05144	Q05144	0.8888	1.79634	-0.684372	-0.387279	-1.47687	1.04456	-3.88281	0.510782	-0.116523	-0.50303	-0.861276	-0.259122	0.439468	-0.819512	0.263845	3.88578e-16
Q05186	Q05186	3.76741	1.75421	-0.77256	-0.626455	0.552067	-1.00129	-1.20411	0.34949	-1.37136	-0.169657	-0.146266	-0.352	-0.0298996	-1.02856	-0.778367	-1.94289e-16
Q05816	Q05816	0.471788	1.35383	-0.0184374	-0.857106	-1.38076	-2.23315	0.120492	0.934247	0.643992	0.926592	-0.0505378	0.424636	-0.270572	0.8752	0.595929	2.22045e-16
Q05BF4	Q05BF4	-0.141451	-2.70124	-1.3089	0.99815	0.73886	0.417205	-1.48703	-0.37511	1.23139	-0.96157	-0.650624	2.07854	-0.779036	-0.259124	-0.524519	8.32667e-16
Q05CI8	Q05CI8	-1.78761	-0.492205	-1.3112	-0.00137431	-0.338838	1.14895	0.755499	0.861602	0.142874	1.14203	-0.248025	0.337366	-0.332755	0.490683	-0.301474	1.44329e-15
Q05D44	Q05D44	-0.700709	-0.206299	-1.66862	0.26051	-0.324746	-1.68508	0.815735	-0.488583	0.242957	2.13525	-0.618709	0.439291	-1.42954	0.0808165	-0.539938	-7.21645e-16
Q06138	Q06138	-0.306764	0.504107	1.96703	0.379916	-1.53682	-0.734896	-0.602582	-1.23031	0.387254	0.386861	0.4885	0.842882	0.808944	0.762512	0.341341	-8.32667e-17
Q06185	Q06185	0.82814	-2.73524	0.23599	-0.803451	-0.265256	1.12446	0.49868	0.880417	-0.802271	0.318127	-0.967675	-2.50739	0.207323	0.696603	0.308285	-6.66134e-16
Q06770	Q06770	2.93055	0.608233	0.189548	0.279445	-1.0899	-0.692647	-0.240237	1.42592	-2.56262	-0.884702	-0.368964	0.642345	0.161191	-0.326228	-1.41679	1.77636e-15
Q06890	Q06890	1.85158	-1.41814	-2.14653	0.374593	-1.96151	-0.0428732	0.553956	0.499532	-0.552846	0.148868	-0.169817	-1.26329	-1.89082	-1.08092	-0.997739	-1.66533e-16
Q07113	Q07113	-0.439501	1.81654	-3.29238	-0.240674	-0.652913	-0.476259	-0.10053	0.133049	0.161905	1.14581	-0.352095	-1.00165	0.148984	-0.288472	0.0274415	-4.71845e-16
Q07417	Q07417	-1.73223	-2.10594	-1.97406	-0.681399	-0.788179	1.05275	-1.79254	0.499576	0.505835	0.156567	-0.334831	-0.392181	0.0621047	-0.126751	0.249779	8.88178e-16
Q07456	Q07456	-0.746744	-3.01089	-0.36364	1.75032	-0.633615	-0.248976	-0.645777	0.364169	0.51483	-0.147051	0.544621	1.81322	0.829918	-1.11594	-0.732744	-1.38778e-17
Q08093	Q08093	2.39208	1.67613	-1.60595	-0.646729	1.41578	-2.22597	-1.4973	0.7733	-0.516056	-1.41706	-1.36373	0.453272	-0.788239	0.195441	-0.277993	2.77556e-16
Q08481	Q08481	-0.343006	-1.30665	-2.38363	0.682812	-0.665836	0.392159	0.901719	-0.453643	-1.12206	-1.04589	3.25118	0.582261	0.119599	-0.451592	0.133349	8.88178e-16
Q08857	Q08857	0.257317	-3.08006	0.235444	0.986086	0.0610946	0.962786	1.73863	0.378309	0.288769	-1.35821	-0.722553	-0.425126	-0.660786	-0.468069	0.822607	-1.66533e-15
Q08EK5	Q08EK5	1.56308	1.50983	0.1034	-1.62109	0.816875	1.98967	0.45139	-1.38121	-2.03608	0.65947	0.619325	0.584517	-0.400206	0.112595	-0.346945	1.60982e-15
Q0P5W2	Q0P5W2	0.41841	0.535246	2.07457	0.133344	-0.447779	-1.1244	-0.765391	-3.38686	0.160709	-0.306003	0.0633888	-0.165771	-0.0490579	0.0360267	-0.134104	-6.10623e-16
Q0PD66	Q0PD66	-1.40366	1.32306	-0.181389	0.115326	-0.833507	0.0862911	0.291229	0.37735	1.0681	1.17375	-0.387418	-0.217167	-0.275869	-0.324693	0.0935645	-2.63678e-16
Q0VBU4	Q0VBU4	-2.39983	-1.86442	-0.178677	0.223604	0.389748	0.389019	-0.0573982	-0.293007	0.250082	-0.84689	1.038	0.889022	0.596802	-0.351307	-0.453727	1.6584e-15
Q0VEE0	Q0VEE0	-0.606524	-0.203791	0.266294	-0.00504699	0.340258	-1.18729	0.494997	-2.11696	-0.566715	-1.06165	-1.23215	1.72937	1.99569	0.256208	-1.09672	1.77636e-15
Q0VG47	Q0VG47	-1.68425	1.92169	-0.574858	0.102518	1.14751	0.527571	-0.698681	-0.76483	-0.432594	-0.819245	-0.416992	-0.330701	-0.505013	0.60127	-0.0864935	-1.38778e-17
Q0VGU0	Q0VGU0	-1.89934	1.14805	0.545457	0.0501958	-0.62355	0.336929	0.212669	0.0421698	0.682145	-0.157638	0.0320891	-0.563011	-0.0867339	-0.321314	-0.0553471	-8.04912e-16
Q0VGU9	Q0VGU9	-0.779909	0.721741	0.090653	-1.40496	1.47438	-0.219524	0.62055	1.6144	0.942327	-0.643494	0.835326	-0.862158	-0.205909	0.199256	-0.127876	5.82867e-16
Q0WXH7	Q0WXH7	0.0839256	1.54354	0.638878	0.155349	-1.053	0.93888	-0.380605	0.217475	-0.177692	2.15214	0.533031	0.38795	1.09845	-0.493416	-0.404066	5.55112e-17
Q11011	Q11011	-1.79563	1.07566	-0.690239	0.348921	-1.07189	-0.131581	0.283341	-0.304667	0.881311	0.343498	0.896461	0.12112	0.449203	0.240122	-0.0832827	-3.46945e-16
Q149B8	Q149B8	-1.0764	-2.61474	1.06141	1.06038	-0.804775	0.0711454	-0.0867989	1.1366	0.0866775	-0.468419	0.0164148	-0.48626	0.480022	-1.71518	-0.152326	-1.33227e-15
Q149F3	Q149F3	-0.567485	0.455033	-0.0232836	1.54529	-1.1372	0.465612	-2.43259	-0.692154	0.133144	0.880659	-0.778095	-1.99159	0.663759	-0.17236	-0.0551466	-2.05391e-15
Q149V4	Q149V4	-1.31273	0.356287	1.44307	-1.47382	1.26093	0.817295	0.470378	0.564828	-0.292102	0.422643	-0.208656	0.45403	0.0514715	-0.236129	0.0239284	6.245e-16
Q14A77	Q14A77	4.61586	-1.3694	-0.976762	-0.737954	-0.576086	0.19153	0.276607	0.670125	-0.25324	0.482646	-0.381486	1.51033	0.262377	0.234746	-0.13075	1.7486e-15
Q14AA6	Q14AA6	-0.700899	2.51772	-1.19498	0.698018	1.11843	-0.927559	0.200194	0.189441	0.482735	0.0745678	0.590565	0.435745	-0.386693	0.1701	0.403901	-1.9984e-15
Q14AQ2	Q14AQ2	3.31185	-0.137627	-3.06981	-0.669999	-0.389726	0.722756	-1.05748	-0.199965	2.44675	0.0451297	1.31408	-0.72722	1.06309	1.37263	0.694145	-1.11022e-16
Q14AR0	Q14AR0	0.955263	-2.30409	-0.822605	1.56666	-2.32211	-1.23866	0.880162	0.908512	0.0506479	-0.802218	0.745323	-0.769663	-0.965718	0.670819	1.185	-2.31759e-15
Q14AX9	Q14AX9	0.23819	2.05771	0.974191	2.35049	0.222014	0.53989	-0.690578	0.802221	-0.186009	-1.47639	-0.523315	-0.37396	-0.361281	-0.35791	0.11739	-9.99201e-16
Q14B21	Q14B21	-1.2157	-2.21285	-1.03358	-0.627237	-0.754555	-1.30259	-0.120675	-2.5125	-0.0303262	-1.1339	-0.379816	0.28562	-0.708024	0.0749224	-0.114722	5.75928e-16
Q14C26	Q14C26	0.989854	0.935036	1.58384	-1.50245	0.445014	-0.49557	-0.754329	-3.29115	-0.963535	0.41416	0.925079	-0.129191	-0.117472	-0.394653	0.207677	-2.498e-16
Q14C51	Q14C51	-1.65078	1.61002	-1.04339	0.501858	0.650074	0.146615	0.819012	1.14555	0.047546	0.215633	-0.652211	-0.0740293	0.0881607	0.00935908	-0.363843	-6.93889e-18
Q14CH7	Q14CH7	-0.247901	-0.722979	0.188361	-0.0116092	-1.14365	-0.909759	-0.237946	2.28384	0.399503	0.152321	-1.07547	1.14186	2.2734	-0.0326592	0.341636	4.44089e-16
Q14DI6	Q14DI6	-1.91039	-2.62015	-0.989219	-1.12194	0.416226	-0.0104812	-1.10642	-0.158734	-1.43078	-0.775784	0.684955	-0.131267	0.700045	-0.247384	-0.126424	1.94289e-15
Q1XG81	Q1XG81	0.582253	-1.6447	-2.43132	-1.30891	-0.042643	0.906838	-2.61916	-0.278291	2.11011	-1.20608	-0.764787	0.515922	2.59632	-0.54464	-0.59	2.52576e-15
Q1XH17	Q1XH17	-0.782326	0.757885	1.20786	0.246128	0.485033	1.15104	1.11437	0.0471802	1.03364	0.299435	-0.524987	-0.788733	-0.710114	0.49394	0.127959	-5.82867e-16
Q20BD0	Q20BD0	2.83101	1.41342	0.144903	-1.66401	-1.12499	-1.39697	0.121974	0.477263	1.09422	-0.36592	0.0206711	0.189381	-0.282653	1.69358	0.115834	2.83107e-15
Q2HZ94	Q2HZ94	-1.0293	0.637188	0.456414	-1.40476	-0.92521	-0.212818	1.13501	0.526836	0.598647	-0.577895	0.438327	0.823809	-0.588618	0.296452	-0.194767	2.83107e-15
Q2NL51	Q2NL51	0.357185	0.0795378	-1.32732	0.0740609	-0.0127802	1.60416	0.764189	-0.698179	-2.00343	0.0710144	3.00573	0.694874	-0.622967	0.910321	-0.485285	2.63678e-15
Q32MW3	Q32MW3	0.357333	1.00884	-0.319815	0.102545	0.562014	1.2194	2.5179	-0.548732	-0.935952	-1.97205	-0.244522	-0.00725278	0.259143	1.01328	0.317573	1.16573e-15
Q32P00	Q32P00	-0.289276	1.16207	1.62104	-1.28646	-1.0839	-1.76988	0.552531	-1.53176	-0.183523	-0.114894	-0.193714	-0.376315	-0.799366	-0.581109	-0.128413	9.71445e-17
Q32P04	Q32P04	1.09121	1.74011	-0.179978	-1.57747	1.00462	1.64041	1.823	-1.14144	-0.835177	0.560057	0.226015	0.492943	-0.563476	-0.284293	0.353952	-3.33067e-16
Q3B7Z2	Q3B7Z2	-0.305165	0.591344	0.703768	-2.38261	0.478144	0.233576	-0.246833	-1.52506	-1.15762	0.135707	-0.584137	-2.29436	-0.225343	-0.048971	-0.136526	1.11022e-16
Q3SYP5	Q3SYP5	0.277898	1.54277	-0.220475	-1.19872	-0.62883	1.27509	1.68341	-1.58336	-0.810106	-0.359945	-0.506178	0.769808	-0.549935	0.490415	-0.343702	1.72085e-15
Q3T9S3	Q3T9S3	3.32052	0.193267	-0.935317	-1.38044	-0.279585	-0.907403	0.521326	0.294603	1.10818	0.117241	-0.713869	-1.84387	-0.599501	-0.553948	-1.06681	-5.96745e-16
Q3T9Z2	Q3T9Z2	-1.5294	0.985569	1.00095	-0.244997	0.410216	-0.0747472	1.16141	-0.00288228	-1.20395	0.0416651	-0.602663	1.05182	-0.688626	-0.325836	0.25754	-2.60209e-16
Q3TA88	Q3TA88	3.9011	-1.68948	-0.251202	2.49411	-0.122236	-0.0382356	-0.290117	0.100915	1.23543	-1.03638	-0.365248	0.301114	-0.637447	1.06875	0.584396	-1.38778e-15
Q3TAW3	Q3TAW3	-0.295357	-2.49996	-1.38436	1.95023	0.941887	1.35105	-0.512776	-0.4847	1.18253	0.0705368	0.150536	-0.737484	-1.72946	0.648065	-0.584641	-8.88178e-16
Q3TBW2	Q3TBW2	-1.60098	-0.463059	0.996234	0.522322	-1.96037	-0.324331	-0.510727	0.270491	-0.175578	-0.943085	-0.123446	-0.752914	-0.420229	-0.992391	0.195384	1.11022e-16
Q3TCH7	Q3TCH7	-1.03309	1.0545	-2.0467	0.976333	0.691798	0.800022	1.90296	-0.522686	-0.937747	-0.869014	-0.0216441	0.311583	0.269535	0.257048	-0.057041	-2.77556e-17
Q3TCJ1	Q3TCJ1	-0.309616	-0.869519	-0.360808	1.32904	-0.116085	-0.321837	-1.31819	-2.70603	1.03789	1.4952	-1.24998	0.152443	0.609102	-1.24701	-0.770585	-2.10942e-15
Q3TCZ2	Q3TCZ2	-1.45242	-1.10282	1.02638	1.47338	-0.0132506	-0.582745	0.797331	0.391214	0.126078	0.283394	1.40549	-0.901649	1.43026	-0.148667	-0.194248	-1.02696e-15
Q3TD51	Q3TD51	-0.381356	2.61127	0.00597642	0.0797408	0.305221	0.0393386	0.956922	0.234902	1.07301	0.15708	-0.392872	-0.623872	-0.172369	0.175434	0.118983	-3.60822e-16
Q3TDA7	Q3TDA7	1.23867	1.73814	-0.924663	-0.385597	-0.74286	2.10613	1.10409	0.757945	-1.1646	-1.41098	-0.689662	-0.260861	-0.399367	1.03776	-0.41433	2.58127e-15
Q3TEA8	Q3TEA8	0.339056	1.72255	-1.8298	0.0582635	1.90381	-1.7667	1.18157	1.29211	-0.574487	0.452534	0.115801	0.757788	0.190745	0.0892729	-0.361673	-7.21645e-16
Q3TF02	Q3TF02	0.571588	0.408727	-1.10068	1.00945	-2.06516	-1.04536	0.295947	1.3423	-0.163167	-0.595868	0.208451	1.59258	0.774293	-1.60519	-1.09684	1.4988e-15
Q3TFA9	Q3TFA9	1.34449	0.955685	2.36961	0.770536	-0.0255205	1.31243	-0.482859	-0.249652	1.04196	0.856118	-0.421712	-1.00924	0.00112376	0.890809	-0.164798	-7.77156e-16
Q3TFP0	Q3TFP0	0.849137	-0.02241	0.728267	-1.67698	0.846641	-1.13031	0.665609	1.22511	0.680913	0.259048	-0.560569	1.99622	-1.33848	0.162594	-0.997176	1.9984e-15
Q3TG58	Q3TG58	4.42736	0.289248	0.0130379	-1.03314	0.0377196	1.00443	0.684274	-0.0337879	-1.12898	0.256483	0.499082	0.268133	0.269859	-0.831923	1.27983	-1.94289e-15
Q3TGR2	Q3TGR2	-0.587469	0.783487	0.0464669	0.862307	-1.07162	1.82813	-1.13171	0.32156	-1.06665	0.894281	-0.142175	-1.54329	-1.14677	-0.600011	-0.463665	-3.33067e-16
Q3THB3	Q3THB3	-0.112445	1.62971	-3.77662	-1.22683	0.678871	0.119483	-2.60238	-0.20357	1.69955	0.333129	-0.424898	-0.51664	0.95312	-0.0922375	0.0822222	-8.32667e-17
Q3THE2	Q3THE2	3.40617	1.39514	-0.189472	-0.276769	-0.678305	-0.516171	-0.786205	0.563194	0.756248	0.0674845	0.0264108	-0.174594	0.173944	-1.00363	-1.59415	8.32667e-16
Q3THL2	Q3THL2	-1.65192	0.10854	-0.656039	0.304476	1.47578	1.4258	0.112469	0.589518	-0.330627	1.0075	0.463905	-1.02589	1.38056	-0.123267	-0.179933	-3.33067e-16
Q3THS6	Q3THS6	-0.138678	0.198744	2.04654	-0.0894489	-1.10316	-1.79239	0.77953	-1.78899	-1.22971	-0.698274	0.207985	-0.960211	0.462389	0.92135	-0.29676	1.15186e-15
Q3TI14	Q3TI14	0.234457	-0.0544087	0.655517	-1.4277	1.99023	-0.1758	-0.0395183	2.14577	0.883586	-0.869467	1.17116	-0.978591	0.0749661	-0.038384	0.0626104	-1.11022e-16
Q3TIS3	Q3TIS3	-0.515709	1.95303	1.0079	-0.797191	1.24146	-0.551367	-0.177763	0.344626	-0.833226	-1.60395	-0.248007	-1.52356	0.134272	0.187602	-0.159842	4.02456e-16
Q3TIV6	Q3TIV6	-1.2807	1.30338	0.33364	-0.253736	0.132716	-1.28918	0.204206	1.19421	-0.515749	-1.21366	0.486961	0.311694	1.46113	-0.340642	0.0558918	9.4369e-16
Q3TJ56	Q3TJ56	-1.08003	0.685995	0.797612	0.292911	-0.292815	-0.2605	0.257942	1.75895	-1.94778	-0.326108	0.55887	-1.4598	-0.263012	-0.313238	-0.508416	2.22045e-16
Q3TJ95	Q3TJ95	4.72304	-0.0366672	-0.685115	1.31512	1.40967	-0.785733	-0.353165	0.177648	-0.830432	-0.0341844	0.504117	0.816619	0.680163	-0.349452	-0.0133695	-1.72085e-15
Q3TJA9	Q3TJA9	-1.69734	-1.25338	-0.518698	-1.3743	0.643627	1.20836	0.253505	0.827749	0.997261	-0.00766219	-0.129193	-1.06488	-0.183175	-0.23205	0.0103036	-3.88578e-16
Q3TJQ3	Q3TJQ3	0.00246194	1.3674	1.09651	1.7755	-1.65038	0.19313	-2.15195	-0.330612	0.264254	-0.244457	0.816762	0.108582	0.386417	-0.241526	0.0943544	-3.88578e-16
Q3TJZ6	Q3TJZ6	-0.214012	1.72466	1.63598	0.859129	-1.33129	-0.931566	-0.894133	1.01112	-0.0604081	-0.921857	-0.6381	-0.277009	-0.649835	-0.861341	0.116158	-8.88178e-16
Q3TKC5	Q3TKC5	0.429004	0.25037	-0.49122	2.57312	1.68966	1.42133	0.0823436	-0.797845	1.93203	-0.5437	-0.0882754	0.394058	0.955579	0.67055	0.203407	-1.77636e-15
Q3TKV1	Q3TKV1	-1.40625	1.34417	1.16693	0.931812	-0.224613	-0.14365	0.238861	0.105424	0.900324	0.201675	-0.0638217	0.739863	0.332141	-0.00529232	-0.414634	-3.88578e-16
Q3TL44	Q3TL44	-0.580654	0.0957161	0.232346	0.885257	-1.95275	-1.52315	-0.470166	1.8583	-0.462292	-0.592636	-1.04944	0.843622	-0.468019	-1.36366	-0.0184989	1.249e-16
Q3TL72	Q3TL72	-1.2642	-0.69459	1.38255	1.37575	2.00268	-1.31499	0.557247	-1.13757	0.508385	-0.525352	0.275704	0.343452	1.25253	-0.314289	0.158227	-1.9984e-15
Q3TLE2	Q3TLE2	1.62046	1.52698	-0.814841	0.141891	0.399934	-1.23489	0.761347	-0.288432	0.547938	-0.406573	-1.16944	-0.245705	-1.53202	-2.81094	-0.346531	-3.10862e-15
Q3TLP5	Q3TLP5	-1.73517	-1.53556	-0.646249	0.257394	-0.749753	-0.522218	0.855777	0.312646	-2.63428	0.0771358	0.141873	-0.621327	0.509394	-0.62431	-0.435472	2.22045e-16
Q3TM70	Q3TM70	-0.227006	3.2333	-0.802198	-0.0321257	0.902947	-0.124191	-0.464546	0.0073797	-1.18666	-0.0233166	-0.346715	0.519766	0.19718	0.230613	0.0365278	4.996e-16
Q3TMH2	Q3TMH2	-1.14151	-0.927369	1.29077	-0.465847	0.256303	-1.70222	-0.468151	-3.10939	-0.222072	-0.501102	-0.165749	-0.924207	-0.0323839	-0.349038	-0.0431238	-6.245e-16
Q3TML0	Q3TML0	-0.376739	2.92409	-0.272771	-0.728906	0.312883	-0.140776	-0.143786	0.744234	-1.06151	-0.186643	0.264785	-0.0317058	-0.422431	0.515403	0.132671	7.49401e-16
Q3TML6	Q3TML6	-0.953869	0.723704	-3.18435	-0.335313	-0.339703	-0.263469	-0.944715	-0.191176	-0.645327	-1.43035	1.10612	-0.150968	-0.771804	1.07669	0.664244	9.4369e-16
Q3TMP8	Q3TMP8	-0.829931	-3.23596	-0.595478	-1.49643	0.653427	0.319765	1.62045	-0.333736	-0.630847	-0.231926	-0.475788	-0.275357	0.518778	0.122083	0.200623	-5.55112e-17
Q3TMT4	Q3TMT4	-0.564891	-2.20269	-0.782144	1.88261	0.458782	-0.644035	0.522507	-0.276083	1.274	0.480244	2.78498	0.600617	-0.0533386	-1.24671	0.235501	-2.67841e-15
Q3TMX5	Q3TMX5	0.994975	0.117038	-1.37425	-2.67259	-1.17451	-0.508004	-0.256355	-0.134218	1.2644	-1.0605	0.356204	1.51076	-0.170711	-0.349157	1.42945	1.9984e-15
Q3TN15	Q3TN15	0.352609	0.406126	-0.291463	-2.09981	2.1582	1.42399	-1.70983	1.75386	-0.187025	0.498372	1.09717	-0.0979802	0.31231	0.187351	-0.376383	1.69829e-15
Q3TN35	Q3TN35	3.90056	-0.41703	-1.49781	0.640927	0.676406	-1.72869	0.671725	-1.954	0.147374	-0.112243	-0.701544	-1.53119	-0.302512	-0.466504	0.522376	-5.01509e-15
Q3TN93	Q3TN93	2.91486	-0.357076	1.96499	-0.731602	-1.10149	0.257129	-0.194547	1.30183	-0.199016	0.156106	0.912747	1.8908	-0.0335084	0.00907814	0.374373	6.66134e-16
Q3TNH0	Q3TNH0	2.51259	0.888204	-0.810483	-0.459739	-0.960022	1.55711	-0.0719247	-0.604854	0.898458	1.73174	-0.820613	1.59463	0.354237	-0.392642	-0.841462	1.38778e-15
Q3TPD2	Q3TPD2	0.58516	0.536278	1.10883	-1.9767	0.51387	-2.1215	1.03999	-0.749741	1.29983	-0.0930276	0.083222	-0.750974	0.312958	1.37284	0.29344	-2.77556e-17
Q3TPD9	Q3TPD9	0.0329263	-2.08032	0.881627	2.16454	0.0734867	0.669868	-0.141258	-0.923984	0.731641	-1.06674	0.147183	0.295805	2.37751	-0.10945	-0.719172	-1.38778e-17
Q3TPZ5	Q3TPZ5	3.74844	0.253513	1.26941	-0.735588	-0.0393557	0.0561108	0.38638	0.893751	0.656625	0.787757	0.479803	0.060006	-0.533206	-1.1187	-0.350132	-1.22125e-15
Q3TQ07	Q3TQ07	-0.833125	1.50996	0.031344	0.95968	1.11435	0.177948	0.377093	1.28527	1.34407	0.899574	-0.578006	0.636742	-0.407414	0.0181732	-0.373133	-1.09635e-15
Q3TQV3	Q3TQV3	1.1841	0.929604	1.24151	1.53716	-1.66322	-0.991653	0.777067	-0.5105	0.913541	-0.319812	-1.27554	-0.518062	-0.0401409	0.633789	0.994634	-2.45637e-15
Q3TQY2	Q3TQY2	-0.053538	-0.213713	2.18988	-1.81628	0.28408	-1.5679	-0.604119	0.964486	-0.397253	0.66621	-0.668759	-0.117754	0.84625	1.03317	0.308961	4.996e-16
Q3TR40	Q3TR40	0.208432	0.94243	1.57007	-0.159772	-1.56781	-1.78803	-1.63353	-0.896192	-1.35428	-1.26505	-0.321509	-0.713456	-0.896805	-1.21225	-0.0063152	-4.996e-16
Q3TRG2	Q3TRG2	-0.887172	1.36734	1.67635	0.345451	0.16878	0.323719	-0.271031	1.1012	0.916331	0.237177	0.386178	0.464973	0.0849485	-0.241886	0.0575204	-1.38778e-16
Q3TRJ1	Q3TRJ1	2.14271	0.212974	-0.869031	0.359291	2.0506	-1.4813	-0.704867	0.528978	-0.46477	-0.322426	-0.00688705	-0.376108	0.289339	-0.586309	-2.70452	9.99201e-16
Q3TRX4	Q3TRX4	2.56415	-0.583309	-1.39487	-2.0948	-0.517666	-1.34568	-0.198367	0.788219	-1.20835	0.71675	0.543407	-0.231906	0.00242194	0.779204	2.44205	-2.27596e-15
Q3TS44	Q3TS44	-1.70337	0.869472	0.221372	-0.697264	-1.19085	0.0732256	0.914887	-0.773341	0.229348	0.0974298	-0.512997	-0.028955	-0.0830478	-0.239034	-0.123744	-9.71445e-17
Q3TSR1	Q3TSR1	-0.66981	-0.0625089	-0.361665	0.0671072	-1.55286	-1.51972	0.814583	-1.12748	0.483573	1.52914	-0.184849	-1.08569	-0.0922797	1.19838	0.00457557	-1.11022e-16
Q3TSV9	Q3TSV9	-0.21321	0.835898	0.472966	0.928848	-1.06123	-1.96868	1.65347	0.411724	0.923961	0.133	0.567702	-0.789777	-0.790217	0.10477	-0.394399	-1.19349e-15
Q3TT94	Q3TT94	-2.02017	-0.0822441	-0.0362531	-0.858564	-0.671908	-1.00196	0.67597	0.346055	0.199097	-1.03389	0.967991	-0.206361	0.497885	0.311785	-0.029494	1.60982e-15
Q3TTX2	Q3TTX2	-0.235495	-1.50206	-0.182228	1.60044	0.57704	1.30674	0.118517	-0.353065	-0.679653	-0.481232	-0.406279	-1.43041	-2.16264	-0.992601	1.25009	-3.21965e-15
Q3TTX5	Q3TTX5	-0.459048	0.212144	-1.29744	0.200014	0.222474	1.66664	-1.18136	0.0103881	0.450007	1.52469	-2.24908	-0.9903	-0.99033	0.226257	-1.45992	4.44089e-16
Q3TTY5	Q3TTY5	0.753888	0.998532	-0.793974	-1.16441	0.243536	1.2285	1.87421	-1.21724	-1.60966	1.22938	0.307041	0.873622	0.618321	-0.649277	0.863791	-6.59195e-16
Q3TU85	Q3TU85	-1.10803	0.592866	-0.501679	-0.988136	-1.07202	0.737539	0.196464	-0.31521	0.399598	-1.7713	0.570148	1.29226	-0.334946	0.833768	-0.148383	3.33067e-15
Q3TUE1	Q3TUE1	3.1955	0.407115	0.161586	-0.416748	-0.211149	-0.920331	0.706876	-0.837811	0.393466	-0.855591	-0.0462684	-0.475971	0.399108	-0.178212	-2.09859	2.05391e-15
Q3TUM0	Q3TUM0	-0.426658	-0.373567	0.760032	0.113318	1.31368	1.14036	1.80108	-1.35951	0.493164	-0.492038	1.1143	1.71725	0.389906	0.578623	0.176357	9.99201e-16
Q3TUR4	Q3TUR4	-1.30409	2.06081	-0.304023	-0.616654	-0.0939312	0.486452	-0.999667	0.61786	0.0696278	0.788372	-0.993659	-0.710371	0.427434	-0.569031	0.407318	-9.71445e-16
Q3TVI8	Q3TVI8	4.29448	-0.433621	1.02586	0.329535	1.02482	1.1114	0.12534	-0.552928	-0.0776339	-0.46381	0.0516346	0.708023	0.253763	-1.33383	-0.180575	-1.55431e-15
Q3TVJ8	Q3TVJ8	-0.721294	0.230964	0.366766	-0.314164	-0.630472	0.327303	-0.275608	1.42904	-0.313945	-0.205868	2.57859	-1.1817	-0.0789966	-0.361579	0.502176	3.95517e-16
Q3TVK3	Q3TVK3	-0.618154	1.36078	0.0125489	-0.465499	-0.607046	-0.521833	0.84557	2.30512	-0.219726	-0.77722	-0.357883	0.166297	0.852276	0.0233778	0.255478	1.22125e-15
Q3TVU9	Q3TVU9	-0.769344	-2.63915	-0.397261	1.85985	0.484643	-1.13842	-0.962033	-1.03744	0.743192	-0.0129368	0.65859	1.17161	-1.10145	1.00055	0.0667233	-5.13478e-16
Q3TVW1	Q3TVW1	1.0806	0.396696	0.920489	-1.70248	0.37474	-1.97352	0.0667254	-3.51051	0.698809	-0.227026	-0.399615	-0.650283	-0.129355	-0.390116	0.443615	-1.38778e-15
Q3TVW6	Q3TVW6	-0.179926	1.6637	-0.171687	1.35836	1.37988	2.30301	-0.956629	-0.267458	0.210925	-0.167752	0.320104	-1.36266	0.450596	-0.522349	0.318361	-1.64452e-15
Q3TW36	Q3TW36	0.149411	0.0771891	1.78969	-0.858646	0.362346	0.226059	-0.879907	-0.981339	-0.793428	1.89005	0.103512	2.10055	1.0765	0.516053	0.0541403	5.82867e-16
Q3TW74	Q3TW74	-0.881469	0.295593	1.10612	-1.1473	0.000689025	-1.19317	0.716819	-2.91509	-0.385084	0.12047	0.0178926	-1.18129	0.323685	-0.0972504	-0.0943028	-5.55112e-16
Q3TW96	Q3TW96	-0.480789	-1.92089	0.770151	1.74124	0.698968	0.202598	-0.675744	-0.218751	0.281675	-1.08181	-1.54122	2.06264	0.616352	-1.08539	0.306352	-1.36002e-15
Q3TWG5	Q3TWG5	-1.31576	1.16692	-0.853138	-0.0602557	-0.164237	0.47344	0.6542	0.598398	0.902439	-0.219663	-0.705322	0.703306	-1.5735	-0.217855	0.0568758	2.498e-16
Q3TX38	Q3TX38	-1.89585	-2.55637	-0.690761	-1.57479	0.874971	-0.0744332	-0.225043	-0.178608	0.385953	0.637965	0.708886	0.140428	0.0326433	0.213102	-0.396926	1.60982e-15
Q3TXS7	Q3TXS7	-1.44545	0.475824	-0.901188	-0.517268	-0.726899	0.378431	2.15768	0.217816	-0.0690109	-0.14212	-0.00447736	-0.19566	-0.32141	-0.63056	-0.160252	-8.32667e-17
Q3TXT5	Q3TXT5	2.05253	-2.02583	1.06523	-2.63282	-0.374811	-1.24244	-0.637447	0.414028	0.935179	0.0508752	0.146464	-0.367549	0.258742	-1.28232	-0.0666655	7.84095e-16
Q3TXT7	Q3TXT7	-1.65952	-0.363374	-2.24429	0.0331847	-0.187254	-0.84579	-0.557218	-2.1494	0.961744	0.930162	1.69373	-0.645732	0.0267644	0.224008	-0.377032	6.80012e-16
Q3TY56	Q3TY56	-1.48132	1.16961	0.178447	0.640394	-0.409815	-1.9677	-1.39411	-0.631163	0.496762	-0.724283	1.27743	-0.352052	-0.117614	-0.830214	0.350089	-8.88178e-16
Q3TYK4	Q3TYK4	-0.723341	2.51698	-0.243174	-0.54513	-1.00209	0.801165	-0.766868	-0.0309867	-1.00031	-1.35174	-0.393639	-0.217868	0.361228	0.0310393	0.0347534	1.83187e-15
Q3TZ02	Q3TZ02	-1.48826	0.619809	-0.209875	-0.565137	0.120002	-1.13392	1.65522	0.32817	0.310734	0.535869	-0.14812	0.769277	0.0965041	0.746519	-0.0310873	3.46945e-17
Q3TZ05	Q3TZ05	3.98871	-1.41626	0.421482	-1.09875	0.454891	-0.759748	1.2398	-0.38193	1.14199	-1.06988	0.156436	-0.118219	0.118449	-1.00397	0.786394	-2.66454e-15
Q3TZZ7	Q3TZZ7	-0.0760212	-1.76168	0.163306	0.334485	0.316729	-0.28667	-0.0394498	0.18132	-0.049261	-0.545111	-0.356811	1.96462	3.52013	-0.744224	0.186556	4.16334e-16
Q3U0S6	Q3U0S6	-1.19957	0.953344	-0.834302	0.230732	-0.0920401	1.59875	1.09797	-1.06435	0.873334	0.165374	-0.589186	-0.867708	-0.653136	0.25697	-0.701842	5.27356e-16
Q3U0T9	Q3U0T9	-1.04052	0.871535	-0.951207	-0.925268	0.632278	1.58845	1.48834	0.807879	-0.323938	-1.25918	0.490948	-0.467935	-0.410017	-0.583784	-0.3144	1.06165e-15
Q3U0V1	Q3U0V1	2.34085	2.59773	-0.96049	-0.582845	-1.04966	0.147278	0.910577	-0.734497	0.991895	0.34978	-0.349513	0.181474	0.0929551	-0.62113	0.355496	-1.66533e-16
Q3U0Y1	Q3U0Y1	0.588112	-0.939967	1.08558	-0.791433	-0.390465	1.52864	0.946482	0.357896	1.22792	0.806339	1.88737	0.247779	0.376789	0.976292	-0.0107221	1.63064e-15
Q3U125	Q3U125	-0.694232	-1.56339	0.836208	1.91056	-0.50767	-0.159014	-1.58684	0.11851	-1.14267	-0.238346	-1.65043	-0.301522	-1.57237	-0.300828	-0.0985122	-1.05471e-15
Q3U1J4	Q3U1J4	-1.06689	0.364543	0.931013	-1.53575	1.20243	-0.543425	0.624927	1.15355	-0.777923	-0.77377	0.398748	-1.24115	-0.642037	-0.793373	0.0749163	-2.77556e-16
Q3U1Q4	Q3U1Q4	0.44583	0.438349	2.24366	-0.546034	-0.63134	-2.16884	-1.39773	-0.573189	1.02695	-0.127834	-0.213784	0.267531	0.408442	1.49385	-0.21348	1.83187e-15
Q3U2G2	Q3U2G2	-0.744211	1.68854	0.385703	-0.132575	-0.995923	0.437154	1.58186	-0.195447	0.0449517	-0.584421	-0.347977	-0.242841	-0.391973	0.447415	0.13202	7.35523e-16
Q3U2G9	Q3U2G9	-0.627181	2.11965	0.337948	-1.07643	2.00911	0.167373	-1.69502	0.0682268	-1.018	0.195382	-0.509065	-0.798191	0.849789	-0.195399	-0.25676	7.00828e-16
Q3U2V3	Q3U2V3	0.115178	1.55506	0.0250202	-0.825519	0.278815	0.0924842	-0.740672	-1.07546	2.27294	1.40978	1.71766	-0.148479	-0.0368887	0.343761	-0.0310303	-1.11022e-16
Q3U2W2	Q3U2W2	-0.75925	0.856838	1.50312	-0.687545	-0.519099	-1.87144	-0.572735	-0.194506	0.126553	-1.59041	0.670045	-1.3125	-0.743536	-0.7683	-0.0103598	-2.77556e-16
Q3U335	Q3U335	0.291145	-0.152503	0.651377	-1.48857	2.05108	-0.122311	-0.0876843	2.19867	0.852138	-0.844721	1.0581	-0.982861	0.0487738	0.0832834	0.0656058	2.35922e-16
Q3U379	Q3U379	2.86039	-0.820998	0.226807	-0.866456	-0.375595	1.61949	-0.746385	0.396474	1.74737	-2.48048	-0.0595287	-0.600375	-0.357763	0.656656	-0.145118	2.77556e-15
Q3U3F6	Q3U3F6	2.33027	1.18601	-1.91231	1.22997	0.766213	-2.34871	-1.59465	1.1386	-1.14515	-0.330078	-0.897456	0.077235	0.753298	0.536148	-0.818863	1.66533e-16
Q3U3J1	Q3U3J1	-1.95833	-2.50755	0.316261	0.409104	-0.461257	-0.0324752	0.320491	-0.581639	-0.831988	0.225485	0.162408	0.13657	-1.18058	-0.280855	-0.463653	-5.55112e-17
Q3U422	Q3U422	3.64792	-1.73261	-0.272741	-0.801811	-0.0124375	-0.544523	0.169706	-1.07107	-0.000121978	-1.31082	0.0876464	-0.0732223	-0.330553	-2.42761	0.478898	-2.13718e-15
Q3U489	Q3U489	1.35762	-2.45252	-0.720732	-0.0671776	1.4411	-0.0903464	-1.03283	-0.0282732	0.198793	-0.481142	-1.25115	1.69341	-2.38223	-0.506069	1.00477	-1.3739e-15
Q3U4F0	Q3U4F0	1.46949	-0.781178	1.3597	-0.733901	2.18989	-1.31878	0.0350972	0.521134	0.500431	-2.28105	-0.747989	0.29962	1.47829	1.54484	-0.580964	1.16573e-15
Q3U4H0	Q3U4H0	-0.682687	0.89688	-1.00799	1.2953	-0.545304	-0.524416	1.24963	-1.4726	-0.56461	-2.31047	0.0460392	-0.412923	0.760439	-0.556825	0.538335	-1.38778e-15
Q3U4Z7	Q3U4Z7	-1.93954	0.924066	0.750653	-1.0338	0.183786	-0.415279	0.500537	-0.130143	0.340596	-0.806607	0.00648953	-0.280088	-0.432761	-0.479484	0.0872879	6.93889e-17
Q3U548	Q3U548	0.857986	1.1134	0.97899	1.96455	0.163356	1.50107	0.751651	-0.599229	1.67406	-0.15268	-0.183805	-0.298596	-0.602772	0.262426	0.2205	-1.55431e-15
Q3U5B1	Q3U5B1	3.257	0.204367	1.03171	0.184736	-1.42989	1.32329	-0.804474	-0.530832	0.566626	0.774493	0.789461	1.25145	0.526423	0.668153	-0.440277	2.05391e-15
Q3U6L3	Q3U6L3	-1.37712	-1.39322	-0.197014	1.28634	-0.094625	0.190909	-0.327363	-0.695093	-0.201389	2.08784	-1.22203	0.754748	-0.00921626	-0.17129	0.0608637	-2.27596e-15
Q3U6T2	Q3U6T2	-0.738694	0.0229508	-0.25075	0.488883	1.31407	-2.84692	-1.70305	-0.572407	-1.43378	-0.287744	0.000274879	-1.56293	0.939202	-0.590761	0.0417031	-2.33147e-15
Q3U6X6	Q3U6X6	0.299624	-0.125747	0.693582	0.927864	-2.48572	-0.637612	-0.548779	1.09563	-0.802605	-1.70911	-1.36279	-0.83152	0.255998	1.15172	0.471711	9.22873e-16
Q3U6Y0	Q3U6Y0	-1.64825	1.23249	-0.682179	-0.72513	-0.858981	-0.18951	0.386207	-0.0195077	-0.198485	0.8748	-0.497335	-0.292543	-0.198597	0.117667	0.478793	-4.16334e-16
Q3U716	Q3U716	1.31644	1.31729	0.502918	2.38985	1.37808	-1.31187	0.410556	0.696484	0.237032	1.03692	0.271073	0.425058	-0.336096	-0.652955	1.5547	-4.63518e-15
Q3U741	Q3U741	-1.03521	2.04822	-0.852102	-0.866842	0.251882	-1.42462	0.275566	-0.15339	-1.67701	0.377349	-0.0409697	-0.00116755	0.0725748	-0.228014	0.420751	-9.14199e-16
Q3U7R1	Q3U7R1	-0.469422	0.368122	1.97095	-0.408341	1.32738	0.104212	-0.625151	-0.27329	0.864198	-0.230471	-0.447038	1.0585	-1.75482	-0.102593	0.365318	-4.44089e-16
Q3U7Z6	Q3U7Z6	-0.679234	0.970318	-0.102875	0.741256	-1.52459	-0.898285	1.29424	0.148154	0.504365	0.864521	-0.749484	0.436681	-0.703231	0.26925	0.168634	-5.96745e-16
Q3U893	Q3U893	0.297558	0.940393	2.25337	0.890027	-0.0821122	0.348366	-1.74396	-1.93118	-0.219467	-0.186452	-0.829523	0.377899	-1.15156	-0.0418432	-0.0117094	-7.77156e-16
Q3U8X1	Q3U8X1	-2.05737	1.13042	-0.486939	1.08807	-0.325818	-0.847204	0.23962	-0.574136	-0.609108	0.102877	0.0326721	-0.289205	0.187601	-0.451599	0.424445	-2.63678e-15
Q3U8Y1	Q3U8Y1	-1.50567	1.28577	-0.935834	-1.12057	-0.336077	-0.583415	-0.64064	0.113582	1.40601	0.201086	-0.231083	0.546888	1.57524	-0.97114	0.134055	-3.88578e-16
Q3U926	Q3U926	-1.5196	-0.628066	-0.115737	0.311411	0.942671	-1.76839	-1.29341	-1.12422	0.909731	-0.700252	-0.89505	0.141371	-1.87847	-0.288656	-0.279735	-1.15186e-15
Q3UAF1	Q3UAF1	-0.9377	2.77483	-0.583828	-0.454952	0.64023	-0.305583	0.0470474	0.596673	-0.395046	0.367842	-0.0864157	0.279838	0.209461	0.218357	-0.0753764	1.94289e-16
Q3UBS3	Q3UBS3	2.16535	-1.47	-2.14875	0.769922	0.388148	1.38443	0.127437	0.124992	0.353308	2.13253	-0.709603	-0.911793	-0.715857	-1.06467	-1.53737	-8.88178e-16
Q3UBU9	Q3UBU9	4.93971	-0.500315	-0.144211	-1.02376	0.112189	0.142738	0.148879	0.356115	0.150555	0.169042	0.269711	0.021413	0.147887	0.705414	-0.525343	1.11022e-16
Q3UBX0	Q3UBX0	-0.646156	1.30316	-1.23554	-0.36485	0.74342	1.51426	2.01195	-0.183853	-0.95363	-1.28167	0.179122	0.144334	0.412814	-0.412659	0.224949	2.77556e-17
Q3UC67	Q3UC67	-1.69395	-1.36072	-2.01376	0.770171	-0.323819	0.548056	-0.535439	-0.315505	1.1873	0.78031	-1.00403	0.731526	-0.734757	-0.11262	-0.144746	4.71845e-16
Q3UCV8	Q3UCV8	0.574507	1.2012	-0.126341	0.645147	-1.41237	-0.982544	1.15991	-1.37751	1.35882	0.76972	-0.164462	1.02163	0.912848	0.568268	-0.168349	5.55112e-17
Q3UCW0	Q3UCW0	-1.12108	0.750467	1.59261	-0.182734	0.124312	0.524792	-1.23663	0.683931	-1.76743	-0.266944	-0.508216	-0.981422	-0.711297	-0.404567	0.288026	-2.22045e-16
Q3UD03	Q3UD03	-1.15632	-0.255936	-2.80349	-0.815286	-0.475938	-0.418398	-0.830427	1.50259	0.060735	1.17307	-1.64515	-0.761751	0.618742	-0.797919	-0.154582	2.22045e-16
Q3UD67	Q3UD67	-1.22923	1.7698	1.13603	0.570786	-0.473499	0.303253	0.116784	-0.812496	0.0551597	-0.52314	0.807686	-0.464855	-0.0208564	0.188937	-0.0253195	-1.11022e-16
Q3UDB3	Q3UDB3	0.523665	-1.02911	1.10255	-0.811935	-0.350977	1.46022	0.978913	0.321949	1.1565	0.680921	1.98742	0.323984	0.353494	1.03159	-0.0417888	1.34615e-15
Q3UDE2	Q3UDE2	0.263698	1.27999	-1.28276	-0.88072	1.29556	1.28025	1.39898	0.614521	-1.67571	-2.30087	0.0624661	-0.368212	-0.31468	0.327285	-0.14604	1.249e-15
Q3UDF3	Q3UDF3	-0.48698	1.41217	0.409536	1.23289	0.624921	0.0856264	1.5492	-0.618184	-0.311312	0.047461	0.491907	-0.698074	-0.545065	1.75803	0.106819	-1.05124e-15
Q3UE92	Q3UE92	0.373214	2.79167	-0.378834	-1.15955	1.34285	-0.642041	0.483195	0.167958	0.122288	0.60048	-0.440415	0.98865	-0.543849	0.766428	0.0826499	2.77556e-16
Q3UEI6	Q3UEI6	4.56708	-0.540514	-0.883714	-0.439706	-0.520084	0.51558	-0.381758	-0.102355	0.117305	-0.552654	0.0249781	-0.169316	0.139497	-1.01293	-0.87098	-2.77556e-17
Q3UEM7	Q3UEM7	-0.452268	0.216827	-1.0052	0.808507	-1.06245	2.42393	-1.30964	0.278447	-1.41931	1.03855	0.239286	-0.791973	-1.26968	-0.36712	-0.206641	3.88578e-16
Q3UF75	Q3UF75	0.692949	-1.3823	-1.16909	0.570924	1.56808	-0.880537	-0.310328	0.576048	-1.9199	2.28735	-1.25845	-2.04456	0.447881	-0.585884	0.436313	-3.9968e-15
Q3UGB5	Q3UGB5	-1.17885	-1.76587	-1.08121	1.63221	-0.300024	-0.230222	0.411222	-0.09544	1.34899	-0.640228	1.19585	1.98823	0.00673112	-0.378753	-0.744289	6.66134e-16
Q3UGC7	Q3UGC7	2.81817	1.02792	-2.15462	-0.0392683	-0.263621	0.355061	1.30589	-0.847533	1.71391	-0.442057	-1.19412	-0.423654	-0.223737	-1.16892	-0.476099	-1.4988e-15
Q3UGC8	Q3UGC8	-2.0445	-2.61302	-0.0553783	0.57015	0.0751159	0.0545722	0.395798	0.0637096	0.440839	0.182814	0.293457	-0.602101	-0.69592	-0.201575	0.0416995	-9.99201e-16
Q3UGI7	Q3UGI7	3.67465	-1.69543	1.04361	-0.90573	-1.4833	-1.07197	0.0991079	0.0454091	-0.979778	0.330392	1.50833	-0.476119	0.0162609	0.885465	0.0567557	8.98587e-16
Q3UGR5	Q3UGR5	-1.61592	-0.566937	1.3375	-0.985546	-0.601575	0.0393669	-0.277132	0.817872	-0.283269	0.834588	0.689476	0.365042	0.409675	-0.0065637	0.208923	1.58207e-15
Q3UGT9	Q3UGT9	-1.48823	1.12751	0.747407	0.907789	0.549395	0.126889	-0.614165	0.945031	0.606442	-1.29903	0.036447	-0.222546	-1.19642	-0.226577	-0.141166	-7.21645e-16
Q3UGU1	Q3UGU1	3.73303	0.32175	1.18283	0.0739578	0.622356	-0.0958974	-0.165581	-0.35177	0.61546	-0.452352	-0.304454	-0.0328314	-0.219187	-0.639724	-1.68838	6.66134e-16
Q3UGX2	Q3UGX2	-1.26529	-2.45751	-0.0440055	1.16108	0.821785	0.785795	-0.354035	-1.23417	0.782642	-1.26857	0.210379	1.07654	1.51716	-0.217345	-0.41403	9.15934e-16
Q3UH59	Q3UH59	-0.478444	-1.02224	0.142658	-1.66859	1.51723	0.5093	-1.84525	0.483913	1.23938	-0.573139	-1.07775	1.05679	-1.40148	-0.166399	-0.209703	1.38778e-15
Q3UH68	Q3UH68	0.400474	0.110143	1.46876	1.06496	-0.656627	-1.39081	1.37575	-0.631776	1.89346	-0.51908	0.603529	-0.504745	0.551734	0.644327	0.613616	-1.63758e-15
Q3UHB1	Q3UHB1	-0.891849	0.65478	1.49381	-1.72764	-0.219753	-1.01458	-0.163981	-0.478038	0.659836	-0.662333	0.545755	-0.770691	0.538196	0.922776	0.250972	1.22125e-15
Q3UHJ0	Q3UHJ0	0.0290907	0.941829	1.20467	0.271856	-1.83829	-1.94775	-0.754613	0.624201	-1.693	-1.25924	-1.24308	0.475045	0.386399	0.00386264	0.29101	8.32667e-16
Q3UHK5	Q3UHK5	-2.37299	-0.898363	-0.710101	0.622731	-1.2487	0.234222	0.549112	-0.235338	-0.209735	0.103643	0.379781	-0.0835001	0.603762	-0.249812	-0.358154	8.32667e-16
Q3UHZ5	Q3UHZ5	-0.487619	-1.99533	0.977618	0.724813	-2.11721	-0.337038	-1.18116	1.06415	-1.56297	-0.474956	-0.682092	-1.04047	-0.402506	-0.637139	0.0581331	4.44089e-16
Q3UIA4	Q3UIA4	-1.30468	-1.65988	0.00729195	-1.14416	-0.303247	0.33935	0.563161	-0.397092	-0.488227	-0.929924	-0.468824	1.33735	2.19084	-0.838517	0.0752685	1.61589e-15
Q3UIB5	Q3UIB5	-0.389873	-1.86381	-0.52308	0.483766	-0.642669	0.337417	1.00024	-1.27863	-1.24509	-1.12791	-1.32153	-2.10895	0.320432	0.17243	0.957462	-1.55431e-15
Q3UIJ9	Q3UIJ9	-0.746053	1.08963	0.380228	-0.9648	-0.512465	-0.157435	-1.59103	1.43153	0.546181	-1.35184	-0.572188	-0.786919	-0.930115	-0.708209	0.996963	-1.08247e-15
Q3UIK0	Q3UIK0	-2.16075	-0.175336	0.561453	-1.08151	0.0478751	0.71162	0.0756946	0.111656	0.0651556	-0.417985	-0.29218	0.187186	-0.257222	0.085073	0.135719	1.20737e-15
Q3UJ89	Q3UJ89	-2.40491	-0.399795	-0.785355	-0.692747	-0.286304	0.0150838	-0.362806	-0.344395	-0.246575	-0.56047	-0.989926	0.677318	-0.854959	-0.117249	-0.248797	1.79023e-15
Q3UJB0	Q3UJB0	2.6553	-1.4341	0.826366	-0.988617	0.433383	-0.811167	0.437781	1.52	0.56935	-1.37989	0.125054	-0.871011	0.63309	2.63823	0.950477	7.49401e-16
Q3UKM0	Q3UKM0	-1.4907	-1.30665	-0.0774164	0.247346	-1.06626	0.719003	-0.617421	0.636996	-1.60911	0.830032	-1.01149	-0.897878	-0.988424	-0.590284	-0.176996	-3.33067e-16
Q3UKS6	Q3UKS6	2.26372	-1.59169	-0.625787	-0.80955	-1.43112	0.274111	1.62228	-1.18101	1.62655	-1.49361	-0.316995	0.478181	-0.490726	-0.0380311	0.175076	-3.33067e-16
Q3ULF4	Q3ULF4	-0.0413524	-1.72251	1.01983	-0.0991446	2.56179	0.00722742	-0.712276	0.0277639	-0.835101	1.28162	-1.14978	0.526469	-1.23727	1.425	0.0449583	-4.996e-16
Q3ULF7	Q3ULF7	-1.20576	1.46366	1.25256	-0.627519	1.61457	0.466793	0.0770286	0.711199	-0.496575	0.0923796	-0.0575417	0.82244	-0.396304	0.00443037	-0.268861	1.44329e-15
Q3ULL5	Q3ULL5	-1.72049	0.799116	-0.293731	-0.697712	0.832897	-1.41788	-0.532654	-1.58999	0.645536	1.02193	0.927268	-1.37314	0.178527	-0.083731	-0.551039	-9.4369e-16
Q3UM45	Q3UM45	-1.29886	-1.24237	1.87244	0.0827603	-0.735512	0.511279	0.085397	-1.76689	-0.231362	-0.0324896	-0.690033	-0.11906	0.325126	0.299305	-0.351644	1.16573e-15
Q3UMM1	Q3UMM1	-0.514567	2.44566	0.0795491	-0.433112	-0.445436	0.965325	0.0172398	-0.611905	0.628829	0.778293	0.0290981	0.638881	-0.182568	0.247855	0.174631	4.996e-16
Q3UMR5	Q3UMR5	0.147227	0.211178	1.46329	-0.362009	-0.40906	-0.955996	0.449458	2.19207	0.469527	0.119072	-0.0492288	0.313313	-0.751853	-1.76248	0.918618	-1.50574e-15
Q3UMT1	Q3UMT1	3.90427	-2.37728	0.291525	0.399223	-0.327377	-0.586718	1.02771	-0.734928	0.269678	0.0674255	-0.241585	-0.17438	0.0825643	1.00202	2.2762	-2.68015e-15
Q3UMT7	Q3UMT7	-1.45781	0.938221	-0.924429	0.63727	-1.01013	-0.16859	1.35497	-0.641459	-1.31073	0.413952	-0.827481	0.150806	0.0858851	-0.683469	-0.0749465	-3.60822e-16
Q3UMU9	Q3UMU9	3.78086	-0.405889	0.573677	0.343281	0.635757	-0.586635	0.7306	0.391576	1.27619	1.01768	1.07175	0.755554	-0.639765	-1.24267	-0.235498	-2.72005e-15
Q3UN19	Q3UN19	0.894432	-2.6877	0.464024	-0.547572	-0.560628	1.01298	0.088167	0.442765	-1.62479	0.923801	-0.963395	0.895348	-1.89226	-0.737633	-0.166082	3.33067e-16
Q3UNG1	Q3UNG1	0.958562	1.48565	-2.18033	-0.0155261	1.08916	-2.44462	-1.03101	-0.359669	-1.23483	-0.942243	-1.84105	0.543768	-0.695368	0.559795	-0.119314	3.33067e-16
Q3UNK1	Q3UNK1	-0.433337	0.873794	0.611254	1.20967	-0.0244139	-1.71271	1.37634	-0.510458	1.00004	-0.333441	-1.94361	0.460576	0.740631	-0.0812707	-0.0913672	-1.80411e-15
Q3UPA3	Q3UPA3	-1.87764	1.28927	0.240564	-0.181723	0.337249	0.227258	0.362334	0.645338	0.132179	-0.710627	0.374787	0.633992	0.196654	0.0383451	0.170542	9.99201e-16
Q3UPG6	Q3UPG6	2.48647	0.610179	0.624894	0.303392	-2.37837	-1.38385	-1.15494	0.974641	-0.706595	-0.00368452	-1.17346	0.606986	-0.380592	1.74358	0.00431575	1.77636e-15
Q3UPH1	Q3UPH1	2.03374	0.550327	-0.930499	2.70289	2.22384	0.565208	-0.567252	-0.145566	0.866778	0.599106	-0.765835	1.0936	-0.912683	-0.329383	1.27912	-4.21885e-15
Q3UPK6	Q3UPK6	-0.26428	0.926565	0.372435	-0.0475464	0.11685	2.45414	0.405974	-1.33194	-0.870975	-0.220753	-0.682129	1.67093	0.563901	-0.091384	-0.0420512	1.58207e-15
Q3UPL0	Q3UPL0	-0.886167	1.69397	1.30169	1.30544	0.415775	-0.220073	0.705106	-0.200751	-0.221001	-0.759221	0.462671	0.356468	1.01336	-1.02893	0.217837	-1.9984e-15
Q3UQ28	Q3UQ28	-0.554302	1.63959	-0.988723	-0.978204	-1.42752	-0.846099	0.67221	0.882688	-0.663033	-1.24913	-0.610038	-0.142531	0.60253	0.397967	0.614456	6.38378e-16
Q3UQ34	Q3UQ34	-1.67333	-1.1981	1.17788	0.714354	0.235568	0.57543	0.763175	0.045177	-0.843904	1.07673	1.63687	-0.544309	0.325935	-0.377749	-0.494136	2.77556e-16
Q3UQH3	Q3UQH3	1.46763	0.591534	-1.54766	1.58985	2.72735	-2.12875	-1.49983	0.0171688	-1.55815	0.0934897	-0.21114	-0.0798441	0.626245	0.506244	0.135863	-2.55351e-15
Q3UQT4	Q3UQT4	0.0238348	-0.151019	1.74656	2.36633	1.04023	1.40321	-0.271634	-0.358067	1.33816	-0.600163	-0.403631	0.158098	0.411219	-0.187868	-0.00222535	-1.83187e-15
Q3UR53	Q3UR53	3.20984	-0.592913	-1.17312	-0.250118	-0.905152	-1.63065	1.43598	0.930362	0.750279	0.71025	-0.642813	0.740661	0.373931	1.33239	1.62217	-1.4988e-15
Q3URE1	Q3URE1	0.517153	-0.105688	-3.40454	-1.42952	-0.204112	1.53173	-3.20658	-0.249052	2.42672	-0.287458	-0.860799	-0.700032	1.66627	-0.358478	0.13485	9.22873e-16
Q3URZ9	Q3URZ9	1.21587	2.42795	1.81725	0.0987773	0.380297	0.817675	-0.234315	-0.830913	0.187929	0.748401	1.00214	0.408382	-0.282719	0.00359966	0.354526	-7.21645e-16
Q3USI2	Q3USI2	2.7488	-2.91182	1.69245	-0.289909	-0.400814	-1.10516	-0.260705	-1.60528	-0.157373	-1.55598	0.296545	0.902175	-0.26773	0.411919	0.365475	5.55112e-17
Q3UT23	Q3UT23	-0.640741	1	0.806742	2.24246	0.398023	-1.99391	-0.172782	-1.77187	0.201445	-1.03131	0.00798484	0.0764583	0.20477	0.150002	-0.0591692	-2.10942e-15
Q3UTR7	Q3UTR7	0.0597831	0.635119	-0.684658	-0.665958	0.968618	-1.37937	-0.0566669	2.01666	-0.989612	2.33938	-0.53037	0.560935	1.06591	0.232282	-0.14635	-2.22045e-16
Q3UUB1	Q3UUB1	-0.926123	-1.86072	1.63048	-0.805837	1.54719	0.936272	-1.10221	0.261414	0.535593	-0.100875	-0.691143	0.679199	-0.564965	-0.218365	-0.316139	7.49401e-16
Q3UUI3	Q3UUI3	-0.237048	0.49325	-1.33163	0.751734	-0.328253	-1.16605	1.2547	1.33342	1.13262	0.829093	-1.0197	1.74046	0.351201	0.0122644	-0.0828056	-2.498e-16
Q3UV11	Q3UV11	1.00605	1.90847	0.0180523	-1.17646	0.96819	1.78391	1.75552	-1.09871	-0.794815	0.436588	0.236335	0.368508	-0.484097	-0.364664	0.477721	-5.96745e-16
Q3UV17	Q3UV17	1.44966	0.95097	0.912778	-1.6249	0.824489	1.56292	-0.282871	-1.09929	-1.22482	1.73336	1.01963	1.31991	0.547448	-0.271822	0.634502	-4.30211e-16
Q3UVL6	Q3UVL6	1.15408	-1.88047	-1.12084	0.746594	-1.75609	-1.56002	0.360803	0.144184	-0.151206	-0.582911	1.69584	0.310797	0.787073	2.85142	0.425429	1.60982e-15
Q3UVN5	Q3UVN5	-0.578376	-0.303514	1.23914	-0.619242	-1.90866	1.18504	1.08013	0.121513	-0.8263	-0.131675	0.0769563	-0.0441126	-0.133675	0.484511	-0.469646	1.58207e-15
Q3UW53	Q3UW53	1.00184	1.19641	0.751601	2.58834	0.346945	-1.73354	-1.29406	1.68285	-0.558384	-0.618172	-0.31007	0.374384	-0.7911	-0.621873	0.915692	-2.94209e-15
Q3UW56	Q3UW56	-0.93271	0.728431	2.19035	-0.132804	-0.653082	-1.5316	-1.09658	-0.243154	0.00827558	-0.0136863	-0.176987	0.604019	0.927103	0.196172	0.317128	-1.66533e-16
Q3UWW9	Q3UWW9	-1.3542	1.58301	0.76766	0.854681	0.994871	0.469511	0.284814	-0.595779	0.985596	-0.455194	0.734215	-0.517812	0.401094	-0.250734	-0.356717	-6.66134e-16
Q3UX10	Q3UX10	0.262203	-0.577825	-1.99645	0.155926	-0.00623919	0.514902	-0.967426	-0.658014	-1.06612	2.17897	-1.93837	-2.27882	0.347093	-0.680765	-0.691452	-1.88738e-15
Q3UY05	Q3UY05	2.04206	-3.2662	-0.0622011	-0.463908	0.442274	1.81987	0.819095	0.233806	0.998307	0.219628	0.539904	0.863496	-0.233749	-1.18058	0.633573	-1.31839e-15
Q3UY43	Q3UY43	-1.51309	0.812433	1.28484	0.491832	-0.898894	-1.04129	0.163211	-0.211995	-0.570876	0.852807	-0.672078	-0.999183	-0.0591363	-0.853852	-0.325532	-7.77156e-16
Q3UY68	Q3UY68	2.00005	1.16853	1.59384	-0.481075	-1.83576	-0.00212165	-1.64774	0.0870461	-1.85219	0.640223	-0.49204	-0.145945	0.187565	0.659663	-0.792463	1.35308e-15
Q3UYP2	Q3UYP2	0.496291	1.6633	-0.939471	0.66679	-0.0870235	2.27306	1.31097	0.00244084	-1.38771	-1.68193	-0.51004	0.395868	-0.165869	0.0312178	-0.501264	1.83187e-15
Q3UZA1	Q3UZA1	1.95835	-0.325838	1.66164	0.395382	1.47976	0.413004	-1.14263	-2.51606	-0.328355	2.06499	-0.741486	-0.336387	-1.01929	-0.495872	0.531746	-3.46945e-15
Q3UZG4	Q3UZG4	-1.5165	-0.875813	-1.59101	0.808018	0.252075	-1.14693	-0.608022	-0.0328127	2.03252	-0.0353436	0.958708	-0.453948	1.59039	-0.0462337	0.844405	-2.68535e-15
Q3UZV6	Q3UZV6	0.409635	1.1982	1.73502	-0.583565	1.90317	0.00392619	-0.209703	1.84703	0.490006	-0.438496	0.615374	-0.703472	-0.096862	0.212775	0.0291824	-8.04912e-16
Q3V0K9	Q3V0K9	-0.701107	2.795	-0.731248	-0.308578	0.382248	-0.548729	-1.08482	0.566137	-0.380236	0.508306	0.0388008	1.00496	0.0438314	0.397997	-0.300785	1.4988e-15
Q3V100	Q3V100	-2.33922	-0.596035	-0.104198	-1.34107	-0.860535	-0.109178	-0.377371	-0.317566	-0.325578	-0.404914	-0.679179	-0.414287	-0.132201	-0.514848	0.0075843	5.55112e-16
Q3V117	Q3V117	-0.712781	2.21737	-0.637445	-0.914	-1.55563	-0.68485	0.0173974	0.570654	-0.179543	-0.0428021	-0.207548	-0.430642	-0.166388	-1.10727	0.199973	7.63278e-17
Q3V2K0	Q3V2K0	-1.75421	-1.84357	0.51299	-1.80697	0.461448	0.120325	-0.578179	0.647073	0.0221432	0.0246605	-0.169151	-0.495462	-0.461838	-0.0723001	0.0370441	9.99201e-16
Q3V384	Q3V384	-1.95735	-0.150334	0.11605	-0.14599	-0.0985287	1.1014	0.0791409	0.808618	1.1579	0.221515	0.723364	-0.0662098	-0.0289377	-0.184795	-0.039885	1.09635e-15
Q3V3R4	Q3V3R4	1.02566	-0.434102	-0.51399	-1.05167	-0.137192	-1.62595	1.17068	-1.38224	0.694982	2.2772	-1.62196	-1.22262	-0.299457	-1.08469	0.0224119	-2.9976e-15
Q3V3W7	Q3V3W7	0.555817	0.948292	0.948729	-0.347135	-2.08424	-0.490088	0.774946	-0.0977817	-0.553861	0.932567	1.502	0.106005	-1.31828	0.679227	-0.281254	9.36751e-16
Q3V406	Q3V406	0.572474	-1.63748	-0.00912255	-1.29142	-0.433447	0.74288	0.171138	-0.303104	1.73978	0.146401	-1.20855	0.398021	-1.67833	1.55683	0.371286	1.3739e-15
Q499X4	Q499X4	0.0388673	2.53924	-0.631948	1.56267	0.050929	-1.13211	0.0841826	-0.921492	-0.413431	0.0771582	-0.519853	0.672009	0.113741	1.1838	-0.153457	-9.4369e-16
Q4FJK0	Q4FJK0	-1.99427	-2.81106	-1.13191	-0.0189351	-0.945304	0.0209319	-0.414372	-0.252766	0.118954	0.611477	0.37458	-0.266244	-0.111596	0.0340185	-0.266102	1.22125e-15
Q4FJK3	Q4FJK3	-1.81897	-0.0445104	-0.609285	-0.615041	1.1583	0.809716	1.58313	0.428031	-1.27179	-0.746166	-0.0467868	-0.561142	-0.610129	-0.447565	-0.0823957	-5.82867e-16
Q4FJR0	Q4FJR0	-1.29126	-1.53334	-0.0747795	-0.19937	1.22637	0.670229	0.967226	-0.534121	-1.59145	-1.06924	1.01358	0.947675	2.06802	-0.676573	-0.708297	1.30104e-15
Q4FK11	Q4FK11	3.05416	-0.486544	-0.480941	0.212044	0.845651	-0.327703	-0.00812804	0.00683075	-0.0446249	-0.674879	-0.184943	-0.113953	-0.627209	-2.60087	2.9323	-5.93969e-15
Q4FK36	Q4FK36	-0.254622	2.45968	-1.44877	0.345528	-0.201258	-2.05622	0.606282	-0.550913	-0.197852	-0.0623333	-0.486534	0.615665	0.24735	0.12474	0.0124559	-3.88578e-16
Q4FK49	Q4FK49	-0.868354	1.81604	0.0349884	-1.47549	1.10384	0.654029	-0.439575	1.06405	0.924562	0.136141	0.347745	-0.139367	0.302885	0.470081	0.0496761	4.16334e-16
Q4FK57	Q4FK57	0.0869777	0.55807	1.29965	-2.12127	1.40827	-1.59374	-0.0218061	-2.14569	0.904835	-0.757013	0.17325	-1.33939	-0.0680953	0.0758707	0.0583641	-6.66134e-16
Q4FZE8	Q4FZE8	1.40786	0.673409	2.02624	-1.67705	-0.630815	-0.884217	-2.13009	-1.2116	0.625312	-0.884432	0.610553	-0.526954	-0.550555	-0.803747	-0.38595	0
Q4FZG7	Q4FZG7	3.19175	-1.54417	-0.510523	-0.305486	0.00626418	-0.296999	0.27816	-0.230887	-0.0898386	-0.709691	0.825818	0.0644288	0.260993	-0.86762	-2.29598	1.41553e-15
Q4FZK2	Q4FZK2	-1.64553	1.96507	-0.211463	-0.392067	-0.569913	-0.753247	0.239354	0.22094	-0.24715	-0.353032	0.0602409	-0.244853	-0.514003	-0.0725421	0.150032	6.80012e-16
Q4KL41	Q4KL41	0.751088	0.90934	0.27485	-0.203993	0.0185405	-1.52325	-0.44887	-1.10322	0.94718	-1.25	-0.708407	1.52611	-2.16132	1.06738	0.651437	8.88178e-16
Q4KL76	Q4KL76	4.63795	-2.506	-0.160095	-0.662543	-0.283843	-0.341141	0.152606	0.345688	0.236936	0.222843	0.137406	-0.910682	-0.301164	0.0944872	0.640824	-1.44329e-15
Q4LDF6	Q4LDF6	0.701583	1.88638	2.57119	-0.274205	0.186916	-0.564988	-0.545515	0.339498	-0.215491	1.05237	0.654902	0.122031	0.565428	0.0518334	0.163156	-5.82867e-16
Q4QRK2	Q4QRK2	-0.167198	-0.985234	0.982451	-0.603269	0.0670403	-1.08563	0.616946	0.152849	2.03151	-2.04255	-0.744348	-1.22516	0.781348	0.853131	0.251097	-9.71445e-16
Q4U4S6	Q4U4S6	1.18767	2.58334	0.687462	0.536558	0.0616211	2.15808	-0.782877	0.109452	-0.391222	1.17859	-0.231323	-0.0131291	-0.0732165	-0.118189	-0.113578	-5.20417e-16
Q4VA29	Q4VA29	-0.798251	1.68921	-0.570276	-0.601116	-0.0781171	1.38161	0.26727	-0.328312	1.20094	-0.0986988	0.999698	-0.569058	0.983773	0.750199	0.0424719	1.38778e-16
Q4VA32	Q4VA32	-1.93651	-2.07475	-0.167971	-0.436135	-0.0207613	-0.119099	0.678296	0.444826	0.491811	0.984596	-0.468588	0.0187807	-0.276491	0.124562	0.0814143	0
Q4VAE3	Q4VAE3	1.0929	-2.64619	-1.13239	1.46102	0.193688	-0.262712	1.24141	0.0149205	0.544788	1.37996	0.728027	-0.197418	0.414914	-2.01622	1.8015	-5.93969e-15
Q4VAE6	Q4VAE6	-0.988047	2.10123	-0.469204	-0.432286	-1.2914	0.296607	0.440077	0.11683	-0.522098	0.289172	0.255053	0.577226	0.522925	0.0855077	-0.0537815	1.9984e-15
Q4VAI2	Q4VAI2	0.361586	-1.35706	-1.43894	1.06614	0.740369	1.9495	0.981408	-0.901274	-1.57159	0.697505	2.0713	0.54817	-0.49535	-0.336163	1.43103	-2.35922e-15
Q504N4	Q504N4	-1.19111	-0.660121	0.0405436	0.718408	0.362719	0.903773	1.38191	0.169131	0.270138	-2.12798	-0.804958	0.767809	-0.634527	0.70696	-0.425169	1.36002e-15
Q505D7	Q505D7	-0.754642	-0.509328	-1.63978	-0.644292	1.1896	1.80719	0.986064	-0.313459	-1.69962	-1.79251	-0.532983	0.304276	-1.18734	0.252347	-0.297337	1.60982e-15
Q505L1	Q505L1	-0.63013	-1.64386	-1.85627	1.35845	-1.39063	-1.02927	-1.0506	-0.457264	-1.28413	-0.342695	3.07153	-0.218161	0.433892	-0.415245	-0.214675	3.01842e-16
Q50HX4	Q50HX4	-2.02536	0.876457	-0.158645	0.435883	-0.159676	0.128538	0.863908	0.814999	-0.40555	0.568608	0.30331	-0.261567	-0.0807668	-0.284953	0.0130655	-3.88578e-16
Q52KC5	Q52KC5	1.98549	-0.258946	-0.104271	-1.50995	-1.76587	0.00964035	-1.26521	0.983512	-0.846944	-2.26387	1.04534	-1.04664	-0.319737	-0.425181	1.58202	8.88178e-16
Q52KP0	Q52KP0	-1.40545	1.53296	-0.465284	1.19489	1.49336	-1.33541	-0.226488	-0.210507	-0.534785	-0.607145	0.820549	-0.557135	1.17205	-0.19647	-0.166627	-1.08247e-15
Q52KR3	Q52KR3	3.21206	-0.632901	1.39338	2.5179	1.298	0.756577	-0.302665	0.00446511	0.55169	0.0822748	-0.167114	-1.30917	-0.339489	-0.879256	0.752722	-4.78784e-15
Q52L50	Q52L50	-1.31223	2.19104	-0.436227	0.828704	0.958612	0.903608	-0.0864289	-0.555526	-0.139519	0.134098	-0.34393	0.276694	-0.417157	0.445775	0.00168449	5.82867e-16
Q52PG7	Q52PG7	0.233261	1.73012	0.669494	-0.206555	-1.06566	0.865988	-0.461239	0.229263	-0.355505	2.03661	0.628972	0.560675	0.843188	-0.864503	-0.123335	-4.51028e-16
Q53WR6	Q53WR6	-0.525769	1.36453	0.894074	0.460107	0.826352	-0.903604	0.325683	-0.959729	1.2752	0.847402	1.90005	0.340845	0.774038	-0.0199153	-0.198926	-2.77556e-16
Q53YL1	Q53YL1	-1.64771	-2.48649	-0.699133	-1.35918	0.153277	-0.202692	-1.58237	0.0215218	-1.52502	-1.11925	0.214582	-0.060995	-0.281107	-0.147252	-0.144007	1.41553e-15
Q53YU5	Q53YU5	3.93152	-1.01966	0.212065	0.306895	-0.625163	0.624532	1.71031	-0.686723	0.605765	-0.226599	-0.614018	-0.642899	-0.245073	-0.891046	0.293556	-2.89352e-15
Q540D7	Q540D7	-1.4432	0.869032	1.15582	0.926487	0.392774	-0.446618	0.538579	-0.215046	0.19668	0.149421	-0.387452	-1.48994	0.164646	0.566733	0.244832	-1.249e-15
Q541Z2	Q541Z2	-1.0503	1.96783	-0.747753	0.979684	1.31955	0.341183	0.682689	0.679317	0.0889472	0.549952	0.18576	-0.390306	0.538576	0.676466	-0.267949	-7.78891e-16
Q542A1	Q542A1	-0.834388	-1.59895	0.252193	0.659094	-0.453686	-1.50801	-0.916508	0.0241587	0.0976363	-0.818047	3.28419	0.364664	-1.08096	0.425855	-0.0873068	5.55112e-16
Q542D9	Q542D9	0.0777843	2.29232	0.145231	-1.27222	-0.974434	-1.43124	0.54946	0.163216	-0.64007	0.20555	0.671025	-0.744972	-0.22397	0.462539	-0.653304	1.97065e-15
Q542F1	Q542F1	-0.168646	2.80771	-0.200634	-0.158846	-0.905981	-0.152106	-1.31185	-0.754487	-1.5785	-0.0452744	-0.243649	0.261256	0.31427	-0.434204	0.505976	-5.55112e-16
Q542S9	Q542S9	0.419632	1.50003	0.212372	-1.18795	1.76883	0.974693	-1.88485	-1.26439	2.20432	-0.158252	0.224573	-1.48214	0.637581	0.401662	0.0984129	-2.498e-16
Q542W5	Q542W5	1.11305	-1.94975	-0.6601	1.04281	-0.39954	-0.860553	2.13027	-0.0858721	0.494555	-0.365202	-0.369714	1.91985	2.12243	1.13966	-0.16308	4.71845e-16
Q542Y0	Q542Y0	0.811283	1.43299	1.93194	-0.353979	1.29399	1.1011	-1.50513	0.0734469	0.378657	0.978388	1.2571	-0.180368	0.560277	0.0385244	0.604203	-1.13798e-15
Q543B6	Q543B6	4.26205	0.948419	0.935204	0.000250001	-0.512929	1.01104	-1.03859	-1.04583	-0.22112	0.191047	-0.19265	0.348489	0.494754	-0.680523	0.245839	-1.11022e-16
Q543B9	Q543B9	-1.12672	1.51749	-1.47207	-0.434236	-0.33501	0.924684	0.8188	-0.0383623	-1.23642	-1.36289	0.791705	0.14801	-0.121873	0.754179	-0.0688512	1.63758e-15
Q543C5	Q543C5	0.628748	-0.474381	1.44619	-1.83499	2.37795	0.259525	-1.26229	0.656525	0.138083	0.272877	0.496757	0.954073	-1.56404	0.273517	-0.131098	1.36002e-15
Q543N3	Q543N3	1.63265	1.93479	-2.03173	1.23634	-1.13894	-1.32072	-1.50582	0.801189	0.0293783	0.0997255	-1.96977	0.538193	-0.0705277	-1.15604	0.251218	-1.16573e-15
Q543N5	Q543N5	-1.36272	1.22959	-0.689624	0.670765	-0.717113	-0.722927	0.624342	0.376899	0.346608	1.52361	0.24496	0.000264142	0.170669	-0.192054	0.258004	-1.30451e-15
Q543N7	Q543N7	1.52485	0.467339	0.992757	1.22756	-2.37573	-0.363785	-1.52299	0.969548	-1.11806	-1.63737	-0.850608	-0.553394	-0.820859	-1.21179	-0.254234	3.05311e-16
Q543P7	Q543P7	-0.0819702	2.35833	-3.5236	-0.717666	-0.324834	0.675248	-1.30216	0.495898	0.760213	-1.19534	0.555681	-0.523798	0.10715	-0.039463	-0.207717	1.4988e-15
Q543S0	Q543S0	0.699496	-1.67675	0.0712419	2.76998	1.0964	0.339233	0.493568	-1.18711	0.954041	-0.478576	1.63303	0.51177	1.88386	-0.804655	0.333447	-2.44249e-15
Q544D7	Q544D7	-2.14603	-2.82664	-0.134089	0.347895	0.510443	0.254392	-0.649352	-0.527438	-0.188834	-0.51214	0.0856226	0.697905	0.359515	-0.843787	-0.174195	1.11022e-16
Q544G5	Q544G5	4.31544	-0.331562	-0.206738	0.370563	-1.52185	0.206894	1.26224	-0.296786	-0.666492	0.436177	0.267602	0.524966	-0.216846	-0.262371	0.56653	-1.13798e-15
Q544R1	Q544R1	0.618126	-2.01966	-1.28061	0.206891	-2.38923	-0.639444	0.521782	-0.143416	0.605834	1.11138	0.32258	-1.22741	-0.117954	0.975794	-1.48018	2.05391e-15
Q544R5	Q544R5	-1.63198	1.39893	0.418642	-0.414221	-0.0785328	0.400642	0.762781	-0.327234	-0.611768	0.0257445	0.26839	0.0236636	-0.952239	0.675644	-0.222469	1.7009e-15
Q545G0	Q545G0	-0.402064	0.984189	-0.58121	1.12099	0.703405	2.66786	0.369899	0.847135	0.911737	-0.751864	-0.996024	-0.654403	-0.153212	-0.0469409	-0.0883477	-7.00828e-16
Q545I6	Q545I6	-0.336523	2.14851	-0.531853	-0.423343	-0.556267	-1.00014	-0.636322	0.847104	1.89038	1.03356	-0.107427	0.275135	0.120517	-0.31733	0.0321999	-1.66533e-16
Q545N8	Q545N8	0.726931	0.480402	-3.55002	-0.659969	-0.0522327	1.24809	-3.42834	0.118932	2.57031	-0.139216	-1.04272	-1.0742	1.03872	-0.28351	0.417234	-1.94289e-16
Q545Q2	Q545Q2	-0.624637	0.854609	2.23347	1.00993	0.408625	-0.361927	0.55455	0.605141	0.59463	0.919738	0.271943	0.62314	0.711287	0.0260584	-0.26121	-1.27676e-15
Q545R3	Q545R3	0.930292	-0.276073	0.344008	2.96453	1.99594	1.51542	0.068655	0.0242973	1.47595	-0.172456	-0.691551	-0.189235	-0.198506	0.536897	0.12035	-2.58127e-15
Q545U9	Q545U9	-0.984819	0.344289	1.33395	-0.961884	0.998241	0.947218	1.09833	-0.166409	-0.97877	0.405173	1.48615	-0.656841	-0.416721	-0.187468	0.114404	-8.32667e-17
Q546K1	Q546K1	1.00379	0.90599	-0.122512	3.21149	1.34787	0.74902	-0.0251379	-0.607247	1.22025	-0.120216	-1.10327	0.0875844	0.548565	0.741451	-0.00449437	-2.55351e-15
Q54AA2	Q54AA2	1.18889	-0.800506	0.0494277	-0.66459	-0.0454464	0.614247	1.57642	-2.20373	-0.0345512	-0.0733163	-0.858172	-1.07183	1.00959	2.53832	0.727665	4.71845e-16
Q54AE3	Q54AE3	2.43901	-2.58664	-0.326874	2.68541	1.23394	-1.16666	0.315468	-0.831136	-0.14874	0.0406884	-0.155771	-1.00342	0.198721	0.387449	2.0024	-5.21805e-15
Q564E8	Q564E8	-1.48522	1.94894	-0.291843	-0.216144	1.1653	-0.636012	0.217478	-0.940755	0.872054	0.658115	0.318108	-0.463746	-0.322156	0.413195	-0.463657	1.38778e-17
Q566C3	Q566C3	-0.489006	-2.62733	-0.285214	-0.335075	-0.637355	-0.464765	-1.81087	0.12371	-0.387829	0.0492681	-0.3435	1.23138	-1.50562	1.37646	-0.0398076	2.60902e-15
Q569N0	Q569N0	3.00073	-0.987387	0.485962	-0.616382	-1.86716	0.57275	0.448319	0.422382	-0.588087	1.47816	1.25318	-0.199698	-0.34617	-0.165293	-0.795416	7.49401e-16
Q571M4	Q571M4	0.25836	-2.44623	0.184314	2.54543	-0.462446	1.65923	-1.82531	0.181682	-1.20034	0.4189	-0.460198	-0.254022	0.0430902	0.148926	0.220988	-1.11022e-15
Q58E59	Q58E59	0.0845312	0.0803518	-0.314495	-0.0948882	0.863879	-0.833025	0.455853	0.870335	1.17384	1.44745	-1.09371	1.93774	-1.18762	1.32028	-0.0586046	5.55112e-16
Q59J78	Q59J78	-0.680612	-1.92903	-0.0568208	1.84554	0.219748	0.629484	1.46137	-0.59337	1.19066	-0.10879	-1.55679	0.417198	0.688143	0.0448375	-0.199778	-1.7486e-15
Q5BKP2	Q5BKP2	-0.234835	2.04106	-1.15749	0.356337	-2.02004	-0.229691	-0.139479	-0.371893	-0.178715	-0.799585	1.52805	-0.0661435	-0.808062	-0.997231	0.0339416	1.66533e-16
Q5BL09	Q5BL09	1.4413	1.02128	2.10705	0.0690424	-0.925872	-0.272899	-0.712155	0.0693392	0.463269	0.253108	-0.235734	1.24617	-1.67278	-0.817493	-0.983898	1.27676e-15
Q5BL18	Q5BL18	-0.346823	-0.03421	-1.97368	-0.619472	-0.76204	-0.867643	0.245176	-1.04267	0.343932	-0.848102	2.07252	0.598062	-0.470848	-1.46846	1.79352	-1.44329e-15
Q5DTJ2	Q5DTJ2	-1.63032	-1.79453	-1.15704	-1.68232	1.03156	-0.146329	-0.536686	-1.26193	0.356134	-1.79469	1.23949	0.55835	-0.105326	-0.143448	-0.365835	1.94289e-15
Q5DTJ9	Q5DTJ9	0.592113	0.65025	0.950577	1.27814	0.921868	1.1152	-1.1081	-2.35557	1.96211	-0.0871472	-0.720005	0.177473	-0.798427	-0.306302	0.329527	-2.38698e-15
Q5DTP0	Q5DTP0	1.99397	-3.69484	0.629145	-0.910632	0.89487	0.455921	1.29163	-0.251636	0.231094	-0.92904	-0.730571	0.394863	-0.0543745	-0.726395	1.13013	-1.6237e-15
Q5EBG6	Q5EBG6	2.41907	0.760858	1.61825	0.463525	-0.877131	0.989836	-0.880504	0.478558	0.886989	1.0962	1.70965	-0.108747	0.01035	0.99946	-0.0589692	5.55112e-17
Q5EBP9	Q5EBP9	0.223658	1.36525	-1.37229	1.48543	-0.0895597	-2.38688	-0.778208	1.51575	-0.843805	0.717365	-0.121436	0.349485	1.01429	-0.21318	0.546187	-1.70697e-15
Q5F258	Q5F258	-0.645812	0.309589	-0.102189	1.9726	-1.06409	-0.733525	1.17593	-1.83628	0.281401	-0.182479	0.0600647	-0.486801	-1.58883	-0.697815	-0.544069	-1.01308e-15
Q5F2D0	Q5F2D0	-2.33917	-2.34454	-0.751499	-0.576507	0.0269973	-0.403995	-0.145217	-0.593027	0.236741	0.130017	0.204678	0.819313	0.504626	-0.0557535	-0.177863	1.60982e-15
Q5FW52	Q5FW52	3.34786	-2.26002	1.05112	-0.327805	0.753876	-0.110524	0.959356	-0.322522	0.599538	-0.356505	-0.208544	-0.877852	0.020404	-1.16962	-0.919905	-1.55431e-15
Q5FW75	Q5FW75	-2.01562	0.363697	1.01852	0.622831	-0.703946	0.631623	0.112293	-0.405079	-0.0493166	-0.0982459	-0.141894	0.148736	-0.126018	-0.0267226	0.0514092	2.63678e-16
Q5GQ64	Q5GQ64	4.12039	-1.65845	0.47718	-0.609092	-0.304262	-1.06863	0.509659	-0.516096	0.25386	-0.206163	-0.143952	0.196606	0.367501	-0.520635	-1.03217	6.38378e-16
Q5H8C4	Q5H8C4	-0.511884	-0.986772	1.57294	1.14156	-0.183964	0.243788	-1.2896	-0.691803	-0.650337	0.706451	-1.98862	-0.813547	-1.52461	-0.334232	-0.3322	-8.88178e-16
Q5I043	Q5I043	-0.406474	1.05931	-1.35643	-0.594033	-1.95437	0.693321	-1.15724	-1.27371	-1.66499	-0.547171	0.280906	-1.71589	-0.520106	-0.724693	-0.477229	7.21645e-16
Q5I0W0	Q5I0W0	-2.22555	-2.02272	-0.391463	0.791598	-0.400047	0.216797	0.265159	-0.553235	-0.638973	0.218939	-0.94571	0.34143	0.302101	-0.614536	-0.204512	-5.55112e-17
Q5M8N4	Q5M8N4	-2.08013	-1.80473	-0.0935127	-0.158144	-0.524583	0.125772	-0.982774	-1.50057	0.446916	-0.221339	-0.317091	0.818757	-0.481534	-0.221718	-0.314345	1.55431e-15
Q5M8Q0	Q5M8Q0	-0.29856	1.94082	-0.319582	-0.509478	-1.23987	-0.873488	0.524624	-1.68757	-0.489629	0.768814	0.46734	-0.384204	1.0514	0.345287	0.0888343	5.20417e-16
Q5M9J2	Q5M9J2	-1.53774	0.24774	0.360248	-1.24269	-0.161043	0.83228	0.850346	-0.380411	0.559669	-0.89476	-0.299244	-1.43195	0.551955	0.137369	-0.257831	1.55431e-15
Q5M9L0	Q5M9L0	-0.898958	1.96347	0.643625	0.488502	-0.0154608	-0.922847	-0.681863	-2.32945	0.49304	0.536644	-0.185356	-0.621223	-0.231321	-0.0519871	-0.0486629	-6.10623e-16
Q5M9N9	Q5M9N9	-1.50743	1.36365	-0.928341	-0.610331	-0.402347	0.836854	0.903363	-1.16777	-0.414075	-0.364559	-0.817249	0.0846308	0.812009	0.421751	-0.106014	1.35829e-15
Q5M9P7	Q5M9P7	2.24737	2.0849	0.839592	-0.334899	-0.468921	1.82498	-0.205829	0.256724	-0.260106	-0.196356	0.276698	0.724366	0.0227185	-0.0526592	-1.3499	2.05391e-15
Q5NCJ9	Q5NCJ9	-1.12492	-1.46697	0.518988	-0.484662	-0.568048	-0.131874	0.191565	1.27129	0.365421	0.96951	-0.741095	-1.64099	-0.476108	0.786571	0.0544289	-2.22045e-16
Q5ND36	Q5ND36	0.833725	1.00461	0.976163	-1.00562	0.856296	0.410638	0.0966248	2.12458	0.478661	1.50462	1.30445	0.770258	0.163884	0.243674	0.0821403	4.16334e-16
Q5RKN9	Q5RKN9	0.203541	1.8864	2.16027	-0.220297	-0.868355	0.136769	-0.879153	0.732177	0.631177	-0.761859	-0.432996	-0.0875333	-0.428935	-0.496268	0.0678074	3.88578e-16
Q5RKP4	Q5RKP4	-1.36995	1.62743	1.12028	-0.633052	0.257071	-0.199636	-0.242786	-0.734475	-0.564407	-0.449357	0.0657301	-0.420493	-0.583631	0.501958	0.645968	-5.27356e-16
Q5RL20	Q5RL20	0.595966	-0.611555	0.0635008	1.97825	-1.24555	-1.47817	-1.84009	0.301736	-1.5119	-2.38885	-0.570038	-0.616495	-1.46379	-0.0455674	0.618514	-7.91034e-16
Q5SQX6	Q5SQX6	0.326325	0.681179	0.404843	2.98945	0.800925	0.837179	0.503258	-0.634657	1.62048	-0.702566	-0.579675	-0.162479	0.0455671	-0.0462146	0.14616	-2.88658e-15
Q5SRX1	Q5SRX1	2.17626	-0.415189	1.90395	-0.016819	-0.285229	0.289707	1.60389	0.151953	0.594113	0.460887	-0.0201617	-2.06355	-0.610103	1.13861	0.147224	-1.55431e-15
Q5SSK3	Q5SSK3	-0.635704	0.011236	0.772384	-1.19833	0.347725	1.02076	1.18676	-1.9993	-1.77992	0.302271	0.0376124	-0.944736	0.0203872	0.94143	-0.0878406	9.99201e-16
Q5SSW2	Q5SSW2	-1.06195	-0.00568742	2.39468	-0.715222	0.635454	-1.36374	-0.277669	0.00850218	0.55894	-0.0965041	0.468883	-0.574761	0.704871	-0.733006	0.40624	-1.19002e-15
Q5SUC9	Q5SUC9	0.414377	1.30118	-0.85241	-0.567014	0.34325	-1.10229	2.80196	0.108952	-0.754133	0.49263	-0.693601	0.506342	0.109784	0.946341	-0.988058	1.77636e-15
Q5SUR3	Q5SUR3	3.26852	0.42042	1.49651	-0.543955	-1.7826	1.04585	0.185114	0.428134	-0.753511	-0.91389	-0.509692	-0.221883	0.885889	0.189076	-0.0501665	6.10623e-16
Q5SWR1	Q5SWR1	-0.332966	0.42135	0.463006	0.263508	1.75149	0.454976	0.246709	1.15908	0.109217	-0.22847	-0.314648	0.854203	-2.07652	-0.31487	1.38393	-2.85882e-15
Q5SX40	Q5SX40	-0.927643	-1.55669	1.32865	-1.07956	1.69239	1.09139	-1.1787	0.413108	0.526182	0.0886148	-0.597427	0.627774	-0.825684	-0.160939	-0.287407	7.63278e-16
Q5SX53	Q5SX53	-2.16871	-2.44703	-0.549591	0.543333	-0.136523	0.326398	-0.214301	-0.688077	0.277161	-0.361265	-0.372874	0.625606	-0.37139	0.0015326	-0.224837	7.21645e-16
Q5U458	Q5U458	-0.723866	-1.50174	2.01756	-0.671559	1.65737	-0.625817	-0.691023	0.766482	0.836208	-0.890818	0.6928	0.105804	-0.700206	-0.0167712	0.23002	2.63678e-16
Q5XJF6	Q5XJF6	-1.61017	1.73621	0.542347	-0.473678	0.256028	-0.191308	-0.233495	0.237992	0.282715	0.204609	0.559657	-1.13068	-0.571407	-0.291457	-0.107973	-5.6205e-16
Q5XJY4	Q5XJY4	-1.97935	-1.79703	-1.48805	-0.781243	0.482431	0.724633	0.688139	-0.0943013	-0.0809628	-0.0695203	0.786092	0.470181	-1.17707	-0.0341788	-0.0491099	1.22125e-15
Q5XJY5	Q5XJY5	-0.661503	1.86308	-1.7888	0.648512	1.69749	-1.89635	-0.21201	0.401471	-0.541134	-0.15657	0.763368	0.268806	-0.157418	0.554914	-0.0248281	-7.77156e-16
Q5XPI3	Q5XPI3	-0.538568	-0.333447	-0.357368	-0.573841	0.15056	0.308816	-0.0713951	-0.570731	-0.523667	0.226487	3.87963	0.357875	-1.07587	0.381603	-0.335116	1.4988e-15
Q60590	Q60590	3.37003	-2.12288	-0.776898	0.551012	0.57394	0.428387	0.763109	0.178171	-0.333345	1.26672	-0.414406	-1.14851	-0.883211	-2.21324	0.311173	-3.9968e-15
Q60597	Q60597	-2.10236	-1.14371	0.791853	0.274317	-0.958157	0.191037	0.537461	0.121126	-0.0227335	0.462043	-0.373463	-0.353622	0.24927	-0.583232	-0.13694	-1.11022e-16
Q60598	Q60598	3.7769	-0.425672	1.00504	-0.775001	1.40528	0.669646	1.10544	1.0828	0.132326	0.145498	0.0518124	0.690796	-0.048508	-0.636608	-0.880167	-1.11022e-16
Q60676	Q60676	-0.996327	0.871919	0.864242	-0.567753	0.105781	-1.65704	-0.44499	1.47525	0.363059	-0.595357	-0.118443	-1.11387	-0.305353	-0.310665	0.925745	-1.92771e-15
Q60692	Q60692	-1.58361	-0.399561	0.457247	0.68155	0.576032	0.463478	0.100655	0.708736	0.613644	0.409119	1.54965	-0.964767	-0.569775	1.25745	-0.350204	-1.66533e-16
Q60710	Q60710	0.0221301	-0.883506	-0.280547	0.0556475	2.55714	-1.86082	-2.34557	0.261968	-0.999668	-0.271231	-0.776953	0.189567	-1.61303	0.401787	-0.706033	3.46945e-16
Q60737	Q60737	0.805939	2.00673	-2.02279	0.830102	-0.413154	-0.103359	-1.97681	1.19789	0.970309	-0.913733	-0.598933	-0.936612	-0.138105	-1.76223	1.62944	-3.9968e-15
Q60739	Q60739	3.59817	0.835505	-0.627323	-0.307067	0.00978394	0.242073	0.998321	-0.244777	0.120699	-0.201707	-0.498277	0.488497	0.0900944	-0.689102	-1.78867	1.60982e-15
Q60770	Q60770	-0.0294962	0.98831	-0.499647	-0.515929	1.72598	1.23061	0.0879781	-0.267041	0.489129	-1.15606	-0.230303	-2.69434	0.882727	0.0443922	-1.29326	4.44089e-16
Q60864	Q60864	1.96201	0.950653	-2.89448	-1.25739	-1.07612	1.51456	-3.35116	-0.0808895	2.17973	-0.0646247	-0.41729	-0.979654	0.955989	0.375441	-0.0226872	1.44329e-15
Q60865	Q60865	4.13298	-1.31682	-0.147803	-0.708258	0.131035	-0.200928	0.730201	0.632583	0.326071	-0.141571	-0.901912	-0.242597	0.883672	-0.930063	-1.02023	-4.7358e-16
Q60866	Q60866	-0.118279	0.520941	-0.0961554	-1.55892	0.163039	-0.854441	-0.525953	-1.61237	2.05718	-1.269	0.555829	0.0500557	-0.650463	-0.408041	1.73251	-2.10942e-15
Q60876	Q60876	4.66734	-2.40185	-0.416949	0.522181	0.977853	-1.00979	0.954588	0.157077	0.0999258	-0.243185	0.638178	-0.170278	-0.0202408	-0.173024	1.09962	-3.27516e-15
Q60930	Q60930	-1.74277	-1.15569	0.424306	-1.56395	1.27953	0.628273	-0.143554	0.640334	0.765759	-0.188872	-0.419792	0.151497	-0.406055	-0.0250653	0.0412046	7.49401e-16
Q60932	Q60932	-1.6712	-2.37907	1.66258	-0.558813	0.148517	-0.025434	-0.585855	-0.147684	0.188718	0.0731862	0.10001	0.177202	-0.270939	-0.21429	-0.197307	7.21645e-16
Q60936	Q60936	-1.51265	-1.83248	-0.346055	-0.449852	-1.00215	0.75572	-1.72246	0.680276	0.704174	-1.19496	-0.301854	-0.762796	0.933199	1.02761	-0.683924	2.9976e-15
Q60960	Q60960	-0.446164	0.660989	0.420983	-0.371021	-1.9525	-0.0478451	-0.754559	1.65467	0.230992	1.45933	0.148333	0.664012	0.000497228	-0.116665	0.0687467	4.30211e-16
Q60972	Q60972	-1.67776	0.387788	0.714484	0.150592	-0.473893	0.110223	0.011782	0.431445	-0.50427	1.30874	0.94859	1.30945	0.107864	-0.280496	0.0166723	7.45064e-16
Q60973	Q60973	-1.80797	0.500489	0.410159	-0.238939	-0.632543	0.126241	0.563978	0.643331	-0.620908	0.76274	0.977163	0.826852	0.449768	-0.226065	-0.0207201	8.60423e-16
Q60994	Q60994	0.191841	0.921647	2.12281	0.569515	0.0768513	-1.15084	1.31983	0.708086	-1.4986	-0.562638	0.0236996	0.812609	0.808354	1.39026	0.44454	1.19349e-15
Q60996	Q60996	-0.650541	0.682471	-0.761707	-0.861604	1.00371	0.539245	1.58725	0.599032	-1.16392	-2.49064	0.635022	-0.607222	0.0243532	0.0870457	0.153468	8.32667e-16
Q60I30	Q60I30	0.0731229	0.943362	1.14981	-0.696334	-0.55592	0.336306	-1.06222	0.460736	0.663134	1.65047	-1.02868	0.738752	0.213816	1.22524	0.85917	5.37764e-16
Q61035	Q61035	-1.33339	0.706734	-1.28073	-0.450818	0.833363	0.0796634	0.902324	1.75988	-0.30738	0.0664328	-1.19867	-0.859544	-0.347864	0.659077	0.0276499	4.44089e-16
Q61081	Q61081	-0.355646	1.35943	0.594567	0.11709	-2.49608	0.181288	-0.410949	0.472364	-0.640431	-1.10863	-1.37746	-0.196617	-0.246882	-0.19551	-0.186479	1.47798e-15
Q61102	Q61102	0.296635	0.425168	-0.926214	-0.0874031	-1.08169	-1.46134	1.39812	1.05385	0.933073	1.87675	-0.591244	0.942521	-0.00895144	0.144606	0.115634	-4.85723e-16
Q61151	Q61151	-0.656758	-0.412675	1.85167	-1.88696	1.75971	-1.30828	0.220739	-0.806775	0.950037	-0.865598	0.125203	-0.620685	0.198136	-0.0519485	-0.0626199	2.77556e-17
Q61160	Q61160	1.63073	-0.340839	1.45844	-1.57531	-1.14073	1.39669	-0.636754	0.368686	-0.750972	-0.251835	1.84177	0.41753	0.133974	1.12748	0.829493	2.60902e-15
Q61206	Q61206	0.057211	0.358123	2.8909	-0.889119	1.005	0.0419242	0.725213	-0.680393	-0.588586	0.115655	1.29325	0.175829	0.534354	0.636076	0.163777	-7.49401e-16
Q61233	Q61233	-0.996033	2.40985	-0.256623	-0.495461	0.0873922	-1.00442	-1.16451	-1.03624	-0.848997	0.110724	1.28451	-0.137494	0.215204	-0.0440013	0.0687337	4.71845e-16
Q61249	Q61249	0.171502	0.542201	1.4923	1.51609	-1.56743	0.625578	-1.65037	1.6411	-0.906683	-0.574516	-1.17874	-0.310279	0.410689	-0.887779	0.2813	-4.44089e-16
Q61301	Q61301	-1.51184	1.22444	-1.21916	0.0647214	-1.2771	0.538994	-1.11895	-0.123813	-0.0292936	-0.88293	-1.46403	-1.60174	-0.0593054	-0.535405	0.194845	1.249e-15
Q61335	Q61335	1.05638	-1.92613	-0.994788	3.35257	0.140744	-1.58863	0.722207	0.447843	0.000357628	-0.769414	-0.182889	0.297922	-1.65137	1.0152	-0.0913119	-1.11716e-15
Q61425	Q61425	-1.77278	-1.03979	-2.55835	-1.08381	0.46087	0.834735	-0.645383	-0.133178	0.274277	0.132644	-0.215098	0.533874	-1.27325	0.581795	-0.376761	1.9984e-15
Q61532	Q61532	0.0319152	-0.471652	-0.495258	-1.02937	0.97634	-0.135322	1.26892	1.03585	-0.170034	2.5117	-1.42286	-0.799879	-0.544415	-0.721652	0.800997	-3.10862e-15
Q61553	Q61553	-0.435094	2.9144	-1.16805	-0.644024	0.268662	-0.928115	0.677261	-0.330468	-0.375724	0.122546	-0.639338	0.335446	0.0867191	0.293257	-0.0455643	-1.11022e-16
Q61554	Q61554	4.6419	-0.70843	0.685874	0.336925	0.185862	0.167368	1.10097	-0.469365	0.569432	-0.637643	-0.435525	-0.390744	-0.184992	-0.429137	0.162339	-1.94289e-15
Q61555	Q61555	4.15617	-0.943231	0.0303394	0.322611	0.421076	-0.405778	1.4005	0.364174	0.651155	-1.21305	-0.931163	-1.41288	-0.323801	0.493048	-0.407776	-1.26288e-15
Q61578	Q61578	0.222943	-1.19972	2.29374	1.09322	0.51734	1.39246	-1.26197	-0.0327911	-0.938235	1.48415	0.158996	0.507502	-0.864785	0.634075	0.250353	4.996e-16
Q61586	Q61586	-0.579969	-1.47792	0.644858	-1.23744	0.181096	-1.17832	0.158174	-2.51472	0.387208	1.65652	-1.1425	-0.481397	-0.635781	0.254598	-0.0798181	-8.88178e-16
Q61655	Q61655	0.479306	0.875926	-1.19996	1.44596	-0.265597	-0.415419	1.06997	0.434028	1.98809	1.87759	-0.0905848	0.843013	-0.0794474	-0.0316114	0.200151	-2.20657e-15
Q61699	Q61699	0.817248	-2.22288	0.676242	-0.105069	-1.35879	-0.442934	-1.36671	-0.497319	-1.54381	1.03968	1.86593	-0.350848	-0.840992	1.99399	0.452637	4.44089e-16
Q61704	Q61704	0.626805	-0.269695	0.282465	3.35447	0.371627	1.20103	0.434674	-0.408151	0.747858	0.49886	-0.46591	-1.41553	-0.564439	-0.292148	-0.271083	-3.16414e-15
Q61733	Q61733	1.11293	-1.7651	-0.099903	-2.44904	-0.531902	0.111077	1.58347	0.375104	0.250299	-0.0495515	-0.294645	-0.238345	1.73602	-0.809566	1.2526	-3.60822e-16
Q61739	Q61739	0.461403	2.00909	0.627373	-0.500684	1.1832	0.809784	0.328668	1.38448	0.879885	-0.461537	0.431503	-0.802636	0.0653294	-0.341276	1.10563	-2.63678e-15
Q61749	Q61749	0.0308639	0.156069	-2.32896	0.462622	-1.46728	-1.53045	0.481049	0.843293	1.36062	1.17484	1.56742	0.613009	-0.407878	-0.18255	-0.169621	-2.498e-16
Q61768	Q61768	-0.469456	0.575506	0.0402112	0.025056	0.337229	1.75931	1.23143	-1.68356	-1.19131	-0.788823	0.070544	1.295	1.64736	-0.239218	-0.175471	1.72085e-15
Q61781	Q61781	-0.098694	1.48319	-0.70614	-1.37145	-0.959951	1.25081	1.51627	-1.39416	-0.448666	-1.04513	-0.664773	-0.285889	-0.409011	0.0725205	-0.169531	1.79023e-15
Q62029	Q62029	-0.442746	1.69659	-1.84749	-0.591947	-0.468964	1.51442	0.983184	-1.12957	-1.5851	0.126921	0.0483783	0.301104	-0.365129	-0.00692908	-0.141781	7.71952e-16
Q62087	Q62087	0.413319	0.838605	1.10829	2.68275	0.46968	1.00132	0.649383	-0.400606	1.2272	-0.968514	-0.733969	-0.414586	0.011686	-0.0886596	-0.176066	-2.16493e-15
Q62093	Q62093	4.11686	0.586401	-0.789925	-2.00403	0.00669312	0.579229	0.00227372	-0.235776	-0.305405	-0.033962	-0.278805	0.122324	-1.15399	-1.22546	0.109729	2.77556e-16
Q62148	Q62148	-1.3568	-1.20124	-0.0812761	-1.05245	-0.666894	-0.309542	0.534985	-0.463767	-0.0553319	-0.506271	-0.246086	1.61104	2.05371	-1.14126	0.236757	1.40166e-15
Q62159	Q62159	-0.948233	2.06026	-0.324692	-0.0669647	-1.30831	0.210485	0.330303	0.156133	-0.062743	0.762223	0.102469	0.372454	0.769692	0.0367463	-0.0934916	3.19189e-16
Q62219	Q62219	0.819374	-0.981303	1.63233	0.669171	-1.58443	0.0725915	-1.22967	1.07489	-1.28092	-1.73069	-0.447044	1.48039	0.499612	0.938075	1.04672	9.4369e-16
Q62234	Q62234	-1.88169	0.124279	0.503383	-0.981591	0.659938	1.15029	-0.467336	0.693919	0.266788	-0.38971	-0.982595	0.561188	-0.502012	-0.521687	-0.193963	1.31839e-15
Q62384	Q62384	1.66728	0.444002	-0.118563	-0.788622	-0.442658	2.04342	-1.8996	-0.04506	-0.0355159	1.57513	1.88807	-1.37455	-0.190633	0.319478	-1.05068	1.11022e-15
Q62418	Q62418	1.46803	1.50527	-1.23945	-0.602636	-0.24044	1.11461	1.78331	-0.381723	-1.8748	-2.08184	-0.471413	0.276377	-0.0405626	-0.00362623	-0.786887	2.44249e-15
Q62422	Q62422	1.04226	-0.778316	-1.08015	-1.2772	2.5012	-0.624321	0.326583	2.01836	-1.0044	0.220446	0.263389	-2.21231	0.856894	0.241321	-0.550924	-1.11022e-16
Q62425	Q62425	-1.77918	-1.02972	0.169574	-1.84179	1.69588	-0.370879	1.1434	-0.129048	-0.286473	-0.217568	-0.016435	-0.282299	-0.0468076	-0.80748	0.215296	-2.77556e-16
Q62426	Q62426	0.177038	0.857736	-0.440006	-1.06908	-0.658343	-2.40026	1.46756	0.0721159	-0.861295	1.39966	0.325689	0.0392722	0.863476	0.203979	0.462313	-8.18789e-16
Q62523	Q62523	3.30155	1.74117	1.2569	0.511132	-0.929214	0.223124	0.105889	-0.485408	-1.12465	-0.840056	-0.331348	0.581322	-0.394143	-0.00997204	-0.857341	9.4369e-16
Q63810	Q63810	0.700839	-0.472314	-2.87702	0.384911	0.217557	-0.513562	1.27782	-0.254203	-2.85354	-0.164556	1.82924	-0.729497	-1.30315	0.401018	-0.184234	4.44089e-16
Q63829	Q63829	3.74325	-1.009	0.371177	-0.70535	-0.569246	0.102146	-0.403873	0.237098	-0.518551	-0.513733	0.147377	0.187632	0.98887	3.34412	0.201894	2.41474e-15
Q63844	Q63844	0.530767	0.170602	-0.807119	-0.359346	-0.649227	-1.42574	1.15192	1.06389	0.835595	1.54339	-1.0635	1.48932	-0.98345	0.98318	0.171052	-1.59595e-16
Q63918	Q63918	3.99971	-1.1076	0.409763	-0.625635	-1.81259	0.322077	0.15093	0.843273	0.415665	-0.239591	-0.178506	-0.341037	-0.722639	0.455012	1.52891	-8.32667e-16
Q63ZW6	Q63ZW6	2.8554	0.363087	1.59462	-1.49921	1.4718	0.328439	1.32259	0.150722	0.511425	-0.584075	-0.713798	-1.18925	-0.893683	-0.483972	0.978116	-2.94209e-15
Q641P0	Q641P0	-1.26715	1.00459	0.0702319	0.904642	1.04032	1.21333	0.91705	0.767238	-0.329986	-0.748022	-0.773907	-0.959918	-0.390259	0.0108372	0.449848	-1.38778e-15
Q64442	Q64442	-0.982193	-2.52976	-0.864508	2.13928	0.51093	1.19151	0.64571	-1.22	0.254642	0.564245	0.261301	-0.806398	0.211344	-0.428594	0.309601	-2.498e-15
Q64475	Q64475	-0.0349383	0.953524	0.143598	-2.10977	-1.61282	1.27261	0.268299	0.0185446	-0.220371	-0.446908	0.23357	0.420995	0.341691	-0.61087	0.809646	1.66533e-15
Q64478	Q64478	-0.0349383	0.953524	0.143598	-2.10977	-1.61282	1.27261	0.268299	0.0185446	-0.220371	-0.446908	0.23357	0.420995	0.341691	-0.61087	0.809646	1.66533e-15
Q64511	Q64511	1.95085	0.712743	0.892389	-0.470513	0.141199	1.70493	-2.08703	-0.26969	-1.2925	1.89849	1.13504	1.36019	0.191964	0.371895	0.152369	1.06859e-15
Q64514	Q64514	-1.35829	0.386282	1.25947	1.38198	-0.734827	0.316672	0.542687	-0.134648	-1.17373	0.356086	-0.162967	-1.18581	-0.541569	-0.666968	0.203847	-1.72085e-15
Q64521	Q64521	-0.91474	-0.926492	-0.737195	1.50524	1.08835	0.840512	0.0916247	-0.415159	0.984105	-0.364833	2.89829	-0.609332	-1.27574	0.471084	-0.410907	-6.38378e-16
Q64522	Q64522	0.186768	0.430133	0.448905	-2.75926	1.5899	1.14183	0.0243973	1.23255	0.178163	0.788759	0.174186	0.735776	-0.0518436	0.226187	0.0728913	1.5335e-15
Q64524	Q64524	0.00678467	0.87234	0.13597	-2.08958	-1.71671	1.19651	0.298628	0.0338695	-0.212173	-0.33118	0.195788	0.598264	0.280463	-0.640647	0.811373	1.55431e-15
Q64525	Q64525	-0.0349383	0.953524	0.143598	-2.10977	-1.61282	1.27261	0.268299	0.0185446	-0.220371	-0.446908	0.23357	0.420995	0.341691	-0.61087	0.809646	1.66533e-15
Q64726	Q64726	0.198494	-0.302353	1.54748	1.36947	-1.31832	1.04911	-0.643813	1.72016	-0.49307	0.627604	1.01509	0.504825	-0.695221	0.942728	-0.97521	2.67147e-15
Q64727	Q64727	-1.83857	1.52588	0.161103	1.06756	0.402014	0.737317	-0.0410939	-0.10121	-0.223025	0.219123	-0.740018	0.250657	0.0724045	-0.000362471	-0.167447	-1.66533e-16
Q64737	Q64737	-0.395915	-0.82805	-0.792715	-1.87413	-1.00218	-0.905812	-2.17458	0.590617	2.19339	-0.669353	0.704185	1.08771	0.147131	-0.124442	0.311428	2.16493e-15
Q65CL1	Q65CL1	-1.85452	0.888049	0.779248	0.0567456	-0.0408951	0.196923	-0.179962	0.223511	-0.179951	1.27931	-0.666883	0.118052	0.740362	-0.382199	-0.0121655	-1.249e-15
Q66JS6	Q66JS6	2.96299	0.801469	-2.27836	-0.0889762	0.0717749	0.443672	1.33247	-1.1284	1.85452	-0.258014	-1.05139	-0.318459	-0.127882	-0.980538	-0.453638	-3.88578e-16
Q68FD5	Q68FD5	-1.11133	1.93042	0.627965	0.376492	0.812212	0.782984	1.08127	-0.80642	-0.0781393	-0.688923	0.318736	-0.34321	0.151767	-0.340109	0.190545	-6.10623e-16
Q68FG2	Q68FG2	-0.690346	1.23795	1.1911	-0.13167	1.01917	0.829093	-2.22783	0.314098	-1.26778	-0.330879	-0.0856779	-0.719536	-0.333012	0.909218	0.034323	8.74301e-16
Q68G78	Q68G78	0.288746	2.25697	-0.985064	-0.479394	-1.01906	0.153884	1.51428	-0.0633299	-0.271864	0.99498	-0.834133	0.550926	0.490713	-0.42804	-0.150023	-6.93889e-18
Q69Z43	Q69Z43	0.0599265	1.05158	0.653833	-0.999881	1.51169	-2.42137	0.0580866	-1.54052	0.398587	-0.0654617	1.59898	-1.11304	-0.482769	-0.409938	0.772497	-2.22045e-15
Q6A0A9	Q6A0A9	-1.39085	-0.19627	0.271042	0.786556	-0.420965	-1.58037	0.904101	-0.590801	0.875432	-0.428853	-0.0145451	1.04285	1.85389	-0.749965	0.0183135	-1.11022e-15
Q6A0D4	Q6A0D4	-0.638949	1.51882	1.29265	-0.139638	0.527045	-1.25377	1.0095	1.15932	0.321295	0.229016	0.189472	0.060139	0.242252	0.493341	0.328331	-5.55112e-16
Q6DFW4	Q6DFW4	-0.243278	0.748468	0.786646	-1.17896	1.22388	-0.604173	-0.796911	2.42838	0.735095	-0.333754	0.650748	-0.889554	0.44026	-0.388812	0.131064	-3.33067e-16
Q6DFZ1	Q6DFZ1	0.411452	1.44413	1.72446	-1.07871	0.110757	-0.426107	0.209724	-1.55315	0.0599856	1.14791	-0.0575768	1.201	1.12768	0.956216	0.308088	1.13798e-15
Q6DVA0	Q6DVA0	0.621868	-0.873216	0.134914	0.164307	0.999032	1.47033	-1.22065	-0.363983	0.14245	0.233402	-0.938745	2.18143	-2.18086	0.882959	-0.253222	1.36002e-15
Q6GQT9	Q6GQT9	0.487516	-0.194899	0.928945	0.204183	1.05699	-0.948813	2.2358	0.213874	1.46508	1.12206	-0.0356836	-0.156406	0.637348	-1.79495	-0.349277	-2.92821e-15
Q6IFX2	Q6IFX2	0.456209	1.4983	-0.00120886	-1.89805	0.366528	0.91932	1.49687	0.409963	0.282323	-1.55294	-0.0761623	-1.04901	-0.572057	-0.371674	0.369879	5.55112e-16
Q6IFZ8	Q6IFZ8	1.64557	1.48048	0.042519	-1.41557	0.442505	1.09082	1.10781	-1.81285	-0.771561	1.68721	0.930142	0.743472	-0.0245416	-0.102687	0.721754	-6.93889e-17
Q6IME9	Q6IME9	1.64895	1.40232	0.0761675	-1.45726	0.358687	1.15868	1.14478	-1.80621	-0.734164	1.69977	0.907695	0.697482	-0.0439061	-0.138805	0.672278	-6.80012e-16
Q6IR34	Q6IR34	4.31531	-1.80726	0.244249	-1.61501	0.456238	0.107072	-0.580568	-1.09124	-0.449593	0.131806	0.148732	-0.464286	0.466798	-0.705241	-0.311011	-4.30211e-16
Q6IRU2	Q6IRU2	4.32741	0.451239	0.436282	-0.777697	0.670917	-0.640856	-0.323378	0.240443	-0.281962	-0.091676	0.356497	-0.222993	-0.18496	-1.44225	-0.624815	-9.71445e-16
Q6KAR6	Q6KAR6	0.261417	0.0249349	-0.753806	-0.342305	-1.79258	-0.957897	-0.488519	-0.903022	0.77328	1.29025	1.13708	1.90476	1.84947	0.0116807	-0.0935482	8.88178e-16
Q6NVE9	Q6NVE9	-1.5645	-0.694526	-0.165499	0.922972	-1.60817	0.736421	1.23576	-0.0440827	-0.0830624	-0.0819552	-0.574739	0.637139	0.438472	-0.305572	-0.624742	1.36002e-15
Q6NXH9	Q6NXH9	1.526	1.63364	0.0559257	-1.56435	0.769064	1.99029	0.450213	-1.33037	-1.98382	0.713878	0.601888	0.5027	-0.52168	0.102839	-0.27428	1.40166e-15
Q6NZD2	Q6NZD2	-0.055832	-1.21127	0.0940827	-0.621159	0.754792	0.536427	-0.887888	0.496066	0.0544218	-0.364093	-1.51272	2.17814	-2.06257	0.417364	-0.0757423	1.63758e-15
Q6NZN9	Q6NZN9	0.586678	0.981685	-2.57894	1.46826	-0.00874918	0.281342	-0.810335	0.205633	2.8828	1.22134	0.413214	-0.00415024	0.782575	0.219555	0.578635	-1.91513e-15
Q6P069	Q6P069	-1.21575	1.56758	0.105893	0.861073	0.990062	-0.484925	-0.990024	0.486205	-0.370893	0.536343	-1.38769	0.401309	0.527486	1.01028	0.161424	-1.04604e-15
Q6P2K2	Q6P2K2	-2.37301	-1.77098	-0.701937	-0.857756	0.0681026	0.484292	0.221431	0.172563	-0.72014	0.313957	0.758338	-0.566186	-0.160988	-0.230645	-0.282029	9.99201e-16
Q6P3A8	Q6P3A8	-1.68859	-3.52903	-0.739294	-0.107264	0.156046	0.0467142	-0.230922	-0.856966	-0.35882	0.386165	0.0198248	-0.121244	-0.222392	-0.355848	0.0013424	-5.55112e-16
Q6P3C8	Q6P3C8	0.441851	0.784404	-1.19036	-1.47705	1.5838	1.50848	1.58037	1.00787	-1.30118	-1.84539	0.442624	-0.372757	-0.259544	0.243179	-0.273774	1.9984e-15
Q6P3F7	Q6P3F7	-1.91055	-0.743013	0.666229	-1.21317	1.26547	0.529976	0.31017	-0.934172	-0.599655	-1.0041	0.620508	0.895978	1.03488	-0.526132	-0.580604	1.44329e-15
Q6P4T2	Q6P4T2	1.61796	0.759309	-2.06901	1.50064	2.80334	-1.95283	-1.06577	0.26769	-1.23288	0.388506	-0.257062	-0.151095	0.458737	0.220364	0.697295	-3.33067e-15
Q6P542	Q6P542	-0.404463	1.32452	0.23785	0.20241	-1.48357	-1.74149	0.1373	-0.523437	-0.576598	0.240243	2.11973	0.373992	0.260082	0.526474	-0.909808	1.66533e-15
Q6P549	Q6P549	-1.39906	0.935085	0.684826	0.220917	0.340682	-0.0680846	1.44721	0.71061	0.626526	-0.427724	-0.0892891	-0.916348	0.682011	-0.357921	-0.0207401	-1.58901e-15
Q6P5B5	Q6P5B5	-0.377303	1.61756	-1.53224	-0.547784	-1.14198	0.125637	1.13892	1.23502	-0.556226	-1.66564	-0.875283	0.580181	0.575924	-0.288725	0.0182812	1.94289e-15
Q6P5E4	Q6P5E4	-1.11534	-0.794396	-3.22631	0.69579	-0.0507035	-1.27092	-0.652866	0.067295	-0.253084	1.27701	1.74897	-0.260841	-1.11793	-0.264008	0.197349	-1.52656e-15
Q6P5F9	Q6P5F9	-1.07154	0.770655	0.67881	1.58125	-0.940144	0.709471	-0.539317	0.530678	-0.852176	1.00357	-0.446489	-1.28362	0.252683	-0.820136	0.00887319	-2.10942e-15
Q6P5G0	Q6P5G0	0.0319152	-0.471652	-0.495258	-1.02937	0.97634	-0.135322	1.26892	1.03585	-0.170034	2.5117	-1.42286	-0.799879	-0.544415	-0.721652	0.800997	-3.10862e-15
Q6P5H2	Q6P5H2	0.659149	0.835086	-0.710769	0.00873915	-0.629097	-0.630833	0.907193	0.985141	-0.29963	2.8706	-1.24323	-0.78764	-0.0586835	-0.547122	0.0520626	-2.22045e-15
Q6P6K7	Q6P6K7	-0.118909	2.03488	2.05651	0.761667	-0.191468	-0.697995	0.343313	-0.118918	0.273886	-0.410187	-0.803489	-0.773774	-0.283948	0.352791	0.220652	-9.57567e-16
Q6P8J7	Q6P8J7	-1.85324	-2.07716	0.966029	0.109474	-0.920328	-0.0321049	-0.435264	-0.503395	0.0810367	0.134489	-0.525883	0.428621	0.967188	-0.241324	0.104952	2.22045e-16
Q6P8N8	Q6P8N8	-2.14085	-1.07337	-1.17395	-0.727299	0.999039	-0.808087	0.961862	0.0117045	1.04308	-0.252694	-0.114746	0.104109	-0.254877	0.696907	-0.269594	-2.08167e-16
Q6P9R2	Q6P9R2	-0.438803	0.187112	1.25051	0.120845	0.310864	-2.16427	1.76792	0.422418	0.362359	-0.034927	0.445031	-0.172825	0.562721	-0.801312	1.26174	-3.8719e-15
Q6PAM0	Q6PAM0	0.635277	2.36915	0.0978773	1.07797	2.45538	-0.569181	-0.374156	0.679236	-0.0181804	0.980298	0.45544	0.415957	0.200455	0.360792	0.480175	-2.33147e-15
Q6PAV2	Q6PAV2	-1.32597	-1.78415	1.17351	-0.179319	-0.417816	-0.819691	-1.23942	0.371501	-0.668997	-0.667386	2.45383	-0.333919	0.0314132	-0.907869	-0.433767	6.31439e-16
Q6PB44	Q6PB44	0.85582	0.25887	0.781577	3.01766	0.954248	1.28088	0.0491868	-0.730959	1.62106	-0.515418	-0.451246	-0.46198	0.373836	0.100391	0.0277811	-2.72005e-15
Q6PB66	Q6PB66	-2.46121	0.0867551	-0.804705	-0.39958	0.344242	0.541361	0.546145	-0.525675	0.627322	-0.223353	-0.0610253	-0.0794219	0.86099	-0.261695	0.0267488	3.88578e-16
Q6PCP5	Q6PCP5	-1.26553	-0.434871	2.16624	0.53732	-1.29643	-0.570581	-0.627835	0.237273	0.0568206	-0.805725	0.886821	-0.359769	-0.354101	-0.580602	0.124288	-7.63278e-17
Q6PD03	Q6PD03	1.36749	-1.66332	0.747908	1.00868	-0.204123	-0.926123	-0.128441	-0.0956178	0.425896	-0.213508	-0.617716	-0.990399	-0.645649	-0.892681	-2.72502	9.15934e-16
Q6PD31	Q6PD31	0.470714	-0.648928	1.64058	0.0208033	-1.00265	0.186613	1.126	-1.27557	-0.181514	0.9977	0.0976258	2.38213	-0.448371	0.426053	-0.517588	2.41474e-15
Q6PDC2	Q6PDC2	-1.38195	-0.0405874	-1.12695	-0.632951	1.66303	1.76396	-0.909823	0.240878	-0.112243	-1.15021	-0.355976	1.61269	1.51985	0.0686199	-0.31664	1.85962e-15
Q6PDI5	Q6PDI5	-1.77869	-0.659604	0.684645	-0.481225	-0.437344	0.0212621	-0.727958	1.17787	-0.572628	-1.65158	-0.141872	0.857321	-0.846794	-0.739956	-0.399044	2.13718e-15
Q6PDL0	Q6PDL0	-1.49258	-0.640363	-1.36701	1.06808	-0.13681	0.717318	0.242129	-0.827996	-2.67507	-0.507986	1.55776	0.45777	0.0384263	0.240259	-0.404426	2.10942e-15
Q6PDM2	Q6PDM2	4.60343	-0.346493	-0.671934	-1.10085	-0.417179	-0.184041	-0.116393	0.423147	-0.351267	-0.334539	0.0574934	0.0455661	0.455838	-1.34684	-0.250425	0
Q6PE15	Q6PE15	0.749963	-1.05529	0.569201	-0.464902	0.818177	1.17272	-2.04137	-0.203293	-0.666303	0.976193	-0.143145	2.41409	-1.68052	0.53441	-0.156155	1.38778e-15
Q6PGA2	Q6PGA2	-1.51095	1.19596	0.937439	0.964575	0.281835	-1.09338	1.33857	-0.229557	0.140605	0.532372	0.238018	0.432248	-0.169871	-0.601486	-0.357372	-8.74301e-16
Q6PGL7	Q6PGL7	3.38556	-0.159203	0.0721921	-0.324352	1.21706	0.547967	-0.435503	-1.35522	1.44516	-0.327857	1.79527	-1.02918	-0.57378	-1.30495	-0.357293	-1.66533e-15
Q6PJ87	Q6PJ87	0.0127589	1.64132	1.07	-1.47767	1.07618	-0.918624	-0.214054	1.27055	0.912867	0.795382	0.269715	0.0473918	-0.766845	-0.0467346	0.306117	-3.05311e-16
Q6Q2Z6	Q6Q2Z6	-1.65076	-2.46929	-0.694852	-1.36798	0.143953	-0.202076	-1.58353	0.0185706	-1.53717	-1.13516	0.234928	-0.0812292	-0.246404	-0.154258	-0.139108	2.22045e-15
Q6QD59	Q6QD59	-1.41876	-3.05491	-1.24166	0.45403	-1.27938	-0.582278	-0.989541	-0.140694	-0.279123	-0.533972	1.14471	0.342739	1.30398	-0.970695	-0.688758	1.249e-15
Q6URW6	Q6URW6	0.961854	0.914928	1.51575	-2.71851	1.41802	0.400674	0.01287	-1.24557	-0.548646	-0.471798	0.839577	-0.118209	-0.48638	0.802605	0.549216	1.33227e-15
Q6XPS7	Q6XPS7	1.57509	1.05234	2.0058	1.79508	0.584559	1.45023	-0.674168	-0.265324	1.52811	0.415684	-0.123786	-0.218164	0.148611	-0.212445	-0.0248688	-2.10942e-15
Q6YJU1	Q6YJU1	3.90154	-0.633828	0.94011	0.728238	-0.677833	0.864538	-1.28224	0.712466	-0.468479	0.766555	-0.254931	0.715958	-0.501079	0.480438	-1.2806	1.06859e-15
Q6ZPJ3	Q6ZPJ3	0.0711711	-1.1123	0.940332	0.852474	1.68107	1.00647	0.566578	1.17347	0.539185	0.70459	-0.750577	-2.51468	-0.0178654	-0.114548	-0.0305421	-2.44249e-15
Q6ZQ38	Q6ZQ38	-0.100267	1.2278	1.96091	-0.410518	2.01597	0.627604	-0.571009	0.441804	0.765352	0.25835	0.751523	-0.315304	-0.245296	0.460743	0.116438	0
Q6ZQ73	Q6ZQ73	-1.98347	1.00773	0.746545	-0.471937	-0.219677	-1.0783	0.198495	0.140492	0.152954	0.00583732	-1.1376	-0.250359	0.0187991	-0.474273	-0.219866	-4.02456e-16
Q6ZQB6	Q6ZQB6	-0.87876	-2.45408	-0.192782	-0.0197706	0.653021	0.269167	0.596592	-0.1057	-0.403909	-0.946442	-0.205419	1.02064	3.02699	-0.640425	0.0449255	6.93889e-18
Q6ZWN5	Q6ZWN5	-1.97137	1.75123	-1.77613	-0.465418	-0.298957	-0.268087	0.134889	-0.784623	0.359005	-0.699761	-0.12161	-0.154013	0.0616928	-0.328888	-0.438193	1.19349e-15
Q6ZWQ9	Q6ZWQ9	3.39421	1.40924	-0.281444	-0.226818	-0.605167	-0.162689	-0.780846	0.627744	0.948412	0.0673945	-0.0222228	-0.223827	0.251498	-1.03346	-1.5943	7.77156e-16
Q6ZWR4	Q6ZWR4	-1.47836	-0.109503	0.406385	-2.03669	-0.268904	-1.20138	-0.639534	1.45088	-0.179201	-0.225283	0.335544	0.265721	0.185834	-0.11306	0.0311924	1.62891e-15
Q6ZWS7	Q6ZWS7	-1.17199	1.50734	0.184153	1.78248	1.66772	0.494261	-0.74488	-0.912898	0.447833	-0.718872	-0.538937	-1.04105	0.0238944	-0.163893	-0.170681	-1.2837e-15
Q6ZWV7	Q6ZWV7	-1.80346	1.3498	0.456483	1.18677	-0.134812	-0.830107	-0.171191	0.692157	-0.0793046	0.661921	0.531842	0.118282	-0.0784959	-0.465635	-0.2829	-1.55084e-15
Q6ZWX6	Q6ZWX6	-2.03135	0.859051	-0.193276	0.60479	0.46614	-1.48908	0.281994	-1.31944	0.274447	-0.185657	0.213486	1.05485	0.522113	-0.184718	-0.252816	-7.77156e-16
Q6ZWY6	Q6ZWY6	0.245066	1.81577	-2.01422	1.42391	-0.132507	1.18839	-0.172994	0.359432	2.23954	0.645023	-0.795409	-0.0479291	0.209929	0.142791	0.284578	-9.99201e-16
Q6ZWY9	Q6ZWY9	-0.0349383	0.953524	0.143598	-2.10977	-1.61282	1.27261	0.268299	0.0185446	-0.220371	-0.446908	0.23357	0.420995	0.341691	-0.61087	0.809646	1.66533e-15
Q6ZWZ4	Q6ZWZ4	-0.375222	2.23513	-2.25728	-0.952079	0.326966	1.56116	0.0483111	-0.910519	0.076514	-0.327957	1.026	0.55284	-0.509852	0.361287	-0.0952941	2.05391e-15
Q6ZWZ6	Q6ZWZ6	1.85769	1.39598	0.682848	-1.80585	-2.01837	0.549331	-0.287544	-0.395369	0.711771	0.2376	0.896154	0.297195	0.111934	-0.110392	0.446053	1.72085e-15
Q6ZWZ7	Q6ZWZ7	-1.3857	1.60974	0.0325108	-0.376448	-1.31164	-0.757805	0.701957	0.272966	0.07801	-0.347787	-0.0562487	-0.378023	-0.674391	-0.45827	0.0201242	-1.38778e-17
Q71FD7	Q71FD7	1.81236	-0.825607	2.33611	0.171024	-1.72631	0.932163	0.206171	-1.26426	-1.06551	-0.178684	0.238166	-0.0122548	0.188122	1.40657	0.599729	1.3739e-15
Q71RI9	Q71RI9	-1.48326	-3.70388	-0.288147	-0.158081	0.0123417	-0.754718	0.209316	-0.561376	-0.520939	-0.434159	-0.218184	0.454191	0.415907	0.217258	-0.000428825	1.27676e-15
Q76MZ3	Q76MZ3	-1.0154	1.5038	1.06541	0.715099	-1.30878	0.0897789	-0.300749	0.697217	-0.0462275	0.0898041	-0.086643	0.308818	-0.080159	0.712288	0.116277	7.77156e-16
Q78HW2	Q78HW2	0.417049	0.791651	-2.21757	-0.983032	0.652638	1.6369	1.94606	-0.280625	-1.90596	-1.46748	-0.406516	0.312441	-0.26041	0.22681	-0.11331	2.09555e-15
Q78IK2	Q78IK2	-1.63937	-0.915558	0.527782	0.568149	-0.783548	-0.6721	0.426528	0.19474	0.41841	-1.48937	0.823543	1.39836	0.0605488	0.142096	0.539536	7.77156e-16
Q78J03	Q78J03	0.708558	-3.23828	0.613204	-1.08815	-1.11268	-0.115962	-0.611693	0.268761	0.101507	0.989249	-1.00639	-1.33093	0.389548	0.876124	0.949897	-1.22125e-15
Q78JN3	Q78JN3	-1.87553	-1.48617	-0.848659	-1.38929	-1.42403	0.406189	-0.782516	0.0140121	0.138983	0.356129	-0.0961656	-0.296569	-0.166339	0.362797	0.0701251	1.33227e-15
Q78P93	Q78P93	-0.505991	0.64938	2.50446	0.257717	1.07761	-1.03638	-0.818619	0.227704	-0.0467554	-1.01925	-0.11986	0.668251	1.3122	0.478004	0.402397	5.55112e-17
Q78ZM0	Q78ZM0	0.286208	2.04862	-0.474692	-1.52568	1.65076	-2.27666	-0.406537	0.107731	-0.111723	0.356677	-0.700755	-0.648761	-1.01454	0.210862	-0.948531	6.38378e-16
Q790I0	Q790I0	-0.723977	-1.72708	1.43487	1.06792	-0.161346	-0.325699	-0.102941	-0.622119	0.312766	0.774619	0.695485	-0.662422	2.29498	0.403914	-1.21341	1.05471e-15
Q791G4	Q791G4	4.49163	-1.23467	-0.611947	0.642868	0.456376	0.223777	0.875075	0.377155	0.664108	-0.817007	-0.60769	-1.03416	-0.534137	-1.1054	1.21413	-4.14252e-15
Q792Z1	Q792Z1	1.36889	-2.37311	-1.08583	0.577176	-0.937425	1.07423	0.73061	-1.88159	-0.212749	-1.05131	1.28418	-1.56366	-0.096801	-1.62874	-0.164136	-1.30451e-15
Q7TMG8	Q7TMG8	-2.20358	-1.82242	-1.33078	0.357635	-0.540326	0.942305	0.267111	-0.505029	0.29439	-0.473445	-0.249308	0.0992594	-0.576229	-0.506422	-0.197049	3.88578e-16
Q7TMM9	Q7TMM9	-0.652126	2.69202	0.35967	-0.446096	0.123622	0.870628	0.0709393	-0.194936	0.342802	0.397058	-0.0255305	0.14339	-0.0711726	0.248817	0.112289	8.04912e-16
Q7TNC9	Q7TNC9	-0.745256	0.571687	-1.7317	0.65469	-1.38171	-0.803759	0.859775	0.701381	1.6547	-0.15236	0.657951	0.84031	0.346606	-1.15864	0.0328508	-8.88178e-16
Q7TNG8	Q7TNG8	1.63698	-1.78694	0.36495	0.0370155	-0.974808	-0.904891	0.774582	1.13427	-0.10466	-1.20433	-0.59465	-0.801926	1.1037	3.02754	0.886438	5.96745e-16
Q7TNQ1	Q7TNQ1	0.126405	1.72473	1.06417	0.418597	0.162506	0.928141	-0.43541	-0.149665	-0.583082	1.97469	1.60774	0.597629	0.000791488	0.19179	0.0339304	-4.16334e-17
Q7TQ48	Q7TQ48	-2.32875	-2.57211	-0.133816	0.105058	-0.115273	-0.168655	-0.0993734	-0.178034	-0.319551	-0.0113631	-0.0533451	0.513386	-0.00789366	-0.204846	-0.0677551	6.66134e-16
Q7TQI3	Q7TQI3	-1.23243	1.6974	0.462209	-0.0289316	0.631672	-0.994542	0.43148	-0.188191	-0.557246	-0.0399717	0.264909	0.264521	0.467176	1.35477	0.394662	4.44089e-16
Q7TQJ3	Q7TQJ3	-2.01383	-1.67497	0.682688	0.573265	-0.620211	0.529856	-0.64468	0.60748	-0.455639	-0.685658	0.985622	0.507612	0.783996	0.0245308	0.0761391	1.29063e-15
Q7TSH2	Q7TSH2	-1.64538	-2.44536	0.466481	0.710902	-0.0714388	-1.14149	-0.697203	-1.79207	0.295941	-0.687429	0.945472	1.04992	0.384792	-0.675286	-0.118044	-1.94289e-16
Q7TSQ8	Q7TSQ8	1.12603	0.646919	-1.87253	1.93474	1.58773	-2.42358	0.197431	0.300727	-0.875919	1.36122	0.46331	0.835725	0.4343	0.547696	0.379986	-2.85882e-15
Q7TSV4	Q7TSV4	-0.474134	1.75484	0.185305	-2.07789	0.61094	-1.19191	0.416246	-1.04131	1.43258	0.0438336	0.345674	-0.646202	0.352461	-0.13046	0.115724	-1.38778e-16
Q7TSZ3	Q7TSZ3	-1.09414	0.676722	1.40216	0.645467	0.919069	0.778736	0.887562	-0.118201	0.518439	-1.00428	-0.747081	1.46907	0.112643	-0.217644	-0.224164	2.22045e-16
Q7TT50	Q7TT50	-0.0312437	1.33113	-2.39143	0.826439	0.65137	-2.77827	-0.37098	0.556402	0.121853	0.783651	0.0585624	0.591324	-0.168952	-0.197026	0.382571	-2.7478e-15
Q80SW1	Q80SW1	-1.42035	0.527636	0.359008	0.434746	0.738648	-0.966111	1.27679	-0.49301	1.34459	0.872397	0.189613	0.745787	-0.336876	-0.934859	0.246323	-2.27596e-15
Q80TM4	Q80TM4	0.00610968	1.57747	-1.47911	-1.05764	1.30643	-1.12384	-1.27467	-2.90947	0.0878575	-0.0412547	-1.26739	-1.63817	0.679561	0.262478	0.171413	-1.05471e-15
Q80TM9	Q80TM9	0.824966	0.50754	-0.505221	0.327613	3.23985	-1.65987	-0.806597	1.72173	-0.594444	-0.316448	0.474495	-1.0417	0.599086	0.747138	0.256561	-1.85268e-15
Q80U63	Q80U63	-1.47915	0.47092	0.600703	-0.349299	0.796854	-0.61908	0.47471	1.82764	-1.39755	0.407828	-0.640945	-0.448662	0.403509	-0.41971	0.353365	-1.38778e-15
Q80UU9	Q80UU9	1.4684	-0.550505	-0.737456	1.72229	-1.22443	0.684383	-0.605697	-0.824274	0.108033	-0.355053	3.70056	-0.296609	-1.13756	-0.203529	-0.163225	-8.88178e-16
Q80UY1	Q80UY1	0.246765	0.217564	0.563574	1.43622	-2.23882	-0.896844	-1.72314	1.06507	-1.36722	-1.65215	-0.700441	-0.892597	-0.530543	-1.27215	0.099348	-4.12864e-16
Q80VP1	Q80VP1	-1.53265	-1.04328	-0.707491	-0.225627	-0.188568	1.27985	-0.0309861	-0.330503	1.08527	-0.22025	0.16731	0.60579	-1.06333	-2.17973	0.0976973	3.67761e-16
Q80VX2	Q80VX2	1.29219	0.334133	0.998552	-0.21381	0.791281	-0.943879	-1.08394	2.39062	-1.5928	-2.22632	-0.0666601	-0.785723	-0.16202	-1.49164	-0.308366	3.05311e-16
Q80W21	Q80W21	-1.63946	-3.23422	0.796109	0.553725	-0.133944	-0.0573959	0.268518	-0.0325766	-0.0665553	0.147282	0.127904	0.539814	0.160536	-0.0990731	-0.135807	2.22045e-16
Q80WJ7	Q80WJ7	0.885414	0.340531	0.886375	-1.48427	0.637353	-2.08577	-0.130323	-3.70474	0.340503	-0.219683	-0.352182	-0.844953	-0.0882736	-0.181886	-0.0115555	-1.51268e-15
Q80WQ2	Q80WQ2	0.996327	1.0602	-1.20778	1.0483	2.88212	-2.22647	-1.26454	-0.493195	-1.33424	0.454177	-0.201312	-0.199662	0.584562	0.561638	0.236847	-1.94289e-15
Q80WW9	Q80WW9	3.5202	0.0192291	0.293604	-1.09605	0.710675	0.660042	0.949274	-1.78011	-0.612537	-0.0850697	1.66818	-0.10633	-0.767874	-1.06103	-0.106781	-9.15934e-16
Q80X52	Q80X52	-1.70136	-2.52225	-0.740104	-0.0591266	-0.199099	-0.412865	-0.214268	-1.28335	-0.498672	-0.922633	1.02413	1.34332	-0.872302	0.373037	-0.542917	2.2482e-15
Q80X68	Q80X68	-2.27157	-1.70692	0.470464	-0.133414	-0.712821	0.454463	0.0220417	-0.0751781	-0.442417	0.261645	-0.250663	0.137471	0.34214	-0.44811	-0.0413309	9.4369e-16
Q80X73	Q80X73	-0.750482	-0.0494675	-1.39234	2.21676	0.109201	0.935285	1.23217	-0.679775	0.486769	-0.15017	1.17509	0.460198	-1.59001	0.71898	-0.415266	1.249e-16
Q80X90	Q80X90	-0.92757	1.72758	0.821266	-0.290273	0.996176	0.344573	0.200616	1.20975	0.728176	0.594823	0.160569	-0.134579	-0.665201	0.192995	-0.152531	-2.08167e-17
Q80X95	Q80X95	-0.00487261	-2.06128	0.04646	1.58568	1.70118	0.222941	0.633308	0.0691519	0.235957	1.25185	-1.59402	0.780649	-1.66475	-0.136823	0.619047	-3.38618e-15
Q80XB4	Q80XB4	0.207466	2.92543	0.734592	0.324912	0.606909	0.975731	-0.41236	0.889535	0.420119	0.155323	0.0759572	0.292791	-0.353645	-0.77335	0.00364987	-9.4369e-16
Q80XK9	Q80XK9	-0.193545	-0.95425	0.65042	-0.817757	2.00222	0.525123	0.321148	1.68171	0.512254	0.348755	0.241538	-2.29944	0.333411	-0.0946583	0.0415772	-1.55431e-15
Q80XN0	Q80XN0	-0.21996	-3.28682	0.882355	1.61222	-0.203994	-0.226652	-0.330141	-0.71582	0.350927	-1.17517	-0.317635	0.752776	-1.24071	0.22372	0.0212746	-2.86229e-16
Q80Y09	Q80Y09	-0.901477	0.531366	0.195558	0.880101	-0.378167	-0.579546	0.681193	0.735798	2.20278	-0.443613	0.679084	0.499639	0.0843902	-0.346313	0.620471	-7.21645e-16
Q80YC5	Q80YC5	1.5335	-0.530562	-0.176263	3.0362	1.79002	-0.456163	-0.727796	0.542881	0.327191	0.0540721	1.41315	-1.37255	0.173303	1.95365	-0.0307013	-1.49186e-15
Q80YD1	Q80YD1	-2.1124	0.455969	0.328661	0.761926	-0.228564	-0.503096	-0.484921	-0.279807	-0.0576905	0.839008	-1.43264	-0.194987	-0.466029	-0.535012	-0.15531	-9.4369e-16
Q80YV4	Q80YV4	-0.093119	-2.29115	-0.909082	0.406529	0.652708	1.28238	-0.761085	0.0286887	-0.00322302	1.64715	-2.09528	-1.10708	-1.25707	-0.532273	0.403008	-2.77556e-15
Q80ZJ1	Q80ZJ1	-0.554455	1.79302	1.06557	0.787815	0.230595	0.778151	0.284639	-0.912865	0.651287	-0.622186	-1.62703	0.281123	0.786568	0.594892	-0.547243	6.10623e-16
Q80ZZ0	Q80ZZ0	-1.93863	1.71327	-0.590481	-0.756563	0.448162	-0.147328	-0.303486	-0.559191	-0.157371	0.315132	-0.375446	0.817802	0.00963141	0.117275	0.00551346	8.46545e-16
Q811U4	Q811U4	-1.24799	-1.91294	0.38632	-0.732912	0.993123	-0.0642827	-0.887977	-0.0149458	0.359847	0.393834	2.38139	1.64607	0.0539681	-0.126062	-0.0879235	1.47105e-15
Q8BFP9	Q8BFP9	-0.438802	-0.478177	0.6812	1.24499	0.444104	1.92377	0.548011	-0.608095	0.417604	-1.97853	-0.789468	-0.815993	-0.684137	-0.200471	0.662177	-9.20271e-16
Q8BFR5	Q8BFR5	-2.18561	-1.62146	-0.00231682	-1.2247	0.612491	0.717446	-0.158762	0.419435	0.0379689	-0.125947	-0.557356	0.643593	0.187529	-0.156635	-0.338247	1.66533e-15
Q8BFS6	Q8BFS6	-1.22194	1.33337	0.911184	0.828345	-1.65177	0.187053	-0.685284	-0.0219232	-0.334874	0.45296	-0.304039	-0.0964832	0.611736	-1.0188	-0.258666	2.08167e-16
Q8BFW7	Q8BFW7	-0.721052	-0.668072	0.260476	-1.06097	0.0293546	-1.20017	-0.177173	-3.32755	0.112263	0.839196	0.0874322	-1.71301	0.510302	-0.612892	-0.10278	-1.16573e-15
Q8BFY9	Q8BFY9	-0.844247	0.673952	0.11655	0.734478	1.57237	-2.47669	-2.00532	-0.726751	-0.981873	0.328713	0.0950359	-0.950719	0.547272	0.283907	0.0371821	-2.09555e-15
Q8BFZ1	Q8BFZ1	0.568039	-2.11429	-1.52564	0.316352	0.939181	-0.120111	0.446801	0.739766	-2.57825	2.04157	-0.661436	-1.55262	0.950393	-0.310996	-0.131905	-1.44329e-15
Q8BFZ3	Q8BFZ3	-1.16881	-0.991872	1.62531	1.04555	0.787278	1.4199	0.411278	-0.372381	0.858982	0.309744	0.0661415	-0.283651	-0.61293	-0.877088	-0.0329711	-1.44329e-15
Q8BFZ9	Q8BFZ9	-0.135635	-0.130308	-0.0796577	-2.70708	1.22094	-0.15875	0.467603	0.776613	1.3462	0.966377	0.364621	0.594904	0.0268853	0.189932	0.854282	-4.57967e-16
Q8BG37	Q8BG37	1.02447	-0.637675	0.511726	1.326	-1.33665	-0.228234	-0.971731	-1.18963	0.964983	-0.0760968	0.420511	-0.0133419	1.67867	2.83417	0.0298815	1.36002e-15
Q8BG51	Q8BG51	-1.91627	-1.90603	-1.50056	0.760839	0.566897	-0.350274	-0.123085	-0.708302	-0.709211	0.149666	0.0712021	-2.21362	0.732302	-0.239596	-0.0281685	-8.88178e-16
Q8BG67	Q8BG67	0.404405	-2.17937	-0.737864	0.117068	0.284414	0.318247	-0.0904712	0.234672	-1.38073	2.15334	-1.34046	-2.57457	0.0699534	-0.336876	-0.191106	-2.22045e-15
Q8BGB7	Q8BGB7	-1.19063	0.503588	-0.147058	-0.259721	-0.983633	0.578797	2.00713	-0.0684248	0.159205	-0.375163	0.934554	0.696158	0.151319	-0.135496	-0.6991	1.55431e-15
Q8BGD8	Q8BGD8	4.74083	-2.30728	-0.469094	0.271098	-0.402616	0.32268	0.0375834	1.02237	-0.149706	-0.462739	-0.124537	0.103056	-0.306032	0.16123	-0.104493	-1.59595e-16
Q8BGD9	Q8BGD9	4.87564	-0.928207	-0.228717	-0.605306	-0.770294	-0.558735	0.707139	0.989781	-0.0791476	-0.347799	-0.349557	-0.153934	0.146398	0.881677	0.304549	2.77556e-17
Q8BGH2	Q8BGH2	-1.78829	-1.9743	0.113679	-1.29127	0.559614	0.77369	-0.481832	0.0043048	0.0686409	-0.14759	-0.662715	-0.608116	-1.08544	-0.0157276	-0.117781	8.88178e-16
Q8BGJ5	Q8BGJ5	-0.7094	1.87628	0.17501	0.0995593	-1.68949	-1.63128	-0.264999	0.151214	-0.115557	-1.41157	-0.651395	-0.347832	-0.458388	-0.92089	0.148391	-4.71845e-16
Q8BGJ9	Q8BGJ9	-0.421208	2.03251	-0.123735	-1.47928	-1.28144	0.63291	-0.453007	0.227665	1.44272	0.0588055	-0.83658	-0.065397	-0.0788482	-0.0084849	-0.1175	1.47105e-15
Q8BGK0	Q8BGK0	-1.58862	-3.5541	-0.509645	-0.309887	0.075976	0.00602594	-0.0504691	0.386812	-0.774413	-0.0664273	0.0901588	0.531508	0.0706166	0.0136141	0.148372	7.77156e-16
Q8BGY2	Q8BGY2	0.960368	1.54763	-0.269864	-1.46721	-0.705652	-0.633546	1.62878	1.69861	0.352057	-0.168949	-0.149009	0.429854	0.217331	1.08118	-0.156433	1.88738e-15
Q8BGY7	Q8BGY7	-1.63628	0.0424156	-0.00327177	0.111505	-1.89155	-1.42526	0.509851	0.847001	-0.506789	-0.37051	-0.26213	-0.310698	-0.505384	-0.614738	0.143952	4.44089e-16
Q8BGZ7	Q8BGZ7	1.32069	1.57304	0.628809	-1.13331	0.77703	2.13207	0.537386	-0.987771	-1.19767	1.18774	0.717922	1.14188	0.151311	-0.218358	0.429919	-8.32667e-17
Q8BH35	Q8BH35	-0.158375	0.343653	2.06362	1.499	0.081844	1.62213	-0.352643	1.0956	0.220134	0.290415	0.601292	-0.180252	-0.199989	0.556153	-0.0473123	-9.71445e-17
Q8BH40	Q8BH40	1.29666	-0.355349	1.28485	-1.44852	2.01607	0.190892	0.154448	1.01845	0.856072	-0.868891	1.36798	0.109929	2.04944	0.525564	-0.0997299	7.21645e-16
Q8BH58	Q8BH58	-0.763077	1.61029	0.397335	0.514303	-0.902638	-0.0015162	0.750195	-0.265614	0.0389079	-0.806167	2.04808	-0.268554	-0.927365	-0.0589363	-0.21876	1.11022e-16
Q8BH59	Q8BH59	-0.36671	-3.20253	0.190535	-1.38639	-0.0261229	-0.243615	0.810935	-1.47615	-0.557586	-0.741056	-0.795617	0.187929	0.130587	0.79631	0.940104	5.82867e-16
Q8BH64	Q8BH64	-2.17841	-0.290349	-0.182583	-0.799934	0.0911339	-0.0696576	0.642707	0.316107	0.666469	-0.573094	-0.347927	1.01669	-0.0506705	0.303587	-0.153292	1.66533e-15
Q8BH80	Q8BH80	1.65264	-1.21327	0.54971	0.955322	-0.853347	1.95792	2.04141	0.0430769	0.0636343	0.384086	-0.259631	-0.0142865	0.800641	0.812105	1.2735	-1.30451e-15
Q8BH86	Q8BH86	-1.6219	-2.87371	-1.46153	0.411255	-0.23126	-0.522178	0.109697	-0.253245	-1.94087	0.866303	0.224831	-0.431877	0.362924	-0.194985	-0.378239	1.11022e-16
Q8BH95	Q8BH95	-2.23383	-1.47007	-0.0239259	-0.0555374	-0.788404	0.63013	-1.06238	-0.200145	-0.984683	-0.387188	-0.209049	0.679243	-0.268086	-0.155741	-0.0405454	1.7486e-15
[truncated: 755 more rows]
