# Supplementary material for: Study on diverse pathological characteristics of heart failure in different stages based on proteomics
Source: J Cell Mol Med. 2022 Jan 19;26(4):1169–82. doi: 10.1111/jcmm.17170 (PMC8831959; doi:10.1111/jcmm.17170)
Supplement: Supplementary file 3 — Fig S2B [file JCMM-26-1169-s009.xlsx]

## Sheet: integrated
ID	Accession	Gene Name	Description	TAC_2W_61	TAC_2W_62	TAC_2W_63	TAC_2W_22	TAC_4W_11	TAC_4W_12	TAC_4W_24	TAC_4W_33	TAC_12W_54	TAC_12W_8	TAC_12W_10	TAC_12W_16	sham_12WJ_36	sham_12WJ_33	sham_12WJ_22	sham_12WJ_71	Imputation(TAC_2W)	Imputation(TAC_4W)	Imputation(TAC_12W)	Imputation(sham)	Keep(TAC_2W)	Keep(TAC_4W)	Keep(TAC_12W)	Keep(sham)	FC(TAC_2W_sham)	pValue(TAC_2W_sham)	Sig(TAC_2W_sham)	FC(TAC_4W_sham)	pValue(TAC_4W_sham)	Sig(TAC_4W_sham)	FC(TAC_12W_sham)	pValue(TAC_12W_sham)	Sig(TAC_12W_sham)	FC(TAC_4W_TAC_2W)	pValue(TAC_4W_TAC_2W)	Sig(TAC_4W_TAC_2W)	FC(TAC_12W_TAC_2W)	pValue(TAC_12W_TAC_2W)	Sig(TAC_12W_TAC_2W)	FC(TAC_12W_TAC_4W)	pValue(TAC_12W_TAC_4W)	Sig(TAC_12W_TAC_4W)	GO_CC	GO_MF	GO_BP	KEGG
A2CF83_MOUSE	A2CF83	0610010K14Rik	RIKEN cDNA 0610010K14 gene	0	0	0	0	0	0	0	0	0	3.31161e+06	0	0	0	0	0	0	3.74747e+06	2.76051e+06	2.09851e+06	2.5763e+06			3.31161e+06		1.4546	0.528047	0	1.0715	0.701118	0	0.814546	0.42092	0	0.736634	0.589552	0	0.559981	0.384989	0	0.760189	0.2317	0	GO:0071339,MLL1 complex;GO:0016589,NURF complex
Q9DAX4_MOUSE	Q9DAX4	1600014C23Rik	RIKEN cDNA 1600014C23 gene	0	0	0	0	0	0	0	0	1.23874e+08	0	0	0	0	0	0	0	1.38721e+06	2.77526e+06	3.22313e+07	1.95482e+06			1.23874e+08		0.709636	0.469915	0	1.4197	0.385409	0	16.4881	0.360093	0	2.0006	0.05187	0	23.2346	0.351699	0	11.6138	0.372297	0
B9EHI3_MOUSE	B9EHI3	1700006A11Rik	1700006A11Rik protein	0	0	0	0	0	0	0	0	0	0	8.46844e+06	0	0	0	0	0	1.3943e+06	4.4259e+06	3.75629e+06	1.70954e+06			8.46844e+06		0.815597	0.513425	0	2.58894	0.172728	0	2.19725	0.32132	0	3.17429	0.128981	0	2.69404	0.252007	0	0.848706	0.799329	0		GO:0005096,GTPase activator activity	GO:0007165,signal transduction
Q14AA6_MOUSE	Q14AA6	1700009N14Rik	GTP-binding nuclear protein Ran	2483031253	2012416114	1510974484	3014412667	2290174154	1873785735	1701434705	1485662966	2083782167	8.06669e+08	5.47902e+08	1.90453e+08	1708210511	8.42126e+08	1147700911	5.84613e+08	2255208630	1837764390	9.07201e+08	1070662407	2255208630	1837764390	9.07201e+08	1070662407	2.10637	0.025795	1	1.71647	0.040991	1	0.847327	0.743871	0	0.814898	0.29508	0	0.402269	0.041825	-1	0.493644	0.08194	0	GO:0005737,cytoplasm;GO:0005634,nucleus	GO:0005525,GTP binding;GO:0003924,GTPase activity;GO:0019904,protein domain specific binding	GO:0006606,protein import into nucleus;GO:0000054,ribosomal subunit export from nucleus	mmu:75471,path:mmu03013,RNA transport;mmu:75471,path:mmu03008,Ribosome biogenesis in eukaryotes;mmu:75471,path:mmu05166,Human T-cell leukemia virus 1 infection
Q3TJL3_MOUSE	Q3TJL3	1700025G04Rik	Uncharacterized protein	0	0	4.61611e+06	0	0	0	0	0	0	7.29174e+07	0	5.34629e+07	0	0	0	0	3.86255e+06	2.03294e+06	3.28118e+07	2.72939e+06	4.61611e+06		6.31902e+07		1.41517	0.411164	0	0.744834	0.389493	0	12.0217	0.145675	0	0.526321	0.216913	0	8.49486	0.159509	0	16.1401	0.138156	0
F8WIU1_MOUSE	F8WIU1	1700037H04Rik	RIKEN cDNA 1700037H04 gene	0	0	0	1.63208e+07	1.77527e+07	1.14657e+07	1.45214e+07	0	1.82552e+07	0	0	0	0	8.01451e+06	0	0	5.8137e+06	1.14649e+07	6.98268e+06	3.89596e+06	1.63208e+07	1.45799e+07	1.82552e+07	8.01451e+06	1.49224	0.640597	0	2.94276	0.082833	0	1.79229	0.482917	0	1.97204	0.298687	0	1.20107	0.833848	0	0.60905	0.417334	0
Q3V2K0_MOUSE	Q3V2K0	1700071K01Rik	Prohibitin	2645423742	6380068882	6329841585	6425270102	13032293840	8746273920	7699131320	6405936338	4346809199	3755608160	5061775702	2249222053	7413837056	8890471196	11287980209	10970182029	5445151078	8970908855	3853353779	9640617623	5445151078	8970908855	3853353779	9640617623	0.564814	0.018294	-1	0.930533	0.707497	0	0.3997	0.001824	-1	1.6475	0.085213	0	0.707667	0.200984	0	0.429539	0.016607	-1	GO:0005743,mitochondrial inner membrane
Q9D9G7_MOUSE	Q9D9G7	1700074P13Rik	1700074P13Rik protein	0	0	2.28284e+08	0	2.75469e+08	2.21291e+08	2.0424e+08	1.30464e+08	2.29012e+08	2.65714e+08	2.53552e+08	1.87947e+08	0	0	2.24832e+08	0	6.07916e+07	207866065	2.34057e+08	5.70669e+07	2.28284e+08	207866065	2.34057e+08	2.24832e+08	1.06527	0.963946	0	3.6425	0.054964	0	4.10144	0.023226	1	3.41932	0.059412	0	3.85014	0.025129	1	1.126	0.476603	0	GO:0005794,Golgi apparatus;GO:0030141,secretory granule	GO:0004252,serine-type endopeptidase activity
Q9D9G4_MOUSE	Q9D9G4	1700080O16Rik	1700080O16Rik protein	0	0	0	0	0	0	0	0	0	0	0	0	0	0	3.56779e+06	0	1.48462e+06	1.39276e+06	1.73183e+06	2.51168e+06				3.56779e+06	0.591086	0.148423	0	0.554513	0.068454	0	0.689511	0.413961	0	0.938126	0.831998	0	1.16651	0.778661	0	1.24345	0.671215	0
Q9CPN7_MOUSE	Q9CPN7	1810009J06Rik	RIKEN cDNA 1810009J06 gene	0	2411877727	2029465380	5551699078	8553751020	4598455793	9.21221e+08	4933550243	6.33441e+08	4148825961	20165091172	5240813577	5732810648	1123416862	9.86646e+08	13053191384	2498467872	4751744632	7547043004	5224016231	3331014062	4751744632	7547043004	5224016231	0.478266	0.406892	0	0.909596	0.88868	0	1.44468	0.668711	0	1.90186	0.288634	0	3.02067	0.301741	0	1.58827	0.565041	0	GO:0005615,extracellular space	GO:0004252,serine-type endopeptidase activity	GO:0006508,proteolysis	mmu:73626,path:mmu04080,Neuroactive ligand-receptor interaction;mmu:73626,path:mmu04972,Pancreatic secretion;mmu:73626,path:mmu04974,Protein digestion and absorption;mmu:73626,path:mmu05164,Influenza A
Q9D927_MOUSE	Q9D927	1810009N02Rik	Uncharacterized protein	0	1.80905e+06	4.10755e+06	0	1.0293e+07	0	0	1.16062e+08	5.43444e+06	0	0	0	7.50098e+06	9.26723e+06	7.56487e+07	0	2.75535e+06	3.27441e+07	1.99346e+06	2.33823e+07	2.9583e+06	6.31776e+07	5.43444e+06	3.08056e+07	0.117839	0.283729	0	1.40038	0.785484	0	0.085255	0.268648	0	11.8838	0.322938	0	0.723488	0.593588	0	0.06088	0.312067	0	GO:0005739,mitochondrion	GO:0047429,nucleoside-triphosphate diphosphatase activity
Q9D809_MOUSE	Q9D809	2200002D01Rik	RIKEN cDNA 2200002D01 gene	5.6888e+07	2.1258e+07	0	0	1.08804e+07	1.62564e+07	1.88973e+07	4.59097e+07	4.35916e+07	0	4.90133e+06	0	7.08342e+06	0	7.73259e+06	0	2.05865e+07	2.29859e+07	1.32383e+07	6.36929e+06	3.9073e+07	2.29859e+07	2.42465e+07	7.40801e+06	3.23215	0.313787	0	3.60887	0.078528	0	2.07846	0.524118	0	1.11655	0.878969	0	0.643059	0.67024	0	0.575932	0.475366	0	GO:0005730,nucleolus
Q9CPN9_MOUSE	Q9CPN9	2210010C04Rik	RIKEN cDNA 2210010C04 gene	3346161920	4657369120	7.97473e+08	3.74391e+08	45979737046	5408340821	3279497576	1200984011	0	6.02307e+08	6.04385e+08	3252560585	6.88824e+08	5.66749e+08	4014885347	3072804967	2293848615	13967139864	1115355304	2085815889	2293848615	13967139864	1486417381	2085815889	1.09974	0.881783	0	6.69625	0.310989	0	0.534733	0.422889	0	6.08896	0.319398	0	0.486238	0.38452	0	0.079856	0.276181	0	GO:0005615,extracellular space	GO:0004252,serine-type endopeptidase activity	GO:0006508,proteolysis	mmu:67373,path:mmu04080,Neuroactive ligand-receptor interaction;mmu:67373,path:mmu04972,Pancreatic secretion;mmu:67373,path:mmu04974,Protein digestion and absorption;mmu:67373,path:mmu05164,Influenza A
G3X8U3_MOUSE	G3X8U3	2210016F16Rik	Queuosine salvage protein	329993337	1.9406e+08	8.85136e+07	481647934	7.6428e+08	2.14064e+08	2.64968e+08	2.74388e+08	3.84066e+08	6.28813e+07	4.40556e+08	8.74918e+07	3.01573e+08	3.38245e+08	2.84105e+08	3.40242e+08	2.73554e+08	3.79425e+08	2.43749e+08	316041443	2.73554e+08	3.79425e+08	2.43749e+08	316041443	0.865563	0.639952	0	1.20055	0.642434	0	0.771256	0.4932	0	1.38702	0.518906	0	0.891045	0.826191	0	0.642416	0.434541	0			GO:0006400,tRNA modification;GO:0101030,tRNA-guanine transglycosylation
Q6YI28_MOUSE	Q6YI28	2210407C18Rik	EP1	0	2.28114e+07	0	0	0	2.16919e+07	1.77658e+07	0	0	0	5.59493e+06	0	9.26122e+06	0	0	23699468	7.69303e+06	1.10083e+07	2.53354e+06	8.75645e+06	2.28114e+07	1.97289e+07	5.59493e+06	1.64803e+07	0.878556	0.889773	0	1.25716	0.770962	0	0.289334	0.297699	0	1.43094	0.660623	0	0.329329	0.356732	0	0.230148	0.155778	0			GO:0009617,response to bacterium
B9EKQ6_MOUSE	B9EKQ6	2210408I21Rik	2210408I21Rik protein	0	0	0	0	8.13503e+07	0	0	0	1.21121e+08	0	2.71628e+07	0	0	0	0	0	1.84357e+06	2.39286e+07	3.82768e+07	1.14045e+06		8.13503e+07	7.41418e+07		1.61653	0.281936	0	20.9817	0.280785	0	33.5628	0.236442	0	12.9795	0.294396	0	20.7623	0.244381	0	1.59962	0.689036	0
D3Z1T2_MOUSE	D3Z1T2	2310009B15Rik	RIKEN cDNA 2310009B15 gene	0	0	0	0	0	9.61639e+07	0	7.72706e+07	0	0	4.10483e+07	0	1.02019e+08	0	0	0	1.43746e+06	4.41941e+07	1.19462e+07	2.70992e+07		8.67173e+07	4.10483e+07	1.02019e+08	0.053044	0.343989	0	1.63082	0.644821	0	0.440832	0.592343	0	30.7445	0.136273	0	8.31061	0.321491	0	0.270312	0.272403	0
A0A087WRI8_MOUSE	A0A087WRI8	2310022A10Rik	RIKEN cDNA 2310022A10 gene	1.99887e+06	4.76468e+06	1.89142e+06	4.85665e+06	0	3.09416e+06	3.51259e+06	0	0	0	0	0	1.70375e+06	3.09595e+06	0	3.03989e+06	3.37791e+06	2.83989e+06	1.4707e+06	2.57999e+06	3.37791e+06	3.30338e+06		2.6132e+06	1.30927	0.403838	0	1.10074	0.618738	0	0.570038	0.030089	-1	0.840726	0.575485	0	0.435386	0.067694	0	0.51787	0.020104	-1	GO:0005654,nucleoplasm
B8JJ66_MOUSE	B8JJ66	2310061I04Rik	RIKEN cDNA 2310061I04 gene	3.7368e+07	4.98008e+07	8.24933e+07	1.2502e+08	1528175028	1.18714e+08	9.46129e+07	3.05952e+07	3.819e+07	1.37855e+08	8.93329e+07	2.76527e+07	1417954834	1437420471	1252451724	1285560098	7.36704e+07	4.43024e+08	7.32577e+07	1348346782	7.36704e+07	4.43024e+08	7.32577e+07	1348346782	0.054638	0	-1	0.328568	0.047856	-1	0.054331	0	-1	6.0136	0.347834	0	0.994397	0.990149	0	0.165358	0.347779	0	GO:0005739,mitochondrion;GO:0016021,integral component of membrane
Q6PGK3_MOUSE	Q6PGK3	2700097O09Rik	RIKEN cDNA 2700097O09 gene	0	0	0	0	0	0	2.96438e+06	0	0	0	0	0	0	5.41e+06	5.59415e+06	0	3.63375e+06	1.77985e+06	1.22579e+06	4.72043e+06		2.96438e+06		5.50208e+06	0.769791	0.392619	0	0.377052	0.006772	-1	0.259678	0.001016	-1	0.489811	0.156609	0	0.337335	0.06398	0	0.688705	0.323231	0		GO:0008168,methyltransferase activity
B1AR39_MOUSE	B1AR39	2810408A11Rik	RIKEN cDNA 2810408A11 gene	0	0	0	0	0	9.6543e+07	3.09961e+07	0	4.34722e+06	7.82736e+07	0	1.38554e+08	2.01526e+07	0	0	0	3.59336e+06	3.40424e+07	5.54709e+07	6.20627e+06		6.37696e+07	7.37248e+07	2.01526e+07	0.578988	0.612789	0	5.48516	0.257581	0	8.93787	0.189355	0	9.4737	0.212252	0	15.437	0.166927	0	1.62946	0.606984	0		GO:0004864,protein phosphatase inhibitor activity	GO:0043666,regulation of phosphoprotein phosphatase activity;GO:0009966,regulation of signal transduction
A0A1B0GR85_MOUSE	A0A1B0GR85	2900026A02Rik	RIKEN cDNA 2900026A02 gene	0	0	0	0	0	0	0	1.19847e+07	0	0	0	0	0	8.52433e+06	0	0	1.57776e+06	5.02843e+06	1.3148e+06	3.92022e+06		1.19847e+07		8.52433e+06	0.402467	0.210152	0	1.28269	0.725195	0	0.335389	0.1796	0	3.18708	0.22822	0	0.833334	0.725145	0	0.261473	0.20339	0
D3Z1F7_MOUSE	D3Z1F7	4833439L19Rik	Putative monooxygenase p33MONOX	0	0	0	1.10884e+07	1.09709e+07	0	0	4.91413e+06	0	0	0	1.87499e+08	0	0	0	0	5.181e+06	5.47926e+06	4.80474e+07	2.27079e+06	1.10884e+07	7.94254e+06	1.87499e+08		2.28159	0.213361	0	2.41293	0.176823	0	21.1589	0.362802	0	1.05757	0.921454	0	9.27378	0.392463	0	8.76896	0.395563	0	GO:0005737,cytoplasm
B2RX47_MOUSE	B2RX47	4930433I11Rik	RIKEN cDNA 4930433I11 gene	0	0	0	0	0	17845052965	0	0	17017932349	0	0	0	0	0	0	0	1.61959e+06	4465095927	4254877588	2.42995e+06		17845052965	17017932349		0.666512	0.427839	0	1837.52	0.35565	0	1751.01	0.356117	0	2756.93	0.355569	0	2627.13	0.356032	0	0.95292	0.973899	0
Q8K3S1_MOUSE	Q8K3S1	4930519F16Rik	Ppnx protein	0	0	0	0	0	0	0	0	0	0	1.67805e+06	0	0	0	0	1.07769e+07	1.79505e+06	3.37441e+06	1.51744e+06	3.95184e+06			1.67805e+06	1.07769e+07	0.454231	0.411829	0	0.853884	0.830288	0	0.383984	0.354011	0	1.87984	0.148102	0	0.845349	0.468565	0	0.449692	0.083013	0		GO:0004252,serine-type endopeptidase activity
E9Q2T4_MOUSE	E9Q2T4	4930523C07Rik	RIKEN cDNA 4930523C07 gene	0	0	0	0	0	0	0	0	0	0	0	0	0	0	7.39647e+07	0	1.69653e+06	2.12929e+06	4.14307e+06	1.939e+07				7.39647e+07	0.087495	0.368413	0	0.109814	0.379474	0	0.213671	0.434256	0	1.25509	0.481298	0	2.44209	0.009219	1	1.94575	0.024679	1	GO:0016021,integral component of membrane
Q9CR99_MOUSE	Q9CR99	4930544G11Rik	RIKEN cDNA 4930544G11 gene	8.98098e+06	7.42493e+08	8.99155e+08	1371943869	6.80375e+08	1048393932	1167243079	1060941449	6.99563e+08	2.25332e+08	5.31362e+08	458112896	6.07261e+08	9.80018e+08	1.66356e+08	5.16158e+08	7.55643e+08	9.89238e+08	4.78592e+08	5.67448e+08	7.55643e+08	9.89238e+08	4.78592e+08	5.67448e+08	1.33165	0.587312	0	1.74331	0.077322	0	0.843412	0.663005	0	1.30913	0.468478	0	0.633358	0.390191	0	0.483799	0.01245	-1	GO:0005938,cell cortex;GO:0042995,cell projection;GO:0032154,cleavage furrow;GO:0005737,cytoplasm;GO:0031410,cytoplasmic vesicle;GO:0005856,cytoskeleton;GO:0043197,dendritic spine;GO:0043231,intracellular membrane-bounded organelle;GO:0005886,plasma membrane	GO:0005525,GTP binding;GO:0003924,GTPase activity;GO:0019901,protein kinase binding	GO:0030036,actin cytoskeleton organization;GO:0007015,actin filament organization;GO:0016477,cell migration;GO:0030865,cortical cytoskeleton organization;GO:0032956,regulation of actin cytoskeleton organization;GO:0008360,regulation of cell shape;GO:0007264,small GTPase mediated signal transduction;GO:0043149,stress fiber assembly	mmu:67653,path:mmu04014,Ras signaling pathway;mmu:67653,path:mmu04015,Rap1 signaling pathway;mmu:67653,path:mmu04310,Wnt signaling pathway;mmu:67653,path:mmu04350,TGF-beta signaling pathway;mmu:67653,path:mmu04072,Phospholipase D signaling pathway;mmu:67653,path:mmu04071,Sphingolipid signaling pathway;mmu:67653,path:mmu04024,cAMP signaling pathway;mmu:67653,path:mmu04022,cGMP-PKG signaling pathwa…
Q14BS3_MOUSE	Q14BS3	4930550C14Rik	4930550C14Rik protein	0	0	0	0	0	0	0	0	0	3.13206e+07	0	1.42441e+07	0	0	0	0	6.84558e+06	3.36735e+06	1.3241e+07	4.6516e+06			2.27824e+07		1.47166	0.698144	0	0.723913	0.757334	0	2.84655	0.297828	0	0.491902	0.445617	0	1.93424	0.437646	0	3.93216	0.195255	0
A2RSL7_MOUSE	A2RSL7	4931406B18Rik	RIKEN cDNA 4931406B18 gene	0	0	0	0	0	0	0	0	0	0	0	1.09733e+07	0	0	0	0	1.40953e+06	1.95055e+06	4.34908e+06	2.21051e+06			1.09733e+07		0.637649	0.075146	0	0.882395	0.74727	0	1.96745	0.37525	0	1.38383	0.534125	0	3.08548	0.239434	0	2.22967	0.346773	0	GO:0016021,integral component of membrane;GO:0005886,plasma membrane	GO:0033691,sialic acid binding	GO:0007155,cell adhesion
Q3TA40_MOUSE	Q3TA40	6430548M08Rik	RIKEN cDNA 6430548M08 gene	0	0	0	0	0	0	0	0	0	37864982	0	0	0	0	0	0	2.62577e+06	2.69321e+06	1.04332e+07	4.20179e+06			37864982		0.624917	0.661627	0	0.640968	0.67487	0	2.48303	0.545943	0	1.02568	0.950039	0	3.97338	0.42752	0	3.87388	0.431273	0
Q0VAW6_MOUSE	Q0VAW6	8030462N17Rik	RIKEN cDNA 8030462N17 gene	0	0	0	0	0	0	3.54788e+06	0	0	4.44768e+07	6.32905e+07	8.58475e+07	0	0	0	0	2.30344e+06	3.0142e+06	4.85496e+07	1.94078e+06		3.54788e+06	6.45383e+07		1.18686	0.672335	0	1.55309	0.223363	0	25.0155	0.042034	1	1.30856	0.344843	0	21.077	0.04315	1	16.107	0.045489	1	GO:0016021,integral component of membrane
Q3TS87_MOUSE	Q3TS87	9130409I23Rik	Sphingolipid 4-desaturase	4.93695e+07	0	0	0	0	0	0	0	0	0	0	0	0	0	0	0	1.3854e+07	3.74309e+06	1.38443e+06	1.39557e+06	4.93695e+07				9.92716	0.333773	0	2.68213	0.205609	0	0.992019	0.982549	0	0.270181	0.430398	0	0.09993	0.333478	0	0.369862	0.208356	0	GO:0005783,endoplasmic reticulum;GO:0016021,integral component of membrane;GO:0005789,endoplasmic reticulum membrane	GO:0042284,sphingolipid delta-4 desaturase activity	GO:0046513,ceramide biosynthetic process	mmu:619326,path:mmu00600,Sphingolipid metabolism;mmu:619326,path:mmu04071,Sphingolipid signaling pathway
E9PVG8_MOUSE	E9PVG8	9530053A07Rik	RIKEN cDNA 9530053A07 gene	2.82035e+08	0	4.02399e+08	3.3859e+08	0	3.9328e+08	3.79566e+08	5.18057e+08	462779256	4.64828e+08	2.49898e+08	5.03834e+08	257084289	2.62958e+08	2.60791e+08	428145992	2.56435e+08	3.23248e+08	4.20335e+08	3.02245e+08	3.41008e+08	4.30301e+08	4.20335e+08	3.02245e+08	0.848433	0.655279	0	1.06949	0.865866	0	1.39071	0.148613	0	1.26055	0.654795	0	1.63915	0.17036	0	1.30035	0.468507	0
Q3U339_MOUSE	Q3U339	9530068E07Rik	Uncharacterized protein	2.80631e+07	0	0	3.2228e+07	0	0	0	0	0	0	0	0	0	0	1.99481e+07	0	15696335	5.94234e+06	2.3996e+06	6.03728e+06	3.01455e+07			1.99481e+07	2.5999	0.352816	0	0.984275	0.987089	0	0.397465	0.472699	0	0.378581	0.318665	0	0.152877	0.166541	0	0.403815	0.327009	0	GO:0016021,integral component of membrane
H3BKP8_MOUSE	H3BKP8	9930021J03Rik	RIKEN cDNA 9930021J03 gene	0	0	0	0	0	0	0	0	0	0	3.65536e+06	0	0	0	0	0	3.51935e+06	2.80275e+06	2.32979e+06	2.53963e+06			3.65536e+06		1.38577	0.421514	0	1.10361	0.856386	0	0.917375	0.803575	0	0.796383	0.659129	0	0.661995	0.299713	0	0.831252	0.732823	0
Q5SVP0_MOUSE	Q5SVP0	9930111J21Rik1	RIKEN cDNA 9930111J21 gene 1	0	0	0	0	0	0	3.63409e+06	0	0	0	0	0	0	0	0	0	4.74351e+06	2.42409e+06	2.24714e+06	3.33299e+06		3.63409e+06			1.4232	0.497047	0	0.727302	0.58987	0	0.67421	0.519548	0	0.511032	0.175857	0	0.473728	0.147595	0	0.927002	0.86516	0	GO:0005789,endoplasmic reticulum membrane	GO:0005525,GTP binding;GO:0003924,GTPase activity	GO:0035458,cellular response to interferon-beta;GO:0006952,defense response
A2MG_MOUSE	Q6GQT1	A2m	Alpha-2-macroglobulin-P	1.91544e+08	2.83464e+08	2.38481e+08	3.28319e+08	1.95296e+08	1.8214e+08	2.73822e+08	1.96934e+08	0	7.44294e+07	0	4.99855e+07	0	1.07859e+08	1.61459e+08	1.61025e+08	2.60452e+08	2.12048e+08	3.24121e+07	108150058	2.60452e+08	2.12048e+08	6.22075e+07	1.43448e+08	2.40825	0.018648	1	1.96068	0.051676	0	0.299696	0.11808	0	0.814154	0.227818	0	0.124446	0.00057	-1	0.152853	0.000615	-1	GO:0005615,extracellular space	GO:0048403,brain-derived neurotrophic factor binding;GO:0048306,calcium-dependent protein binding;GO:0004866,endopeptidase inhibitor activity;GO:0019899,enzyme binding;GO:0019838,growth factor binding;GO:0042802,identical protein binding;GO:0019966,interleukin-1 binding;GO:0019959,interleukin-8 binding;GO:0048406,nerve growth factor binding;GO:0030414,peptidase inhibitor activity;GO:0002020,prote…	GO:0007565,female pregnancy;GO:0001869,negative regulation of complement activation;GO:0048863,stem cell differentiation	mmu:232345,path:mmu04610,Complement and coagulation cascades
E9PUH0_MOUSE	E9PUH0	A430005L14Rik	RIKEN cDNA A430005L14 gene	0	0	0	0	0	0	0	0	0	1.9677e+06	0	0	0	0	0	0	1.96782e+06	1.45919e+06	1.5878e+06	2.88078e+06			1.9677e+06		0.683085	0.487505	0	0.506526	0.264979	0	0.551169	0.341379	0	0.741527	0.3569	0	0.806882	0.606352	0	1.08814	0.822771	0	GO:0005634,nucleus
AAAS_MOUSE	P58742	Aaas	Aladin	0	0	6.47493e+06	1.00099e+07	1.19991e+07	8.34996e+06	2.02459e+08	1.47498e+08	0	0	1.94435e+06	0	233905427	9.1416e+07	6.96033e+06	2.13138e+06	4.56804e+06	9.25765e+07	1.77568e+06	8.36033e+07	8.24241e+06	9.25765e+07	1.94435e+06	8.36033e+07	0.054639	0.194905	0	1.10733	0.906106	0	0.021239	0.1814	0	20.2661	0.122222	0	0.388718	0.270675	0	0.019181	0.112641	0	GO:0005813,centrosome;GO:0005829,cytosol;GO:0072686,mitotic spindle;GO:0005635,nuclear envelope;GO:0031965,nuclear membrane;GO:0005643,nuclear pore;GO:0005654,nucleoplasm;GO:0000922,spindle pole		GO:0009566,fertilization;GO:0007612,learning;GO:0001578,microtubule bundle formation;GO:0090307,mitotic spindle assembly;GO:0051028,mRNA transport;GO:0006913,nucleocytoplasmic transport;GO:0015031,protein transport	mmu:223921,path:mmu03013,RNA transport
AACS_MOUSE	Q9D2R0	Aacs	Acetoacetyl-CoA synthetase	2.70777e+07	0	0	2006793048	1.34872e+07	0	0	0	5.76661e+06	0	0	0	0	0	2.43355e+06	0	5.09025e+08	5.04867e+06	1.87103e+06	1.72637e+06	1016935378	1.34872e+07	5.76661e+06	2.43355e+06	294.853	0.34882	0	2.92444	0.299771	0	1.0838	0.917571	0	0.009918	0.351759	0	0.003676	0.348949	0	0.3706	0.357512	0	GO:0005829,cytosol	GO:0030729,acetoacetate-CoA ligase activity;GO:0005524,ATP binding;GO:0047760,butyrate-CoA ligase activity	GO:0060612,adipose tissue development;GO:0071397,cellular response to cholesterol;GO:0071333,cellular response to glucose stimulus;GO:0071394,cellular response to testosterone stimulus;GO:0006631,fatty acid metabolic process;GO:0001889,liver development;GO:0032024,positive regulation of insulin secretion;GO:0042493,response to drug;GO:0045471,response to ethanol;GO:0007584,response to nutrient;GO…	mmu:78894,path:mmu00650,Butanoate metabolism;mmu:78894,path:mmu00280,Valine, leucine and isoleucine degradation
AAGAB_MOUSE	Q8R2R3	Aagab	Alpha- and gamma-adaptin-binding protein p34	0	1.20283e+06	0	1.96909e+06	2.24567e+06	1.29868e+06	1.30299e+06	1.12317e+06	1.33249e+06	0	1.34204e+06	0	1.09636e+06	976615	861697	1.76941e+06	1.80382e+06	1.49263e+06	1.13924e+06	1.17602e+06	1.58596e+06	1.49263e+06	1.33726e+06	1.17602e+06	1.53383	0.086294	0	1.26922	0.368759	0	0.968721	0.887305	0	0.827484	0.398336	0	0.63157	0.049011	-1	0.763241	0.27164	0	GO:0005737,cytoplasm;GO:0005829,cytosol;GO:0016607,nuclear speck		GO:0015031,protein transport
AAK1_MOUSE	Q3UHJ0	Aak1	AP2-associated protein kinase 1	1.7992e+08	1.59793e+08	3.65902e+07	2.7892e+08	1.45347e+08	2.56967e+08	5.85112e+08	1.68832e+08	8.53268e+07	2.64943e+07	2.2617e+08	3.02772e+07	5.73681e+07	2.10905e+08	130378894	9.91395e+07	1.63806e+08	2.89064e+08	9.20671e+07	1.24448e+08	1.63806e+08	2.89064e+08	9.20671e+07	1.24448e+08	1.31626	0.532303	0	2.32277	0.173576	0	0.739804	0.589698	0	1.76468	0.310484	0	0.56205	0.33353	0	0.3185	0.128468	0	GO:0031252,cell leading edge;GO:0071439,clathrin complex;GO:0005905,clathrin-coated pit;GO:0030136,clathrin-coated vesicle;GO:0005737,cytoplasm;GO:0019897,extrinsic component of plasma membrane;GO:0098793,presynapse;GO:0043195,terminal bouton	GO:0035612,AP-2 adaptor complex binding;GO:0005524,ATP binding;GO:0005112,Notch binding;GO:0004674,protein serine/threonine kinase activity;GO:0004672,protein kinase activity	GO:0006897,endocytosis;GO:0045747,positive regulation of Notch signaling pathway;GO:0046777,protein autophosphorylation;GO:0006468,protein phosphorylation;GO:0050821,protein stabilization;GO:2000369,regulation of clathrin-dependent endocytosis;GO:0032880,regulation of protein localization
D3YZD8_MOUSE	D3YZD8	Aamdc	Mth938 domain-containing protein	2.35221e+08	1.98581e+08	2.66027e+08	2.41344e+08	3.37364e+08	3.10278e+08	2.29964e+08	3.34408e+08	2.50336e+08	1.70866e+08	222460650	8.42635e+07	328177309	1.90652e+08	2.52198e+08	7.22809e+08	2.35293e+08	3.03004e+08	181981550	3.73459e+08	2.35293e+08	3.03004e+08	181981550	3.73459e+08	0.630038	0.295588	0	0.811344	0.585792	0	0.487287	0.177142	0	1.28777	0.056335	0	0.773425	0.221305	0	0.600592	0.03407	-1	GO:0005737,cytoplasm;GO:0016021,integral component of membrane		GO:0043066,negative regulation of apoptotic process;GO:0045600,positive regulation of fat cell differentiation;GO:0045944,positive regulation of transcription by RNA polymerase II
J3QN89_MOUSE	J3QN89	Aamp	Angio-associated migratory protein	3.18085e+07	0	6.29023e+07	7.69989e+07	0	0	6.26323e+07	0	0	0	0	0	0	2.81319e+07	9.65458e+06	0	4.36479e+07	1.75949e+07	1.47748e+06	1.00648e+07	5.72366e+07	6.26323e+07		1.88932e+07	4.33668	0.106866	0	1.74816	0.66056	0	0.146797	0.225503	0	0.40311	0.287985	0	0.03385	0.043619	-1	0.083972	0.324866	0	GO:0009986,cell surface;GO:0005829,cytosol;GO:0045171,intercellular bridge;GO:0015630,microtubule cytoskeleton	GO:0008201,heparin binding
Q8C161_MOUSE	Q8C161	Aar2	AAR2 splicing factor homolog	0	0	0	6.7526e+06	0	0	0	0	0	0	0	0	0	0	0	1.00025e+08	3.47712e+06	2.11071e+06	1.70858e+06	2.6085e+07	6.7526e+06			1.00025e+08	0.1333	0.394884	0	0.080916	0.368427	0	0.0655	0.360958	0	0.607027	0.344429	0	0.491376	0.216885	0	0.80948	0.646955	0	GO:0005681,spliceosomal complex		GO:0000244,spliceosomal tri-snRNP complex assembly
Q3UD67_MOUSE	Q3UD67	Aars	Alanine--tRNA ligase	2.66961e+08	5.37057e+08	3.21055e+08	5.32024e+08	6.10844e+08	6.79523e+08	6.64725e+08	5.55221e+08	6.81249e+08	1.21332e+08	2.50795e+08	9.83882e+07	5.06422e+08	3.55598e+08	2.3028e+08	321132108	4.14274e+08	6.27578e+08	287941068	3.53358e+08	4.14274e+08	6.27578e+08	287941068	3.53358e+08	1.17239	0.527296	0	1.77604	0.005194	1	0.814871	0.671957	0	1.51489	0.030575	1	0.69505	0.439152	0	0.458813	0.049339	-1	GO:0005737,cytoplasm	GO:0004813,alanine-tRNA ligase activity;GO:0005524,ATP binding;GO:0003676,nucleic acid binding;GO:0000049,tRNA binding;GO:0008270,zinc ion binding	GO:0006419,alanyl-tRNA aminoacylation	mmu:234734,path:mmu00970,Aminoacyl-tRNA biosynthesis
SYAM_MOUSE	Q14CH7	Aars2	Alanine--tRNA ligase, mitochondrial	4.32116e+07	1.92082e+07	8.10942e+07	237142833	1.52149e+08	2.05775e+07	1.86761e+08	7.45122e+07	7.16052e+07	1.26685e+07	1.32785e+08	5.75676e+06	3.03579e+07	2.44844e+08	7.40123e+07	9.74679e+07	9.51642e+07	1.085e+08	5.57039e+07	1.1167e+08	9.51642e+07	1.085e+08	5.57039e+07	1.1167e+08	0.852188	0.815155	0	0.971609	0.959425	0	0.498824	0.349418	0	1.14013	0.836141	0	0.585346	0.516592	0	0.513401	0.311993	0	GO:0005739,mitochondrion	GO:0004813,alanine-tRNA ligase activity;GO:0016597,amino acid binding;GO:0002161,aminoacyl-tRNA editing activity;GO:0005524,ATP binding;GO:0000049,tRNA binding;GO:0008270,zinc ion binding	GO:0006419,alanyl-tRNA aminoacylation;GO:0070143,mitochondrial alanyl-tRNA aminoacylation;GO:0006400,tRNA modification	mmu:224805,path:mmu00970,Aminoacyl-tRNA biosynthesis
AASD1_MOUSE	Q3THG9	Aarsd1	Alanyl-tRNA editing protein Aarsd1	1.35315e+08	1.10954e+07	8.72585e+06	2.41125e+07	1.79191e+08	1.00863e+08	5.05222e+07	9.13904e+06	1.07867e+07	0	0	0	2.23328e+07	2.15316e+08	0	2.53859e+07	4.48122e+07	8.49287e+07	3.72855e+06	6.58771e+07	4.48122e+07	8.49287e+07	1.07867e+07	8.76783e+07	0.680239	0.731545	0	1.2892	0.769218	0	0.056599	0.261755	0	1.89521	0.431145	0	0.083204	0.225938	0	0.043902	0.068719	0	GO:0005737,cytoplasm	GO:0004813,alanine-tRNA ligase activity;GO:0002161,aminoacyl-tRNA editing activity;GO:0005524,ATP binding;GO:0046872,metal ion binding;GO:0003676,nucleic acid binding;GO:0002196,Ser-tRNA(Ala) hydrolase activity	GO:0006419,alanyl-tRNA aminoacylation;GO:0006450,regulation of translational fidelity
ADPPT_MOUSE	Q9CQF6	Aasdhppt	L-aminoadipate-semialdehyde dehydrogenase-phosphopantetheinyl transferase	0	0	0	5.10622e+06	1.26301e+07	0	1.71999e+07	0	8.88998e+06	0	2.5851e+07	0	0	3.01723e+07	2.18218e+07	0	3.55823e+06	9.06903e+06	9.52868e+06	1.45636e+07	5.10622e+06	1.4915e+07	1.73705e+07	2.5997e+07	0.244324	0.161466	0	0.62272	0.502429	0	0.654281	0.592443	0	2.54875	0.183194	0	2.67792	0.341742	0	1.05068	0.947754	0	GO:0005737,cytoplasm	GO:0008897,holo-[acyl-carrier-protein] synthase activity;GO:0000287,magnesium ion binding	GO:0019878,lysine biosynthetic process via aminoadipic acid	mmu:67618,path:mmu00770,Pantothenate and CoA biosynthesis
Q3UEQ9_MOUSE	Q3UEQ9	Aass	Lysine ketoglutarate reductase	0	0	0	0	0	0	0	0	1.43997e+08	0	0	0	0	0	0	0	2.95701e+06	2.16372e+06	3.66334e+07	1.69283e+06			1.43997e+08		1.74679	0.398535	0	1.27817	0.687296	0	21.6404	0.366648	0	0.731725	0.649094	0	12.3887	0.383329	0	16.9308	0.37284	0	GO:0005737,cytoplasm;GO:0043231,intracellular membrane-bounded organelle;GO:0005739,mitochondrion	GO:0047131,saccharopine dehydrogenase (NAD+;GO:0047130,saccharopine dehydrogenase (NADP+;GO:0004753,saccharopine dehydrogenase activity;GO:0016491,oxidoreductase activity	GO:0006091,generation of precursor metabolites and energy;GO:0019477,L-lysine catabolic process;GO:0033512,L-lysine catabolic process to acetyl-CoA via saccharopine;GO:0019878,lysine biosynthetic process via aminoadipic acid	mmu:30956,path:mmu00310,Lysine degradation
GABT_MOUSE	P61922	Abat	4-aminobutyrate aminotransferase, mitochondrial	1.914e+08	7.51291e+07	3.88774e+07	1.95058e+08	2.7482e+08	2980871580	2.3021e+08	1.26872e+08	9.95576e+08	4.23741e+08	3.78238e+08	4.30187e+08	1.22424e+08	4.86749e+08	3108692312	5.87786e+08	1.25116e+08	9.03193e+08	5.56936e+08	1076412872	1.25116e+08	9.03193e+08	5.56936e+08	1076412872	0.116234	0.214806	0	0.839077	0.864756	0	0.5174	0.486218	0	7.21884	0.305339	0	4.45135	0.029555	1	0.616629	0.642434	0	GO:0005739,mitochondrion;GO:0032144,4-aminobutyrate transaminase complex;GO:0005759,mitochondrial matrix;GO:0043005,neuron projection	GO:0030170,pyridoxal phosphate binding;GO:0008483,transaminase activity;GO:0047298,(S)-3-amino-2-methylpropionate transaminase activity;GO:0034386,4-aminobutyrate;GO:0003867,4-aminobutyrate transaminase activity;GO:0042802,identical protein binding;GO:0051536,iron-sulfur cluster binding;GO:0046872,metal ion binding;GO:0032145,succinate-semialdehyde dehydrogenase binding	GO:0009448,gamma-aminobutyric acid metabolic process;GO:0042135,neurotransmitter catabolic process;GO:0007568,aging;GO:0048148,behavioral response to cocaine;GO:0021549,cerebellum development;GO:0007620,copulation;GO:0035640,exploration behavior;GO:0009449,gamma-aminobutyric acid biosynthetic process;GO:0009450,gamma-aminobutyric acid catabolic process;GO:0007626,locomotory behavior;GO:0045776,ne…	mmu:268860,path:mmu00640,Propanoate metabolism;mmu:268860,path:mmu00650,Butanoate metabolism;mmu:268860,path:mmu00250,Alanine, aspartate and glutamate metabolism;mmu:268860,path:mmu00280,Valine, leucine and isoleucine degradation;mmu:268860,path:mmu00410,beta-Alanine metabolism;mmu:268860,path:mmu04727,GABAergic synapse
ABCAD_MOUSE	Q5SSE9	Abca13	ATP-binding cassette sub-family A member 13	0	1.20534e+07	0	0	0	0	0	0	0	0	0	0	4.77553e+06	0	0	0	5.25016e+06	2.62649e+06	1.84335e+06	3.28716e+06	1.20534e+07			4.77553e+06	1.59717	0.45874	0	0.799014	0.587291	0	0.560774	0.227346	0	0.500268	0.317089	0	0.351104	0.200268	0	0.701833	0.410902	0	GO:0016021,integral component of membrane;GO:0043231,intracellular membrane-bounded organelle	GO:0042626,ATPase-coupled transmembrane transporter activity;GO:0005524,ATP binding;GO:0016887,ATPase activity;GO:0005319,lipid transporter activity	GO:0006869,lipid transport	mmu:268379,path:mmu02010,ABC transporters
E9Q8F8_MOUSE	E9Q8F8	Abca14	ATP-binding cassette, sub-family A (ABC1), member 14	0	5.79233e+07	0	0	0	0	0	0	0	0	0	0	0	0	0	0	1.61409e+07	4.52047e+06	962892	4.53368e+06	5.79233e+07				3.56022	0.443	0	0.997087	0.996808	0	0.212387	0.163673	0	0.280063	0.442503	0	0.059655	0.318658	0	0.213007	0.164835	0	GO:0016021,integral component of membrane;GO:0043231,intracellular membrane-bounded organelle	GO:0042626,ATPase-coupled transmembrane transporter activity;GO:0005319,lipid transporter activity;GO:0005524,ATP binding;GO:0016887,ATPase activity	GO:0006869,lipid transport	mmu:67928,path:mmu02010,ABC transporters
ABCAH_MOUSE	E9PX95	Abca17	ATP-binding cassette sub-family A member 17	0	0	0	0	0	0	2.28718e+07	0	0	0	0	0	0	0	0	0	1.54689e+06	6.45651e+06	1.107e+06	1.28495e+06		2.28718e+07			1.20385	0.537264	0	5.02472	0.382104	0	0.861515	0.717956	0	4.17386	0.404808	0	0.715631	0.330793	0	0.171455	0.367122	0	GO:0016021,integral component of membrane;GO:0005783,endoplasmic reticulum;GO:0005789,endoplasmic reticulum membrane;GO:0043231,intracellular membrane-bounded organelle	GO:0005524,ATP binding;GO:0042626,ATPase-coupled transmembrane transporter activity;GO:0016887,ATPase activity;GO:0005319,lipid transporter activity	GO:0006869,lipid transport;GO:0006638,neutral lipid metabolic process	mmu:381072,path:mmu02010,ABC transporters
ABCA4_MOUSE	O35600	Abca4	Retinal-specific phospholipid-transporting ATPase ABCA4	0	0	0	0	0	0	6.85892e+07	0	0	1.00275e+08	0	0	0	0	6.20275e+08	0	3.17556e+06	1.86141e+07	2.70331e+07	1.55862e+08		6.85892e+07	1.00275e+08	6.20275e+08	0.020374	0.362083	0	0.119427	0.41197	0	0.173443	0.442497	0	5.86167	0.391682	0	8.51286	0.367318	0	1.45229	0.785537	0	GO:0016021,integral component of membrane;GO:0005783,endoplasmic reticulum;GO:0005887,integral component of plasma membrane;GO:0043231,intracellular membrane-bounded organelle;GO:0001750,photoreceptor outer segment	GO:0005524,ATP binding;GO:0016887,ATPase activity;GO:0042626,ATPase-coupled transmembrane transporter activity;GO:0140326,ATPase-coupled intramembrane lipid transporter activity;GO:0140327,flippase activity;GO:0005319,lipid transporter activity;GO:0140347,N-retinylidene-phosphatidylethanolamine flippase activity;GO:0090555,phosphatidylethanolamine flippase activity;GO:0005548,phospholipid transpo…	GO:0006869,lipid transport;GO:0006649,phospholipid transfer to membrane;GO:0045332,phospholipid translocation;GO:0045494,photoreceptor cell maintenance;GO:0050896,response to stimulus;GO:0007601,visual perception	mmu:11304,path:mmu02010,ABC transporters
ABCA6_MOUSE	Q8K441	Abca6	ATP-binding cassette sub-family A member 6	0	4.47076e+06	0	2.5689e+07	9.5017e+06	1.93847e+07	1.03294e+07	1.81805e+07	1.15743e+07	1.79045e+07	1.05659e+07	5.14088e+06	0	1.02397e+07	0	0	8.41112e+06	1.43491e+07	1.12964e+07	3.79982e+06	1.50799e+07	1.43491e+07	1.12964e+07	1.02397e+07	2.21356	0.484799	0	3.77625	0.020479	1	2.97288	0.070082	0	1.70597	0.385478	0	1.34303	0.666084	0	0.787257	0.437687	0	GO:0016021,integral component of membrane;GO:0043231,intracellular membrane-bounded organelle;GO:0005654,nucleoplasm;GO:0005886,plasma membrane	GO:0005524,ATP binding;GO:0016887,ATPase activity;GO:0042626,ATPase-coupled transmembrane transporter activity;GO:0005319,lipid transporter activity	GO:0006869,lipid transport	mmu:76184,path:mmu02010,ABC transporters
A4PBQ7_MOUSE	A4PBQ7	Abca8a	ABC transporter A subfamily member, A8a	2.76342e+08	0	4.63087e+07	0	1.84554e+08	0	3.65934e+07	0	1.42801e+08	9.06503e+07	0	1.88588e+08	1.54686e+08	0	6.32284e+06	0	8.29994e+07	5.58924e+07	1.05968e+08	4.11804e+07	1.61325e+08	1.10574e+08	1.4068e+08	8.05043e+07	2.01551	0.599113	0	1.35726	0.807604	0	2.57327	0.28433	0	0.673407	0.741572	0	1.27673	0.77417	0	1.89593	0.430643	0	GO:0016021,integral component of membrane;GO:0043231,intracellular membrane-bounded organelle;GO:0005886,plasma membrane	GO:0005524,ATP binding;GO:0016887,ATPase activity;GO:0042626,ATPase-coupled transmembrane transporter activity;GO:0005319,lipid transporter activity	GO:0006869,lipid transport	mmu:217258,path:mmu02010,ABC transporters
A2AM56_MOUSE	A2AM56	Abca8b	ATP-binding cassette, sub-family A (ABC1), member 8b	1.29988e+07	0	0	0	9.89221e+08	4.02584e+08	0	0	4.42841e+07	1.84853e+06	4.53313e+06	2.82595e+07	0	1.07821e+07	4.84007e+06	3.62835e+06	4.65556e+06	3.49573e+08	1.97313e+07	5.75554e+06	1.29988e+07	6.95902e+08	1.97313e+07	6.41683e+06	0.808882	0.751864	0	60.7368	0.190624	0	3.42822	0.221695	0	75.0873	0.189423	0	4.23822	0.201266	0	0.056444	0.207124	0	GO:0016021,integral component of membrane;GO:0043231,intracellular membrane-bounded organelle;GO:0005743,mitochondrial inner membrane;GO:0005886,plasma membrane	GO:0005524,ATP binding;GO:0016887,ATPase activity;GO:0042626,ATPase-coupled transmembrane transporter activity;GO:0005319,lipid transporter activity	GO:0006869,lipid transport	mmu:27404,path:mmu02010,ABC transporters
ABCA9_MOUSE	Q8K449	Abca9	ATP-binding cassette sub-family A member 9	5.7118e+07	1.51746e+07	1.88174e+07	2.5689e+07	1.0988e+08	2.5795e+07	5.06968e+07	2.40848e+07	3.44355e+07	112762047	1.63172e+07	4.77426e+07	0	1.44137e+07	9.67536e+06	0	2.91998e+07	5.26141e+07	5.28143e+07	7.05901e+06	2.91998e+07	5.26141e+07	5.28143e+07	1.20445e+07	4.13653	0.069359	0	7.45348	0.0656	0	7.48184	0.07439	0	1.80187	0.33211	0	1.80872	0.345466	0	1.00381	0.994719	0	GO:0016021,integral component of membrane;GO:0043231,intracellular membrane-bounded organelle;GO:0005739,mitochondrion	GO:0042626,ATPase-coupled transmembrane transporter activity;GO:0005524,ATP binding;GO:0016887,ATPase activity;GO:0005319,lipid transporter activity	GO:0006869,lipid transport	mmu:217262,path:mmu02010,ABC transporters
ABCBA_MOUSE	Q9JI39	Abcb10	ATP-binding cassette sub-family B member 10, mitochondrial	2.52177e+08	4.68892e+08	7.46711e+08	7.61011e+08	3298972125	5.3231e+08	740410216	2664070712	535179052	1.95042e+08	4.14319e+08	6.8948e+07	6.92659e+08	7.33913e+08	4377269293	9.97111e+08	5.57198e+08	1808940802	3.03372e+08	1700238142	5.57198e+08	1808940802	3.03372e+08	1700238142	0.327717	0.252575	0	1.06393	0.926521	0	0.178429	0.172054	0	3.2465	0.124516	0	0.54446	0.165954	0	0.167707	0.074562	0	GO:0032592,integral component of mitochondrial membrane;GO:0005743,mitochondrial inner membrane;GO:0005739,mitochondrion	GO:0005524,ATP binding;GO:0016887,ATPase activity;GO:0042626,ATPase-coupled transmembrane transporter activity;GO:0042802,identical protein binding		mmu:56199,path:mmu02010,ABC transporters
ABCBB_MOUSE	Q9QY30	Abcb11	Bile salt export pump	0	5.09226e+08	0	8.31308e+08	1248087176	0	1313859631	1373021486	0	4.68915e+08	9.89214e+08	0	0	0	1001086886	2.95029e+07	3.36288e+08	9.84784e+08	3.65151e+08	2.58268e+08	6.70267e+08	1311656098	7.29064e+08	5.15295e+08	1.30209	0.815901	0	3.81303	0.127467	0	1.41385	0.765039	0	2.9284	0.143954	0	1.08583	0.929151	0	0.370793	0.175653	0	GO:0016021,integral component of membrane;GO:0045177,apical part of cell;GO:0016324,apical plasma membrane;GO:0009986,cell surface;GO:0005768,endosome;GO:0005794,Golgi apparatus;GO:0000139,Golgi membrane;GO:0046581,intercellular canaliculus;GO:0046691,intracellular canaliculus;GO:0016020,membrane;GO:0005886,plasma membrane;GO:0055037,recycling endosome;GO:0055038,recycling endosome membrane	GO:0005524,ATP binding;GO:0016887,ATPase activity;GO:0042626,ATPase-coupled transmembrane transporter activity;GO:0015432,ATPase-coupled bile acid transmembrane transporter activity;GO:0008559,ATPase-coupled xenobiotic transmembrane transporter activity;GO:0015125,bile acid transmembrane transporter activity;GO:0015126,canalicular bile acid transmembrane transporter activity;GO:0015144,carbohydra…	GO:0015721,bile acid and bile salt transport;GO:0008206,bile acid metabolic process;GO:0015722,canalicular bile acid transport;GO:0042632,cholesterol homeostasis;GO:0046618,drug export;GO:0017144,drug metabolic process;GO:0006855,drug transmembrane transport;GO:0006631,fatty acid metabolic process;GO:0055088,lipid homeostasis;GO:0055091,phospholipid homeostasis;GO:0120189,positive regulation of b…	mmu:27413,path:mmu02010,ABC transporters;mmu:27413,path:mmu04976,Bile secretion;mmu:27413,path:mmu04979,Cholesterol metabolism;mmu:27413,path:mmu01522,Endocrine resistance
MDR1A_MOUSE	P21447	Abcb1a	ATP-dependent translocase ABCB1	3.46682e+07	4.82032e+07	4.34334e+07	1.11675e+06	2.35546e+08	4.01349e+07	5.50287e+07	2.11719e+07	1.43182e+08	5.28115e+07	3.50321e+07	2.47834e+07	5.54565e+07	5.77834e+07	4.39865e+07	6.82179e+07	3.18554e+07	8.79703e+07	6.39521e+07	5.63611e+07	3.18554e+07	8.79703e+07	6.39521e+07	5.63611e+07	0.565202	0.08166	0	1.56083	0.550003	0	1.13469	0.791708	0	2.76155	0.311642	0	2.00758	0.311521	0	0.726974	0.685888	0	GO:0016021,integral component of membrane;GO:0045177,apical part of cell;GO:0016324,apical plasma membrane;GO:0031526,brush border membrane;GO:0009986,cell surface;GO:0046581,intercellular canaliculus;GO:0016020,membrane;GO:0005886,plasma membrane	GO:0005524,ATP binding;GO:0016887,ATPase activity;GO:0042626,ATPase-coupled transmembrane transporter activity;GO:0008559,ATPase-coupled xenobiotic transmembrane transporter activity;GO:0099038,ceramide floppase activity;GO:0015562,efflux transmembrane transporter activity;GO:0140328,floppase activity;GO:0090554,phosphatidylcholine floppase activity;GO:0090555,phosphatidylethanolamine flippase ac…	GO:0033231,carbohydrate export;GO:0099040,ceramide translocation;GO:0043215,daunorubicin transport;GO:0060856,establishment of blood-brain barrier;GO:1990963,establishment of blood-retinal barrier;GO:0140115,export across plasma membrane;GO:0000086,G2/M transition of mitotic cell cycle;GO:0009914,hormone transport;GO:0050892,intestinal absorption;GO:0035633,maintenance of blood-brain barrier;GO:0…	mmu:18671,path:mmu02010,ABC transporters;mmu:18671,path:mmu04976,Bile secretion;mmu:18671,path:mmu05206,MicroRNAs in cancer;mmu:18671,path:mmu05226,Gastric cancer
B2RUR3_MOUSE	B2RUR3	Abcb1b	ATP-binding cassette, sub-family B (MDR/TAP), member 1B	0	4.82032e+07	4.09406e+07	1.11675e+06	2.10262e+08	2.74046e+07	3.87881e+07	2.11719e+07	1.13006e+08	5.28115e+07	2.50263e+07	2.47834e+07	4.19404e+07	2.19304e+07	3.24739e+07	3.35957e+07	2.32307e+07	7.44067e+07	5.39067e+07	3.24851e+07	3.00869e+07	7.44067e+07	5.39067e+07	3.24851e+07	0.71512	0.505617	0	2.29049	0.393542	0	1.65943	0.350652	0	3.20294	0.318927	0	2.32049	0.251845	0	0.724487	0.69578	0	GO:0016021,integral component of membrane;GO:0016324,apical plasma membrane;GO:0098591,external side of apical plasma membrane;GO:0000139,Golgi membrane;GO:0046581,intercellular canaliculus;GO:0005739,mitochondrion;GO:0005886,plasma membrane	GO:0005524,ATP binding;GO:0016887,ATPase activity;GO:0042626,ATPase-coupled transmembrane transporter activity;GO:0008559,ATPase-coupled xenobiotic transmembrane transporter activity;GO:0099038,ceramide floppase activity;GO:0140328,floppase activity;GO:0090554,phosphatidylcholine floppase activity;GO:0090555,phosphatidylethanolamine flippase activity	GO:0099040,ceramide translocation;GO:0014045,establishment of endothelial blood-brain barrier;GO:0045332,phospholipid translocation;GO:0042493,response to drug;GO:0061843,Sertoli cell barrier remodeling	mmu:18669,path:mmu02010,ABC transporters;mmu:18669,path:mmu04976,Bile secretion;mmu:18669,path:mmu05206,MicroRNAs in cancer;mmu:18669,path:mmu05226,Gastric cancer
MDR3_MOUSE	P21440	Abcb4	Phosphatidylcholine translocator ABCB4	0	4.15879e+07	2.76731e+07	0	197100156	2.10303e+07	1.70066e+07	0	1.98931e+07	1.10422e+07	0	1.75232e+07	2.25412e+07	0	9.46067e+06	1.69139e+07	2.00503e+07	5.90778e+07	1.22287e+07	1.27159e+07	3.46305e+07	7.8379e+07	1.61528e+07	1.63053e+07	1.57679	0.489273	0	4.64599	0.356507	0	0.961688	0.940324	0	2.94648	0.438624	0	0.6099	0.459634	0	0.206993	0.351722	0	GO:0016021,integral component of membrane;GO:0015629,actin cytoskeleton;GO:0016324,apical plasma membrane;GO:0030136,clathrin-coated vesicle;GO:0005737,cytoplasm;GO:0005829,cytosol;GO:0005925,focal adhesion;GO:0000139,Golgi membrane;GO:0046581,intercellular canaliculus;GO:0016020,membrane;GO:0045121,membrane raft;GO:0005654,nucleoplasm;GO:0005886,plasma membrane	GO:0005524,ATP binding;GO:0016887,ATPase activity;GO:0042626,ATPase-coupled transmembrane transporter activity;GO:0090554,phosphatidylcholine floppase activity	GO:0032782,bile acid secretion;GO:1903413,cellular response to bile acid;GO:0055088,lipid homeostasis;GO:0045332,phospholipid translocation;GO:0032376,positive regulation of cholesterol transport;GO:0061092,positive regulation of phospholipid translocation;GO:2001140,positive regulation of phospholipid transport;GO:1901557,response to fenofibrate	mmu:18670,path:mmu02010,ABC transporters;mmu:18670,path:mmu04976,Bile secretion
ABCB6_MOUSE	Q9DC29	Abcb6	ATP-binding cassette sub-family B member 6, mitochondrial	0	1.57181e+07	2.44248e+08	1.7739e+08	131315017	6.39063e+07	1.38269e+08	1.348e+08	5.18715e+07	4.27327e+07	114001938	4.20652e+07	5.75745e+07	1.58832e+08	1.89674e+07	2.67569e+08	1.10874e+08	1.17073e+08	6.26679e+07	1.25736e+08	1.45785e+08	1.17073e+08	6.26679e+07	1.25736e+08	0.881802	0.861128	0	0.9311	0.887102	0	0.498409	0.321141	0	1.05591	0.923538	0	0.565217	0.464923	0	0.53529	0.07051	0	GO:0016021,integral component of membrane;GO:0005829,cytosol;GO:0005783,endoplasmic reticulum;GO:0005789,endoplasmic reticulum membrane;GO:0005768,endosome;GO:0010008,endosome membrane;GO:0005794,Golgi apparatus;GO:0000139,Golgi membrane;GO:0031307,integral component of mitochondrial outer membrane;GO:0005740,mitochondrial envelope;GO:0005741,mitochondrial outer membrane;GO:0005739,mitochondrion;…	GO:0005524,ATP binding;GO:0016887,ATPase activity;GO:0015439,ATPase-coupled heme transmembrane transporter activity;GO:0042626,ATPase-coupled transmembrane transporter activity;GO:0015562,efflux transmembrane transporter activity;GO:0020037,heme binding	GO:0007420,brain development;GO:0015886,heme transport;GO:0006779,porphyrin-containing compound biosynthetic process;GO:0043588,skin development;GO:0055085,transmembrane transport	mmu:74104,path:mmu02010,ABC transporters
ABCB7_MOUSE	Q61102	Abcb7	ATP-binding cassette sub-family B member 7, mitochondrial	2.06546e+08	391934705	3.93465e+08	4742399679	9.21509e+08	7.62659e+08	925361122	6.21017e+08	6.36248e+08	2.76334e+08	844513677	8.84415e+07	7.27031e+08	6.54781e+08	7.0984e+08	1121326228	1433586404	8.07637e+08	4.61384e+08	8.03245e+08	1433586404	8.07637e+08	4.61384e+08	8.03245e+08	1.78475	0.590394	0	1.00547	0.974057	0	0.574401	0.141115	0	0.563368	0.592012	0	0.321839	0.417544	0	0.571277	0.111708	0	GO:0016021,integral component of membrane;GO:0005743,mitochondrial inner membrane;GO:0005739,mitochondrion	GO:0005524,ATP binding;GO:0016887,ATPase activity;GO:0042626,ATPase-coupled transmembrane transporter activity	GO:0006879,cellular iron ion homeostasis;GO:0055085,transmembrane transport	mmu:11306,path:mmu02010,ABC transporters
MITOS_MOUSE	Q9CXJ4	Abcb8	Mitochondrial potassium channel ATP-binding subunit	5.87921e+08	9.18748e+08	9.13373e+08	8.0567e+08	8.80072e+08	9.70477e+08	1096951874	8.80337e+08	1016840772	3.74351e+08	5.27537e+08	362489901	1620743439	1219167574	8.97505e+08	1659865574	8.06428e+08	9.56959e+08	5.70305e+08	1349320455	8.06428e+08	9.56959e+08	5.70305e+08	1349320455	0.597655	0.032685	-1	0.709216	0.08155	0	0.422661	0.016675	-1	1.18667	0.155941	0	0.707199	0.218683	0	0.595955	0.05411	0	GO:0016021,integral component of membrane;GO:0062157,mitochondrial ATP-gated potassium channel complex;GO:0005743,mitochondrial inner membrane;GO:0031966,mitochondrial membrane;GO:0005739,mitochondrion;GO:0005730,nucleolus;GO:0005654,nucleoplasm	GO:0005524,ATP binding;GO:0016887,ATPase activity;GO:0042626,ATPase-coupled transmembrane transporter activity	GO:0071805,potassium ion transmembrane transport;GO:0055085,transmembrane transport	mmu:74610,path:mmu02010,ABC transporters
ABCB9_MOUSE	Q9JJ59	Abcb9	ATP-binding cassette sub-family B member 9	0	5.90193e+06	0	9.38093e+06	0	0	1.28602e+07	0	0	0	1.06316e+07	0	0	0	0	0	5.31121e+06	5.83106e+06	3.50753e+06	2.40944e+06	7.64143e+06	1.28602e+07	1.06316e+07		2.20433	0.112083	0	2.42009	0.199653	0	1.45575	0.666161	0	1.09788	0.858782	0	0.660402	0.548703	0	0.601526	0.514695	0	GO:0016021,integral component of membrane;GO:0005765,lysosomal membrane;GO:0005789,endoplasmic reticulum membrane;GO:0030176,integral component of endoplasmic reticulum membrane;GO:0043231,intracellular membrane-bounded organelle;GO:0005764,lysosome;GO:0042824,MHC class I peptide loading complex	GO:0005524,ATP binding;GO:0015440,ATPase-coupled peptide transmembrane transporter activity;GO:0016887,ATPase activity;GO:0015433,ATPase-coupled peptide antigen transmembrane transporter activity;GO:0042626,ATPase-coupled transmembrane transporter activity;GO:0042803,protein homodimerization activity;GO:0046978,TAP1 binding;GO:0022857,transmembrane transporter activity	GO:0019885,antigen processing and presentation of endogenous peptide antigen via MHC class I;GO:0015833,peptide transport;GO:0015031,protein transport;GO:0055085,transmembrane transport	mmu:56325,path:mmu02010,ABC transporters;mmu:56325,path:mmu04142,Lysosome
A5D6P3_MOUSE	A5D6P3	Abcc1	ATP-binding cassette, sub-family C (CFTR/MRP), member 1	9.32622e+07	122475391	2.5909e+07	1.07148e+08	9.59768e+07	29720818	6.05047e+07	191971393	2499053008	1.26945e+07	3.38036e+07	2.56391e+07	1.60508e+08	3.99365e+07	2.39595e+07	8.65544e+07	8.71985e+07	9.45434e+07	6.42798e+08	7.77397e+07	8.71985e+07	9.45434e+07	6.42798e+08	7.77397e+07	1.12167	0.808222	0	1.21615	0.730982	0	8.26859	0.39689	0	1.08423	0.864115	0	7.37165	0.404083	0	6.79897	0.41041	0	GO:0016021,integral component of membrane;GO:0016324,apical plasma membrane;GO:0009925,basal plasma membrane;GO:0016328,lateral plasma membrane;GO:0016323,basolateral plasma membrane;GO:0005737,cytoplasm;GO:0005887,integral component of plasma membrane;GO:0016020,membrane;GO:0005886,plasma membrane	GO:0005524,ATP binding;GO:0042626,ATPase-coupled transmembrane transporter activity;GO:0016887,ATPase activity;GO:0140359,ABC-type transmembrane transporter activity;GO:0034040,ATPase-coupled lipid transmembrane transporter activity;GO:0015562,efflux transmembrane transporter activity;GO:0042910,xenobiotic transmembrane transporter activity;GO:0042887,amide transmembrane transporter activity;GO:0…	GO:0140115,export across plasma membrane;GO:0045332,phospholipid translocation;GO:0099039,sphingolipid translocation;GO:0070633,transepithelial transport;GO:0060326,cell chemotaxis;GO:1904646,cellular response to amyloid-beta;GO:0034775,glutathione transmembrane transport;GO:0071716,leukotriene transport;GO:0015911,long-chain fatty acid import across plasma membrane;GO:0060548,negative regulation…	mmu:17250,path:mmu02010,ABC transporters;mmu:17250,path:mmu04071,Sphingolipid signaling pathway;mmu:17250,path:mmu04977,Vitamin digestion and absorption;mmu:17250,path:mmu05206,MicroRNAs in cancer;mmu:17250,path:mmu01523,Antifolate resistance
MRP7_MOUSE	Q8R4P9	Abcc10	Multidrug resistance-associated protein 7	0	0	0	0	2.51948e+07	0	0	0	0	0	4.48701e+06	0	0	0	0	0	2.25844e+06	1.21904e+07	2.18029e+06	2.83954e+06		2.51948e+07	4.48701e+06		0.795353	0.671714	0	4.2931	0.096794	0	0.767832	0.630846	0	5.39773	0.082354	0	0.965397	0.95566	0	0.178853	0.080477	0	GO:0016021,integral component of membrane;GO:0016020,membrane;GO:0005886,plasma membrane	GO:0005524,ATP binding;GO:0042626,ATPase-coupled transmembrane transporter activity;GO:0016887,ATPase activity	GO:0055085,transmembrane transport	mmu:224814,path:mmu02010,ABC transporters
A0A0R4J015_MOUSE	A0A0R4J015	Abcc3	Canalicular multispecific organic anion transporter 2	0	0	0	0	0	0	2.17795e+07	0	0	0	0	0	0	0	0	0	3.0843e+06	6.11208e+06	1.45339e+06	2.3478e+06		2.17795e+07			1.3137	0.66811	0	2.60332	0.510514	0	0.619042	0.54685	0	1.98167	0.589775	0	0.471221	0.198372	0	0.23779	0.409109	0	GO:0016021,integral component of membrane;GO:0005886,plasma membrane;GO:0016323,basolateral plasma membrane;GO:0005887,integral component of plasma membrane;GO:0016020,membrane	GO:0005524,ATP binding;GO:0016887,ATPase activity;GO:0042626,ATPase-coupled transmembrane transporter activity;GO:0008559,ATPase-coupled xenobiotic transmembrane transporter activity;GO:0042910,xenobiotic transmembrane transporter activity	GO:0006855,drug transmembrane transport;GO:0098656,anion transmembrane transport;GO:0015722,canalicular bile acid transport;GO:0055085,transmembrane transport;GO:0042908,xenobiotic transport	mmu:76408,path:mmu02010,ABC transporters;mmu:76408,path:mmu04976,Bile secretion;mmu:76408,path:mmu01523,Antifolate resistance
E9Q236_MOUSE	E9Q236	Abcc4	ATP-binding cassette, sub-family C (CFTR/MRP), member 4	0	0	0	0	0	0	2.72847e+07	0	0	0	3.19084e+07	9.77796e+06	0	0	0	2.72074e+07	2.7884e+06	8.23385e+06	1.14367e+07	8.18148e+06		2.72847e+07	2.08432e+07	2.72074e+07	0.340819	0.43487	0	1.0064	0.995539	0	1.39788	0.743687	0	2.95289	0.430949	0	4.10152	0.272378	0	1.38898	0.747706	0	GO:0016324,apical plasma membrane;GO:0016323,basolateral plasma membrane;GO:0098591,external side of apical plasma membrane;GO:0016021,integral component of membrane;GO:0016020,membrane;GO:0005886,plasma membrane;GO:0031088,platelet dense granule membrane	GO:0005524,ATP binding;GO:0016887,ATPase activity;GO:0042626,ATPase-coupled transmembrane transporter activity;GO:0015562,efflux transmembrane transporter activity;GO:0015132,prostaglandin transmembrane transporter activity;GO:0042910,xenobiotic transmembrane transporter activity	GO:0060271,cilium assembly;GO:0006855,drug transmembrane transport;GO:0140115,export across plasma membrane;GO:0048661,positive regulation of smooth muscle cell proliferation;GO:0032310,prostaglandin secretion;GO:0055085,transmembrane transport;GO:0038183,bile acid signaling pathway;GO:0014070,response to organic cyclic compound;GO:0010243,response to organonitrogen compound	mmu:239273,path:mmu02010,ABC transporters;mmu:239273,path:mmu04024,cAMP signaling pathway;mmu:239273,path:mmu04976,Bile secretion;mmu:239273,path:mmu01523,Antifolate resistance
B2RUS7_MOUSE	B2RUS7	Abcc8	ATP-binding cassette, sub-family C (CFTR/MRP), member 8	0	3.0684e+07	0	0	8.44418e+06	2.10992e+07	3.85735e+07	0	2.32641e+07	0	2.53184e+06	0	896657	2.17673e+07	3.18527e+06	2.21261e+08	8.76517e+06	1.8193e+07	7.00955e+06	6.17775e+07	3.0684e+07	2.27056e+07	1.2898e+07	6.17775e+07	0.141883	0.36303	0	0.294492	0.449692	0	0.113465	0.346644	0	2.0756	0.407114	0	0.799705	0.853423	0	0.385289	0.278151	0	GO:0008282,inward rectifying potassium channel;GO:0016020,membrane;GO:0005739,mitochondrion;GO:0005886,plasma membrane;GO:0042383,sarcolemma;GO:0030672,synaptic vesicle membrane	GO:0005524,ATP binding;GO:0016887,ATPase activity;GO:0042626,ATPase-coupled transmembrane transporter activity;GO:0044325,ion channel binding;GO:0005267,potassium channel activity;GO:0008281,sulfonylurea receptor activity	GO:0001678,cellular glucose homeostasis;GO:0071310,cellular response to organic substance;GO:0007565,female pregnancy;GO:0007613,memory;GO:0016525,negative regulation of angiogenesis;GO:1905604,negative regulation of blood-brain barrier permeability;GO:0060253,negative regulation of glial cell proliferation;GO:0046676,negative regulation of insulin secretion;GO:0010989,negative regulation of low-…
E9PUE8_MOUSE	E9PUE8	Abcc9	ATP-binding cassette sub-family C member 9	5.96485e+07	5.98632e+07	1.13009e+08	9.17775e+07	1.43015e+08	1.77752e+08	9.2507e+07	3.51639e+07	7.2402e+07	105762568	9.95926e+07	3.03282e+07	1.95276e+08	2.46484e+08	2.58308e+08	6.97453e+08	8.10744e+07	1.1211e+08	7.70213e+07	3.49381e+08	8.10744e+07	1.1211e+08	7.70213e+07	3.49381e+08	0.232052	0.062593	0	0.320881	0.097316	0	0.220451	0.060557	0	1.3828	0.392353	0	0.950008	0.857111	0	0.687018	0.360875	0	GO:0016021,integral component of membrane;GO:0001669,acrosomal vesicle;GO:0008282,inward rectifying potassium channel;GO:0016020,membrane;GO:0005739,mitochondrion;GO:0005886,plasma membrane;GO:0042383,sarcolemma;GO:0030017,sarcomere;GO:0030315,T-tubule	GO:0005524,ATP binding;GO:0008281,sulfonylurea receptor activity;GO:0016887,ATPase activity;GO:0042626,ATPase-coupled transmembrane transporter activity;GO:0019829,ATPase-coupled cation transmembrane transporter activity;GO:0008144,drug binding;GO:0042802,identical protein binding;GO:0044325,ion channel binding;GO:0005267,potassium channel activity;GO:0015459,potassium channel regulator activity;…	GO:0006813,potassium ion transport;GO:0061337,cardiac conduction;GO:0098655,cation transmembrane transport;GO:0051607,defense response to virus;GO:0098662,inorganic cation transmembrane transport;GO:1990573,potassium ion import across plasma membrane;GO:0071805,potassium ion transmembrane transport;GO:0033198,response to ATP;GO:0055085,transmembrane transport	mmu:20928,path:mmu02010,ABC transporters
ABCD1_MOUSE	P48410	Abcd1	ATP-binding cassette sub-family D member 1	0	9.29166e+06	0	7.52133e+06	1.08129e+07	0	0	0	0	1.13746e+07	0	0	1.2477e+07	0	6.97472e+07	4.09932e+07	5.11777e+06	4.04372e+06	4.92003e+06	3.15166e+07	8.4065e+06	1.08129e+07	1.13746e+07	4.10724e+07	0.162383	0.133613	0	0.128304	0.122138	0	0.156109	0.132394	0	0.790134	0.733418	0	0.961362	0.950399	0	1.21671	0.79827	0	GO:0016021,integral component of membrane;GO:0005778,peroxisomal membrane;GO:0005737,cytoplasm;GO:0005789,endoplasmic reticulum membrane;GO:0005779,integral component of peroxisomal membrane;GO:0005765,lysosomal membrane;GO:0031966,mitochondrial membrane;GO:0005739,mitochondrion;GO:0048471,perinuclear region of cytoplasm;GO:0005777,peroxisome	GO:0005524,ATP binding;GO:0042626,ATPase-coupled transmembrane transporter activity;GO:0043531,ADP binding;GO:0016887,ATPase activity;GO:0015607,ATPase-coupled fatty-acyl-CoA transmembrane transporter activity;GO:0019899,enzyme binding;GO:0042802,identical protein binding;GO:0005324,long-chain fatty acid transporter activity;GO:0042803,protein homodimerization activity	GO:0006635,fatty acid beta-oxidation;GO:0030497,fatty acid elongation;GO:0055089,fatty acid homeostasis;GO:0042758,long-chain fatty acid catabolic process;GO:0015910,long-chain fatty acid import into peroxisome;GO:0043217,myelin maintenance;GO:1900016,negative regulation of cytokine production involved in inflammatory response;GO:1903427,negative regulation of reactive oxygen species biosynthetic…	mmu:11666,path:mmu02010,ABC transporters;mmu:11666,path:mmu04146,Peroxisome
ABCD3_MOUSE	P55096	Abcd3	ATP-binding cassette sub-family D member 3	5.98968e+07	1.14692e+08	9.35718e+07	2.41248e+08	1.78248e+08	2.77697e+08	2.36228e+08	1.47575e+08	1.7759e+08	8.86899e+07	6.32986e+07	4.50349e+07	574392695	4.7538e+08	3.33301e+08	8.88613e+08	1.27352e+08	2.09937e+08	9.36533e+07	5.67922e+08	1.27352e+08	2.09937e+08	9.36533e+07	5.67922e+08	0.224243	0.012142	-1	0.369658	0.025602	-1	0.164905	0.007922	-1	1.64847	0.143972	0	0.735388	0.519861	0	0.446102	0.030705	-1	GO:0016021,integral component of membrane;GO:0005778,peroxisomal membrane;GO:0005777,peroxisome;GO:0043231,intracellular membrane-bounded organelle;GO:0005743,mitochondrial inner membrane;GO:0005739,mitochondrion;GO:0005782,peroxisomal matrix	GO:0005524,ATP binding;GO:0016887,ATPase activity;GO:0042626,ATPase-coupled transmembrane transporter activity;GO:0005324,long-chain fatty acid transporter activity;GO:0042803,protein homodimerization activity;GO:0043621,protein self-association	GO:0015910,long-chain fatty acid import into peroxisome;GO:0006635,fatty acid beta-oxidation;GO:0006633,fatty acid biosynthetic process;GO:0007031,peroxisome organization;GO:0042493,response to drug;GO:0014070,response to organic cyclic compound;GO:0042760,very long-chain fatty acid catabolic process	mmu:19299,path:mmu02010,ABC transporters;mmu:19299,path:mmu04146,Peroxisome
ABCE1_MOUSE	P61222	Abce1	ATP-binding cassette sub-family E member 1	3.17671e+08	7.64887e+08	5.43398e+08	9.58211e+08	8.65191e+08	4.9273e+08	8.51476e+08	4.9206e+08	5.75515e+08	1.5231e+08	2.12207e+08	1.05764e+08	4.42136e+08	6.80921e+08	4.40915e+08	4.7182e+08	6.46042e+08	6.75364e+08	2.61449e+08	5.08948e+08	6.46042e+08	6.75364e+08	2.61449e+08	5.08948e+08	1.26937	0.395965	0	1.32698	0.216276	0	0.513705	0.087882	0	1.04539	0.871822	0	0.404693	0.070225	0	0.387123	0.033149	-1	GO:0005737,cytoplasm;GO:0005829,cytosol;GO:0005739,mitochondrion	GO:0005524,ATP binding;GO:0016887,ATPase activity;GO:0060698,endoribonuclease inhibitor activity;GO:0005506,iron ion binding;GO:0043024,ribosomal small subunit binding	GO:0060702,negative regulation of endoribonuclease activity;GO:0000054,ribosomal subunit export from nucleus;GO:0006413,translational initiation;GO:0006415,translational termination
ABCF1_MOUSE	Q6P542	Abcf1	ATP-binding cassette sub-family F member 1	1.36359e+08	1.4258e+08	7.52934e+07	2.71542e+08	1.63282e+08	2.32227e+08	2.32488e+08	1.99349e+08	1.09391e+08	6.88983e+06	1.25561e+08	115355926	259771877	1.32684e+08	3.99118e+07	7.40109e+07	1.56444e+08	2.06837e+08	8.92996e+07	1.26595e+08	1.56444e+08	2.06837e+08	8.92996e+07	1.26595e+08	1.23579	0.655214	0	1.63385	0.167248	0	0.705398	0.528103	0	1.32211	0.299945	0	0.570809	0.225255	0	0.43174	0.010708	-1	GO:0005737,cytoplasm;GO:0005829,cytosol;GO:0005635,nuclear envelope;GO:0005654,nucleoplasm;GO:0042788,polysomal ribosome;GO:0005840,ribosome	GO:0005524,ATP binding;GO:0016887,ATPase activity;GO:0043022,ribosome binding;GO:0008494,translation activator activity	GO:0045727,positive regulation of translation;GO:0006413,translational initiation
ABCF2_MOUSE	Q99LE6	Abcf2	ATP-binding cassette sub-family F member 2	0	4.20926e+08	1.35071e+08	1.90915e+08	2.05369e+08	5.72899e+08	3.36968e+08	2.27407e+08	6.66731e+07	4.52954e+07	9.9828e+07	5.71273e+07	2.02421e+08	2.46059e+08	1.52506e+08	4.49406e+07	1.87311e+08	335660679	6.7231e+07	1.61482e+08	248970271	335660679	6.7231e+07	1.61482e+08	1.15995	0.7999	0	2.07863	0.115294	0	0.416338	0.080313	0	1.792	0.26712	0	0.358927	0.221905	0	0.200294	0.019581	-1	GO:0005739,mitochondrion	GO:0005524,ATP binding;GO:0016887,ATPase activity
ABCF3_MOUSE	Q8K268	Abcf3	ATP-binding cassette sub-family F member 3	3.77126e+07	2.16318e+07	9.01927e+07	3.62942e+07	6.75813e+07	1.072e+08	3.29367e+07	5.35847e+07	1.11422e+08	1.24949e+07	6.55724e+06	4.42816e+06	6.43666e+07	1.26729e+08	2.48209e+07	1.50777e+07	4.64578e+07	6.53256e+07	3.37255e+07	5.77485e+07	4.64578e+07	6.53256e+07	3.37255e+07	5.77485e+07	0.804486	0.714759	0	1.13121	0.807745	0	0.584007	0.532417	0	1.40613	0.418142	0	0.725938	0.685964	0	0.516268	0.337425	0		GO:0005524,ATP binding;GO:0016887,ATPase activity	GO:0051607,defense response to virus
A0A0R4J0B6_MOUSE	A0A0R4J0B6	Abcg2	ATP-binding cassette sub-family G member 2	2.0461e+07	0	0	0	0	1.57966e+07	1.29942e+07	0	0	0	0	0	0	0	0	1.11745e+07	9.56447e+06	7.5846e+06	3.10654e+06	6.51112e+06	2.0461e+07	1.43954e+07		1.11745e+07	1.46894	0.495031	0	1.16487	0.816159	0	0.477114	0.162335	0	0.792998	0.728965	0	0.3248	0.143882	0	0.409586	0.314152	0	GO:0016021,integral component of membrane;GO:0005886,plasma membrane;GO:0098591,external side of apical plasma membrane;GO:0031966,mitochondrial membrane;GO:0005634,nucleus;GO:0016324,apical plasma membrane;GO:0031526,brush border membrane;GO:0016020,membrane;GO:0045121,membrane raft;GO:0005654,nucleoplasm	GO:0005524,ATP binding;GO:0016887,ATPase activity;GO:0042626,ATPase-coupled transmembrane transporter activity;GO:0042887,amide transmembrane transporter activity;GO:0008559,ATPase-coupled xenobiotic transmembrane transporter activity;GO:0008092,cytoskeletal protein binding;GO:0015562,efflux transmembrane transporter activity;GO:0015225,biotin transmembrane transporter activity;GO:0042802,identic…	GO:0007568,aging;GO:0071549,cellular response to dexamethasone stimulus;GO:0071392,cellular response to estradiol stimulus;GO:0060136,embryonic process involved in female pregnancy;GO:0019389,glucuronoside metabolic process;GO:1904479,negative regulation of intestinal absorption;GO:0065003,protein-containing complex assembly;GO:1904612,response to 2;GO:0051593,response to folic acid;GO:0032868,re…	mmu:26357,path:mmu02010,ABC transporters;mmu:26357,path:mmu04976,Bile secretion;mmu:26357,path:mmu01523,Antifolate resistance
Q91WA9_MOUSE	Q91WA9	Abcg4	ATP-binding cassette subfamily G member 4	0	0	0	0	0	0	0	0	0	0	0	0	2.66872e+07	0	0	0	5.35497e+06	2.5381e+06	1.10101e+06	8.18445e+06				2.66872e+07	0.654285	0.680606	0	0.310112	0.397167	0	0.134525	0.296258	0	0.473971	0.254268	0	0.205606	0.104979	0	0.433794	0.090511	0	GO:0005768,endosome;GO:0016021,integral component of membrane;GO:0005886,plasma membrane	GO:0005524,ATP binding;GO:0016887,ATPase activity;GO:0046982,protein heterodimerization activity;GO:0042803,protein homodimerization activity	GO:0071403,cellular response to high density lipoprotein particle stimulus;GO:1990830,cellular response to leukemia inhibitory factor;GO:0045542,positive regulation of cholesterol biosynthetic process;GO:0010875,positive regulation of cholesterol efflux;GO:0006355,regulation of transcription	mmu:192663,path:mmu02010,ABC transporters
ABHD1_MOUSE	Q9QZC8	Abhd1	Protein ABHD1	0	0	0	3.31249e+08	6.31076e+07	1.77701e+07	7.85579e+07	1.40506e+07	0	0	1.20097e+07	6.44668e+06	1.7965e+08	6.15427e+07	2.86199e+08	113813903	8.40803e+07	4.33716e+07	5.64712e+06	1.60302e+08	3.31249e+08	4.33716e+07	9.22817e+06	1.60302e+08	0.524513	0.455516	0	0.270562	0.061928	0	0.035228	0.018838	-1	0.515835	0.644986	0	0.067163	0.378051	0	0.130203	0.060544	0	GO:0016021,integral component of membrane	GO:0016787,hydrolase activity;GO:0008126,acetylesterase activity;GO:0047372,acylglycerol lipase activity;GO:0034338,short-chain carboxylesterase activity	GO:0044255,cellular lipid metabolic process;GO:0051792,medium-chain fatty acid biosynthetic process;GO:0051793,medium-chain fatty acid catabolic process
ABHDA_MOUSE	Q6PE15	Abhd10	Mycophenolic acid acyl-glucuronide esterase, mitochondrial	1.25584e+07	2.13485e+08	8.83489e+07	2.48694e+08	3.21396e+08	2.7826e+08	3.07815e+08	2536343519	2.50267e+08	4.05259e+07	3.52428e+07	2.85084e+07	3.17725e+08	3.05868e+08	2912733877	1.76568e+08	1.40772e+08	860953795	8.86359e+07	9.28224e+08	1.40772e+08	860953795	8.86359e+07	9.28224e+08	0.151657	0.280839	0	0.927528	0.940633	0	0.09549	0.253266	0	6.11596	0.246743	0	0.629643	0.523241	0	0.102951	0.21787	0	GO:0005829,cytosol;GO:0005739,mitochondrion	GO:0004553,hydrolase activity;GO:0102390,mycophenolic acid acyl-glucuronide esterase activity	GO:0019391,glucuronoside catabolic process
D3YYK0_MOUSE	D3YYK0	Abhd11	Protein ABHD11	3.07904e+08	1032852423	412656756	8.99802e+08	7.60685e+08	5.35598e+08	9.60266e+08	8.61184e+08	6.6298e+08	3.84468e+08	5.70969e+08	1.78262e+08	796488862	8.61156e+08	1190008572	1491172426	6.63304e+08	7.79433e+08	4.4917e+08	1084706405	6.63304e+08	7.79433e+08	4.4917e+08	1084706405	0.611505	0.129588	0	0.718566	0.149112	0	0.414093	0.01659	-1	1.17508	0.582928	0	0.67717	0.343202	0	0.576277	0.057177	0	GO:0005739,mitochondrion	GO:0003824,catalytic activity;GO:0016787,hydrolase activity
ABD12_MOUSE	Q99LR1	Abhd12	Lysophosphatidylserine lipase ABHD12	7.08097e+06	1.37114e+07	9.27065e+06	1.16297e+07	3.36718e+07	2.4987e+07	1.70413e+07	1.2604e+07	2.6689e+07	4.19973e+06	0	0	1.75778e+07	2.94601e+07	4.5328e+06	2.74427e+07	1.04232e+07	2.2076e+07	8.20218e+06	1.97534e+07	1.04232e+07	2.2076e+07	1.54444e+07	1.97534e+07	0.527666	0.163499	0	1.11758	0.762609	0	0.41523	0.21968	0	2.11797	0.053257	0	0.786917	0.739488	0	0.371542	0.123697	0	GO:0005789,endoplasmic reticulum membrane;GO:0016021,integral component of membrane;GO:0032281,AMPA glutamate receptor complex;GO:0005737,cytoplasm;GO:0032839,dendrite cytoplasm;GO:0016020,membrane;GO:0005739,mitochondrion	GO:0047372,acylglycerol lipase activity;GO:0004622,lysophospholipase activity;GO:0008474,palmitoyl-(protein) hydrolase activity;GO:0004620,phospholipase activity	GO:0046464,acylglycerol catabolic process;GO:0007628,adult walking behavior;GO:0046475,glycerophospholipid catabolic process;GO:0052651,monoacylglycerol catabolic process;GO:0006660,phosphatidylserine catabolic process;GO:0009395,phospholipid catabolic process;GO:0002084,protein depalmitoylation;GO:0050727,regulation of inflammatory response;GO:0010996,response to auditory stimulus
E9QN99_MOUSE	E9QN99	Abhd14b	Protein ABHD14B	7.54336e+07	5.80297e+07	4.11937e+07	7.39564e+07	9.92398e+07	1.48206e+08	7.43141e+07	8.15785e+07	9.93361e+07	2.02125e+07	7.57535e+07	1.85465e+06	2.49624e+08	6.5969e+07	1.06038e+08	1.63345e+08	6.21534e+07	1.00835e+08	4.92892e+07	1.46244e+08	6.21534e+07	1.00835e+08	4.92892e+07	1.46244e+08	0.424997	0.083943	0	0.689496	0.333339	0	0.337034	0.079391	0	1.62235	0.081089	0	0.793025	0.615215	0	0.488812	0.118556	0	GO:0005737,cytoplasm;GO:0005829,cytosol;GO:0005730,nucleolus;GO:0005654,nucleoplasm;GO:0005634,nucleus	GO:0016787,hydrolase activity	GO:0045944,positive regulation of transcription by RNA polymerase II
ABHGA_MOUSE	Q9Z1Q2	Abhd16a	Phosphatidylserine lipase ABHD16A	9.71513e+07	1.77078e+08	6.16804e+07	1.50972e+08	5.2422e+08	3.55836e+08	3.00763e+08	7.14684e+07	6.45519e+08	5.2121e+07	1.02079e+08	6.86776e+07	283057691	3.86191e+08	4.10986e+08	4.00374e+08	1.2172e+08	313071852	2.17099e+08	3.70152e+08	1.2172e+08	313071852	2.17099e+08	3.70152e+08	0.328839	0.000734	-1	0.845792	0.581651	0	0.586513	0.335442	0	2.57206	0.096173	0	1.78359	0.536522	0	0.693448	0.594988	0	GO:0016021,integral component of membrane;GO:0016020,membrane	GO:0047372,acylglycerol lipase activity;GO:0008474,palmitoyl-(protein) hydrolase activity;GO:0004620,phospholipase activity	GO:0052651,monoacylglycerol catabolic process;GO:0006660,phosphatidylserine catabolic process;GO:1905344,prostaglandin catabolic process
ABHGB_MOUSE	Q80YU0	Abhd16b	Protein ABHD16B	1.86858e+07	1.14104e+07	1.56456e+07	2.54783e+07	3.18472e+07	0	1.42001e+07	0	3.99801e+07	1.30844e+07	1.57269e+07	8.66164e+06	2.66536e+07	2.0916e+07	1.58854e+07	0	1.7805e+07	1.29294e+07	1.93633e+07	1.66678e+07	1.7805e+07	2.30236e+07	1.93633e+07	2.11517e+07	1.06822	0.851188	0	0.775712	0.674909	0	1.16171	0.765082	0	0.726169	0.538161	0	1.08752	0.844798	0	1.49761	0.536562	0	GO:0016020,membrane	GO:0047372,acylglycerol lipase activity;GO:0008474,palmitoyl-(protein) hydrolase activity;GO:0004620,phospholipase activity	GO:0052651,monoacylglycerol catabolic process;GO:0006660,phosphatidylserine catabolic process
AB17A_MOUSE	Q99JW1	Abhd17a	Alpha/beta hydrolase domain-containing protein 17A	0	0	0	0	1.10521e+07	0	2.53437e+06	4.32163e+06	5.2843e+06	0	0	0	0	0	0	0	2.28863e+06	4.97741e+06	2.04483e+06	2.57983e+06		5.96938e+06	5.2843e+06		0.887126	0.819106	0	1.92936	0.339255	0	0.792624	0.729807	0	2.17484	0.267622	0	0.893474	0.857573	0	0.410823	0.25935	0	GO:0099031,anchored component of postsynaptic density membrane;GO:0099033,anchored component of postsynaptic recycling endosome membrane;GO:0043197,dendritic spine;GO:0010008,endosome membrane;GO:0098978,glutamatergic synapse;GO:0005886,plasma membrane;GO:0014069,postsynaptic density;GO:0055038,recycling endosome membrane	GO:0008474,palmitoyl-(protein) hydrolase activity	GO:1902817,negative regulation of protein localization to microtubule;GO:1905668,positive regulation of protein localization to endosome;GO:0002084,protein depalmitoylation;GO:0072657,protein localization to membrane;GO:0018345,protein palmitoylation;GO:0099175,regulation of postsynapse organization
AB17C_MOUSE	Q8VCV1	Abhd17c	Alpha/beta hydrolase domain-containing protein 17C	0	0	0	0	1.10521e+07	0	2.53437e+06	4.32163e+06	5.2843e+06	0	0	0	0	0	0	0	2.74939e+06	4.88639e+06	4.31825e+06	2.68308e+06		5.96938e+06	5.2843e+06		1.02471	0.957943	0	1.82118	0.379649	0	1.60944	0.372446	0	1.77726	0.381643	0	1.57062	0.368578	0	0.883732	0.831689	0	GO:0043197,dendritic spine;GO:0010008,endosome membrane;GO:0098978,glutamatergic synapse;GO:0005886,plasma membrane;GO:0014069,postsynaptic density;GO:0098839,postsynaptic density membrane;GO:0055038,recycling endosome membrane	GO:0008474,palmitoyl-(protein) hydrolase activity	GO:1902817,negative regulation of protein localization to microtubule;GO:1905668,positive regulation of protein localization to endosome;GO:0002084,protein depalmitoylation;GO:0018345,protein palmitoylation;GO:0099175,regulation of postsynapse organization
ABD18_MOUSE	Q8C1A9	Abhd18	Protein ABHD18	0	0	0	0	0	0	1.82288e+07	0	0	0	0	0	0	0	0	0	2.37381e+06	6.91935e+06	1.06101e+06	2.0238e+06		1.82288e+07			1.17294	0.775479	0	3.41899	0.260826	0	0.524268	0.312388	0	2.91487	0.29424	0	0.446967	0.20543	0	0.15334	0.181553	0	GO:0005576,extracellular region
Q3U7M5_MOUSE	Q3U7M5	Abhd4	(Lyso)-N-acylphosphatidylethanolamine lipase	6.15502e+06	1.26322e+07	8.8915e+06	0	0	1.62565e+07	1.36233e+07	1.14716e+07	9.02257e+06	0	5.99078e+06	0	2.33999e+06	1.12134e+07	1.27985e+07	3.41436e+06	7.28305e+06	1.12619e+07	5.09394e+06	7.44154e+06	9.22623e+06	1.37838e+07	7.50667e+06	7.44154e+06	0.978702	0.965883	0	1.51339	0.353132	0	0.684527	0.479852	0	1.54632	0.309594	0	0.699424	0.472443	0	0.452315	0.098127	0	GO:0005811,lipid droplet	GO:0052689,carboxylic ester hydrolase activity;GO:0042171,lysophosphatidic acid acyltransferase activity;GO:0004622,lysophospholipase activity	GO:0016042,lipid catabolic process;GO:0055088,lipid homeostasis;GO:0070291,N-acylethanolamine metabolic process;GO:0070292,N-acylphosphatidylethanolamine metabolic process;GO:0006654,phosphatidic acid biosynthetic process
ABHD5_MOUSE	Q9DBL9	Abhd5	1-acylglycerol-3-phosphate O-acyltransferase ABHD5	3.02721e+06	1.11928e+07	7.30631e+06	2.07908e+07	6.04565e+06	1.5953e+07	1.55862e+07	0	9.34302e+06	0	0	2.44659e+06	2.0221e+07	2.10262e+07	4.07216e+07	0	1.05793e+07	9.60989e+06	4.16579e+06	2.07365e+07	1.05793e+07	1.25283e+07	5.89481e+06	2.73229e+07	0.510177	0.300027	0	0.463429	0.258893	0	0.200892	0.092777	0	0.908369	0.861025	0	0.393769	0.174586	0	0.43349	0.23193	0	GO:0005829,cytosol;GO:0005811,lipid droplet	GO:0003841,1-acylglycerol-3-phosphate O-acyltransferase activity;GO:0052689,carboxylic ester hydrolase activity;GO:0042171,lysophosphatidic acid acyltransferase activity;GO:0008233,peptidase activity	GO:0030154,cell differentiation;GO:0006631,fatty acid metabolic process;GO:0055088,lipid homeostasis;GO:0006629,lipid metabolic process;GO:0010891,negative regulation of sequestering of triglyceride;GO:0006654,phosphatidic acid biosynthetic process;GO:0050996,positive regulation of lipid catabolic process;GO:0051006,positive regulation of lipoprotein lipase activity;GO:0010898,positive regulation…	mmu:67469,path:mmu04923,Regulation of lipolysis in adipocytes
ABHD6_MOUSE	Q8R2Y0	Abhd6	Monoacylglycerol lipase ABHD6	0	0	0	3.05777e+06	3.19628e+07	4.63554e+07	1.34594e+08	0	0	0	1.81549e+07	8.88942e+07	3.29093e+07	2.53201e+07	1.04409e+07	4.51356e+07	2.18988e+06	5.38541e+07	2.74973e+07	2.84515e+07	3.05777e+06	7.09707e+07	5.35246e+07	2.84515e+07	0.076969	0.011292	-1	1.89284	0.41973	0	0.966463	0.966916	0	24.5923	0.119016	0	12.5566	0.270408	0	0.510589	0.482791	0	GO:0032281,AMPA glutamate receptor complex;GO:0098978,glutamatergic synapse;GO:0016021,integral component of membrane;GO:0031902,late endosome membrane;GO:0005765,lysosomal membrane;GO:0031966,mitochondrial membrane;GO:0005739,mitochondrion	GO:0003824,catalytic activity;GO:0047372,acylglycerol lipase activity;GO:0004620,phospholipase activity	GO:0046464,acylglycerol catabolic process;GO:0060292,long-term synaptic depression;GO:2001311,lysobisphosphatidic acid metabolic process;GO:0052651,monoacylglycerol catabolic process;GO:0030336,negative regulation of cell migration;GO:0120163,negative regulation of cold-induced thermogenesis;GO:0009395,phospholipid catabolic process;GO:0046889,positive regulation of lipid biosynthetic process;GO:…	mmu:66082,path:mmu04723,Retrograde endocannabinoid signaling
B7ZCU0_MOUSE	B7ZCU0	Abi1	Abl interactor 1	1.64627e+08	1.0838e+07	6.95868e+07	1.93069e+08	1.16e+08	2.77486e+08	7.61182e+07	7.36344e+07	3.4564e+08	5.43122e+07	7.26011e+07	0	1.68485e+08	4.22124e+07	0	1.99327e+08	1.0953e+08	1.3581e+08	1.18328e+08	102649974	1.0953e+08	1.3581e+08	157517822	1.36675e+08	1.06703	0.917852	0	1.32304	0.643572	0	1.15273	0.868919	0	1.23993	0.695881	0	1.08032	0.923665	0	0.871278	0.854143	0	GO:0005856,cytoskeleton;GO:0030175,filopodium;GO:0030027,lamellipodium;GO:0016235,aggresome;GO:0030054,cell junction;GO:0031252,cell leading edge;GO:0005829,cytosol;GO:0032433,filopodium tip;GO:0098978,glutamatergic synapse;GO:0030426,growth cone;GO:0043005,neuron projection;GO:0005634,nucleus;GO:0005886,plasma membrane;GO:0014069,postsynaptic density;GO:0031209,SCAR complex	GO:0030296,protein tyrosine kinase activator activity;GO:0017124,SH3 domain binding;GO:0008134,transcription factor binding	GO:0008154,actin polymerization or depolymerization;GO:0048813,dendrite morphogenesis;GO:0072673,lamellipodium morphogenesis;GO:0035855,megakaryocyte development;GO:0018108,peptidyl-tyrosine phosphorylation;GO:0099527,postsynapse to nucleus signaling pathway;GO:0001756,somitogenesis	mmu:11308,path:mmu05132,Salmonella infection
A0A087WPP8_MOUSE	A0A087WPP8	Abi2	Abl interactor 2	0	1.0838e+07	9.49126e+06	8.49612e+06	9.08066e+06	0	0	0	0	4.9344e+06	0	0	0	0	0	0	7.67356e+06	4.02821e+06	3.12537e+06	3.1196e+06	9.60846e+06	9.08066e+06	4.9344e+06		2.45979	0.086031	0	1.29126	0.659426	0	1.00185	0.996367	0	0.524946	0.213581	0	0.407291	0.075655	0	0.775871	0.642529	0	GO:0005912,adherens junction;GO:0005856,cytoskeleton;GO:0005829,cytosol;GO:0030425,dendrite;GO:0043197,dendritic spine;GO:0032433,filopodium tip;GO:0098978,glutamatergic synapse;GO:0030027,lamellipodium;GO:0031209,SCAR complex;GO:0030175,filopodium	GO:0042802,identical protein binding;GO:0070064,proline-rich region binding;GO:0017124,SH3 domain binding;GO:0031625,ubiquitin protein ligase binding	GO:0008154,actin polymerization or depolymerization;GO:0043010,camera-type eye development;GO:0016477,cell migration;GO:0016358,dendrite development;GO:0007611,learning or memory;GO:0070309,lens fiber cell morphogenesis;GO:0018108,peptidyl-tyrosine phosphorylation;GO:2000601,positive regulation of Arp2/3 complex-mediated actin nucleation;GO:0098974,postsynaptic actin cytoskeleton organization;GO:…	mmu:329165,path:mmu04810,Regulation of actin cytoskeleton
ABI3_MOUSE	Q8BYZ1	Abi3	ABI gene family member 3	0	0	0	5.0172e+06	0	0	9.44072e+06	1.17214e+07	9.43731e+06	0	6.82849e+06	1.18837e+06	2.17639e+07	1.40275e+07	0	0	2.62409e+06	6.38608e+06	4.75667e+06	1.11486e+07	5.0172e+06	1.05811e+07	5.81806e+06	1.78957e+07	0.235373	0.096985	0	0.572814	0.368436	0	0.42666	0.221325	0	2.43364	0.207844	0	1.8127	0.379448	0	0.74485	0.628634	0	GO:0005737,cytoplasm;GO:0030027,lamellipodium	GO:0042802,identical protein binding;GO:0017124,SH3 domain binding	GO:0030334,regulation of cell migration
A0A338P6S8_MOUSE	A0A338P6S8	Abi3bp	ABI gene family, member 3 (NESH)-binding protein	9.35121e+07	1.87911e+07	1.51988e+07	1.02965e+07	8.22128e+06	1.27791e+07	2.05774e+06	9.63384e+06	5.57237e+07	1.04483e+08	1.01996e+07	7.44638e+07	0	6.30741e+06	1.24044e+07	4.30033e+06	3.44496e+07	8.17299e+06	6.12176e+07	7.2172e+06	3.44496e+07	8.17299e+06	6.12176e+07	7.67072e+06	4.77327	0.219062	0	1.13243	0.750442	0	8.48218	0.034494	1	0.237245	0.234654	0	1.77702	0.375038	0	7.49023	0.037094	1	GO:0031012,extracellular matrix;GO:0005614,interstitial matrix;GO:0062023,collagen-containing extracellular matrix	GO:0005518,collagen binding;GO:0005539,glycosaminoglycan binding;GO:0008201,heparin binding	GO:0030198,extracellular matrix organization;GO:0010811,positive regulation of cell-substrate adhesion
ABL1_MOUSE	P00520	Abl1	Tyrosine-protein kinase ABL1	0	0	0	0	0	2.7013e+06	0	0	0	0	0	0	2.52358e+07	0	0	0	2.82523e+06	2.59778e+06	1.51357e+06	7.94649e+06		2.7013e+06		2.52358e+07	0.355531	0.416843	0	0.326909	0.396683	0	0.190471	0.310671	0	0.919495	0.861912	0	0.535735	0.233029	0	0.582641	0.277997	0	GO:0005829,cytosol;GO:0016604,nuclear body;GO:0005730,nucleolus;GO:0048471,perinuclear region of cytoplasm;GO:0032991,protein-containing complex;GO:0015629,actin cytoskeleton;GO:0031252,cell leading edge;GO:0005737,cytoplasm;GO:0030425,dendrite;GO:0005783,endoplasmic reticulum;GO:0030426,growth cone;GO:0005739,mitochondrion;GO:0043005,neuron projection;GO:0043025,neuronal cell body;GO:0005654,nuc…	GO:0004715,non-membrane spanning protein tyrosine kinase activity;GO:0005524,ATP binding;GO:0000405,bubble DNA binding;GO:0000400,four-way junction DNA binding;GO:0000287,magnesium ion binding;GO:0030145,manganese ion binding;GO:0051019,mitogen-activated protein kinase binding;GO:0038191,neuropilin binding;GO:0001784,phosphotyrosine residue binding;GO:0070064,proline-rich region binding;GO:000802…	GO:1990051,activation of protein kinase C activity;GO:0070301,cellular response to hydrogen peroxide;GO:0071103,DNA conformation change;GO:0006975,DNA damage induced protein phosphorylation;GO:0043542,endothelial cell migration;GO:0045184,establishment of protein localization;GO:0007229,integrin-mediated signaling pathway;GO:1900275,negative regulation of phospholipase C activity;GO:0071901,negat…	mmu:11350,path:mmu04014,Ras signaling pathway;mmu:11350,path:mmu04012,ErbB signaling pathway;mmu:11350,path:mmu04110,Cell cycle;mmu:11350,path:mmu04722,Neurotrophin signaling pathway;mmu:11350,path:mmu04360,Axon guidance;mmu:11350,path:mmu05200,Pathways in cancer;mmu:11350,path:mmu05206,MicroRNAs in cancer;mmu:11350,path:mmu05220,Chronic myeloid leukemia;mmu:11350,path:mmu05416,Viral myocarditis
B2RQ57_MOUSE	B2RQ57	Abl2	Tyrosine-protein kinase	0	0	0	0	0	2.7013e+06	0	0	0	0	0	0	0	0	0	0	1.45199e+06	2.84341e+06	588127	2.12341e+06		2.7013e+06			0.683798	0.352463	0	1.33907	0.645407	0	0.276972	0.058427	0	1.95829	0.343798	0	0.40505	0.010617	-1	0.206839	0.145885	0	GO:0015629,actin cytoskeleton;GO:0031410,cytoplasmic vesicle;GO:0043197,dendritic spine;GO:0030027,lamellipodium;GO:0001891,phagocytic cup	GO:0005524,ATP binding;GO:0004715,non-membrane spanning protein tyrosine kinase activity;GO:0004713,protein tyrosine kinase activity;GO:0000287,magnesium ion binding;GO:0030145,manganese ion binding;GO:0001784,phosphotyrosine residue binding	GO:0071300,cellular response to retinoic acid;GO:0007204,positive regulation of cytosolic calcium ion concentration;GO:0010976,positive regulation of neuron projection development;GO:0051353,positive regulation of oxidoreductase activity;GO:0010863,positive regulation of phospholipase C activity;GO:0030036,actin cytoskeleton organization;GO:0051017,actin filament bundle assembly;GO:0007015,actin …	mmu:11352,path:mmu04014,Ras signaling pathway;mmu:11352,path:mmu04012,ErbB signaling pathway;mmu:11352,path:mmu05416,Viral myocarditis
E9Q030_MOUSE	E9Q030	Ablim1	Actin-binding LIM protein 1	3056468160	4996531574	3257299277	4902023150	5245063949	4097109161	3431874636	2813357373	4109630260	2471722771	3958906203	1001166302	5937653319	8463322538	7210458513	8559769973	4053080540	3896851280	2885356384	7542801086	4053080540	3896851280	2885356384	7542801086	0.537344	0.004946	-1	0.516632	0.004028	-1	0.382531	0.002773	-1	0.961454	0.838741	0	0.711892	0.239742	0	0.740433	0.301742	0	GO:0015629,actin cytoskeleton;GO:0005737,cytoplasm;GO:0030027,lamellipodium;GO:0014069,postsynaptic density;GO:0001725,stress fiber	GO:0003779,actin binding;GO:0051015,actin filament binding;GO:0046872,metal ion binding	GO:0007411,axon guidance;GO:0060271,cilium assembly;GO:0007010,cytoskeleton organization;GO:0030032,lamellipodium assembly;GO:0045944,positive regulation of transcription by RNA polymerase II	mmu:226251,path:mmu04360,Axon guidance
E9Q0W6_MOUSE	E9Q0W6	Ablim2	Actin-binding LIM protein 2	1.59083e+06	0	0	3.67055e+06	4.14286e+07	3.2071e+07	2.30875e+07	2.20943e+07	1.51675e+07	0	4.46375e+07	4.08531e+06	4.97894e+06	3.17004e+07	3.70474e+08	4.58075e+08	1.62859e+06	2.96704e+07	1.63239e+07	2.16307e+08	2.63069e+06	2.96704e+07	2.12968e+07	2.16307e+08	0.007529	0.113225	0	0.137168	0.158463	0	0.075466	0.136136	0	18.2185	0.00086	1	10.0233	0.189119	0	0.550174	0.265826	0	GO:0005737,cytoplasm;GO:0015629,actin cytoskeleton;GO:0030016,myofibril	GO:0003779,actin binding;GO:0046872,metal ion binding;GO:0051015,actin filament binding	GO:0030036,actin cytoskeleton organization;GO:0006351,transcription;GO:0030032,lamellipodium assembly;GO:0045944,positive regulation of transcription by RNA polymerase II	mmu:231148,path:mmu04360,Axon guidance
ABLM3_MOUSE	Q69ZX8	Ablim3	Actin-binding LIM protein 3	0	1.4631e+07	0	0	0	0	2.1575e+07	3.28516e+07	1.56448e+07	1.40747e+07	1.06911e+07	0	0	0	3.4877e+08	2.93095e+07	7.62852e+06	1.62843e+07	1.01901e+07	9.54908e+07	1.4631e+07	2.72133e+07	1.34702e+07	1.8904e+08	0.079888	0.339627	0	0.170533	0.387154	0	0.106713	0.352991	0	2.13467	0.285779	0	1.33579	0.571282	0	0.625763	0.461113	0	GO:0015629,actin cytoskeleton;GO:0005737,cytoplasm;GO:0030027,lamellipodium;GO:0001725,stress fiber	GO:0051015,actin filament binding;GO:0046872,metal ion binding	GO:0030036,actin cytoskeleton organization;GO:0060271,cilium assembly;GO:0030032,lamellipodium assembly;GO:0045944,positive regulation of transcription by RNA polymerase II;GO:0006351,transcription	mmu:319713,path:mmu04360,Axon guidance
A0A2X0U2A7_MOUSE	A0A2X0U2A7	Abr	Active breakpoint cluster region-related protein (Fragment)	0	0	4.67504e+06	0	0	0	0	0	3.22621e+06	0	0	828002	5.04328e+06	2.97705e+06	0	0	1.97371e+06	1.60498e+06	2.18819e+06	2.95734e+06	4.67504e+06		2.02711e+06	4.01017e+06	0.667394	0.480192	0	0.542709	0.208495	0	0.739917	0.494202	0	0.813177	0.715755	0	1.10867	0.846676	0	1.36338	0.356758	0	GO:0030424,axon;GO:0043197,dendritic spine;GO:0005829,cytosol;GO:0098978,glutamatergic synapse;GO:0016020,membrane;GO:0005886,plasma membrane;GO:0099092,postsynaptic density;GO:0098685,Schaffer collateral - CA1 synapse	GO:0005096,GTPase activator activity;GO:0005085,guanyl-nucleotide exchange factor activity;GO:0004674,protein serine/threonine kinase activity	GO:0090630,activation of GTPase activity;GO:0035556,intracellular signal transduction;GO:0030036,actin cytoskeleton organization;GO:0007420,brain development;GO:0042472,inner ear morphogenesis;GO:0050804,modulation of chemical synaptic transmission;GO:0060313,negative regulation of blood vessel remodeling;GO:0030336,negative regulation of cell migration;GO:0002692,negative regulation of cellular …
ABRA_MOUSE	Q8BUZ1	Abra	Actin-binding Rho-activating protein	0	2.82853e+06	6.99965e+06	2.61641e+06	2.60512e+07	9.26657e+06	0	2.32558e+07	2.72437e+06	0	0	194924049	0	0	0	0	3.35778e+06	1.58751e+07	5.1155e+07	2.85461e+06	4.1482e+06	1.95245e+07	9.88242e+07		1.17627	0.720115	0	5.56123	0.046015	1	17.9202	0.352513	0	4.72786	0.057278	0	15.2348	0.357332	0	3.22234	0.491879	0	GO:0015629,actin cytoskeleton;GO:0030016,myofibril;GO:0005886,plasma membrane;GO:0030017,sarcomere	GO:0003779,actin binding	GO:0051091,positive regulation of DNA-binding transcription factor activity;GO:0035025,positive regulation of Rho protein signal transduction;GO:0045944,positive regulation of transcription by RNA polymerase II;GO:0045893,positive regulation of transcription;GO:0006606,protein import into nucleus
E9QMV2_MOUSE	E9QMV2	Abracl	Costars family protein ABRACL	2.4357e+08	5.00131e+08	6.75045e+08	1257754430	5.16616e+08	1136605436	624379941	675392423	6.54565e+08	4.66126e+08	6.78968e+08	1.60855e+08	4.91667e+08	311424755	6.97508e+08	7.35985e+08	6.69125e+08	7.38249e+08	4.90129e+08	5.59146e+08	6.69125e+08	7.38249e+08	4.90129e+08	5.59146e+08	1.19669	0.65862	0	1.32031	0.328945	0	0.876566	0.671594	0	1.1033	0.795497	0	0.732492	0.494722	0	0.663907	0.221182	0			GO:0032970,regulation of actin filament-based process
ABRX2_MOUSE	Q3TCJ1	Abraxas2	BRISC complex subunit Abraxas 2	3.66673e+07	1.63796e+07	5.43164e+07	5.69666e+07	1.60041e+06	7.74769e+07	4.4462e+07	4.73726e+07	7.59766e+07	2.70332e+07	1.12972e+07	4.34975e+07	4.65289e+07	6.38309e+07	5.5688e+07	6.398e+07	4.10825e+07	4.2728e+07	3.94511e+07	5.7507e+07	4.10825e+07	4.2728e+07	3.94511e+07	5.7507e+07	0.714391	0.160488	0	0.743005	0.39538	0	0.686023	0.257781	0	1.04005	0.930952	0	0.960291	0.92545	0	0.923308	0.880318	0	GO:0070552,BRISC complex;GO:0005737,cytoplasm;GO:0005874,microtubule;GO:0005634,nucleus;GO:0000922,spindle pole;GO:0036449,microtubule minus-end;GO:0030496,midbody;GO:0031616,spindle pole centrosome	GO:0008017,microtubule binding;GO:0031593,polyubiquitin modification-dependent protein binding	GO:0008608,attachment of spindle microtubules to kinetochore;GO:0051301,cell division;GO:0071497,cellular response to freezing;GO:0007059,chromosome segregation;GO:0000278,mitotic cell cycle;GO:0090307,mitotic spindle assembly;GO:0043066,negative regulation of apoptotic process;GO:0070536,protein K63-linked deubiquitination;GO:0002931,response to ischemia
A0A0R4J0A1_MOUSE	A0A0R4J0A1	Abtb1	Ankyrin repeat and BTB/POZ domain-containing protein 1	4.14377e+07	5.44558e+07	0	0	0	4.47962e+07	0	0	0	8.52065e+07	4.33286e+07	7.12397e+07	0	0	0	0	2.4755e+07	1.29284e+07	5.03368e+07	1.65953e+06	4.79468e+07	4.47962e+07	6.65916e+07		14.9169	0.141756	0	7.79037	0.330161	0	30.332	0.038569	1	0.522253	0.519786	0	2.0334	0.307494	0	3.89352	0.129322	0	GO:0005829,cytosol;GO:0005730,nucleolus;GO:0005886,plasma membrane;GO:0005737,cytoplasm;GO:0000151,ubiquitin ligase complex	GO:0003746,translation elongation factor activity
Q3T9J9_MOUSE	Q3T9J9	Abtb2	Uncharacterized protein	0	0	0	6.50246e+06	0	0	0	0	0	0	0	0	2.96077e+06	0	0	0	2.67985e+06	1.86405e+06	1.88396e+06	1.73108e+06	6.50246e+06			2.96077e+06	1.54808	0.512631	0	1.07682	0.813167	0	1.08831	0.859163	0	0.695579	0.561048	0	0.703008	0.606846	0	1.01068	0.979999	0	GO:0005654,nucleoplasm	GO:0046982,protein heterodimerization activity	GO:0097237,cellular response to toxic substance
THIKA_MOUSE	Q921H8	Acaa1a	3-ketoacyl-CoA thiolase A, peroxisomal	2.63327e+08	1248124205	6.37979e+08	6.03408e+08	6.55179e+08	7.82971e+08	1259678650	1035729843	6.65155e+08	2.97935e+08	3.25515e+08	146138106	8.0824e+08	5.87355e+08	1068805607	1688913594	6.88209e+08	9.3339e+08	3.58686e+08	1038328782	6.88209e+08	9.3339e+08	3.58686e+08	1038328782	0.662805	0.307701	0	0.898935	0.714413	0	0.345445	0.041046	-1	1.35626	0.355716	0	0.521187	0.205851	0	0.384283	0.016122	-1	GO:0043231,intracellular membrane-bounded organelle;GO:0005739,mitochondrion;GO:0005782,peroxisomal matrix;GO:0005777,peroxisome	GO:0016747,transferase activity;GO:0008775,acetate CoA-transferase activity;GO:0003985,acetyl-CoA C-acetyltransferase activity;GO:0003988,acetyl-CoA C-acyltransferase activity;GO:0050633,acetyl-CoA C-myristoyltransferase activity;GO:0016401,palmitoyl-CoA oxidase activity	GO:0008206,bile acid metabolic process;GO:0006635,fatty acid beta-oxidation;GO:0006631,fatty acid metabolic process;GO:0010124,phenylacetate catabolic process;GO:0000038,very long-chain fatty acid metabolic process	mmu:113868,path:mmu00071,Fatty acid degradation;mmu:113868,path:mmu00592,alpha-Linolenic acid metabolism;mmu:113868,path:mmu01040,Biosynthesis of unsaturated fatty acids;mmu:113868,path:mmu00280,Valine, leucine and isoleucine degradation;mmu:113868,path:mmu04146,Peroxisome;mmu:113868,path:mmu03320,PPAR signaling pathway
Q3UKM0_MOUSE	Q3UKM0	Acaa1b	Uncharacterized protein	1.44081e+08	5.05652e+08	298797432	4.57226e+08	403213130	3.49329e+08	7.94197e+08	4.72461e+08	3.64204e+08	1.4288e+08	1.70273e+08	5.79999e+07	4.77938e+08	4.1243e+08	6.50867e+08	1029600702	3.51439e+08	5.048e+08	1.83839e+08	6.42709e+08	3.51439e+08	5.048e+08	1.83839e+08	6.42709e+08	0.54681	0.120235	0	0.785426	0.449708	0	0.286038	0.02391	-1	1.43638	0.279781	0	0.523103	0.159774	0	0.364182	0.035554	-1	GO:0005739,mitochondrion;GO:0005777,peroxisome	GO:0016747,transferase activity;GO:0003985,acetyl-CoA C-acetyltransferase activity;GO:0003988,acetyl-CoA C-acyltransferase activity;GO:0050633,acetyl-CoA C-myristoyltransferase activity	GO:0006635,fatty acid beta-oxidation;GO:0010124,phenylacetate catabolic process	mmu:235674,path:mmu00071,Fatty acid degradation;mmu:235674,path:mmu00592,alpha-Linolenic acid metabolism;mmu:235674,path:mmu01040,Biosynthesis of unsaturated fatty acids;mmu:235674,path:mmu00280,Valine, leucine and isoleucine degradation;mmu:235674,path:mmu04146,Peroxisome;mmu:235674,path:mmu03320,PPAR signaling pathway
THIM_MOUSE	Q8BWT1	Acaa2	3-ketoacyl-CoA thiolase, mitochondrial	42951922316	141000000000	106000000000	138000000000	151000000000	135000000000	116000000000	105000000000	51580577597	36528087768	74183421075	12168120943	212000000000	241000000000	233000000000	283000000000	107000000000	127000000000	43615051846	242000000000	107000000000	127000000000	43615051846	242000000000	0.441643	0.002523	-1	0.52322	0.000685	-1	0.180041	5.7e-05	-1	1.18471	0.458338	0	0.407663	0.052153	0	0.344103	0.002387	-1	GO:0005743,mitochondrial inner membrane;GO:0005759,mitochondrial matrix;GO:0005739,mitochondrion	GO:0016747,transferase activity;GO:0003985,acetyl-CoA C-acetyltransferase activity;GO:0003988,acetyl-CoA C-acyltransferase activity;GO:0003986,acetyl-CoA hydrolase activity;GO:0047617,acyl-CoA hydrolase activity;GO:0102991,myristoyl-CoA hydrolase activity;GO:0016290,palmitoyl-CoA hydrolase activity	GO:0006084,acetyl-CoA metabolic process;GO:0071456,cellular response to hypoxia;GO:0006635,fatty acid beta-oxidation;GO:1902109,negative regulation of mitochondrial membrane permeability involved in apoptotic process;GO:1901029,negative regulation of mitochondrial outer membrane permeabilization involved in apoptotic signaling pathway	mmu:52538,path:mmu00062,Fatty acid elongation;mmu:52538,path:mmu00071,Fatty acid degradation;mmu:52538,path:mmu00280,Valine, leucine and isoleucine degradation
ACACA_MOUSE	Q5SWU9	Acaca	Acetyl-CoA carboxylase 1	1.57936e+08	1.61516e+08	1.96333e+08	2.19772e+08	2.29577e+08	2.6081e+08	2904132158	0	1.69491e+08	1.06272e+08	3163263004	2.3982e+07	4722972867	4776170612	5382310286	2351821256	1.83889e+08	8.4885e+08	865752173	4308318755	1.83889e+08	1131506312	865752173	4308318755	0.042682	0.000838	-1	0.197026	0.011285	-1	0.200949	0.014789	-1	4.61609	0.370917	0	4.70801	0.407974	0	1.01991	0.987435	0	GO:0015629,actin cytoskeleton;GO:0005829,cytosol;GO:0001650,fibrillar center;GO:0005739,mitochondrion	GO:0003989,acetyl-CoA carboxylase activity;GO:0005524,ATP binding;GO:0009374,biotin binding;GO:0042802,identical protein binding;GO:0019900,kinase binding;GO:0046872,metal ion binding;GO:0016874,ligase activity	GO:0006084,acetyl-CoA metabolic process;GO:0071380,cellular response to prostaglandin E stimulus;GO:0006633,fatty acid biosynthetic process;GO:0055088,lipid homeostasis;GO:0006629,lipid metabolic process;GO:2001295,malonyl-CoA biosynthetic process;GO:0051289,protein homotetramerization;GO:0019538,protein metabolic process;GO:0014070,response to organic cyclic compound;GO:0001894,tissue homeostasis	mmu:107476,path:mmu00620,Pyruvate metabolism;mmu:107476,path:mmu00640,Propanoate metabolism;mmu:107476,path:mmu00061,Fatty acid biosynthesis;mmu:107476,path:mmu04152,AMPK signaling pathway;mmu:107476,path:mmu04910,Insulin signaling pathway;mmu:107476,path:mmu04922,Glucagon signaling pathway
ACACB_MOUSE	E9Q4Z2	Acacb	Acetyl-CoA carboxylase 2	2.79717e+08	477278813	4.79041e+08	5.4164e+08	2447836495	1990084934	4734928736	1036686191	7.01977e+08	4.1591e+08	3799325341	9.34885e+07	5478296960	5871635902	5884993394	3505157105	4.44419e+08	2552384089	1252675294	5185020840	4.44419e+08	2552384089	1252675294	5185020840	0.085712	0.000165	-1	0.492261	0.034731	-1	0.241595	0.008739	-1	5.74319	0.036561	1	2.81868	0.383487	0	0.490786	0.30636	0	GO:0005739,mitochondrion;GO:0005634,nucleus	GO:0003989,acetyl-CoA carboxylase activity;GO:0005524,ATP binding;GO:0009374,biotin binding;GO:0042802,identical protein binding;GO:0046872,metal ion binding;GO:0016874,ligase activity	GO:0006084,acetyl-CoA metabolic process;GO:0097009,energy homeostasis;GO:0006633,fatty acid biosynthetic process;GO:2001295,malonyl-CoA biosynthetic process;GO:0043086,negative regulation of catalytic activity;GO:0031999,negative regulation of fatty acid beta-oxidation;GO:0046322,negative regulation of fatty acid oxidation;GO:0010629,negative regulation of gene expression;GO:0050995,negative regu…	mmu:100705,path:mmu00620,Pyruvate metabolism;mmu:100705,path:mmu00640,Propanoate metabolism;mmu:100705,path:mmu00061,Fatty acid biosynthesis;mmu:100705,path:mmu04152,AMPK signaling pathway;mmu:100705,path:mmu04910,Insulin signaling pathway;mmu:100705,path:mmu04922,Glucagon signaling pathway;mmu:100705,path:mmu04920,Adipocytokine signaling pathway;mmu:100705,path:mmu04931,Insulin resistance
ACD10_MOUSE	Q8K370	Acad10	Acyl-CoA dehydrogenase family member 10	540495030	1415755506	1705420310	1833580606	3396724959	1512217257	3291455573	2429954267	5643501249	1245903018	2755047893	1404882514	4839419280	3262578961	3141702877	8375873236	1373812863	2657588014	2762333669	4904893589	1373812863	2657588014	2762333669	4904893589	0.28009	0.030536	-1	0.541824	0.133723	0	0.563179	0.226226	0	1.93446	0.05066	0	2.01071	0.237793	0	1.03941	0.927818	0	GO:0005739,mitochondrion	GO:0050660,flavin adenine dinucleotide binding;GO:0016787,hydrolase activity;GO:0016627,oxidoreductase activity
A0A0R4J0I6_MOUSE	A0A0R4J0I6	Acad11	Acyl-CoA dehydrogenase family member 11	4.61464e+07	2956940913	2361497647	4309199675	3303475332	5991353721	3535219494	3813508310	3051210194	4.2669e+08	2452321676	4.57134e+08	3699138310	4499536593	3803428633	4881490299	2418446157	4160889214	1596839090	4220898459	2418446157	4160889214	1596839090	4220898459	0.57297	0.101716	0	0.985783	0.932609	0	0.378317	0.011755	-1	1.72048	0.159002	0	0.660275	0.490289	0	0.383774	0.031452	-1	GO:0031966,mitochondrial membrane;GO:0005634,nucleus;GO:0005777,peroxisome;GO:0005739,mitochondrion	GO:0050660,flavin adenine dinucleotide binding;GO:0016627,oxidoreductase activity;GO:0070991,medium-chain-acyl-CoA dehydrogenase activity;GO:0017099,very-long-chain-acyl-CoA dehydrogenase activity;GO:0004466,long-chain-acyl-CoA dehydrogenase activity	GO:0033539,fatty acid beta-oxidation using acyl-CoA dehydrogenase
D3Z7X0_MOUSE	D3Z7X0	Acad12	Acyl-Coenzyme A dehydrogenase family, member 12	8.5336e+08	2420274724	3375436980	3003704682	5147650025	3285802366	4811498002	3737948011	9463143922	1946653606	4298756221	2343019767	7794952058	5119212854	4328505628	11494442515	2413194129	4245724601	4512893379	7184278264	2413194129	4245724601	4512893379	7184278264	0.335899	0.031555	-1	0.590974	0.129978	0	0.628162	0.302108	0	1.75938	0.04137	1	1.87009	0.291424	0	1.06293	0.885812	0	GO:0005739,mitochondrion	GO:0016627,oxidoreductase activity;GO:0050660,flavin adenine dinucleotide binding
A0A0R4J0P1_MOUSE	A0A0R4J0P1	Acad8	Isobutyryl-CoA dehydrogenase, mitochondrial	4372134040	1240464324	1018591746	1632273002	1896463799	1505066241	1440909140	1087735536	1020379803	3738676345	1069445567	4.80627e+08	4507100317	1971303331	5443050370	1772983502	2065865778	1482543679	1577282123	3423609380	2065865778	1482543679	1577282123	3423609380	0.603417	0.302204	0	0.433035	0.082334	0	0.460707	0.166733	0	0.717638	0.491596	0	0.763497	0.663877	0	1.0639	0.903761	0	GO:0005739,mitochondrion	GO:0050660,flavin adenine dinucleotide binding;GO:0016627,oxidoreductase activity;GO:0003995,acyl-CoA dehydrogenase activity	GO:0006629,lipid metabolic process;GO:0006574,valine catabolic process	mmu:66948,path:mmu00280,Valine, leucine and isoleucine degradation
ACAD9_MOUSE	Q8JZN5	Acad9	Complex I assembly factor ACAD9, mitochondrial	1702374488	3055675045	3647350695	4814319634	4438050265	4302580103	3965885135	3397311851	3159944374	1650541332	2699480847	6.97981e+08	3142017327	2758782307	2820797155	3537022876	3304929966	4025956839	2051986879	3064654916	3304929966	4025956839	2051986879	3064654916	1.0784	0.73266	0	1.31367	0.016707	0	0.669565	0.130894	0	1.21817	0.334646	0	0.620887	0.190842	0	0.509689	0.016351	-1	GO:0030425,dendrite;GO:0005743,mitochondrial inner membrane;GO:0031966,mitochondrial membrane;GO:0005739,mitochondrion;GO:0005634,nucleus	GO:0003995,acyl-CoA dehydrogenase activity;GO:0016627,oxidoreductase activity;GO:0050660,flavin adenine dinucleotide binding;GO:0000062,fatty-acyl-CoA binding;GO:0004466,long-chain-acyl-CoA dehydrogenase activity;GO:0070991,medium-chain-acyl-CoA dehydrogenase activity;GO:0017099,very-long-chain-acyl-CoA dehydrogenase activity	GO:0001676,long-chain fatty acid metabolic process;GO:0051791,medium-chain fatty acid metabolic process;GO:0032981,mitochondrial respiratory chain complex I assembly
A0A0R4J083_MOUSE	A0A0R4J083	Acadl	Long-chain specific acyl-CoA dehydrogenase, mitochondrial	173000000000	252000000000	158000000000	250000000000	237000000000	258000000000	265000000000	198000000000	309000000000	132000000000	228000000000	106000000000	314000000000	385000000000	269000000000	368000000000	208000000000	240000000000	194000000000	334000000000	208000000000	240000000000	194000000000	334000000000	0.623503	0.013389	-1	0.717066	0.020936	0	0.58009	0.039515	-1	1.15006	0.323804	0	0.930372	0.792636	0	0.808977	0.38556	0	GO:0005759,mitochondrial matrix;GO:0031966,mitochondrial membrane;GO:0005739,mitochondrion	GO:0003995,acyl-CoA dehydrogenase activity;GO:0000062,fatty-acyl-CoA binding;GO:0050660,flavin adenine dinucleotide binding;GO:0042802,identical protein binding;GO:0004466,long-chain-acyl-CoA dehydrogenase activity;GO:0016401,palmitoyl-CoA oxidase activity	GO:0042413,carnitine catabolic process;GO:0019254,carnitine metabolic process;GO:0044242,cellular lipid catabolic process;GO:0033539,fatty acid beta-oxidation using acyl-CoA dehydrogenase;GO:0009062,fatty acid catabolic process;GO:0042758,long-chain fatty acid catabolic process;GO:0045717,negative regulation of fatty acid biosynthetic process;GO:0046322,negative regulation of fatty acid oxidation…	mmu:11363,path:mmu00071,Fatty acid degradation;mmu:11363,path:mmu03320,PPAR signaling pathway
ACADM_MOUSE	P45952	Acadm	Medium-chain specific acyl-CoA dehydrogenase, mitochondrial	53034519136	90312593565	61401132325	94859059271	83609726733	73314559076	85286778862	49180837240	84840697572	35408356209	54811525338	18395610273	151000000000	121000000000	89832418766	125000000000	74901826074	72847975478	48364047348	122000000000	74901826074	72847975478	48364047348	122000000000	0.615422	0.028259	-1	0.598547	0.01752	-1	0.397377	0.008323	-1	0.972579	0.88246	0	0.645699	0.18319	0	0.663904	0.188486	0	GO:0005759,mitochondrial matrix;GO:0030424,axon;GO:0031966,mitochondrial membrane;GO:0005739,mitochondrion	GO:0050660,flavin adenine dinucleotide binding;GO:0016627,oxidoreductase activity;GO:0003995,acyl-CoA dehydrogenase activity;GO:0070991,medium-chain-acyl-CoA dehydrogenase activity;GO:0000062,fatty-acyl-CoA binding;GO:0042802,identical protein binding;GO:0016853,isomerase activity	GO:0006635,fatty acid beta-oxidation;GO:0055007,cardiac muscle cell differentiation;GO:0045329,carnitine biosynthetic process;GO:0009437,carnitine metabolic process;GO:0019254,carnitine metabolic process;GO:0033539,fatty acid beta-oxidation using acyl-CoA dehydrogenase;GO:0005978,glycogen biosynthetic process;GO:0007507,heart development;GO:0001889,liver development;GO:0051793,medium-chain fatty …	mmu:11364,path:mmu00071,Fatty acid degradation;mmu:11364,path:mmu00280,Valine, leucine and isoleucine degradation;mmu:11364,path:mmu03320,PPAR signaling pathway
ACADS_MOUSE	Q07417	Acads	Short-chain specific acyl-CoA dehydrogenase, mitochondrial	9636345551	22298902094	36441102009	22613199297	25289527789	17626213151	26771038094	19562700233	17459292274	12314006556	16516857560	4057711053	31877601574	31527291764	36136842550	37093472690	22747387238	22312369817	12586966861	34158802145	22747387238	22312369817	12586966861	34158802145	0.66593	0.090336	0	0.653195	0.004075	-1	0.368484	0.00069	-1	0.980876	0.943633	0	0.553337	0.156215	0	0.564125	0.041666	-1	GO:0005813,centrosome;GO:0005759,mitochondrial matrix;GO:0031966,mitochondrial membrane;GO:0005739,mitochondrion;GO:0005654,nucleoplasm	GO:0003995,acyl-CoA dehydrogenase activity;GO:0004085,butyryl-CoA dehydrogenase activity;GO:0000062,fatty-acyl-CoA binding;GO:0050660,flavin adenine dinucleotide binding;GO:0042802,identical protein binding	GO:0046359,butyrate catabolic process;GO:0033539,fatty acid beta-oxidation using acyl-CoA dehydrogenase	mmu:11409,path:mmu00640,Propanoate metabolism;mmu:11409,path:mmu00650,Butanoate metabolism;mmu:11409,path:mmu00071,Fatty acid degradation;mmu:11409,path:mmu00280,Valine, leucine and isoleucine degradation;mmu:11409,path:mmu00410,beta-Alanine metabolism
ACDSB_MOUSE	Q9DBL1	Acadsb	Short/branched chain specific acyl-CoA dehydrogenase, mitochondrial	1512756307	1590878320	9.84757e+08	1567593169	1832149475	1696938903	1470188742	1168515814	8.28382e+08	2635397392	1261565010	4.59043e+08	2367147559	7342943644	2037943366	2407610793	1413996082	1541948234	1296096737	3538911341	1413996082	1541948234	1296096737	3538911341	0.399557	0.147659	0	0.435713	0.169458	0	0.366242	0.149413	0	1.09049	0.554514	0	0.91662	0.82035	0	0.840558	0.638592	0	GO:0016021,integral component of membrane;GO:0005759,mitochondrial matrix;GO:0005739,mitochondrion	GO:0050660,flavin adenine dinucleotide binding;GO:0016627,oxidoreductase activity;GO:0003995,acyl-CoA dehydrogenase activity;GO:0009055,electron transfer activity;GO:0102035,isobutyryl-CoA;GO:0016937,short-branched-chain-acyl-CoA dehydrogenase activity	GO:0006637,acyl-CoA metabolic process;GO:0006631,fatty acid metabolic process	mmu:66885,path:mmu00071,Fatty acid degradation;mmu:66885,path:mmu00280,Valine, leucine and isoleucine degradation
ACADV_MOUSE	P50544	Acadvl	Very long-chain specific acyl-CoA dehydrogenase, mitochondrial	29124133728	92622658361	76016622272	112000000000	112000000000	97495681916	91549041899	78030765095	78330472347	38831596136	56805535976	23587475922	131000000000	138000000000	117000000000	145000000000	77440853590	94768872228	49388770095	133000000000	77440853590	94768872228	49388770095	133000000000	0.583359	0.025287	-1	0.71389	0.00627	0	0.372043	0.000743	-1	1.22376	0.398167	0	0.637761	0.2354	0	0.52115	0.01634	-1	GO:0005829,cytosol;GO:0005743,mitochondrial inner membrane;GO:0031966,mitochondrial membrane;GO:0042645,mitochondrial nucleoid;GO:0005739,mitochondrion;GO:0005730,nucleolus;GO:0005654,nucleoplasm	GO:0003995,acyl-CoA dehydrogenase activity;GO:0050660,flavin adenine dinucleotide binding;GO:0000062,fatty-acyl-CoA binding;GO:0004466,long-chain-acyl-CoA dehydrogenase activity;GO:0017099,very-long-chain-acyl-CoA dehydrogenase activity	GO:0030855,epithelial cell differentiation;GO:0006635,fatty acid beta-oxidation;GO:0033539,fatty acid beta-oxidation using acyl-CoA dehydrogenase;GO:0009062,fatty acid catabolic process;GO:0045717,negative regulation of fatty acid biosynthetic process;GO:0046322,negative regulation of fatty acid oxidation;GO:0090181,regulation of cholesterol metabolic process;GO:0009409,response to cold;GO:000165…	mmu:11370,path:mmu00071,Fatty acid degradation
A0A338P6P6_MOUSE	A0A338P6P6	Acap2	Arf-GAP with coiled-coil, ANK repeat and PH domain-containing protein 2	0	1.37851e+07	8.5523e+06	6.16176e+06	1.58301e+06	0	0	0	0	0	0	0	0	0	0	0	7.6097e+06	1.98728e+06	2.76168e+06	2.74439e+06	9.49973e+06	1.58301e+06			2.77282	0.10088	0	0.724126	0.223788	0	1.0063	0.990321	0	0.261151	0.064942	0	0.362916	0.132698	0	1.38968	0.582103	0	GO:0010008,endosome membrane;GO:0001726,ruffle	GO:0005096,GTPase activator activity;GO:0046872,metal ion binding;GO:0080025,phosphatidylinositol-3;GO:0017137,Rab GTPase binding	GO:0030029,actin filament-based process;GO:1990090,cellular response to nerve growth factor stimulus;GO:0032456,endocytic recycling	mmu:78618,path:mmu04144,Endocytosis
THIL_MOUSE	Q8QZT1	Acat1	Acetyl-CoA acetyltransferase, mitochondrial	20233080456	48839204749	41618559171	67989484767	65279823863	55760646777	58337650742	42118740330	32646233886	25413177737	36507792505	15495698139	51708555303	64139694106	57851185620	66122895007	44670082286	55374215428	27515725567	59955582509	44670082286	55374215428	27515725567	59955582509	0.745053	0.191685	0	0.923587	0.463365	0	0.458935	0.001222	-1	1.23963	0.36784	0	0.615977	0.166349	0	0.496905	0.005962	-1	GO:0005743,mitochondrial inner membrane;GO:0005759,mitochondrial matrix;GO:0005739,mitochondrion	GO:0016747,transferase activity;GO:0003985,acetyl-CoA C-acetyltransferase activity;GO:0003988,acetyl-CoA C-acyltransferase activity;GO:0016453,C-acetyltransferase activity;GO:0120225,coenzyme A binding;GO:0019899,enzyme binding;GO:0042802,identical protein binding;GO:0030955,potassium ion binding	GO:0006085,acetyl-CoA biosynthetic process;GO:0046356,acetyl-CoA catabolic process;GO:0060612,adipose tissue development;GO:0007420,brain development;GO:0015937,coenzyme A biosynthetic process;GO:0015936,coenzyme A metabolic process;GO:0006635,fatty acid beta-oxidation;GO:0006550,isoleucine catabolic process;GO:0046952,ketone body catabolic process;GO:0001889,liver development;GO:0072229,metaneph…	mmu:110446,path:mmu00620,Pyruvate metabolism;mmu:110446,path:mmu00630,Glyoxylate and dicarboxylate metabolism;mmu:110446,path:mmu00640,Propanoate metabolism;mmu:110446,path:mmu00650,Butanoate metabolism;mmu:110446,path:mmu00071,Fatty acid degradation;mmu:110446,path:mmu00072,Synthesis and degradation of ketone bodies;mmu:110446,path:mmu00280,Valine, leucine and isoleucine degradation;mmu:110446,p…
THIC_MOUSE	Q8CAY6	Acat2	Acetyl-CoA acetyltransferase, cytosolic	2.16474e+07	6.70216e+06	0	2.4928e+07	2.61024e+07	1.56981e+07	1.42858e+07	0	1.68367e+07	0	5.45075e+06	212360	1.14442e+07	9.56071e+06	9.93215e+06	2.52197e+07	1.41488e+07	1.52318e+07	5.75919e+06	1.40392e+07	1.77592e+07	1.86954e+07	7.49993e+06	1.40392e+07	1.00781	0.987177	0	1.08495	0.842385	0	0.410223	0.175868	0	1.07654	0.880544	0	0.407044	0.252063	0	0.378103	0.155427	0	GO:0005737,cytoplasm;GO:0005829,cytosol;GO:0005739,mitochondrion;GO:0005730,nucleolus;GO:0005654,nucleoplasm	GO:0016747,transferase activity;GO:0003985,acetyl-CoA C-acetyltransferase activity;GO:0003988,acetyl-CoA C-acyltransferase activity	GO:0006635,fatty acid beta-oxidation;GO:0045797,positive regulation of intestinal cholesterol absorption	mmu:110460,path:mmu00620,Pyruvate metabolism;mmu:110460,path:mmu00630,Glyoxylate and dicarboxylate metabolism;mmu:110460,path:mmu00640,Propanoate metabolism;mmu:110460,path:mmu00650,Butanoate metabolism;mmu:110460,path:mmu00071,Fatty acid degradation;mmu:110460,path:mmu00072,Synthesis and degradation of ketone bodies;mmu:110460,path:mmu00280,Valine, leucine and isoleucine degradation;mmu:110460,p…
Q80X81_MOUSE	Q80X81	Acat3	Acetyl-Coenzyme A acetyltransferase 3	1.31092e+07	0	0	2.4928e+07	2.61024e+07	1.56981e+07	1.42858e+07	0	1.68367e+07	0	5.45075e+06	212360	1.14442e+07	9.56071e+06	9.93215e+06	2.52197e+07	1.11383e+07	1.46252e+07	5.96629e+06	1.40392e+07	1.90186e+07	1.86954e+07	7.49993e+06	1.40392e+07	0.793372	0.668083	0	1.04174	0.926943	0	0.424974	0.180898	0	1.31305	0.642353	0	0.535656	0.454113	0	0.407947	0.209197	0	GO:0005737,cytoplasm;GO:0005829,cytosol;GO:0005739,mitochondrion;GO:0005730,nucleolus;GO:0005654,nucleoplasm	GO:0003985,acetyl-CoA C-acetyltransferase activity;GO:0003988,acetyl-CoA C-acyltransferase activity	GO:0006635,fatty acid beta-oxidation
A0A0R4J079_MOUSE	A0A0R4J079	Acbd3	Golgi resident protein GCP60	4.96682e+07	2.92422e+07	7.64268e+07	9.49092e+07	825988181	1.27849e+08	1.91408e+08	1.0711e+08	1.31713e+08	1.01972e+07	7.22738e+07	2.61278e+07	2.72683e+07	1.64866e+07	6.84937e+07	6.13661e+07	6.25616e+07	3.13089e+08	6.00778e+07	4.34037e+07	6.25616e+07	3.13089e+08	6.00778e+07	4.34037e+07	1.44139	0.358325	0	7.21342	0.168725	0	1.38416	0.599397	0	5.00449	0.196648	0	0.960299	0.93849	0	0.191887	0.19627	0	GO:0000139,Golgi membrane;GO:0005794,Golgi apparatus;GO:0005739,mitochondrion	GO:0000062,fatty-acyl-CoA binding;GO:0034237,protein kinase A regulatory subunit binding	GO:0006694,steroid biosynthetic process	mmu:170760,path:mmu05132,Salmonella infection
E9QNH7_MOUSE	E9QNH7	Acbd5	Acyl-CoA-binding domain-containing protein 5	5.77672e+06	0	0	1.08685e+07	5.17039e+07	1.29452e+07	0	1.30862e+06	0	9.21752e+06	6.93312e+06	1.93523e+07	5.20158e+06	7.37978e+07	1.87532e+08	1.35832e+06	4.86287e+06	1.71204e+07	9.08178e+06	6.69724e+07	8.3226e+06	2.19859e+07	1.18343e+07	6.69724e+07	0.07261	0.203747	0	0.255634	0.311075	0	0.135605	0.233155	0	3.52064	0.34768	0	1.86757	0.381353	0	0.530465	0.541832	0	GO:0016021,integral component of membrane;GO:0005778,peroxisomal membrane;GO:0005654,nucleoplasm;GO:0005777,peroxisome	GO:0000062,fatty-acyl-CoA binding;GO:0008289,lipid binding	GO:0030242,autophagy of peroxisome
Q14BV7_MOUSE	Q14BV7	Acbd6	Acyl-CoA-binding domain-containing protein 6	0	0	0	0	0	0	0	0	0	0	4.69337e+06	0	0	0	0	0	2.26519e+06	2.15672e+06	2.29307e+06	2.14261e+06			4.69337e+06		1.05721	0.896655	0	1.00659	0.987957	0	1.07022	0.896472	0	0.952113	0.896045	0	1.01231	0.979253	0	1.06322	0.898187	0	GO:0005737,cytoplasm	GO:0000062,fatty-acyl-CoA binding;GO:0008289,lipid binding
1A1L1_MOUSE	A2AIG8	Accs	1-aminocyclopropane-1-carboxylate synthase-like protein 1	0	0	0	0	0	0	0	0	3.2457e+06	0	0	0	0	0	0	0	1.86063e+06	3.13674e+06	3.29318e+06	1.59773e+06			3.2457e+06		1.16455	0.733336	0	1.96325	0.376449	0	2.06116	0.028187	1	1.68584	0.490903	0	1.76992	0.155273	0	1.04987	0.928958	0		GO:0003824,catalytic activity;GO:0030170,pyridoxal phosphate binding;GO:0042802,identical protein binding	GO:0009058,biosynthetic process
ACE_MOUSE	P09470	Ace	Angiotensin-converting enzyme	7.61067e+08	1620582734	7.22939e+08	1525442924	1516966655	1133385740	1513574380	1650463482	2906491886	9.73593e+08	6.15034e+08	6.414e+08	5.5562e+08	5.17204e+08	5.49669e+08	5.40976e+08	1157507977	1453597564	1284129845	5.40868e+08	1157507977	1453597564	1284129845	5.40868e+08	2.1401	0.042955	1	2.68753	0.000181	1	2.3742	0.223048	0	1.2558	0.307123	0	1.10939	0.839204	0	0.883415	0.771662	0	GO:0005768,endosome;GO:0009897,external side of plasma membrane;GO:0070062,extracellular exosome;GO:0016021,integral component of membrane;GO:0005764,lysosome;GO:0016020,membrane;GO:0009925,basal plasma membrane;GO:0031526,brush border membrane;GO:0005737,cytoplasm;GO:0005615,extracellular space;GO:0005886,plasma membrane;GO:0097225,sperm midpiece;GO:0031982,vesicle	GO:0031711,bradykinin receptor binding;GO:0004180,carboxypeptidase activity;GO:0031404,chloride ion binding;GO:0008144,drug binding;GO:0004175,endopeptidase activity;GO:0008237,metallopeptidase activity;GO:0051019,mitogen-activated protein kinase binding;GO:0031434,mitogen-activated protein kinase kinase binding;GO:0008241,peptidyl-dipeptidase activity;GO:0008240,tripeptidyl-peptidase activity;GO…	GO:0050435,amyloid-beta metabolic process;GO:0050482,arachidonic acid secretion;GO:0042447,hormone catabolic process;GO:0001822,kidney development;GO:0043171,peptide catabolic process;GO:0060177,regulation of angiotensin metabolic process;GO:0003081,regulation of systemic arterial blood pressure by renin-angiotensin;GO:0060978,angiogenesis involved in coronary vascular morphogenesis;GO:0031100,an…	mmu:11421,path:mmu04924,Renin secretion;mmu:11421,path:mmu04614,Renin-angiotensin system;mmu:11421,path:mmu05410,Hypertrophic cardiomyopathy (HCM);mmu:11421,path:mmu05142,Chagas disease (American trypanosomiasis)
Q3URC9_MOUSE	Q3URC9	Ace2	Angiotensin-converting enzyme	0	0	0	0	0	0	0	0	0	1.93114e+06	2.3489e+06	0	2.77511e+06	0	0	0	3.08586e+06	2.35324e+06	1.67091e+06	2.72817e+06			2.14002e+06	2.77511e+06	1.13111	0.679048	0	0.86257	0.778285	0	0.612464	0.187872	0	0.762588	0.565014	0	0.541472	0.049934	-1	0.710045	0.568133	0	GO:0016324,apical plasma membrane;GO:0031526,brush border membrane;GO:0009986,cell surface;GO:0005737,cytoplasm;GO:0005576,extracellular region;GO:0005615,extracellular space;GO:0016021,integral component of membrane;GO:0016020,membrane;GO:0005886,plasma membrane	GO:0004180,carboxypeptidase activity;GO:0004175,endopeptidase activity;GO:0046872,metal ion binding;GO:0004181,metallocarboxypeptidase activity;GO:0008237,metallopeptidase activity;GO:0001618,virus receptor activity;GO:0008241,peptidyl-dipeptidase activity	GO:0003051,angiotensin-mediated drinking behavior;GO:0070373,negative regulation of ERK1 and ERK2 cascade;GO:0048662,negative regulation of smooth muscle cell proliferation;GO:0051957,positive regulation of amino acid transport;GO:0060452,positive regulation of cardiac muscle contraction;GO:1903598,positive regulation of gap junction assembly;GO:1905737,positive regulation of L-proline import acr…	mmu:70008,path:mmu04614,Renin-angiotensin system;mmu:70008,path:mmu04974,Protein digestion and absorption
ACE3_MOUSE	D0G895	Ace3	Angiotensin-converting enzyme-like protein Ace3	1.99934e+07	3.11648e+07	1.34117e+07	5.27272e+07	0	4.58763e+07	5.56681e+07	4.70823e+07	0	4.27999e+08	37769073	0	2.17602e+08	2.01302e+07	2.26723e+07	0	2.93242e+07	3.74423e+07	1.18298e+08	6.54021e+07	2.93242e+07	4.95422e+07	2.32884e+08	8.68015e+07	0.448369	0.511268	0	0.572494	0.612947	0	1.80878	0.662845	0	1.27684	0.608203	0	4.03414	0.424715	0	3.15948	0.467557	0	GO:0002080,acrosomal membrane;GO:0001669,acrosomal vesicle;GO:0016021,integral component of membrane;GO:0005886,plasma membrane	GO:0008237,metallopeptidase activity;GO:0008241,peptidyl-dipeptidase activity	GO:0045777,positive regulation of blood pressure;GO:0003084,positive regulation of systemic arterial blood pressure;GO:0003081,regulation of systemic arterial blood pressure by renin-angiotensin	mmu:217246,path:mmu04924,Renin secretion;mmu:217246,path:mmu04614,Renin-angiotensin system;mmu:217246,path:mmu05410,Hypertrophic cardiomyopathy (HCM);mmu:217246,path:mmu05142,Chagas disease (American trypanosomiasis)
B8JJ91_MOUSE	B8JJ91	Acin1	Apoptotic chromatin condensation inducer in the nucleus	1.82764e+08	3.1376e+07	2.81792e+07	1.7753e+08	2.00892e+07	0	6.08137e+07	8.18296e+07	2.25706e+07	1.20273e+08	7.90544e+07	2.44138e+08	1.12558e+08	1.30139e+07	3.38677e+07	1.12325e+08	104962257	4.10424e+07	116508875	6.79411e+07	104962257	5.42442e+07	116508875	6.79411e+07	1.5449	0.492259	0	0.604088	0.431241	0	1.71485	0.401038	0	0.39102	0.224117	0	1.11001	0.862777	0	2.83874	0.185632	0	GO:0061574,ASAP complex;GO:0005829,cytosol;GO:0016607,nuclear speck;GO:0005730,nucleolus;GO:0005654,nucleoplasm;GO:0005634,nucleus;GO:0005886,plasma membrane	GO:0003676,nucleic acid binding	GO:0030263,apoptotic chromosome condensation;GO:0006915,apoptotic process;GO:0030218,erythrocyte differentiation;GO:0006397,mRNA processing;GO:0048025,negative regulation of mRNA splicing;GO:0043065,positive regulation of apoptotic process;GO:0045657,positive regulation of monocyte differentiation;GO:0008380,RNA splicing	mmu:56215,path:mmu03040,Spliceosome;mmu:56215,path:mmu03013,RNA transport;mmu:56215,path:mmu03015,mRNA surveillance pathway
A0A0R4J0J4_MOUSE	A0A0R4J0J4	Ackr1	Atypical chemokine receptor 1	0	0	0	0	0	0	0	0	0	0	0	0	0	0	0	808176	6.3438e+06	5.24875e+06	789425	2.72875e+06				808176	2.3248	0.254403	0	1.9235	0.209402	0	0.2893	0.309657	0	0.827383	0.653304	0	0.12444	0.050985	0	0.150403	5.7e-05	-1	GO:0005769,early endosome;GO:0016021,integral component of membrane;GO:0055037,recycling endosome	GO:0019957,C-C chemokine binding;GO:0004930,G protein-coupled receptor activity;GO:0019956,chemokine binding	GO:0070098,chemokine-mediated signaling pathway;GO:0006954,inflammatory response;GO:0032642,regulation of chemokine production	mmu:13349,path:mmu05144,Malaria
ACKR3_MOUSE	P56485	Ackr3	Atypical chemokine receptor 3	2.35545e+06	0	0	0	0	0	0	0	0	744216	2.83405e+06	1.77366e+06	2.06865e+06	2.33975e+06	2.8245e+06	800497	2.49729e+06	3.7104e+06	1.74352e+06	2.00835e+06	2.35545e+06		1.78398e+06	2.00835e+06	1.24345	0.333241	0	1.84749	0.053145	0	0.868133	0.678574	0	1.48577	0.084412	0	0.698162	0.153561	0	0.469899	0.031832	-1	GO:0009986,cell surface;GO:0005905,clathrin-coated pit;GO:0005737,cytoplasm;GO:0005769,early endosome;GO:0005768,endosome;GO:0009897,external side of plasma membrane;GO:0016021,integral component of membrane;GO:0043231,intracellular membrane-bounded organelle;GO:0005634,nucleus;GO:0048471,perinuclear region of cytoplasm;GO:0005886,plasma membrane;GO:0055037,recycling endosome	GO:0019957,C-C chemokine binding;GO:0016493,C-C chemokine receptor activity;GO:0019958,C-X-C chemokine binding;GO:0016494,C-X-C chemokine receptor activity;GO:0019956,chemokine binding;GO:0015026,coreceptor activity;GO:0005044,scavenger receptor activity	GO:0001525,angiogenesis;GO:0019722,calcium-mediated signaling;GO:0007155,cell adhesion;GO:0060326,cell chemotaxis;GO:0070098,chemokine-mediated signaling pathway;GO:0006935,chemotaxis;GO:0006955,immune response;GO:1902230,negative regulation of intrinsic apoptotic signaling pathway in response to DNA damage;GO:0007204,positive regulation of cytosolic calcium ion concentration;GO:0070374,positive …	mmu:12778,path:mmu04060,Cytokine-cytokine receptor interaction;mmu:12778,path:mmu04061,Viral protein interaction with cytokine and cytokine receptor
Q3V117_MOUSE	Q3V117	Acly	ATP-citrate synthase	7.67517e+07	2.63535e+08	2.12463e+08	4.32943e+08	2.64478e+08	2.62853e+08	4.1099e+08	1.76486e+08	8.41641e+07	7.79782e+07	2.40582e+07	2.3425e+07	1.46905e+08	9.85123e+07	3.07164e+07	1.58813e+08	2.46423e+08	2.78702e+08	5.24064e+07	1.08737e+08	2.46423e+08	2.78702e+08	5.24064e+07	1.08737e+08	2.26624	0.132598	0	2.56309	0.024057	1	0.481957	0.143601	0	1.13099	0.727049	0	0.212668	0.042271	-1	0.188038	0.004557	-1	GO:0005737,cytoplasm;GO:0005829,cytosol;GO:0005654,nucleoplasm;GO:0005886,plasma membrane;GO:0005739,mitochondrion	GO:0005524,ATP binding;GO:0003878,ATP citrate synthase activity;GO:0046872,metal ion binding;GO:0046912,transferase activity;GO:0000166,nucleotide binding	GO:0006085,acetyl-CoA biosynthetic process;GO:0006101,citrate metabolic process;GO:0006629,lipid metabolic process;GO:0008610,lipid biosynthetic process;GO:0006107,oxaloacetate metabolic process;GO:0006084,acetyl-CoA metabolic process;GO:0006633,fatty acid biosynthetic process	mmu:104112,path:mmu00020,Citrate cycle (TCA cycle)
ACOC_MOUSE	P28271	Aco1	Cytoplasmic aconitate hydratase	1021278295	2189758014	1793333323	2910001501	2386797421	2485180469	1870193637	1810661102	1867546184	6.69101e+08	936731936	3.49583e+08	1760959228	1528342696	1459010583	1765666804	1978592783	2138208157	955740653	1628494828	1978592783	2138208157	955740653	1628494828	1.21498	0.417151	0	1.313	0.03689	0	0.586886	0.0923	0	1.08067	0.723562	0	0.483041	0.092653	0	0.446982	0.018694	-1	GO:0005737,cytoplasm;GO:0005829,cytosol;GO:0005783,endoplasmic reticulum;GO:0005794,Golgi apparatus;GO:0043231,intracellular membrane-bounded organelle;GO:0005739,mitochondrion	GO:0051538,3 iron;GO:0051539,4 iron;GO:0003994,aconitate hydratase activity;GO:0047780,citrate dehydratase activity;GO:0030350,iron-responsive element binding;GO:0051536,iron-sulfur cluster binding;GO:0046872,metal ion binding;GO:0048027,mRNA 5'-UTR binding;GO:0003723,RNA binding	GO:0006879,cellular iron ion homeostasis;GO:0006101,citrate metabolic process;GO:0050892,intestinal absorption;GO:0009791,post-embryonic development;GO:0010468,regulation of gene expression;GO:0006417,regulation of translation;GO:0010040,response to iron(II) ion;GO:0006099,tricarboxylic acid cycle	mmu:11428,path:mmu00020,Citrate cycle (TCA cycle);mmu:11428,path:mmu00630,Glyoxylate and dicarboxylate metabolism
ACON_MOUSE	Q99KI0	Aco2	Aconitate hydratase, mitochondrial	181000000000	491000000000	275000000000	497000000000	429000000000	519000000000	501000000000	337000000000	608000000000	207000000000	252000000000	112000000000	598000000000	679000000000	580000000000	674000000000	361000000000	447000000000	295000000000	633000000000	361000000000	447000000000	295000000000	633000000000	0.570525	0.017096	-1	0.70565	0.008643	0	0.465824	0.022965	-1	1.23684	0.375363	0	0.816482	0.639187	0	0.660134	0.238819	0	GO:0005829,cytosol;GO:0005739,mitochondrion;GO:0043209,myelin sheath	GO:0051536,iron-sulfur cluster binding;GO:0046872,metal ion binding;GO:0051538,3 iron;GO:0051539,4 iron;GO:0003994,aconitate hydratase activity;GO:0047780,citrate dehydratase activity;GO:0005506,iron ion binding	GO:0006101,citrate metabolic process;GO:0006102,isocitrate metabolic process;GO:0001889,liver development;GO:0035900,response to isolation stress;GO:0006099,tricarboxylic acid cycle	mmu:11429,path:mmu00020,Citrate cycle (TCA cycle);mmu:11429,path:mmu00630,Glyoxylate and dicarboxylate metabolism
ACOT1_MOUSE	O55137	Acot1	Acyl-coenzyme A thioesterase 1	4071980113	11756852194	5884116665	5800516275	9629689281	7783740631	6678940983	6044505617	3801040463	2509084609	3722177081	1490383765	12109104332	10989328554	9592009612	14524791103	6878366312	7534219128	2880671480	11803808400	6878366312	7534219128	2880671480	11803808400	0.582724	0.047034	-1	0.638287	0.017032	-1	0.244046	0.000276	-1	1.09535	0.73557	0	0.418802	0.064292	0	0.382345	0.002841	-1	GO:0005737,cytoplasm;GO:0005829,cytosol;GO:0005739,mitochondrion	GO:0016790,thiolester hydrolase activity;GO:0047617,acyl-CoA hydrolase activity;GO:0052689,carboxylic ester hydrolase activity;GO:0102991,myristoyl-CoA hydrolase activity;GO:0016290,palmitoyl-CoA hydrolase activity	GO:0006637,acyl-CoA metabolic process;GO:0006631,fatty acid metabolic process;GO:0001676,long-chain fatty acid metabolic process;GO:0010667,negative regulation of cardiac muscle cell apoptotic process	mmu:26897,path:mmu00062,Fatty acid elongation;mmu:26897,path:mmu01040,Biosynthesis of unsaturated fatty acids;mmu:26897,path:mmu04913,Ovarian steroidogenesis
ACO10_MOUSE	Q32MW3	Acot10	Acyl-coenzyme A thioesterase 10, mitochondrial	4.89531e+08	2048519269	4.0196e+08	9.40776e+08	1080293714	9.94734e+08	7.95471e+08	6.17014e+08	1333433576	5.45776e+08	9.78692e+08	3.51027e+08	6.11172e+08	7.69536e+08	4.69501e+08	5.02769e+08	9.70197e+08	8.71878e+08	8.02232e+08	5.88244e+08	9.70197e+08	8.71878e+08	8.02232e+08	5.88244e+08	1.64931	0.35867	0	1.48217	0.061962	0	1.36377	0.389007	0	0.898661	0.810474	0	0.826876	0.714473	0	0.92012	0.784552	0	GO:0005739,mitochondrion	GO:0047617,acyl-CoA hydrolase activity;GO:0052689,carboxylic ester hydrolase activity	GO:0006637,acyl-CoA metabolic process
A2AVR6_MOUSE	A2AVR6	Acot11	Acyl-coenzyme A thioesterase 11	2.16925e+07	4.34864e+07	5.65738e+06	1.90878e+08	0	2.3151e+07	5.6036e+08	6.94434e+06	1.90208e+07	5.02324e+06	0	0	0	7.14443e+06	9.98061e+06	3.21589e+07	6.54286e+07	1.47953e+08	7.28171e+06	1.34316e+07	6.54286e+07	1.96818e+08	1.2022e+07	1.6428e+07	4.87125	0.27205	0	11.0153	0.366315	0	0.542134	0.442539	0	2.26129	0.587333	0	0.111292	0.222314	0	0.049216	0.346079	0	GO:0005829,cytosol;GO:0005737,cytoplasm;GO:0005759,mitochondrial matrix	GO:0016790,thiolester hydrolase activity;GO:0008289,lipid binding;GO:0052689,carboxylic ester hydrolase activity;GO:0047617,acyl-CoA hydrolase activity;GO:0000062,fatty-acyl-CoA binding;GO:0052816,long-chain acyl-CoA hydrolase activity;GO:0036042,long-chain fatty acyl-CoA binding;GO:0102991,myristoyl-CoA hydrolase activity;GO:0016290,palmitoyl-CoA hydrolase activity	GO:0006631,fatty acid metabolic process;GO:0006637,acyl-CoA metabolic process;GO:0035556,intracellular signal transduction;GO:0120163,negative regulation of cold-induced thermogenesis;GO:0009409,response to cold;GO:0009266,response to temperature stimulus
Q4VA32_MOUSE	Q4VA32	Acot13	Thioesterase superfamily member 2	7892026176	18682448963	15985830569	32452469518	29864159939	23309957124	19151548645	15041848132	21331706330	10512482941	15883527571	4085477573	25770826120	28968314212	33682570979	36220268601	18753193807	21841878460	12953298604	31160494978	18753193807	21841878460	12953298604	31160494978	0.601826	0.069391	0	0.700948	0.05566	0	0.415696	0.005904	-1	1.1647	0.625617	0	0.690725	0.392945	0	0.593049	0.117128	0	GO:0005829,cytosol;GO:0005739,mitochondrion;GO:0005634,nucleus;GO:0005819,spindle	GO:0047617,acyl-CoA hydrolase activity	GO:0051289,protein homotetramerization;GO:0120163,negative regulation of cold-induced thermogenesis
Q6P2K2_MOUSE	Q6P2K2	Acot2	Acyl-CoA thioesterase 2	6000436552	17033925217	10746063589	13740696271	19699090214	14301920976	13003711145	11041705489	9112348009	4763968041	6355322217	2892120945	19979664785	18035004724	16805714173	22376051781	11880280407	14511606956	5780939803	19299108866	11880280407	14511606956	5780939803	19299108866	0.615587	0.030743	-1	0.751931	0.074194	0	0.299544	0.000282	-1	1.22149	0.41242	0	0.4866	0.063728	0	0.398367	0.008572	-1	GO:0005759,mitochondrial matrix;GO:0005739,mitochondrion	GO:0016790,thiolester hydrolase activity;GO:0047617,acyl-CoA hydrolase activity;GO:0052689,carboxylic ester hydrolase activity;GO:0102991,myristoyl-CoA hydrolase activity;GO:0016290,palmitoyl-CoA hydrolase activity	GO:0006637,acyl-CoA metabolic process;GO:0006631,fatty acid metabolic process;GO:0001676,long-chain fatty acid metabolic process;GO:0001666,response to hypoxia;GO:0042760,very long-chain fatty acid catabolic process;GO:0000038,very long-chain fatty acid metabolic process	mmu:171210,path:mmu00062,Fatty acid elongation;mmu:171210,path:mmu01040,Biosynthesis of unsaturated fatty acids;mmu:171210,path:mmu04913,Ovarian steroidogenesis
Q53YL1_MOUSE	Q53YL1	Acot3	Acyl-CoA thioesterase 3	1117481160	2027382338	1544463731	3.64997e+08	2283701845	1917843727	2358716241	1222739976	7.17317e+06	571824251	1089216885	3.66011e+08	2444251477	2736628287	3228589199	2504219545	1263581144	1945750447	5.08556e+08	2728422127	1263581144	1945750447	5.08556e+08	2728422127	0.463118	0.009988	-1	0.713141	0.047425	0	0.186392	0.000249	-1	1.53987	0.17015	0	0.402472	0.121421	0	0.261368	0.005838	-1	GO:0005829,cytosol;GO:0005777,peroxisome	GO:0047617,acyl-CoA hydrolase activity;GO:0052689,carboxylic ester hydrolase activity;GO:0102991,myristoyl-CoA hydrolase activity;GO:0016290,palmitoyl-CoA hydrolase activity	GO:0006637,acyl-CoA metabolic process;GO:0006631,fatty acid metabolic process;GO:0001676,long-chain fatty acid metabolic process;GO:0032788,saturated monocarboxylic acid metabolic process;GO:0032789,unsaturated monocarboxylic acid metabolic process;GO:0000038,very long-chain fatty acid metabolic process	mmu:171281,path:mmu00062,Fatty acid elongation;mmu:171281,path:mmu01040,Biosynthesis of unsaturated fatty acids;mmu:171281,path:mmu04913,Ovarian steroidogenesis
Q14DI6_MOUSE	Q14DI6	Acot4	Acyl-CoA thioesterase 4	1909080039	3087045183	2334575842	9.48045e+08	3329254533	2731540465	2716850135	1845108389	6.03155e+08	9.0745e+08	1532300278	5.57464e+08	3858789457	4778026913	3680421251	3824842978	2069686460	2655688381	9.00092e+08	4035520150	2069686460	2655688381	9.00092e+08	4035520150	0.512867	0.008542	-1	0.658078	0.012946	-1	0.223042	8.6e-05	-1	1.28314	0.320142	0	0.434893	0.057734	0	0.33893	0.003579	-1	GO:0005777,peroxisome	GO:0047617,acyl-CoA hydrolase activity;GO:0004778,succinyl-CoA hydrolase activity;GO:0052689,carboxylic ester hydrolase activity;GO:0044466,glutaryl-CoA hydrolase activity	GO:0043649,dicarboxylic acid catabolic process;GO:0001676,long-chain fatty acid metabolic process;GO:0032788,saturated monocarboxylic acid metabolic process;GO:0046459,short-chain fatty acid metabolic process;GO:0006104,succinyl-CoA metabolic process;GO:0032789,unsaturated monocarboxylic acid metabolic process;GO:0000038,very long-chain fatty acid metabolic process;GO:0006637,acyl-CoA metabolic p…	mmu:171282,path:mmu00062,Fatty acid elongation;mmu:171282,path:mmu01040,Biosynthesis of unsaturated fatty acids;mmu:171282,path:mmu04913,Ovarian steroidogenesis
ACOT5_MOUSE	Q6Q2Z6	Acot5	Acyl-coenzyme A thioesterase 5	1117481160	2027382338	1544463731	3.57769e+08	2283701845	1917843727	2358716241	1222739976	7.17317e+06	571824251	1089216885	3.66011e+08	2436382484	2736628287	3171587221	2488603791	1261774053	1945750447	5.08556e+08	2708300446	1261774053	1945750447	5.08556e+08	2708300446	0.465891	0.010181	-1	0.71844	0.048613	0	0.187777	0.000231	-1	1.54208	0.170216	0	0.403049	0.12309	0	0.261368	0.005838	-1	GO:0005829,cytosol;GO:0005777,peroxisome	GO:0047617,acyl-CoA hydrolase activity;GO:0052689,carboxylic ester hydrolase activity;GO:0102991,myristoyl-CoA hydrolase activity;GO:0016290,palmitoyl-CoA hydrolase activity;GO:0016790,thiolester hydrolase activity	GO:0006637,acyl-CoA metabolic process;GO:0006631,fatty acid metabolic process;GO:0001676,long-chain fatty acid metabolic process;GO:0032788,saturated monocarboxylic acid metabolic process;GO:0032789,unsaturated monocarboxylic acid metabolic process;GO:0000038,very long-chain fatty acid metabolic process	mmu:217698,path:mmu00062,Fatty acid elongation;mmu:217698,path:mmu01040,Biosynthesis of unsaturated fatty acids;mmu:217698,path:mmu04913,Ovarian steroidogenesis
B2RTE4_MOUSE	B2RTE4	Acot6	Acyl-CoA thioesterase 6	1909080039	3087045183	2334575842	9.48045e+08	3329254533	2731540465	2716850135	1845108389	6.03155e+08	9.0745e+08	1532300278	5.57464e+08	3858789457	4778026913	3680421251	3824842978	2069686460	2655688381	9.00092e+08	4035520150	2069686460	2655688381	9.00092e+08	4035520150	0.512867	0.008542	-1	0.658078	0.012946	-1	0.223042	8.6e-05	-1	1.28314	0.320142	0	0.434893	0.057734	0	0.33893	0.003579	-1	GO:0005777,peroxisome	GO:0016790,thiolester hydrolase activity;GO:0047617,acyl-CoA hydrolase activity;GO:0052689,carboxylic ester hydrolase activity	GO:0006637,acyl-CoA metabolic process;GO:0006631,fatty acid metabolic process
E9PYH2_MOUSE	E9PYH2	Acot7	Cytosolic acyl coenzyme A thioester hydrolase	5.20772e+08	7.21648e+08	2.11598e+08	630246090	7.2115e+08	6.52215e+08	4.61329e+08	6.21577e+08	7.19827e+08	2.53597e+08	1.80636e+08	9.75722e+07	6.15414e+08	5.74717e+08	6.35389e+08	1074262921	5.21066e+08	6.14068e+08	3.12908e+08	7.24946e+08	5.21066e+08	6.14068e+08	3.12908e+08	7.24946e+08	0.718766	0.253341	0	0.847054	0.424401	0	0.43163	0.064221	0	1.17848	0.48129	0	0.600515	0.286972	0	0.509566	0.091099	0	GO:0005829,cytosol;GO:0005654,nucleoplasm;GO:0044297,cell body;GO:0005737,cytoplasm;GO:0043005,neuron projection	GO:0052689,carboxylic ester hydrolase activity;GO:0036042,long-chain fatty acyl-CoA binding;GO:0016290,palmitoyl-CoA hydrolase activity;GO:0042803,protein homodimerization activity;GO:0047617,acyl-CoA hydrolase activity;GO:0000062,fatty-acyl-CoA binding;GO:0042802,identical protein binding;GO:0102991,myristoyl-CoA hydrolase activity	GO:0015937,coenzyme A biosynthetic process;GO:0036116,long-chain fatty-acyl-CoA catabolic process;GO:0051792,medium-chain fatty acid biosynthetic process;GO:0036114,medium-chain fatty-acyl-CoA catabolic process;GO:1900535,palmitic acid biosynthetic process;GO:0006637,acyl-CoA metabolic process;GO:0009062,fatty acid catabolic process;GO:0006631,fatty acid metabolic process	mmu:70025,path:mmu00062,Fatty acid elongation;mmu:70025,path:mmu01040,Biosynthesis of unsaturated fatty acids
ACOT8_MOUSE	P58137	Acot8	Acyl-coenzyme A thioesterase 8	0	0	2.11959e+07	0	3.72564e+07	0	2.88799e+07	8.99538e+06	4.85441e+07	3.45196e+06	4.22359e+07	9.21252e+06	1.93227e+06	5.0388e+07	4.86859e+07	6.72287e+07	6.50345e+06	1.90083e+07	2.58611e+07	4.20587e+07	2.11959e+07	2.50439e+07	2.58611e+07	4.20587e+07	0.154628	0.053706	0	0.451946	0.208738	0	0.614881	0.404613	0	2.9228	0.248252	0	3.97652	0.170116	0	1.36052	0.646545	0	GO:0005739,mitochondrion;GO:0005782,peroxisomal matrix;GO:0005777,peroxisome	GO:0047603,acetoacetyl-CoA hydrolase activity;GO:0003986,acetyl-CoA hydrolase activity;GO:0047617,acyl-CoA hydrolase activity;GO:0052689,carboxylic ester hydrolase activity;GO:0033882,choloyl-CoA hydrolase activity;GO:0044466,glutaryl-CoA hydrolase activity;GO:0047994,hydroxymethylglutaryl-CoA hydrolase activity;GO:0052815,medium-chain acyl-CoA hydrolase activity;GO:0102991,myristoyl-CoA hydrolas…	GO:0006637,acyl-CoA metabolic process;GO:0043649,dicarboxylic acid catabolic process;GO:0009062,fatty acid catabolic process;GO:0045225,negative regulation of CD4 production;GO:0016559,peroxisome fission	mmu:170789,path:mmu00120,Primary bile acid biosynthesis;mmu:170789,path:mmu04146,Peroxisome
ACOT9_MOUSE	Q9R0X4	Acot9	Acyl-coenzyme A thioesterase 9, mitochondrial	910530001	2938344655	1048063093	1863451478	1842713948	1804530441	1289610643	1441605508	2907088295	8.35137e+08	1278195101	6.80971e+08	1449223518	1355296858	871413650	1089683691	1690097307	1594615135	1425347909	1191404429	1690097307	1594615135	1425347909	1191404429	1.41858	0.342821	0	1.33843	0.076711	0	1.19636	0.672345	0	0.943505	0.850623	0	0.843353	0.714776	0	0.893851	0.759271	0	GO:0005739,mitochondrion	GO:0003986,acetyl-CoA hydrolase activity;GO:0047617,acyl-CoA hydrolase activity;GO:0052689,carboxylic ester hydrolase activity	GO:0006637,acyl-CoA metabolic process
ACOX1_MOUSE	Q9R0H0	Acox1	Peroxisomal acyl-coenzyme A oxidase 1	6.94566e+07	6.14008e+08	1925675556	488362440	3.79899e+08	4.67673e+08	6.62831e+08	4.31327e+08	5.53117e+08	2.98062e+08	6.11318e+08	2.71937e+08	1186894861	5.25369e+08	2230412350	2571512085	7.74376e+08	4.85433e+08	4.33608e+08	1628547124	7.74376e+08	4.85433e+08	4.33608e+08	1628547124	0.475501	0.216629	0	0.298077	0.05288	0	0.266255	0.046882	-1	0.62687	0.503145	0	0.559946	0.438045	0	0.893241	0.643936	0	GO:0005737,cytoplasm;GO:0005829,cytosol;GO:0005739,mitochondrion;GO:0005778,peroxisomal membrane;GO:0005777,peroxisome	GO:0003997,acyl-CoA oxidase activity;GO:0071949,FAD binding;GO:0005504,fatty acid binding;GO:0050660,flavin adenine dinucleotide binding;GO:0016401,palmitoyl-CoA oxidase activity;GO:0030165,PDZ domain binding;GO:0042803,protein homodimerization activity;GO:0047485,protein N-terminus binding	GO:0042632,cholesterol homeostasis;GO:0006635,fatty acid beta-oxidation;GO:0033540,fatty acid beta-oxidation using acyl-CoA oxidase;GO:0019395,fatty acid oxidation;GO:0006091,generation of precursor metabolites and energy;GO:0055088,lipid homeostasis;GO:0006629,lipid metabolic process;GO:0016559,peroxisome fission;GO:0006693,prostaglandin metabolic process;GO:0007283,spermatogenesis;GO:0000038,ve…	mmu:11430,path:mmu00640,Propanoate metabolism;mmu:11430,path:mmu00071,Fatty acid degradation;mmu:11430,path:mmu00592,alpha-Linolenic acid metabolism;mmu:11430,path:mmu01040,Biosynthesis of unsaturated fatty acids;mmu:11430,path:mmu00410,beta-Alanine metabolism;mmu:11430,path:mmu04024,cAMP signaling pathway;mmu:11430,path:mmu04146,Peroxisome;mmu:11430,path:mmu03320,PPAR signaling pathway
Q3TAW3_MOUSE	Q3TAW3	Acox3	Acyl-coenzyme A oxidase	1.13061e+07	2.10465e+08	3.07082e+08	3.83915e+07	1.96604e+08	5.31895e+07	5.60761e+06	2.16604e+07	882725628	2.91013e+07	9.15071e+07	9.22432e+07	7.33421e+08	3.96436e+07	8.60229e+08	6.07794e+08	1.41811e+08	6.92653e+07	2.73894e+08	5.60272e+08	1.41811e+08	6.92653e+07	2.73894e+08	5.60272e+08	0.253111	0.074723	0	0.123628	0.038698	-1	0.48886	0.333529	0	0.488434	0.415381	0	1.93141	0.562201	0	3.95428	0.363418	0	GO:0005777,peroxisome;GO:0005739,mitochondrion;GO:0005782,peroxisomal matrix	GO:0003997,acyl-CoA oxidase activity;GO:0071949,FAD binding;GO:0005504,fatty acid binding;GO:0050660,flavin adenine dinucleotide binding;GO:0016402,pristanoyl-CoA oxidase activity	GO:0006635,fatty acid beta-oxidation;GO:0033540,fatty acid beta-oxidation using acyl-CoA oxidase;GO:0055088,lipid homeostasis	mmu:80911,path:mmu00640,Propanoate metabolism;mmu:80911,path:mmu00071,Fatty acid degradation;mmu:80911,path:mmu00592,alpha-Linolenic acid metabolism;mmu:80911,path:mmu01040,Biosynthesis of unsaturated fatty acids;mmu:80911,path:mmu00410,beta-Alanine metabolism;mmu:80911,path:mmu04024,cAMP signaling pathway;mmu:80911,path:mmu04146,Peroxisome;mmu:80911,path:mmu03320,PPAR signaling pathway
Q4VAI2_MOUSE	Q4VAI2	Acp1	Low molecular weight cytosolic acid phosphatase	6.75274e+08	1432848716	5.00161e+08	7.6535e+08	6.38314e+08	5.86472e+08	4.58171e+08	1230798308	1061979607	1178063476	5.26884e+08	1.98462e+08	1461626865	9.67475e+08	7.9985e+08	1042208800	8.43408e+08	7.28439e+08	7.41347e+08	1067790326	8.43408e+08	7.28439e+08	7.41347e+08	1067790326	0.789863	0.400215	0	0.682193	0.177193	0	0.694282	0.271396	0	0.863685	0.681425	0	0.87899	0.751163	0	1.01772	0.965577	0	GO:0005737,cytoplasm;GO:0009898,cytoplasmic side of plasma membrane;GO:0005829,cytosol;GO:0042383,sarcolemma	GO:0003993,acid phosphatase activity;GO:0004726,non-membrane spanning protein tyrosine phosphatase activity;GO:0004725,protein tyrosine phosphatase activity;GO:0016791,phosphatase activity		mmu:11431,path:mmu00730,Thiamine metabolism;mmu:11431,path:mmu00740,Riboflavin metabolism;mmu:11431,path:mmu04520,Adherens junction
PPAL_MOUSE	P24638	Acp2	Lysosomal acid phosphatase	1.90007e+07	1.54559e+07	0	5.62424e+06	0	1.72687e+07	0	0	0	0	0	6.5875e+06	0	0	0	0	1.08918e+07	5.10083e+06	3.41709e+06	1.47021e+06	1.33603e+07	1.72687e+07	6.5875e+06		7.40836	0.047796	1	3.46946	0.409951	0	2.32422	0.27164	0	0.468317	0.335299	0	0.31373	0.114031	0	0.669909	0.710671	0	GO:0016021,integral component of membrane;GO:0031410,cytoplasmic vesicle;GO:0043202,lysosomal lumen;GO:0005765,lysosomal membrane;GO:0005764,lysosome;GO:0043005,neuron projection	GO:0003993,acid phosphatase activity;GO:0004721,phosphoprotein phosphatase activity;GO:0001784,phosphotyrosine residue binding	GO:0048102,autophagic cell death;GO:0007040,lysosome organization;GO:0010033,response to organic substance;GO:0001501,skeletal system development	mmu:11432,path:mmu00740,Riboflavin metabolism;mmu:11432,path:mmu04142,Lysosome
PPAT_MOUSE	D3YTS9	Acp4	Testicular acid phosphatase	0	0	0	0	0	0	2.79683e+07	0	0	0	0	0	0	0	0	0	2.96389e+06	8.2987e+06	860659	1.90471e+06		2.79683e+07			1.55609	0.402504	0	4.35694	0.368384	0	0.451858	0.025212	-1	2.79993	0.454065	0	0.290381	0.118061	0	0.10371	0.300867	0	GO:0016021,integral component of membrane;GO:0045211,postsynaptic membrane	GO:0003993,acid phosphatase activity;GO:0004725,protein tyrosine phosphatase activity;GO:0030971,receptor tyrosine kinase binding	GO:0120154,negative regulation of ERBB4 signaling pathway;GO:0010977,negative regulation of neuron projection development;GO:0010955,negative regulation of protein processing;GO:0042476,odontogenesis;GO:1990264,peptidyl-tyrosine dephosphorylation involved in inactivation of protein kinase activity;GO:0048168,regulation of neuronal synaptic plasticity
PPA6_MOUSE	Q8BP40	Acp6	Lysophosphatidic acid phosphatase type 6	6.58405e+07	7.21246e+08	5.31077e+08	6.35498e+08	8014897925	7.00593e+08	780843416	6490429470	6.24228e+08	1.93739e+08	6.72028e+08	4.44587e+07	1071552574	1087161773	6.64339e+08	8.13683e+08	4.88416e+08	3996690854	3.83613e+08	9.09184e+08	4.88416e+08	3996690854	3.83613e+08	9.09184e+08	0.537202	0.056733	0	4.39591	0.156798	0	0.421931	0.030685	-1	8.18297	0.116059	0	0.785424	0.641368	0	0.095983	0.107679	0	GO:0005737,cytoplasm;GO:0005739,mitochondrion	GO:0003993,acid phosphatase activity;GO:0052642,lysophosphatidic acid phosphatase activity	GO:0002244,hematopoietic progenitor cell differentiation;GO:2001311,lysobisphosphatidic acid metabolic process;GO:0006644,phospholipid metabolic process
B2RRA7_MOUSE	B2RRA7	Acp7	Purple acid phosphatase	0	0	0	0	0	0	2.65764e+08	0	0	0	1.74299e+07	0	0	0	0	0	3.57268e+06	7.16823e+07	5.26626e+06	1.55508e+06		2.65764e+08	1.74299e+07		2.29742	0.093105	0	46.0955	0.320622	0	3.38648	0.397588	0	20.064	0.333646	0	1.47404	0.699271	0	0.073467	0.345696	0	GO:0016021,integral component of membrane;GO:0005576,extracellular region	GO:0003993,acid phosphatase activity;GO:0046872,metal ion binding
ACRBP_MOUSE	Q3V140	Acrbp	Acrosin-binding protein	0	0	0	4.25671e+07	0	0	0	0	0	1.29471e+07	0	0	0	0	6.20326e+07	2.05041e+07	1.19153e+07	4.7928e+06	4.27522e+06	2.30129e+07	4.25671e+07		1.29471e+07	4.12683e+07	0.517768	0.538975	0	0.208266	0.241885	0	0.185776	0.227424	0	0.402238	0.532288	0	0.358801	0.499122	0	0.892011	0.91062	0	GO:0001669,acrosomal vesicle;GO:0002080,acrosomal membrane;GO:0005576,extracellular region	GO:0016504,peptidase activator activity	GO:0001675,acrosome assembly;GO:0009566,fertilization;GO:0007286,spermatid development
ACSF2_MOUSE	Q8VCW8	Acsf2	Medium-chain acyl-CoA ligase ACSF2, mitochondrial	4.0686e+08	1892090888	7.2679e+08	1436670591	3631073195	1131360323	9.21415e+08	8.34608e+08	1063931856	3.77976e+08	4.2905e+08	1.20762e+08	9.04523e+08	7.69347e+08	1007816783	9.14406e+08	1115602877	1629614002	4.9793e+08	8.99023e+08	1115602877	1629614002	4.9793e+08	8.99023e+08	1.2409	0.547817	0	1.81265	0.318588	0	0.553857	0.099842	0	1.46075	0.518627	0	0.446333	0.165902	0	0.305551	0.156758	0	GO:0005739,mitochondrion	GO:0005524,ATP binding;GO:0047760,butyrate-CoA ligase activity;GO:0031956,medium-chain fatty acid-CoA ligase activity	GO:0006631,fatty acid metabolic process
ACSF3_MOUSE	Q3URE1	Acsf3	Malonate--CoA ligase ACSF3, mitochondrial	4.56272e+06	3.39305e+08	3074759877	4.52999e+08	4.70351e+08	3.49963e+08	2.85999e+08	4.68901e+08	3.84899e+08	1.61063e+08	2.10456e+08	1.30533e+08	3.59206e+08	9.26199e+08	4.49174e+08	4.92166e+08	9.67907e+08	3.93803e+08	2.21738e+08	5.56687e+08	9.67907e+08	3.93803e+08	2.21738e+08	5.56687e+08	1.73869	0.588573	0	0.707406	0.27064	0	0.398317	0.05191	0	0.406861	0.449718	0	0.22909	0.334372	0	0.563067	0.056288	0	GO:0005739,mitochondrion	GO:0003824,catalytic activity;GO:0000166,nucleotide binding;GO:0016878,acid-thiol ligase activity;GO:0005524,ATP binding;GO:0016405,CoA-ligase activity;GO:0090409,malonyl-CoA synthetase activity;GO:0031957,very long-chain fatty acid-CoA ligase activity	GO:0006633,fatty acid biosynthetic process;GO:0006631,fatty acid metabolic process;GO:0090410,malonate catabolic process	mmu:257633,path:mmu00061,Fatty acid biosynthesis;mmu:257633,path:mmu00280,Valine, leucine and isoleucine degradation
ACSL1_MOUSE	P41216	Acsl1	Long-chain-fatty-acid--CoA ligase 1	26927688282	71414499522	66412752207	77162322144	96938394504	72868738651	69363488951	46731359549	50893804149	29105167882	43616368954	17343362329	100000000000	93567912799	106000000000	101000000000	60479315539	71475495414	35239675829	100000000000	60479315539	71475495414	35239675829	100000000000	0.603936	0.014572	-1	0.713742	0.035228	0	0.351897	0.000177	-1	1.18182	0.500568	0	0.582673	0.113683	0	0.493032	0.029191	-1	GO:0005783,endoplasmic reticulum;GO:0005789,endoplasmic reticulum membrane;GO:0016021,integral component of membrane;GO:0016020,membrane;GO:0005741,mitochondrial outer membrane;GO:0005739,mitochondrion;GO:0005778,peroxisomal membrane;GO:0005886,plasma membrane	GO:0003996,acyl-CoA ligase activity;GO:0047676,arachidonate-CoA ligase activity;GO:0005524,ATP binding;GO:0102391,decanoate-CoA ligase activity;GO:0004467,long-chain fatty acid-CoA ligase activity;GO:0050197,phytanate-CoA ligase activity;GO:0003824,catalytic activity;GO:0000166,nucleotide binding	GO:0033211,adiponectin-activated signaling pathway;GO:0006631,fatty acid metabolic process;GO:0015908,fatty acid transport;GO:0008610,lipid biosynthetic process;GO:0044539,long-chain fatty acid import into cell;GO:0001676,long-chain fatty acid metabolic process;GO:0035338,long-chain fatty-acyl-CoA biosynthetic process;GO:0120162,positive regulation of cold-induced thermogenesis;GO:0071902,positiv…	mmu:14081,path:mmu00061,Fatty acid biosynthesis;mmu:14081,path:mmu00071,Fatty acid degradation;mmu:14081,path:mmu04146,Peroxisome;mmu:14081,path:mmu04216,Ferroptosis;mmu:14081,path:mmu04920,Adipocytokine signaling pathway;mmu:14081,path:mmu03320,PPAR signaling pathway;mmu:14081,path:mmu04714,Thermogenesis
Q8BW44_MOUSE	Q8BW44	Acsl4	AMP-binding domain-containing protein	6.82046e+06	0	0	0	0	0	0	0	0	0	0	0	0	0	0	0	3.51746e+06	3.81703e+06	1.97486e+06	4.24771e+06	6.82046e+06				0.828084	0.728505	0	0.898609	0.8524	0	0.464923	0.2438	0	1.08517	0.876483	0	0.561444	0.26688	0	0.51738	0.286027	0	GO:0005737,cytoplasm;GO:0005783,endoplasmic reticulum;GO:0005789,endoplasmic reticulum membrane;GO:0016021,integral component of membrane;GO:0005811,lipid droplet;GO:0016020,membrane;GO:0044233,mitochondria-associated endoplasmic reticulum membrane;GO:0031966,mitochondrial membrane;GO:0005741,mitochondrial outer membrane;GO:0005739,mitochondrion;GO:0043025,neuronal cell body;GO:0005778,peroxisoma…	GO:0003824,catalytic activity;GO:0000166,nucleotide binding;GO:0003996,acyl-CoA ligase activity;GO:0047676,arachidonate-CoA ligase activity;GO:0005524,ATP binding;GO:0102391,decanoate-CoA ligase activity;GO:0004467,long-chain fatty acid-CoA ligase activity;GO:0031957,very long-chain fatty acid-CoA ligase activity	GO:0060996,dendritic spine development;GO:0060136,embryonic process involved in female pregnancy;GO:0006631,fatty acid metabolic process;GO:0015908,fatty acid transport;GO:0008610,lipid biosynthetic process;GO:0006629,lipid metabolic process;GO:0001676,long-chain fatty acid metabolic process;GO:0035338,long-chain fatty-acyl-CoA biosynthetic process;GO:0035336,long-chain fatty-acyl-CoA metabolic p…	mmu:50790,path:mmu00061,Fatty acid biosynthesis;mmu:50790,path:mmu00071,Fatty acid degradation;mmu:50790,path:mmu04146,Peroxisome;mmu:50790,path:mmu04216,Ferroptosis;mmu:50790,path:mmu04920,Adipocytokine signaling pathway;mmu:50790,path:mmu03320,PPAR signaling pathway;mmu:50790,path:mmu04714,Thermogenesis
Q3UC67_MOUSE	Q3UC67	Acsl5	AMP-binding domain-containing protein	2049627234	3600456496	4846257794	5913255575	2438775683	3237347611	3470195601	2544587163	4971782557	1649571400	1690535685	8.27214e+08	4868286120	4315780031	6946310961	5081783008	4102399275	2922726515	2284775801	5303040030	4102399275	2922726515	2284775801	5303040030	0.773594	0.278918	0	0.551142	0.008885	-1	0.430843	0.031454	-1	0.712443	0.223733	0	0.556936	0.192512	0	0.781728	0.527743	0	GO:0005783,endoplasmic reticulum;GO:0016021,integral component of membrane;GO:0005739,mitochondrion;GO:0005730,nucleolus;GO:0005654,nucleoplasm;GO:0005886,plasma membrane;GO:0005789,endoplasmic reticulum membrane;GO:0016020,membrane;GO:0005743,mitochondrial inner membrane;GO:0005741,mitochondrial outer membrane	GO:0004467,long-chain fatty acid-CoA ligase activity;GO:0000166,nucleotide binding;GO:0050053,levansucrase activity;GO:0003824,catalytic activity;GO:0003996,acyl-CoA ligase activity;GO:0047676,arachidonate-CoA ligase activity;GO:0005524,ATP binding;GO:0102391,decanoate-CoA ligase activity	GO:0009758,carbohydrate utilization;GO:0015908,fatty acid transport;GO:0008610,lipid biosynthetic process;GO:0001676,long-chain fatty acid metabolic process;GO:0035338,long-chain fatty-acyl-CoA biosynthetic process;GO:0008654,phospholipid biosynthetic process;GO:0032000,positive regulation of fatty acid beta-oxidation;GO:0010747,positive regulation of long-chain fatty acid import across plasma me…	mmu:433256,path:mmu00061,Fatty acid biosynthesis;mmu:433256,path:mmu00071,Fatty acid degradation;mmu:433256,path:mmu04146,Peroxisome;mmu:433256,path:mmu04216,Ferroptosis;mmu:433256,path:mmu04920,Adipocytokine signaling pathway;mmu:433256,path:mmu03320,PPAR signaling pathway;mmu:433256,path:mmu04714,Thermogenesis
Q5F2D0_MOUSE	Q5F2D0	Acsl6	Uncharacterized protein	1527591293	2402460265	2311185411	3018138603	2823205874	3114400575	2270679030	1862572982	2077230981	1131395300	1741290779	8.46712e+08	3518938299	4266970317	3876950952	3175094579	2314843893	2517714615	1449157380	3709488537	2314843893	2517714615	1449157380	3709488537	0.624033	0.01112	-1	0.678723	0.017174	0	0.390662	0.000824	-1	1.08764	0.641908	0	0.626028	0.082001	0	0.575584	0.035705	-1	GO:0016021,integral component of membrane;GO:0005783,endoplasmic reticulum;GO:0005789,endoplasmic reticulum membrane;GO:0016020,membrane;GO:0005741,mitochondrial outer membrane;GO:0005739,mitochondrion;GO:0005634,nucleus;GO:0005778,peroxisomal membrane	GO:0003824,catalytic activity;GO:0000166,nucleotide binding;GO:0003996,acyl-CoA ligase activity;GO:0047676,arachidonate-CoA ligase activity;GO:0005524,ATP binding;GO:0102391,decanoate-CoA ligase activity;GO:0019899,enzyme binding;GO:0004467,long-chain fatty acid-CoA ligase activity;GO:0042803,protein homodimerization activity	GO:0015908,fatty acid transport;GO:0008610,lipid biosynthetic process;GO:0001676,long-chain fatty acid metabolic process;GO:0035338,long-chain fatty-acyl-CoA biosynthetic process;GO:0007405,neuroblast proliferation;GO:0008654,phospholipid biosynthetic process;GO:0010747,positive regulation of long-chain fatty acid import across plasma membrane;GO:0010976,positive regulation of neuron projection d…	mmu:216739,path:mmu00061,Fatty acid biosynthesis;mmu:216739,path:mmu00071,Fatty acid degradation;mmu:216739,path:mmu04146,Peroxisome;mmu:216739,path:mmu04216,Ferroptosis;mmu:216739,path:mmu04920,Adipocytokine signaling pathway;mmu:216739,path:mmu03320,PPAR signaling pathway;mmu:216739,path:mmu04714,Thermogenesis
ACSM5_MOUSE	Q8BGA8	Acsm5	Acyl-coenzyme A synthetase ACSM5, mitochondrial	0	0	0	0	0	0	0	0	0	0	7.82612e+06	0	1.69168e+07	6.67453e+07	8.85393e+07	3.8957e+08	1.71893e+06	3.26096e+06	3.0428e+06	1.40443e+08			7.82612e+06	1.40443e+08	0.012239	0.151299	0	0.023219	0.15519	0	0.021666	0.154663	0	1.89709	0.351315	0	1.77018	0.493125	0	0.933101	0.92432	0	GO:0005759,mitochondrial matrix	GO:0003824,catalytic activity;GO:0000166,nucleotide binding;GO:0003996,acyl-CoA ligase activity;GO:0005524,ATP binding;GO:0047760,butyrate-CoA ligase activity;GO:0015645,fatty acid ligase activity;GO:0004321,fatty-acyl-CoA synthase activity;GO:0046872,metal ion binding	GO:0006637,acyl-CoA metabolic process;GO:0006633,fatty acid biosynthetic process	mmu:272428,path:mmu00650,Butanoate metabolism
Q3UJ89_MOUSE	Q3UJ89	Acss1	Acetyl-coenzyme A synthetase	5433312186	13078524579	9522037314	12413738146	10569852901	12429650623	12969062917	7077486091	7962508912	2374346560	4272728745	1291713051	9937508114	11109553862	16749209601	10750600594	10111903056	10761513133	3975324317	12136718043	10111903056	10761513133	3975324317	12136718043	0.833166	0.419171	0	0.886691	0.526987	0	0.327545	0.008783	-1	1.06424	0.776842	0	0.393133	0.035679	-1	0.369402	0.013998	-1	GO:0005759,mitochondrial matrix;GO:0005739,mitochondrion	GO:0003987,acetate-CoA ligase activity;GO:0016208,AMP binding;GO:0005524,ATP binding;GO:0050218,propionate-CoA ligase activity	GO:0019413,acetate biosynthetic process;GO:0019427,acetyl-CoA biosynthetic process from acetate;GO:0019542,propionate biosynthetic process;GO:0006085,acetyl-CoA biosynthetic process	mmu:68738,path:mmu00010,Glycolysis / Gluconeogenesis;mmu:68738,path:mmu00620,Pyruvate metabolism;mmu:68738,path:mmu00630,Glyoxylate and dicarboxylate metabolism;mmu:68738,path:mmu00640,Propanoate metabolism
ACSA_MOUSE	Q9QXG4	Acss2	Acetyl-coenzyme A synthetase, cytoplasmic	47222484	159083281	9.87838e+07	1592679567	3.11157e+07	1.21089e+08	5.48769e+07	4.57809e+07	8.59175e+07	1.11997e+07	8.78247e+07	7.00722e+06	6.36678e+07	1.66413e+08	4.98306e+07	8.98749e+07	4.74442e+08	6.32156e+07	4.79873e+07	9.24466e+07	4.74442e+08	6.32156e+07	4.79873e+07	9.24466e+07	5.13207	0.346897	0	0.683807	0.406545	0	0.519081	0.243456	0	0.133242	0.313654	0	0.101145	0.297785	0	0.759105	0.630021	0	GO:0005737,cytoplasm;GO:0005829,cytosol;GO:0043231,intracellular membrane-bounded organelle;GO:0005654,nucleoplasm;GO:0016021,integral component of membrane	GO:0003987,acetate-CoA ligase activity;GO:0005524,ATP binding;GO:0050218,propionate-CoA ligase activity;GO:0000166,nucleotide binding;GO:0003824,catalytic activity	GO:0019413,acetate biosynthetic process;GO:0006085,acetyl-CoA biosynthetic process;GO:0008610,lipid biosynthetic process;GO:0019542,propionate biosynthetic process	mmu:60525,path:mmu00010,Glycolysis / Gluconeogenesis;mmu:60525,path:mmu00620,Pyruvate metabolism;mmu:60525,path:mmu00630,Glyoxylate and dicarboxylate metabolism;mmu:60525,path:mmu00640,Propanoate metabolism
ACTS_MOUSE	P68134	Acta1	Actin, alpha skeletal muscle	1000000000000	1790000000000	1560000000000	1810000000000	3190000000000	2400000000000	2310000000000	2680000000000	3290000000000	1540000000000	1570000000000	1270000000000	2530000000000	2810000000000	3830000000000	2900000000000	1540000000000	2650000000000	1920000000000	3020000000000	1540000000000	2650000000000	1920000000000	3020000000000	0.510356	0.004804	-1	0.876553	0.321264	0	0.63546	0.088574	0	1.71753	0.006806	1	1.24513	0.478382	0	0.724953	0.198271	0	GO:0015629,actin cytoskeleton;GO:0005884,actin filament;GO:0044297,cell body;GO:0005737,cytoplasm;GO:0005869,dynactin complex;GO:0030175,filopodium;GO:0030027,lamellipodium;GO:0032991,protein-containing complex;GO:0030017,sarcomere;GO:0001725,stress fiber;GO:0005865,striated muscle thin filament	GO:0005524,ATP binding	GO:0071417,cellular response to organonitrogen compound;GO:0090131,mesenchyme migration;GO:0010628,positive regulation of gene expression;GO:0009991,response to extracellular stimulus;GO:0010226,response to lithium ion;GO:0009612,response to mechanical stimulus;GO:0048545,response to steroid hormone;GO:0043503,skeletal muscle fiber adaptation;GO:0048741,skeletal muscle fiber development;GO:003024…
ACTA_MOUSE	P62737	Acta2	Actin, aortic smooth muscle	936000000000	1760000000000	1570000000000	1800000000000	3030000000000	2310000000000	2310000000000	2540000000000	3200000000000	1530000000000	1570000000000	1280000000000	2610000000000	2890000000000	3820000000000	2870000000000	1520000000000	2550000000000	1900000000000	3050000000000	1520000000000	2550000000000	1900000000000	3050000000000	0.497621	0.003657	-1	0.835931	0.16346	0	0.621821	0.065959	0	1.67986	0.007698	1	1.24959	0.463063	0	0.743867	0.215526	0	GO:0044297,cell body;GO:0030175,filopodium;GO:0030027,lamellipodium;GO:0015629,actin cytoskeleton;GO:0005737,cytoplasm;GO:0005856,cytoskeleton;GO:0005869,dynactin complex;GO:0030485,smooth muscle contractile fiber;GO:0001725,stress fiber	GO:0005524,ATP binding;GO:0019901,protein kinase binding	GO:0090131,mesenchyme migration;GO:0010628,positive regulation of gene expression;GO:0072144,glomerular mesangial cell development;GO:0006936,muscle contraction;GO:0070374,positive regulation of ERK1 and ERK2 cascade;GO:2000491,positive regulation of hepatic stellate cell activation;GO:0061874,positive regulation of hepatic stellate cell contraction;GO:0061870,positive regulation of hepatic stell…	mmu:11475,path:mmu04371,Apelin signaling pathway;mmu:11475,path:mmu04926,Relaxin signaling pathway;mmu:11475,path:mmu04270,Vascular smooth muscle contraction
B2RRX1_MOUSE	B2RRX1	Actb	Actin, beta	793000000000	1060000000000	981000000000	1070000000000	2300000000000	1600000000000	1250000000000	1650000000000	2260000000000	1060000000000	1040000000000	819000000000	1710000000000	1790000000000	2180000000000	2070000000000	976000000000	1700000000000	1290000000000	1940000000000	976000000000	1700000000000	1290000000000	1940000000000	0.503742	0.000299	-1	0.877419	0.371201	0	0.668258	0.111713	0	1.7418	0.019223	1	1.32659	0.374887	0	0.761618	0.342182	0	GO:0015629,actin cytoskeleton;GO:0005884,actin filament;GO:0005912,adherens junction;GO:0043296,apical junction complex;GO:0030424,axon;GO:0005911,cell-cell junction;GO:0030863,cortical cytoskeleton;GO:0005737,cytoplasm;GO:0036464,cytoplasmic ribonucleoprotein granule;GO:0005856,cytoskeleton;GO:0005829,cytosol;GO:0097433,dense body;GO:0005925,focal adhesion;GO:0098978,glutamatergic synapse;GO:003…	GO:0005524,ATP binding;GO:0042802,identical protein binding;GO:0019894,kinesin binding;GO:0050998,nitric-oxide synthase binding;GO:0019901,protein kinase binding;GO:0098973,structural constituent of postsynaptic actin cytoskeleton;GO:0030957,Tat protein binding	GO:0034333,adherens junction assembly;GO:0045176,apical protein localization;GO:0007409,axonogenesis;GO:0048870,cell motility;GO:0072749,cellular response to cytochalasin B;GO:0071257,cellular response to electrical stimulus;GO:0007163,establishment or maintenance of cell polarity;GO:0001738,morphogenesis of a polarized epithelium;GO:1904030,negative regulation of cyclin-dependent protein kinase …	mmu:11461,path:mmu04015,Rap1 signaling pathway;mmu:11461,path:mmu04390,Hippo signaling pathway;mmu:11461,path:mmu04145,Phagosome;mmu:11461,path:mmu04210,Apoptosis;mmu:11461,path:mmu04510,Focal adhesion;mmu:11461,path:mmu04520,Adherens junction;mmu:11461,path:mmu04530,Tight junction;mmu:11461,path:mmu04810,Regulation of actin cytoskeleton;mmu:11461,path:mmu04611,Platelet activation;mmu:11461,path:…
ACTBL_MOUSE	Q8BFZ3	Actbl2	Beta-actin-like protein 2	196000000000	575000000000	408000000000	622000000000	956000000000	763000000000	683000000000	730000000000	1210000000000	496000000000	259000000000	343000000000	707000000000	740000000000	832000000000	861000000000	450000000000	783000000000	577000000000	785000000000	450000000000	783000000000	577000000000	785000000000	0.573567	0.017543	-1	0.997452	0.978213	0	0.735032	0.380323	0	1.73903	0.026241	1	1.28151	0.612162	0	0.736909	0.394756	0	GO:0005884,actin filament;GO:0030424,axon;GO:0005737,cytoplasm;GO:0098978,glutamatergic synapse;GO:0016020,membrane;GO:0035267,NuA4 histone acetyltransferase complex;GO:0045202,synapse	GO:0005524,ATP binding;GO:0019901,protein kinase binding;GO:0098973,structural constituent of postsynaptic actin cytoskeleton	GO:0007409,axonogenesis;GO:0048870,cell motility
ACTC_MOUSE	P68033	Actc1	Actin, alpha cardiac muscle 1	1000000000000	1840000000000	1640000000000	1880000000000	3260000000000	2450000000000	2410000000000	2740000000000	3410000000000	1600000000000	1620000000000	1310000000000	2690000000000	2930000000000	4020000000000	3030000000000	1590000000000	2720000000000	1990000000000	3170000000000	1590000000000	2720000000000	1990000000000	3170000000000	0.501973	0.004462	-1	0.857143	0.246581	0	0.626677	0.080258	0	1.70755	0.007271	1	1.24843	0.477561	0	0.731123	0.208955	0	GO:0005884,actin filament;GO:0044297,cell body;GO:0030175,filopodium;GO:0030027,lamellipodium;GO:0030017,sarcomere;GO:0015629,actin cytoskeleton;GO:0042643,actomyosin;GO:0005737,cytoplasm;GO:0005869,dynactin complex;GO:0098978,glutamatergic synapse;GO:0031674,I band;GO:0045202,synapse	GO:0005524,ATP binding;GO:0016887,ATPase activity;GO:0017022,myosin binding	GO:0033275,actin-myosin filament sliding;GO:0060048,cardiac muscle contraction;GO:0090131,mesenchyme migration;GO:0010628,positive regulation of gene expression;GO:0042493,response to drug;GO:0045471,response to ethanol;GO:0007015,actin filament organization;GO:0030048,actin filament-based movement;GO:0070252,actin-mediated cell contraction;GO:0031032,actomyosin structure organization;GO:0055008,…	mmu:11464,path:mmu04260,Cardiac muscle contraction;mmu:11464,path:mmu04261,Adrenergic signaling in cardiomyocytes;mmu:11464,path:mmu05410,Hypertrophic cardiomyopathy (HCM);mmu:11464,path:mmu05414,Dilated cardiomyopathy (DCM)
ACTG_MOUSE	P63260	Actg1	Actin, cytoplasmic 2	793000000000	1060000000000	979000000000	1070000000000	2290000000000	1600000000000	1240000000000	1640000000000	2260000000000	1060000000000	1040000000000	818000000000	1700000000000	1790000000000	2180000000000	2070000000000	976000000000	1690000000000	1290000000000	1940000000000	976000000000	1690000000000	1290000000000	1940000000000	0.504134	0.000322	-1	0.874677	0.362737	0	0.668992	0.113294	0	1.73501	0.019862	1	1.32701	0.374695	0	0.764845	0.350118	0	GO:0005884,actin filament;GO:0043296,apical junction complex;GO:0097433,dense body;GO:0070062,extracellular exosome;GO:0005925,focal adhesion;GO:0005886,plasma membrane;GO:0015629,actin cytoskeleton;GO:0045177,apical part of cell;GO:0120220,basal body patch;GO:0005911,cell-cell junction;GO:0043034,costamere;GO:0005829,cytosol;GO:0031941,filamentous actin;GO:0043209,myelin sheath;GO:0030016,myofib…	GO:0042802,identical protein binding;GO:0005522,profilin binding;GO:0031625,ubiquitin protein ligase binding;GO:0005524,ATP binding;GO:0005200,structural constituent of cytoskeleton;GO:0098973,structural constituent of postsynaptic actin cytoskeleton	GO:0001525,angiogenesis;GO:0001738,morphogenesis of a polarized epithelium;GO:0030335,positive regulation of cell migration;GO:0010628,positive regulation of gene expression;GO:0090303,positive regulation of wound healing;GO:1902396,protein localization to bicellular tight junction;GO:0051893,regulation of focal adhesion assembly;GO:0051492,regulation of stress fiber assembly;GO:0150111,regulatio…	mmu:11465,path:mmu04015,Rap1 signaling pathway;mmu:11465,path:mmu04390,Hippo signaling pathway;mmu:11465,path:mmu04145,Phagosome;mmu:11465,path:mmu04210,Apoptosis;mmu:11465,path:mmu04510,Focal adhesion;mmu:11465,path:mmu04520,Adherens junction;mmu:11465,path:mmu04530,Tight junction;mmu:11465,path:mmu04810,Regulation of actin cytoskeleton;mmu:11465,path:mmu04611,Platelet activation;mmu:11465,path:…
ACTH_MOUSE	P63268	Actg2	Actin, gamma-enteric smooth muscle	839000000000	1530000000000	1310000000000	1670000000000	2600000000000	2190000000000	2080000000000	2350000000000	2960000000000	1430000000000	1440000000000	1160000000000	2450000000000	2590000000000	3440000000000	2740000000000	1340000000000	2310000000000	1750000000000	2810000000000	1340000000000	2310000000000	1750000000000	2810000000000	0.476738	0.002125	-1	0.821747	0.089452	0	0.622995	0.063138	0	1.72369	0.004012	1	1.30679	0.395035	0	0.758134	0.237177	0	GO:0015629,actin cytoskeleton;GO:0044297,cell body;GO:0071944,cell periphery;GO:0005737,cytoplasm;GO:0005869,dynactin complex;GO:0030175,filopodium;GO:0030027,lamellipodium;GO:0032982,myosin filament	GO:0005524,ATP binding	GO:0090131,mesenchyme migration;GO:0010628,positive regulation of gene expression	mmu:11468,path:mmu04270,Vascular smooth muscle contraction
Q9D5V1_MOUSE	Q9D5V1	Actl11	Actin-like 11	0	0	0	0	0	0	0	0	0	0	794194	0	0	0	0	0	3.00328e+06	3.0985e+06	2.29909e+06	2.31214e+06			794194		1.29892	0.714746	0	1.3401	0.69118	0	0.994356	0.991937	0	1.0317	0.967246	0	0.765527	0.694939	0	0.742002	0.672102	0	GO:0015629,actin cytoskeleton;GO:0005869,dynactin complex
Q505L1_MOUSE	Q505L1	Actl6a	Actl6a protein	2.71463e+08	1.95936e+08	1.40715e+08	1.67682e+08	1.94098e+07	137683816	4.66485e+08	1.73836e+08	1.61446e+07	2.58358e+07	7.29234e+07	3.55644e+07	1052371463	4.53862e+08	6.21101e+06	2.46357e+08	1.93949e+08	1.99354e+08	3.76171e+07	4.39701e+08	1.93949e+08	1.99354e+08	3.76171e+07	4.39701e+08	0.441093	0.317691	0	0.453385	0.360964	0	0.085552	0.122949	0	1.02787	0.958255	0	0.193953	0.002277	-1	0.188695	0.142192	0	GO:0031011,Ino80 complex;GO:0071564,npBAF complex;GO:0035267,NuA4 histone acetyltransferase complex;GO:0005886,plasma membrane;GO:0016514,SWI/SNF complex;GO:0005654,nucleoplasm;GO:0005634,nucleus	GO:0003682,chromatin binding	GO:0006338,chromatin remodeling;GO:0043968,histone H2A acetylation;GO:0043967,histone H4 acetylation;GO:0003407,neural retina development;GO:0021510,spinal cord development;GO:0043044,ATP-dependent chromatin remodeling;GO:0001825,blastocyst formation;GO:0006310,DNA recombination;GO:0006281,DNA repair;GO:0007399,nervous system development;GO:0040008,regulation of growth;GO:0006357,regulation of tr…	mmu:56456,path:mmu04714,Thermogenesis;mmu:56456,path:mmu05225,Hepatocellular carcinoma
ACTL9_MOUSE	Q8CG27	Actl9	Actin-like protein 9	0	0	0	0	0	0	0	0	0	0	0	1.85948e+07	0	0	0	0	2.40206e+06	1.9654e+06	5.47281e+06	1.96797e+06			1.85948e+07		1.22058	0.731484	0	0.998694	0.997232	0	2.78094	0.458981	0	0.818215	0.686428	0	2.27838	0.519774	0	2.78458	0.454295	0	GO:0015629,actin cytoskeleton;GO:0005737,cytoplasm;GO:0005869,dynactin complex
A1BN54_MOUSE	A1BN54	Actn1	Alpha-actinin cytoskeletal isoform	96645333663	130000000000	96572870190	124000000000	114000000000	116000000000	144000000000	115000000000	150000000000	47372018144	74187449287	33452222859	127000000000	130000000000	122000000000	110000000000	112000000000	122000000000	76252922573	122000000000	112000000000	122000000000	76252922573	122000000000	0.914557	0.331669	0	1	1	0	0.623746	0.131671	0	1.09343	0.396961	0	0.68202	0.243066	0	0.623746	0.139227	0	GO:0030054,cell junction;GO:0005886,plasma membrane;GO:0001726,ruffle;GO:0030018,Z disc;GO:0005884,actin filament;GO:0005903,brush border;GO:0042995,cell projection;GO:0005911,cell-cell junction;GO:0030863,cortical cytoskeleton;GO:0005737,cytoplasm;GO:0005856,cytoskeleton;GO:0043197,dendritic spine;GO:0032127,dense core granule membrane;GO:0005916,fascia adherens;GO:0005925,focal adhesion;GO:0098…	GO:0051015,actin filament binding;GO:0005509,calcium ion binding;GO:0005519,cytoskeletal regulatory protein binding;GO:0003725,double-stranded RNA binding;GO:0005178,integrin binding;GO:0044325,ion channel binding;GO:0030374,nuclear receptor transcription coactivator activity;GO:0019904,protein domain specific binding;GO:0042803,protein homodimerization activity;GO:0099186,structural constituent …	GO:0051764,actin crosslink formation;GO:0051017,actin filament bundle assembly;GO:0051639,actin filament network formation;GO:0007015,actin filament organization;GO:0030865,cortical cytoskeleton organization;GO:0048041,focal adhesion assembly;GO:0051271,negative regulation of cellular component movement;GO:0030220,platelet formation;GO:0036344,platelet morphogenesis	mmu:109711,path:mmu04510,Focal adhesion;mmu:109711,path:mmu04520,Adherens junction;mmu:109711,path:mmu04530,Tight junction;mmu:109711,path:mmu04810,Regulation of actin cytoskeleton;mmu:109711,path:mmu04670,Leukocyte transendothelial migration;mmu:109711,path:mmu05203,Viral carcinogenesis;mmu:109711,path:mmu05322,Systemic lupus erythematosus;mmu:109711,path:mmu05146,Amoebiasis
Q5FW75_MOUSE	Q5FW75	Actn2	Actinin alpha 2	251000000000	515000000000	357000000000	563000000000	543000000000	575000000000	642000000000	519000000000	637000000000	201000000000	298000000000	128000000000	493000000000	516000000000	490000000000	500000000000	422000000000	570000000000	316000000000	500000000000	422000000000	570000000000	316000000000	500000000000	0.843422	0.319526	0	1.14007	0.042673	0	0.632316	0.154044	0	1.35172	0.101324	0	0.749703	0.459522	0	0.554629	0.070655	0	GO:0030864,cortical actin cytoskeleton;GO:0030175,filopodium;GO:0005925,focal adhesion;GO:0098978,glutamatergic synapse;GO:0098839,postsynaptic density membrane;GO:0099092,postsynaptic density;GO:0030017,sarcomere;GO:0005865,striated muscle thin filament;GO:0030018,Z disc	GO:0051015,actin filament binding;GO:0005509,calcium ion binding;GO:0008092,cytoskeletal protein binding;GO:0051373,FATZ binding;GO:0042802,identical protein binding;GO:0044325,ion channel binding;GO:0030274,LIM domain binding;GO:0030374,nuclear receptor transcription coactivator activity;GO:0005546,phosphatidylinositol-4;GO:0019904,protein domain specific binding;GO:0030674,protein-macromolecule…	GO:0051695,actin filament uncapping;GO:0055013,cardiac muscle cell development;GO:0048041,focal adhesion assembly;GO:0030035,microspike assembly;GO:0006936,muscle contraction;GO:1901017,negative regulation of potassium ion transmembrane transporter activity;GO:0043267,negative regulation of potassium ion transport;GO:2000009,negative regulation of protein localization to cell surface;GO:0086097,p…	mmu:11472,path:mmu05412,Arrhythmogenic right ventricular cardiomyopathy (ARVC)
ACTN3_MOUSE	O88990	Actn3	Alpha-actinin-3	63754790137	86988699171	61834821545	88740946090	87695785255	97352913955	86682604329	71445205335	86657191056	30301835875	44106160291	15596349657	83869017782	99917471626	76660003369	84096296859	75329814236	85794127219	44165384220	86135697409	75329814236	85794127219	44165384220	86135697409	0.874548	0.263512	0	0.996035	0.964014	0	0.512742	0.040119	-1	1.13891	0.28995	0	0.586294	0.115524	0	0.514783	0.042553	-1	GO:0005903,brush border;GO:0030017,sarcomere;GO:0005865,striated muscle thin filament;GO:0030018,Z disc	GO:0003779,actin binding;GO:0005509,calcium ion binding;GO:0051015,actin filament binding;GO:0030674,protein-macromolecule adaptor activity	GO:0060349,bone morphogenesis;GO:0006936,muscle contraction;GO:0070885,negative regulation of calcineurin-NFAT signaling cascade;GO:0120163,negative regulation of cold-induced thermogenesis;GO:0045820,negative regulation of glycolytic process;GO:0090324,negative regulation of oxidative phosphorylation;GO:1901078,negative regulation of relaxation of muscle;GO:1900159,positive regulation of bone mi…	mmu:11474,path:mmu05412,Arrhythmogenic right ventricular cardiomyopathy (ARVC)
ACTN4_MOUSE	P57780	Actn4	Alpha-actinin-4	56299212212	77073203618	63129373172	75381909641	61988120510	76129733295	86986202696	64188263904	95726140837	30441548260	48728238755	17741357044	71488246910	75013478599	76298314439	66190315341	67970924661	72323080101	48159321224	72247588822	67970924661	72323080101	48159321224	72247588822	0.940805	0.463867	0	1.00104	0.990705	0	0.666587	0.211652	0	1.06403	0.589457	0	0.708528	0.308149	0	0.665891	0.228889	0	GO:0005911,cell-cell junction;GO:0030863,cortical cytoskeleton;GO:0005737,cytoplasm;GO:0005829,cytosol;GO:0043005,neuron projection;GO:0016604,nuclear body;GO:0005634,nucleus;GO:0048471,perinuclear region of cytoplasm;GO:0032991,protein-containing complex;GO:0031143,pseudopodium;GO:1990904,ribonucleoprotein complex;GO:0001725,stress fiber;GO:0030018,Z disc;GO:0005903,brush border	GO:0051015,actin filament binding;GO:0005509,calcium ion binding;GO:0031490,chromatin DNA binding;GO:0044325,ion channel binding;GO:0035257,nuclear hormone receptor binding;GO:0030374,nuclear receptor transcription coactivator activity;GO:0001882,nucleoside binding;GO:0042803,protein homodimerization activity;GO:0047485,protein N-terminus binding;GO:0044877,protein-containing complex binding;GO:0…	GO:0051017,actin filament bundle assembly;GO:0070830,bicellular tight junction assembly;GO:0051271,negative regulation of cellular component movement;GO:1900025,negative regulation of substrate adhesion-dependent cell spreading;GO:0035357,peroxisome proliferator activated receptor signaling pathway;GO:0030335,positive regulation of cell migration;GO:0051272,positive regulation of cellular compone…	mmu:60595,path:mmu04510,Focal adhesion;mmu:60595,path:mmu04520,Adherens junction;mmu:60595,path:mmu04530,Tight junction;mmu:60595,path:mmu04810,Regulation of actin cytoskeleton;mmu:60595,path:mmu04670,Leukocyte transendothelial migration;mmu:60595,path:mmu05203,Viral carcinogenesis;mmu:60595,path:mmu05322,Systemic lupus erythematosus;mmu:60595,path:mmu05146,Amoebiasis
ARP10_MOUSE	Q9QZB7	Actr10	Actin-related protein 10	2.46436e+08	1.15061e+08	2.54754e+07	1.7827e+08	2.2522e+08	2.09073e+07	2.28997e+08	1.49768e+07	1.11583e+07	3.66875e+06	4.5304e+07	1.67728e+07	1.41487e+08	7.09517e+07	6.25483e+07	8.73749e+07	141310509	1.22525e+08	1.9226e+07	9.05905e+07	141310509	1.22525e+08	1.9226e+07	9.05905e+07	1.55988	0.351737	0	1.35252	0.630028	0	0.212229	0.01163	-1	0.867065	0.814303	0	0.136055	0.043523	-1	0.156914	0.141746	0	GO:0005737,cytoplasm;GO:0005856,cytoskeleton;GO:1904115,axon cytoplasm;GO:0005869,dynactin complex		GO:0007018,microtubule-based movement;GO:0098958,retrograde axonal transport of mitochondrion
ACTZ_MOUSE	P61164	Actr1a	Alpha-centractin	5.20671e+08	1464372813	1705302374	1448967847	1439888752	1430693692	1598124094	1003568021	902503628	6.7014e+08	8.0145e+08	5.15298e+08	1067841842	7.51921e+08	1360503424	1177398107	1284828548	1368068640	7.22348e+08	1089416046	1284828548	1368068640	7.22348e+08	1089416046	1.17937	0.526753	0	1.25578	0.173355	0	0.66306	0.053047	0	1.06479	0.784317	0	0.562214	0.086351	0	0.528006	0.005479	-1	GO:0099738,cell cortex region;GO:0005814,centriole;GO:0005813,centrosome;GO:0030137,COPI-coated vesicle;GO:0005737,cytoplasm;GO:0002177,manchette;GO:0015630,microtubule cytoskeleton;GO:0043209,myelin sheath	GO:0005524,ATP binding	GO:0007283,spermatogenesis
ACTY_MOUSE	Q8R5C5	Actr1b	Beta-centractin	1.54285e+08	8.90362e+08	1101314939	8.51983e+08	1410580964	1044029867	9.04159e+08	5.62136e+08	3.14392e+08	5.22315e+08	3.48242e+08	2.93446e+08	6.66198e+08	4.66044e+08	9.17301e+08	6.83238e+08	7.49486e+08	9.80226e+08	3.69599e+08	6.83195e+08	7.49486e+08	9.80226e+08	3.69599e+08	6.83195e+08	1.09703	0.778761	0	1.43477	0.184907	0	0.540985	0.025349	-1	1.30786	0.426442	0	0.493136	0.123805	0	0.377055	0.015725	-1	GO:0005813,centrosome;GO:0005737,cytoplasm;GO:0015630,microtubule cytoskeleton	GO:0005524,ATP binding
ARP2_MOUSE	P61161	Actr2	Actin-related protein 2	9.65584e+08	1335151810	7.96242e+08	1692442965	1475764393	1273025399	9.53327e+08	1623153178	1203562519	4.77429e+08	6.61161e+08	2.21855e+08	5.96951e+08	8.92309e+08	4.11406e+08	7.43615e+08	1197355286	1331317512	6.41002e+08	6.6107e+08	1197355286	1331317512	6.41002e+08	6.6107e+08	1.81124	0.054207	0	2.01388	0.009275	1	0.969643	0.93389	0	1.11188	0.606851	0	0.535348	0.101962	0	0.481479	0.034538	-1	GO:0005885,Arp2/3 protein complex;GO:0005737,cytoplasm;GO:0071437,invadopodium;GO:0030027,lamellipodium;GO:0005634,nucleus;GO:0061825,podosome core;GO:0014069,postsynaptic density;GO:0035861,site of double-strand break;GO:0030478,actin cap;GO:0005938,cell cortex;GO:0005829,cytosol;GO:0098794,postsynapse	GO:0051015,actin filament binding;GO:0005524,ATP binding;GO:0005200,structural constituent of cytoskeleton;GO:0008092,cytoskeletal protein binding	GO:0034314,Arp2/3 complex-mediated actin nucleation;GO:0008306,associative learning;GO:0035984,cellular response to trichostatin A;GO:0060271,cilium assembly;GO:0061003,positive regulation of dendritic spine morphogenesis;GO:1905168,positive regulation of double-strand break repair via homologous recombination;GO:0010592,positive regulation of lamellipodium assembly;GO:0045944,positive regulation…	mmu:66713,path:mmu04530,Tight junction;mmu:66713,path:mmu05135,Yersinia infection
Q3ULF7_MOUSE	Q3ULF7	Actr3	Uncharacterized protein	2285469409	3188177956	1293132668	3196371128	4856218067	2937957661	2766863260	3607898189	2818368828	6.27122e+08	6.98359e+08	7.04829e+08	1354855019	2242413024	2960955172	1861318828	2490787790	3542234294	1212169832	2104885511	2490787790	3542234294	1212169832	2104885511	1.18334	0.520278	0	1.68286	0.048602	1	0.575884	0.208498	0	1.42213	0.159888	0	0.486661	0.118155	0	0.342205	0.017309	-1	GO:0005885,Arp2/3 protein complex;GO:0005737,cytoplasm;GO:0030027,lamellipodium;GO:0005634,nucleus;GO:0042995,cell projection;GO:0061831,apical ectoplasmic specialization;GO:0061828,apical tubulobulbar complex;GO:0061832,basal ectoplasmic specialization;GO:0005903,brush border;GO:0031252,cell leading edge;GO:0005911,cell-cell junction;GO:0061830,concave side of sperm head;GO:0060076,excitatory sy…	GO:0051015,actin filament binding;GO:0005524,ATP binding;GO:0005200,structural constituent of cytoskeleton;GO:0003779,actin binding;GO:0051117,ATPase binding	GO:0034314,Arp2/3 complex-mediated actin nucleation;GO:0060271,cilium assembly;GO:0010592,positive regulation of lamellipodium assembly;GO:0045944,positive regulation of transcription by RNA polymerase II;GO:0048708,astrocyte differentiation;GO:0008356,asymmetric cell division;GO:0071346,cellular response to interferon-gamma;GO:0071560,cellular response to transforming growth factor beta stimulus…	mmu:74117,path:mmu04530,Tight junction;mmu:74117,path:mmu05135,Yersinia infection
ARP3B_MOUSE	Q641P0	Actr3b	Actin-related protein 3B	509562307	9.7472e+08	4.52409e+08	6.72163e+08	9.88281e+08	5.50595e+08	7.75913e+08	4.73551e+08	1036261883	3.25168e+08	310425537	4.1506e+07	4.40592e+08	4.59796e+08	5.39137e+08	7.42204e+08	6.52214e+08	6.97085e+08	4.2834e+08	5.45432e+08	6.52214e+08	6.97085e+08	4.2834e+08	5.45432e+08	1.19577	0.462046	0	1.27804	0.30504	0	0.785323	0.619532	0	1.0688	0.794906	0	0.656749	0.392389	0	0.614474	0.310364	0	GO:0005885,Arp2/3 protein complex;GO:0042995,cell projection;GO:0005737,cytoplasm	GO:0003779,actin binding;GO:0005524,ATP binding	GO:0034314,Arp2/3 complex-mediated actin nucleation	mmu:242894,path:mmu04530,Tight junction;mmu:242894,path:mmu05135,Yersinia infection
ACVR1_MOUSE	P37172	Acvr1	Activin receptor type-1	0	1.42266e+06	0	0	0	3.58725e+06	0	0	0	0	0	0	0	1.64974e+06	1.11545e+06	0	3.28861e+06	2.26464e+06	1.36332e+06	1.89579e+06	1.42266e+06	3.58725e+06		1.38259e+06	1.73469	0.472944	0	1.19456	0.592778	0	0.719128	0.340057	0	0.688631	0.600396	0	0.414557	0.327904	0	0.602002	0.197056	0	GO:0016021,integral component of membrane;GO:0016020,membrane;GO:0048179,activin receptor complex;GO:0045177,apical part of cell;GO:0070724,BMP receptor complex;GO:0005887,integral component of plasma membrane;GO:0005886,plasma membrane;GO:0043235,receptor complex	GO:0005524,ATP binding;GO:0004675,transmembrane receptor protein serine/threonine kinase activity;GO:0048185,activin binding;GO:0016361,activin receptor activity;GO:0045296,cadherin binding;GO:0019838,growth factor binding;GO:0046872,metal ion binding;GO:0042803,protein homodimerization activity;GO:0004672,protein kinase activity;GO:0004674,protein serine/threonine kinase activity;GO:1990782,prot…	GO:0032924,activin receptor signaling pathway;GO:0002526,acute inflammatory response;GO:0001525,angiogenesis;GO:0003289,atrial septum primum morphogenesis;GO:0003181,atrioventricular valve morphogenesis;GO:0030509,BMP signaling pathway;GO:0061312,BMP signaling pathway involved in heart development;GO:0001569,branching involved in blood vessel morphogenesis;GO:0060923,cardiac muscle cell fate comm…	mmu:11477,path:mmu04350,TGF-beta signaling pathway;mmu:11477,path:mmu04060,Cytokine-cytokine receptor interaction;mmu:11477,path:mmu04550,Signaling pathways regulating pluripotency of stem cells;mmu:11477,path:mmu05418,Fluid shear stress and atherosclerosis
A0A0R4J050_MOUSE	A0A0R4J050	Acy1	N-acyl-L-amino-acid amidohydrolase	1.54565e+08	5.57479e+08	5.97219e+08	7.06017e+08	2.30295e+08	4.19778e+08	7.50422e+08	3.35973e+08	623769569	5.68225e+08	6.13119e+08	9.29662e+06	4.01612e+08	2.96073e+08	752150588	5.79369e+08	5.0382e+08	4.34117e+08	4.53603e+08	5.07301e+08	5.0382e+08	4.34117e+08	4.53603e+08	5.07301e+08	0.993137	0.983016	0	0.855738	0.644357	0	0.894148	0.774697	0	0.861652	0.687063	0	0.900327	0.801771	0	1.04489	0.920098	0	GO:0005737,cytoplasm;GO:0070062,extracellular exosome	GO:0004046,aminoacylase activity;GO:0016787,hydrolase activity;GO:0042802,identical protein binding;GO:0046872,metal ion binding	GO:0006520,cellular amino acid metabolic process	mmu:109652,path:mmu00220,Arginine biosynthesis
ACY3_MOUSE	Q91XE4	Acy3	N-acyl-aromatic-L-amino acid amidohydrolase (carboxylate-forming)	6.8099e+07	2.13818e+08	6.81152e+07	1.5294e+08	1.16323e+08	1.02014e+08	1.84964e+08	2.16255e+08	3.46161e+08	1.41331e+08	3.01354e+08	3.27988e+07	1.77993e+08	3.5283e+08	6.02145e+08	2.58452e+08	1.25743e+08	1.54889e+08	2.05411e+08	3.47855e+08	1.25743e+08	1.54889e+08	2.05411e+08	3.47855e+08	0.361481	0.065213	0	0.445269	0.091027	0	0.590508	0.26937	0	1.23179	0.539496	0	1.63358	0.361397	0	1.32618	0.538062	0	GO:0016324,apical plasma membrane;GO:0005737,cytoplasm;GO:0005829,cytosol;GO:0016020,membrane	GO:0016788,hydrolase activity;GO:0046872,metal ion binding;GO:0004046,aminoacylase activity;GO:0016811,hydrolase activity;GO:0042802,identical protein binding
ACYP1_MOUSE	P56376	Acyp1	Acylphosphatase-1	2.86298e+08	7.84582e+08	4.80317e+08	4.88486e+08	1015379718	9.43942e+08	8.57005e+08	634655607	1155196046	3.7551e+08	7.4577e+08	208869139	7.91885e+08	5.58681e+08	2.6796e+08	9.91401e+08	5.09921e+08	862745487	6.21336e+08	6.52482e+08	5.09921e+08	862745487	6.21336e+08	6.52482e+08	0.78151	0.473785	0	1.32225	0.277985	0	0.952266	0.909159	0	1.69192	0.03677	1	1.2185	0.651006	0	0.720185	0.32655	0		GO:0003998,acylphosphatase activity		mmu:66204,path:mmu00620,Pyruvate metabolism
ACYP2_MOUSE	P56375	Acyp2	Acylphosphatase-2	1405041786	2431859402	2043268126	2715901725	2550769255	3049659980	2793748356	2586543338	3130358754	2479003231	2612095710	1446114139	2932303232	2019541464	2524000263	3305294117	2149017760	2745180232	2416892959	2695284769	2149017760	2745180232	2416892959	2695284769	0.797325	0.216801	0	1.01851	0.87292	0	0.896712	0.557124	0	1.27741	0.099353	0	1.12465	0.575649	0	0.880413	0.410247	0	GO:0005739,mitochondrion	GO:0003998,acylphosphatase activity;GO:0042802,identical protein binding		mmu:75572,path:mmu00620,Pyruvate metabolism
ADA_MOUSE	P03958	Ada	Adenosine deaminase	1.78425e+07	0	0	6.17245e+08	1.28784e+07	1.97098e+07	4.83933e+08	0	8.10993e+08	0	6.87042e+06	0	9.72569e+06	9.02713e+06	6.90172e+06	0	1.60207e+08	1.3031e+08	2.04878e+08	6.66985e+06	3.17544e+08	172173847	4.08932e+08	8.55151e+06	24.0196	0.352598	0	19.5371	0.334833	0	30.7171	0.36449	0	0.813382	0.881778	0	1.27883	0.865695	0	1.57224	0.760714	0	GO:0030054,cell junction;GO:0060205,cytoplasmic vesicle lumen;GO:0005886,plasma membrane;GO:0005829,cytosol;GO:0032839,dendrite cytoplasm;GO:0009897,external side of plasma membrane;GO:0005615,extracellular space;GO:0005764,lysosome;GO:0043025,neuronal cell body;GO:0009986,cell surface;GO:0005737,cytoplasm;GO:0016020,membrane	GO:0004000,adenosine deaminase activity;GO:0001883,purine nucleoside binding;GO:0008270,zinc ion binding	GO:0009168,purine ribonucleoside monophosphate biosynthetic process;GO:0006154,adenosine catabolic process;GO:0007568,aging;GO:0001821,histamine secretion;GO:0046103,inosine biosynthetic process;GO:0060169,negative regulation of adenosine receptor signaling pathway;GO:0042323,negative regulation of circadian sleep/wake cycle;GO:0032261,purine nucleotide salvage;GO:0033632,regulation of cell-cell …	mmu:11486,path:mmu00230,Purine metabolism;mmu:11486,path:mmu05340,Primary immunodeficiency
ADAL_MOUSE	Q80SY6	Adal	Adenosine deaminase-like protein	0	0	0	0	0	0	0	0	0	0	0	0	0	0	2.02139e+06	0	1.6281e+06	3.19887e+06	1.13867e+06	2.16403e+06				2.02139e+06	0.752348	0.674351	0	1.4782	0.646478	0	0.526181	0.369256	0	1.96478	0.461756	0	0.699386	0.519368	0	0.355961	0.321439	0		GO:0019239,deaminase activity;GO:0004000,adenosine deaminase activity;GO:0046872,metal ion binding	GO:0006154,adenosine catabolic process;GO:0046103,inosine biosynthetic process;GO:0009117,nucleotide metabolic process
ADA10_MOUSE	O35598	Adam10	Disintegrin and metalloproteinase domain-containing protein 10	2.95646e+07	6.10045e+06	4.25897e+06	4.61211e+07	6.74986e+07	4.034e+07	5.02328e+07	4.9129e+07	5.32392e+07	9.24184e+06	1.35999e+07	4.93556e+06	3.39076e+07	4.67357e+07	6.97971e+07	1.24738e+07	2.15113e+07	5.18001e+07	2.02541e+07	4.07285e+07	2.15113e+07	5.18001e+07	2.02541e+07	4.07285e+07	0.528162	0.264903	0	1.27184	0.436064	0	0.497295	0.257491	0	2.40804	0.03912	1	0.941558	0.93586	0	0.391005	0.045087	-1	GO:0005912,adherens junction;GO:0030424,axon;GO:0009986,cell surface;GO:0030136,clathrin-coated vesicle;GO:0062023,collagen-containing extracellular matrix;GO:0005737,cytoplasm;GO:0030425,dendrite;GO:0043197,dendritic spine;GO:0098978,glutamatergic synapse;GO:0005794,Golgi apparatus;GO:0000139,Golgi membrane;GO:0005798,Golgi-associated vesicle;GO:0043231,intracellular membrane-bounded organelle;G…	GO:0004175,endopeptidase activity;GO:0046872,metal ion binding;GO:0004222,metalloendopeptidase activity;GO:1902945,metalloendopeptidase activity involved in amyloid precursor protein catabolic process;GO:0008237,metallopeptidase activity;GO:0042803,protein homodimerization activity;GO:0019901,protein kinase binding;GO:0042169,SH2 domain binding;GO:0017124,SH3 domain binding	GO:0034332,adherens junction organization;GO:0042987,amyloid precursor protein catabolic process;GO:0034205,amyloid-beta formation;GO:0090102,cochlea development;GO:0051089,constitutive protein ectodomain proteolysis;GO:0001701,in utero embryonic development;GO:0006509,membrane protein ectodomain proteolysis;GO:0042117,monocyte activation;GO:0007162,negative regulation of cell adhesion;GO:0007220…	mmu:11487,path:mmu05010,Alzheimer disease
ADA15_MOUSE	O88839	Adam15	Disintegrin and metalloproteinase domain-containing protein 15	0	0	657848	4.44048e+06	2.42391e+06	0	1.82043e+06	1.36605e+06	2.19669e+06	2.43911e+06	0	0	0	0	1.71475e+06	792329	2.22246e+06	3.1124e+06	1.69452e+06	1.50826e+06	2.54916e+06	1.87013e+06	2.3179e+06	1.25354e+06	1.47353	0.423728	0	2.06358	0.258029	0	1.1235	0.718963	0	1.40043	0.572539	0	0.762451	0.581127	0	0.544442	0.328263	0	GO:0016021,integral component of membrane;GO:0001669,acrosomal vesicle;GO:0005912,adherens junction;GO:0009986,cell surface;GO:0070062,extracellular exosome;GO:0005615,extracellular space;GO:0031514,motile cilium	GO:0004222,metalloendopeptidase activity;GO:0005178,integrin binding;GO:0046872,metal ion binding;GO:0008237,metallopeptidase activity;GO:0017124,SH3 domain binding	GO:0001525,angiogenesis;GO:0060317,cardiac epithelial to mesenchymal transition;GO:0007155,cell adhesion;GO:1904628,cellular response to phorbol 13-acetate 12-myristate;GO:0030574,collagen catabolic process;GO:0002418,immune response to tumor cell;GO:0045087,innate immune response;GO:0007229,integrin-mediated signaling pathway;GO:0008584,male gonad development;GO:0030308,negative regulation of ce…
E9PXU2_MOUSE	E9PXU2	Adam17	Disintegrin and metalloproteinase domain-containing protein 17	0	0	0	3.26116e+07	3.46505e+07	1.26532e+07	5.64391e+07	3.92572e+07	0	0	1.24604e+07	1.50174e+07	0	0	0	0	1.00965e+07	3.575e+07	7.55931e+06	1.57771e+06	3.26116e+07	3.575e+07	1.37389e+07		6.39944	0.301091	0	22.6594	0.009119	1	4.79131	0.151192	0	3.54084	0.071469	0	0.748708	0.771108	0	0.211449	0.027202	-1	GO:0015629,actin cytoskeleton;GO:0045177,apical part of cell;GO:0016324,apical plasma membrane;GO:0009986,cell surface;GO:0005737,cytoplasm;GO:0031410,cytoplasmic vesicle;GO:0005829,cytosol;GO:0005576,extracellular region;GO:0005887,integral component of plasma membrane;GO:0016020,membrane;GO:0045121,membrane raft;GO:0005886,plasma membrane;GO:0016021,integral component of membrane;GO:0005911,cel…	GO:0004175,endopeptidase activity;GO:0005178,integrin binding;GO:0005138,interleukin-6 receptor binding;GO:0046872,metal ion binding;GO:0004222,metalloendopeptidase activity;GO:0008237,metallopeptidase activity;GO:0005112,Notch binding;GO:0030165,PDZ domain binding;GO:0004252,serine-type endopeptidase activity;GO:0017124,SH3 domain binding	GO:0030183,B cell differentiation;GO:0007155,cell adhesion;GO:0033627,cell adhesion mediated by integrin;GO:0048870,cell motility;GO:0071403,cellular response to high density lipoprotein particle stimulus;GO:0050830,defense response to Gram-positive bacterium;GO:0007173,epidermal growth factor receptor signaling pathway;GO:0002467,germinal center formation;GO:0006509,membrane protein ectodomain p…	mmu:11491,path:mmu04330,Notch signaling pathway;mmu:11491,path:mmu05010,Alzheimer disease
ADA28_MOUSE	Q9JLN6	Adam28	Disintegrin and metalloproteinase domain-containing protein 28	0	0	0	0	0	0	0	1.06275e+08	0	0	0	0	0	0	0	0	1.74942e+06	2.98962e+07	1.72403e+06	3.4519e+06		1.06275e+08			0.5068	0.328056	0	8.66079	0.340772	0	0.499444	0.271819	0	17.0892	0.312704	0	0.985487	0.981011	0	0.057667	0.312129	0	GO:0016021,integral component of membrane;GO:0005739,mitochondrion;GO:0005886,plasma membrane	GO:0004222,metalloendopeptidase activity;GO:0046872,metal ion binding;GO:0008237,metallopeptidase activity	GO:0007229,integrin-mediated signaling pathway
A2AP51_MOUSE	A2AP51	Adam33	Adam33 protein	0	2.85275e+07	0	0	0	0	0	0	0	0	0	0	0	0	0	0	9.37931e+06	1.30252e+06	1.90251e+06	2.72569e+06	2.85275e+07				3.44108	0.341138	0	0.477868	0.126702	0	0.697994	0.468494	0	0.138871	0.254387	0	0.202841	0.290216	0	1.46064	0.521097	0	GO:0016021,integral component of membrane	GO:0004222,metalloendopeptidase activity;GO:0008270,zinc ion binding	GO:0006508,proteolysis;GO:0042127,regulation of cell population proliferation;GO:0042035,regulation of cytokine biosynthetic process;GO:0007229,integrin-mediated signaling pathway
ADAM7_MOUSE	O35227	Adam7	Disintegrin and metalloproteinase domain-containing protein 7	0	0	0	0	0	0	0	0	0	0	0	0	638108	0	0	0	3.43703e+06	2.31933e+06	1.34361e+06	2.65665e+06				638108	1.29374	0.680072	0	0.873026	0.822876	0	0.505755	0.385401	0	0.674805	0.415666	0	0.390923	0.14066	0	0.579313	0.153299	0	GO:0016021,integral component of membrane;GO:0045177,apical part of cell;GO:0005886,plasma membrane	GO:0004175,endopeptidase activity;GO:0004222,metalloendopeptidase activity
A0A140LHU0_MOUSE	A0A140LHU0	Adam9	Disintegrin and metalloproteinase domain-containing protein 9	0	0	1.76844e+06	8.42728e+06	7.92256e+06	1.8609e+07	9.40682e+06	1.10736e+07	4.16141e+07	1.41654e+06	1.87458e+08	7.65229e+06	1.11588e+07	3.51355e+06	0	6.25506e+06	3.20933e+06	1.1753e+07	5.95353e+07	5.52289e+06	5.09786e+06	1.1753e+07	5.95353e+07	6.9758e+06	0.581096	0.434889	0	2.12805	0.099592	0	10.7797	0.261666	0	3.66214	0.027303	1	18.5507	0.243742	0	5.06554	0.315249	0	GO:0016021,integral component of membrane;GO:0016323,basolateral plasma membrane;GO:0009986,cell surface;GO:0005737,cytoplasm;GO:0005615,extracellular space;GO:0031233,intrinsic component of external side of plasma membrane;GO:0005886,plasma membrane	GO:0004222,metalloendopeptidase activity;GO:0005518,collagen binding;GO:0005178,integrin binding;GO:0043236,laminin binding;GO:0017124,SH3 domain binding;GO:0046872,metal ion binding;GO:0008237,metallopeptidase activity;GO:0005080,protein kinase C binding	GO:0000186,activation of MAPKK activity;GO:0033631,cell-cell adhesion mediated by integrin;GO:0007160,cell-matrix adhesion;GO:0071222,cellular response to lipopolysaccharide;GO:0030216,keratinocyte differentiation;GO:0006509,membrane protein ectodomain proteolysis;GO:0042117,monocyte activation;GO:0033630,positive regulation of cell adhesion mediated by integrin;GO:0051549,positive regulation of …
ATS15_MOUSE	P59384	Adamts15	A disintegrin and metalloproteinase with thrombospondin motifs 15	0	0	0	0	0	0	1.49775e+07	0	0	0	0	0	0	0	0	0	1.87977e+06	6.90321e+06	2.67207e+06	2.14432e+06		1.49775e+07			0.876628	0.623232	0	3.2193	0.155842	0	1.24611	0.712973	0	3.67237	0.132904	0	1.42149	0.556907	0	0.387076	0.22867	0	GO:0009986,cell surface;GO:0062023,collagen-containing extracellular matrix;GO:0031012,extracellular matrix;GO:0005615,extracellular space	GO:0004175,endopeptidase activity;GO:0050840,extracellular matrix binding;GO:0008201,heparin binding;GO:0004222,metalloendopeptidase activity;GO:0008270,zinc ion binding	GO:0030198,extracellular matrix organization
Q8BGP4_MOUSE	Q8BGP4	Adamts5	Peptidase M12B domain-containing protein (Fragment)	0	0	0	0	0	0	0	0	0	2.04641e+06	0	0	0	0	0	0	2.34609e+06	2.5481e+06	1.81319e+06	1.65041e+06			2.04641e+06		1.42152	0.279842	0	1.54392	0.430061	0	1.09863	0.65657	0	1.0861	0.865097	0	0.772855	0.362745	0	0.711586	0.505223	0	GO:0005576,extracellular region;GO:0062023,collagen-containing extracellular matrix;GO:0031012,extracellular matrix;GO:0005615,extracellular space	GO:0004222,metalloendopeptidase activity;GO:0050840,extracellular matrix binding;GO:0008201,heparin binding;GO:0008237,metallopeptidase activity;GO:0008233,peptidase activity;GO:0008270,zinc ion binding	GO:0042742,defense response to bacterium;GO:0030198,extracellular matrix organization;GO:0120163,negative regulation of cold-induced thermogenesis;GO:0044691,tooth eruption
A1A5B7_MOUSE	A1A5B7	Adamtsl2	ADAMTS-like 2	0	0	0	0	0	0	0	0	8.40457e+07	0	0	0	0	0	0	0	5.32275e+06	3.1642e+06	2.23844e+07	2.80723e+06			8.40457e+07		1.89608	0.425087	0	1.12716	0.777123	0	7.97383	0.378024	0	0.594468	0.499306	0	4.20542	0.442485	0	7.07426	0.386409	0	GO:0031012,extracellular matrix;GO:0005576,extracellular region	GO:0004222,metalloendopeptidase activity;GO:0050436,microfibril binding	GO:0030198,extracellular matrix organization;GO:0060481,lobar bronchus epithelium development;GO:0030512,negative regulation of transforming growth factor beta receptor signaling pathway
ATL4_MOUSE	Q80T21	Adamtsl4	ADAMTS-like protein 4	1.61404e+07	0	0	0	1.3951e+08	0	0	0	1.05264e+06	0	0	1.01234e+06	0	2.44937e+06	1.29029e+06	6.75206e+06	5.96471e+06	3.62886e+07	913570	2.97618e+06	1.61404e+07	1.3951e+08	1.03249e+06	3.49724e+06	2.00415	0.448979	0	12.193	0.370665	0	0.30696	0.161418	0	6.08389	0.414276	0	0.153163	0.194835	0	0.025175	0.343553	0	GO:0031012,extracellular matrix;GO:0005614,interstitial matrix	GO:0042802,identical protein binding;GO:0004222,metalloendopeptidase activity;GO:0002020,protease binding	GO:0006915,apoptotic process;GO:0002064,epithelial cell development;GO:0030198,extracellular matrix organization;GO:0043065,positive regulation of apoptotic process
D3Z689_MOUSE	D3Z689	Adamtsl5	ADAMTS-like 5	1.49598e+07	1.53633e+07	2.59444e+07	2.51267e+07	7.91316e+07	1.65036e+07	4.54394e+07	3.4734e+07	7.07992e+07	7.47838e+07	6.05896e+07	4.7017e+07	7.36332e+07	1.47639e+08	1.36058e+08	1.06296e+08	2.03486e+07	4.39521e+07	6.32974e+07	1.15907e+08	2.03486e+07	4.39521e+07	6.32974e+07	1.15907e+08	0.17556	0.001287	-1	0.379203	0.014474	-1	0.546106	0.024802	-1	2.15996	0.130922	0	3.11066	0.000785	1	1.44014	0.231841	0	GO:0031012,extracellular matrix;GO:0005576,extracellular region;GO:0062023,collagen-containing extracellular matrix	GO:0008201,heparin binding;GO:0004222,metalloendopeptidase activity	GO:0030198,extracellular matrix organization
RED1_MOUSE	Q91ZS8	Adarb1	Double-stranded RNA-specific editase 1	0	0	0	0	0	0	1.28885e+07	0	0	0	0	0	0	0	0	0	1.50642e+06	4.78055e+06	1.56118e+06	3.442e+06		1.28885e+07			0.437659	0.017967	-1	1.38888	0.659467	0	0.453567	0.036993	-1	3.17344	0.293388	0	1.03635	0.913923	0	0.326569	0.304476	0	GO:0016021,integral component of membrane;GO:0005737,cytoplasm;GO:0005829,cytosol;GO:0005730,nucleolus;GO:0005654,nucleoplasm;GO:0005634,nucleus;GO:0045202,synapse	GO:0003723,RNA binding;GO:0003726,double-stranded RNA adenosine deaminase activity;GO:0003725,double-stranded RNA binding;GO:0042802,identical protein binding;GO:0046872,metal ion binding;GO:0008251,tRNA-specific adenosine deaminase activity	GO:0006382,adenosine to inosine editing;GO:0016553,base conversion or substitution editing;GO:0021610,facial nerve morphogenesis;GO:0021618,hypoglossal nerve morphogenesis;GO:0060384,innervation;GO:0061744,motor behavior;GO:0097049,motor neuron apoptotic process;GO:0016556,mRNA modification;GO:0006397,mRNA processing;GO:0035264,multicellular organism growth;GO:0060415,muscle tissue morphogenesis;…
ADAT1_MOUSE	Q9JHI2	Adat1	tRNA-specific adenosine deaminase 1	0	0	0	0	0	0	0	2.11617e+07	0	0	0	0	0	0	0	0	1.95789e+06	6.52544e+06	1.52422e+06	1.982e+06		2.11617e+07			0.987838	0.961877	0	3.29235	0.392901	0	0.769032	0.505977	0	3.33289	0.391659	0	0.7785	0.576902	0	0.233581	0.352922	0		GO:0046872,metal ion binding;GO:0003723,RNA binding;GO:0008251,tRNA-specific adenosine deaminase activity;GO:0004000,adenosine deaminase activity	GO:0008033,tRNA processing;GO:0006396,RNA processing
ADCK1_MOUSE	Q9D0L4	Adck1	AarF domain-containing protein kinase 1	3.44445e+07	22428298461	3.61512e+08	20972184492	5.44683e+08	4.21848e+08	18376587909	26608443927	16378603334	11634518255	11780704228	1.16387e+08	12885369854	2.22754e+08	4.60879e+08	3.28854e+08	10949109909	11487890704	9977553219	3474464159	10949109909	11487890704	9977553219	3474464159	3.15131	0.324234	0	3.30638	0.313346	0	2.87168	0.213653	0	1.04921	0.954435	0	0.911266	0.895869	0	0.868528	0.845644	0	GO:0005576,extracellular region;GO:0032592,integral component of mitochondrial membrane;GO:0005743,mitochondrial inner membrane;GO:0005739,mitochondrion	GO:0005524,ATP binding;GO:0004674,protein serine/threonine kinase activity	GO:0055088,lipid homeostasis;GO:0007005,mitochondrion organization;GO:0010637,negative regulation of mitochondrial fusion;GO:1903852,positive regulation of cristae formation
E9PUK2_MOUSE	E9PUK2	Adck5	Uncharacterized aarF domain-containing protein kinase 5	0	1.45876e+06	0	2.22582e+06	0	0	5.06375e+06	0	6.07381e+06	3.27768e+06	0	0	0	5.97712e+07	7.19254e+06	0	4.69241e+06	2.44419e+06	2.86668e+06	1.71747e+07	1.84229e+06	5.06375e+06	4.67574e+06	3.34819e+07	0.273217	0.423897	0	0.142313	0.342895	0	0.166913	0.356516	0	0.52088	0.474897	0	0.610919	0.571038	0	1.17286	0.788335	0	GO:0016021,integral component of membrane;GO:0005739,mitochondrion	GO:0004674,protein serine/threonine kinase activity
ADCY1_MOUSE	O88444	Adcy1	Adenylate cyclase type 1	0	0	0	0	0	0	1.14206e+08	0	0	0	0	0	0	0	0	0	3.63587e+06	3.38901e+07	2.77225e+06	1.94384e+06		1.14206e+08			1.87045	0.324287	0	17.4346	0.279815	0	1.42617	0.356843	0	9.32106	0.304246	0	0.762473	0.618355	0	0.081801	0.291336	0	GO:0016021,integral component of membrane;GO:0005737,cytoplasm;GO:0098978,glutamatergic synapse;GO:0098686,hippocampal mossy fiber to CA3 synapse;GO:0005887,integral component of plasma membrane;GO:0099061,integral component of postsynaptic density membrane;GO:0045121,membrane raft;GO:0005634,nucleus;GO:0005886,plasma membrane;GO:0014069,postsynaptic density	GO:0016849,phosphorus-oxygen lyase activity;GO:0004016,adenylate cyclase activity;GO:0005524,ATP binding;GO:0008294,calcium- and calmodulin-responsive adenylate cyclase activity;GO:0005516,calmodulin binding;GO:0046872,metal ion binding	GO:0009190,cyclic nucleotide biosynthetic process;GO:0035556,intracellular signal transduction;GO:0007190,activation of adenylate cyclase activity;GO:0007189,adenylate cyclase-activating G protein-coupled receptor signaling pathway;GO:0007409,axonogenesis;GO:0007420,brain development;GO:0006171,cAMP biosynthetic process;GO:0019933,cAMP-mediated signaling;GO:0071277,cellular response to calcium io…	mmu:432530,path:mmu00230,Purine metabolism;mmu:432530,path:mmu04015,Rap1 signaling pathway;mmu:432530,path:mmu04371,Apelin signaling pathway;mmu:432530,path:mmu04020,Calcium signaling pathway;mmu:432530,path:mmu04072,Phospholipase D signaling pathway;mmu:432530,path:mmu04024,cAMP signaling pathway;mmu:432530,path:mmu04022,cGMP-PKG signaling pathway;mmu:432530,path:mmu04114,Oocyte meiosis;mmu:4325…
ADCY4_MOUSE	Q91WF3	Adcy4	Adenylate cyclase type 4	0	1.00162e+07	0	0	0	0	0	0	0	0	0	0	0	0	0	0	4.48955e+06	4.95118e+06	2.89066e+06	1.35646e+06	1.00162e+07				3.30977	0.15844	0	3.65009	0.077545	0	2.13104	0.077451	0	1.10282	0.858297	0	0.643865	0.443381	0	0.583833	0.269563	0	GO:0016021,integral component of membrane;GO:0005886,plasma membrane;GO:0005737,cytoplasm;GO:0030425,dendrite;GO:0005887,integral component of plasma membrane;GO:0016020,membrane;GO:0005634,nucleus;GO:0032991,protein-containing complex	GO:0004016,adenylate cyclase activity;GO:0005524,ATP binding;GO:0046872,metal ion binding;GO:0031683,G-protein beta/gamma-subunit complex binding;GO:0005080,protein kinase C binding	GO:0006171,cAMP biosynthetic process;GO:0035556,intracellular signal transduction;GO:0009190,cyclic nucleotide biosynthetic process;GO:0007190,activation of adenylate cyclase activity;GO:0007189,adenylate cyclase-activating G protein-coupled receptor signaling pathway;GO:0007188,adenylate cyclase-modulating G protein-coupled receptor signaling pathway	mmu:104110,path:mmu00230,Purine metabolism;mmu:104110,path:mmu04015,Rap1 signaling pathway;mmu:104110,path:mmu04371,Apelin signaling pathway;mmu:104110,path:mmu04020,Calcium signaling pathway;mmu:104110,path:mmu04072,Phospholipase D signaling pathway;mmu:104110,path:mmu04024,cAMP signaling pathway;mmu:104110,path:mmu04022,cGMP-PKG signaling pathway;mmu:104110,path:mmu04114,Oocyte meiosis;mmu:1041…
ADCY5_MOUSE	P84309	Adcy5	Adenylate cyclase type 5	1.59182e+07	5.97352e+06	0	6.15874e+06	5.94235e+06	7.06899e+06	4.62464e+06	5.37017e+06	9.49018e+06	0	2.72192e+06	0	0	0	0	0	7.35553e+06	5.75154e+06	3.69789e+06	1.72315e+06	9.35016e+06	5.75154e+06	6.10605e+06		4.26865	0.118404	0	3.3378	0.000998	1	2.14601	0.363518	0	0.781934	0.623875	0	0.502736	0.353196	0	0.642939	0.350122	0	GO:0005929,cilium;GO:0005768,endosome;GO:0016021,integral component of membrane;GO:0005887,integral component of plasma membrane;GO:0045111,intermediate filament cytoskeleton;GO:0016020,membrane;GO:0045121,membrane raft;GO:0005886,plasma membrane	GO:0004016,adenylate cyclase activity;GO:0008179,adenylate cyclase binding;GO:0005524,ATP binding;GO:0008294,calcium- and calmodulin-responsive adenylate cyclase activity;GO:0046872,metal ion binding;GO:0097110,scaffold protein binding	GO:0007191,adenylate cyclase-activating dopamine receptor signaling pathway;GO:0007189,adenylate cyclase-activating G protein-coupled receptor signaling pathway;GO:0007195,adenylate cyclase-inhibiting dopamine receptor signaling pathway;GO:0007193,adenylate cyclase-inhibiting G protein-coupled receptor signaling pathway;GO:0006171,cAMP biosynthetic process;GO:1904322,cellular response to forskoli…	mmu:224129,path:mmu00230,Purine metabolism;mmu:224129,path:mmu04015,Rap1 signaling pathway;mmu:224129,path:mmu04371,Apelin signaling pathway;mmu:224129,path:mmu04072,Phospholipase D signaling pathway;mmu:224129,path:mmu04024,cAMP signaling pathway;mmu:224129,path:mmu04022,cGMP-PKG signaling pathway;mmu:224129,path:mmu04114,Oocyte meiosis;mmu:224129,path:mmu04540,Gap junction;mmu:224129,path:mmu04…
A0A2I3BRC5_MOUSE	A0A2I3BRC5	Adcy6	Adenylate cyclase type 6	2.79813e+07	4.2147e+07	1.3397e+07	4.02707e+07	4.37883e+07	3.62847e+07	4.39516e+07	0	1.60892e+08	0	9.20466e+06	0	132521870	1.82757e+07	2.03341e+07	168489845	3.0949e+07	3.14022e+07	4.33128e+07	8.49054e+07	3.0949e+07	4.13415e+07	8.50481e+07	8.49054e+07	0.364512	0.217322	0	0.369849	0.228286	0	0.51013	0.478346	0	1.01464	0.971306	0	1.39949	0.766536	0	1.37929	0.778671	0	GO:0005886,plasma membrane;GO:0016021,integral component of membrane;GO:0005929,cilium;GO:0005768,endosome;GO:0005887,integral component of plasma membrane;GO:0031226,intrinsic component of plasma membrane;GO:0016020,membrane;GO:0045121,membrane raft;GO:0031528,microvillus membrane;GO:0032420,stereocilium	GO:0004016,adenylate cyclase activity;GO:0005524,ATP binding;GO:0046872,metal ion binding;GO:0005080,protein kinase C binding;GO:0008294,calcium- and calmodulin-responsive adenylate cyclase activity;GO:0019901,protein kinase binding;GO:0097110,scaffold protein binding;GO:0005102,signaling receptor binding;GO:0000149,SNARE binding	GO:0006171,cAMP biosynthetic process;GO:0035556,intracellular signal transduction;GO:0007189,adenylate cyclase-activating G protein-coupled receptor signaling pathway;GO:1904322,cellular response to forskolin;GO:0071380,cellular response to prostaglandin E stimulus;GO:0007212,dopamine receptor signaling pathway;GO:0097746,regulation of blood vessel diameter;GO:0007193,adenylate cyclase-inhibiting…	mmu:11512,path:mmu00230,Purine metabolism;mmu:11512,path:mmu04015,Rap1 signaling pathway;mmu:11512,path:mmu04371,Apelin signaling pathway;mmu:11512,path:mmu04072,Phospholipase D signaling pathway;mmu:11512,path:mmu04024,cAMP signaling pathway;mmu:11512,path:mmu04022,cGMP-PKG signaling pathway;mmu:11512,path:mmu04114,Oocyte meiosis;mmu:11512,path:mmu04540,Gap junction;mmu:11512,path:mmu04611,Plate…
ADCY7_MOUSE	P51829	Adcy7	Adenylate cyclase type 7	0	0	0	0	0	0	0	0	1.37412e+06	0	0	0	0	0	0	0	1.97354e+06	1.81228e+06	1.30024e+06	1.89965e+06			1.37412e+06		1.03889	0.947659	0	0.954006	0.913464	0	0.684461	0.478408	0	0.91829	0.849219	0	0.658836	0.450053	0	0.71746	0.195581	0	GO:0016021,integral component of membrane;GO:0005886,plasma membrane;GO:0005887,integral component of plasma membrane;GO:0016020,membrane	GO:0004016,adenylate cyclase activity;GO:0005524,ATP binding;GO:0046872,metal ion binding	GO:0006171,cAMP biosynthetic process;GO:0035556,intracellular signal transduction;GO:0007190,activation of adenylate cyclase activity;GO:0007189,adenylate cyclase-activating G protein-coupled receptor signaling pathway;GO:0071361,cellular response to ethanol;GO:0071285,cellular response to lithium ion;GO:0060135,maternal process involved in female pregnancy;GO:1900016,negative regulation of cytok…	mmu:11513,path:mmu00230,Purine metabolism;mmu:11513,path:mmu04015,Rap1 signaling pathway;mmu:11513,path:mmu04371,Apelin signaling pathway;mmu:11513,path:mmu04020,Calcium signaling pathway;mmu:11513,path:mmu04072,Phospholipase D signaling pathway;mmu:11513,path:mmu04024,cAMP signaling pathway;mmu:11513,path:mmu04022,cGMP-PKG signaling pathway;mmu:11513,path:mmu04114,Oocyte meiosis;mmu:11513,path:m…
A0A2I3BQ46_MOUSE	A0A2I3BQ46	Adcy8	Adenylate cyclase type 8	0	0	0	0	0	0	0	0	5.003e+07	0	0	0	0	0	0	0	2.46677e+06	1.9766e+06	1.33224e+07	3.51583e+06			5.003e+07		0.70162	0.342687	0	0.562199	0.155407	0	3.78927	0.454052	0	0.801288	0.655433	0	5.40074	0.41005	0	6.74008	0.390296	0	GO:0016021,integral component of membrane;GO:0005886,plasma membrane;GO:0016324,apical plasma membrane;GO:0030424,axon;GO:0016323,basolateral plasma membrane;GO:0005901,caveola;GO:0005905,clathrin-coated pit;GO:0030665,clathrin-coated vesicle membrane;GO:0030425,dendrite;GO:0060076,excitatory synapse;GO:0098978,glutamatergic synapse;GO:0098686,hippocampal mossy fiber to CA3 synapse;GO:0005887,int…	GO:0004016,adenylate cyclase activity;GO:0005524,ATP binding;GO:0046872,metal ion binding;GO:0003779,actin binding;GO:0008294,calcium- and calmodulin-responsive adenylate cyclase activity;GO:0005516,calmodulin binding;GO:0019902,phosphatase binding;GO:0008022,protein C-terminus binding;GO:0046983,protein dimerization activity;GO:0046982,protein heterodimerization activity;GO:0042803,protein homod…	GO:0006171,cAMP biosynthetic process;GO:0035556,intracellular signal transduction;GO:0034199,activation of protein kinase A activity;GO:0007189,adenylate cyclase-activating G protein-coupled receptor signaling pathway;GO:0019933,cAMP-mediated signaling;GO:0071277,cellular response to calcium ion;GO:1904322,cellular response to forskolin;GO:0071377,cellular response to glucagon stimulus;GO:0071333…	mmu:11514,path:mmu00230,Purine metabolism;mmu:11514,path:mmu04015,Rap1 signaling pathway;mmu:11514,path:mmu04371,Apelin signaling pathway;mmu:11514,path:mmu04020,Calcium signaling pathway;mmu:11514,path:mmu04072,Phospholipase D signaling pathway;mmu:11514,path:mmu04024,cAMP signaling pathway;mmu:11514,path:mmu04022,cGMP-PKG signaling pathway;mmu:11514,path:mmu04114,Oocyte meiosis;mmu:11514,path:m…
E9Q706_MOUSE	E9Q706	Adcy9	Adenylate cyclase type 9	0	2.8609e+06	0	0	3.95521e+06	3.64262e+06	1.35061e+07	9.93794e+07	2.07577e+07	0	2.41361e+06	0	3.04767e+07	1.59776e+07	1.99488e+08	0	2.37183e+06	3.01208e+07	6.05168e+06	6.17294e+07	2.8609e+06	3.01208e+07	1.15856e+07	8.19808e+07	0.038423	0.24726	0	0.48795	0.564097	0	0.098036	0.277002	0	12.6994	0.276784	0	2.55149	0.483231	0	0.200913	0.349318	0	GO:0016021,integral component of membrane;GO:0030424,axon;GO:0030425,dendrite;GO:0005887,integral component of plasma membrane;GO:0016020,membrane	GO:0016849,phosphorus-oxygen lyase activity;GO:0004016,adenylate cyclase activity;GO:0005524,ATP binding;GO:0046872,metal ion binding	GO:0009190,cyclic nucleotide biosynthetic process;GO:0035556,intracellular signal transduction;GO:0071880,adenylate cyclase-activating adrenergic receptor signaling pathway;GO:0007189,adenylate cyclase-activating G protein-coupled receptor signaling pathway;GO:0006171,cAMP biosynthetic process	mmu:11515,path:mmu00230,Purine metabolism;mmu:11515,path:mmu04015,Rap1 signaling pathway;mmu:11515,path:mmu04371,Apelin signaling pathway;mmu:11515,path:mmu04020,Calcium signaling pathway;mmu:11515,path:mmu04072,Phospholipase D signaling pathway;mmu:11515,path:mmu04024,cAMP signaling pathway;mmu:11515,path:mmu04022,cGMP-PKG signaling pathway;mmu:11515,path:mmu04114,Oocyte meiosis;mmu:11515,path:m…
E9Q1K3_MOUSE	E9Q1K3	Add1	Alpha-adducin	1.19258e+07	6.65993e+07	1.67936e+08	2.92711e+08	2.02037e+08	2.2168e+08	1.72087e+08	1.43924e+08	1.0064e+08	8.28927e+07	1.01444e+08	1.03973e+08	1.82433e+08	1.06086e+08	2.19038e+07	1.64691e+08	1.34793e+08	184931830	9.72373e+07	1.18778e+08	1.34793e+08	184931830	9.72373e+07	1.18778e+08	1.13483	0.830396	0	1.55695	0.149202	0	0.818646	0.576606	0	1.37197	0.463698	0	0.721383	0.56662	0	0.525801	0.002584	-1	GO:0005856,cytoskeleton;GO:0005886,plasma membrane;GO:0005912,adherens junction;GO:0005737,cytoplasm;GO:0030425,dendrite;GO:0043197,dendritic spine;GO:0008290,F-actin capping protein complex;GO:0016020,membrane;GO:0016604,nuclear body;GO:0005654,nucleoplasm;GO:0005634,nucleus;GO:0048471,perinuclear region of cytoplasm;GO:0044853,plasma membrane raft;GO:0014069,postsynaptic density;GO:0045202,syna…	GO:0051015,actin filament binding;GO:0005516,calmodulin binding;GO:0046982,protein heterodimerization activity;GO:0042803,protein homodimerization activity;GO:0030507,spectrin binding;GO:0005200,structural constituent of cytoskeleton;GO:0005198,structural molecule activity;GO:0042608,T cell receptor binding;GO:0008134,transcription factor binding	GO:0051017,actin filament bundle assembly;GO:0051016,barbed-end actin filament capping;GO:0000902,cell morphogenesis;GO:0006884,cell volume homeostasis;GO:0071277,cellular response to calcium ion;GO:0071300,cellular response to retinoic acid;GO:0030218,erythrocyte differentiation;GO:0020027,hemoglobin metabolic process;GO:0048873,homeostasis of number of cells within a tissue;GO:0001701,in utero …
Q8C0Y2_MOUSE	Q8C0Y2	Add2	Aldolase_II domain-containing protein (Fragment)	0	0	0	6.25692e+07	5.91522e+07	6.18986e+07	0	6.16747e+07	6.26846e+07	2.81587e+07	0	0	3.67263e+07	4.27233e+07	7.52259e+06	0	1.73486e+07	4.66221e+07	2.35504e+07	2.21793e+07	6.25692e+07	6.09085e+07	4.54217e+07	2.89907e+07	0.782197	0.800015	0	2.10205	0.214404	0	1.06182	0.940917	0	2.68737	0.208543	0	1.35748	0.77661	0	0.505134	0.299981	0	GO:0005856,cytoskeleton;GO:0005886,plasma membrane;GO:0031410,cytoplasmic vesicle;GO:0008290,F-actin capping protein complex;GO:0098978,glutamatergic synapse;GO:0016020,membrane;GO:0044853,plasma membrane raft;GO:0098794,postsynapse;GO:0014069,postsynaptic density	GO:0003779,actin binding;GO:0051015,actin filament binding;GO:0005516,calmodulin binding;GO:0046982,protein heterodimerization activity;GO:0042803,protein homodimerization activity;GO:0019901,protein kinase binding;GO:0030507,spectrin binding;GO:0005200,structural constituent of cytoskeleton;GO:0005198,structural molecule activity	GO:0051017,actin filament bundle assembly;GO:0051016,barbed-end actin filament capping;GO:0030097,hemopoiesis;GO:0006811,ion transport;GO:0050900,leukocyte migration;GO:0050901,leukocyte tethering or rolling;GO:0032092,positive regulation of protein binding;GO:0065003,protein-containing complex assembly;GO:0007416,synapse assembly
Q3UNK1_MOUSE	Q3UNK1	Add3	Aldolase_II domain-containing protein	3.39618e+08	3.00012e+08	1.50051e+08	8.86262e+08	344514826	6.63941e+08	5.66579e+08	3.66611e+07	7.64539e+08	9.55745e+07	2.92129e+08	1.48862e+08	9.16015e+07	4.79951e+08	3.16559e+08	2.50366e+08	4.18986e+08	4.02924e+08	3.25276e+08	2.84619e+08	4.18986e+08	4.02924e+08	3.25276e+08	2.84619e+08	1.47209	0.483552	0	1.41566	0.489512	0	1.14285	0.821133	0	0.961665	0.942298	0	0.776342	0.687068	0	0.807289	0.719503	0	GO:0005903,brush border;GO:0005938,cell cortex;GO:0005911,cell-cell junction;GO:0000794,condensed nuclear chromosome;GO:0005737,cytoplasm;GO:0005856,cytoskeleton;GO:0016020,membrane;GO:0005886,plasma membrane;GO:0044853,plasma membrane raft;GO:0014069,postsynaptic density	GO:0051015,actin filament binding;GO:0005516,calmodulin binding;GO:0005080,protein kinase C binding;GO:0030507,spectrin binding;GO:0005200,structural constituent of cytoskeleton;GO:0005198,structural molecule activity	GO:0051017,actin filament bundle assembly;GO:0051016,barbed-end actin filament capping;GO:0045907,positive regulation of vasoconstriction;GO:0042493,response to drug
B1ASC0_MOUSE	B1ASC0	Adgrb2	Adhesion G protein-coupled receptor B2	0	0	0	0	0	0	0	0	0	0	1.21173e+08	0	0	0	0	0	2.55799e+06	3.51775e+06	3.19083e+07	3.21071e+06			1.21173e+08		0.796705	0.614307	0	1.09563	0.901608	0	9.93807	0.37243	0	1.3752	0.683716	0	12.474	0.362239	0	9.07065	0.378106	0	GO:0005813,centrosome;GO:0005887,integral component of plasma membrane;GO:0005886,plasma membrane;GO:0016021,integral component of membrane;GO:0016020,membrane	GO:0004930,G protein-coupled receptor activity	GO:0007189,adenylate cyclase-activating G protein-coupled receptor signaling pathway;GO:0033173,calcineurin-NFAT signaling cascade;GO:0007166,cell surface receptor signaling pathway;GO:0007186,G protein-coupled receptor signaling pathway;GO:0016525,negative regulation of angiogenesis;GO:0007422,peripheral nervous system development;GO:0051965,positive regulation of synapse assembly
A0A0D9SEG8_MOUSE	A0A0D9SEG8	Adgre5	Adhesion G protein-coupled receptor E5	0	3.83991e+07	0	6.42263e+07	0	3.06895e+07	8.21041e+07	6.56546e+07	1.83496e+07	0	2.7051e+07	3.87171e+07	3.39981e+07	1.38319e+07	0	0	2.7062e+07	4.50536e+07	2.12816e+07	1.25233e+07	5.13127e+07	5.94827e+07	2.80392e+07	2.3915e+07	2.16092	0.422067	0	3.59757	0.147673	0	1.69935	0.460262	0	1.66483	0.471198	0	0.786401	0.744867	0	0.472361	0.271895	0	GO:0016021,integral component of membrane;GO:0005886,plasma membrane;GO:0005615,extracellular space;GO:0005887,integral component of plasma membrane	GO:0005509,calcium ion binding;GO:0004930,G protein-coupled receptor activity;GO:0004888,transmembrane signaling receptor activity	GO:0007166,cell surface receptor signaling pathway;GO:0007189,adenylate cyclase-activating G protein-coupled receptor signaling pathway;GO:0007155,cell adhesion;GO:0051965,positive regulation of synapse assembly
AGRF5_MOUSE	G5E8Q8	Adgrf5	Adhesion G protein-coupled receptor F5	0	0	0	1.25793e+07	1.30107e+07	8.55884e+06	1.65041e+07	1.3005e+07	0	1.30588e+07	2.33542e+07	1.88508e+07	0	3.19673e+07	9.07195e+06	8.92726e+06	5.28498e+06	1.27697e+07	1.40198e+07	1.27274e+07	1.25793e+07	1.27697e+07	1.84213e+07	1.66555e+07	0.415243	0.338364	0	1.00332	0.995304	0	1.10154	0.881079	0	2.41622	0.047819	1	2.65276	0.163489	0	1.0979	0.816082	0	GO:0016021,integral component of membrane;GO:0016020,membrane;GO:0045177,apical part of cell;GO:0009986,cell surface;GO:0031410,cytoplasmic vesicle;GO:0005886,plasma membrane	GO:0004930,G protein-coupled receptor activity	GO:0007166,cell surface receptor signaling pathway;GO:0006112,energy reserve metabolic process;GO:0048821,erythrocyte development;GO:0045444,fat cell differentiation;GO:0003094,glomerular filtration;GO:0042593,glucose homeostasis;GO:0043031,negative regulation of macrophage activation;GO:0061626,pharyngeal arch artery morphogenesis;GO:0071073,positive regulation of phospholipid biosynthetic proce…
B8JJE0_MOUSE	B8JJE0	Adgrv1	Adhesion G-protein-coupled receptor V1	0	0	0	3.3142e+08	0	0	0	0	0	0	0	0	0	0	0	0	8.41051e+07	1.78832e+06	2.35104e+06	2.0426e+06	3.3142e+08				41.1756	0.35799	0	0.875514	0.814849	0	1.15101	0.772558	0	0.021263	0.356602	0	0.027954	0.359662	0	1.31466	0.559517	0	GO:0016021,integral component of membrane;GO:0009986,cell surface;GO:0005737,cytoplasm;GO:0043235,receptor complex;GO:0032420,stereocilium;GO:0045202,synapse;GO:0005576,extracellular region;GO:0016020,membrane;GO:1990075,periciliary membrane compartment;GO:0048471,perinuclear region of cytoplasm;GO:0032391,photoreceptor connecting cilium;GO:0001917,photoreceptor inner segment;GO:0005886,plasma me…	GO:0004930,G protein-coupled receptor activity;GO:0005509,calcium ion binding;GO:0010855,adenylate cyclase inhibitor activity;GO:0001965,G-protein alpha-subunit binding;GO:0016787,hydrolase activity;GO:0017022,myosin binding	GO:0007166,cell surface receptor signaling pathway;GO:0007194,negative regulation of adenylate cyclase activity;GO:0048496,maintenance of animal organ identity;GO:0045494,photoreceptor cell maintenance;GO:0050953,sensory perception of light stimulus;GO:0007605,sensory perception of sound;GO:0098609,cell-cell adhesion;GO:0071277,cellular response to calcium ion;GO:0050910,detection of mechanical s…
ADH1_MOUSE	P00329	Adh1	Alcohol dehydrogenase 1	1.22893e+08	1.02657e+08	2.32834e+08	5.75855e+08	2.07288e+08	1.72466e+08	1.17891e+08	1.76442e+08	2.21537e+08	2.02234e+07	1.24154e+08	9.42709e+07	2.12549e+08	1.94673e+08	197653094	2.84798e+08	2.5856e+08	1.68522e+08	1.15046e+08	2.22418e+08	2.5856e+08	1.68522e+08	1.15046e+08	2.22418e+08	1.16249	0.757016	0	0.75768	0.104144	0	0.517253	0.061343	0	0.651771	0.448748	0	0.444951	0.266735	0	0.68268	0.285697	0	GO:0005829,cytosol;GO:0005739,mitochondrion;GO:0005654,nucleoplasm;GO:0005886,plasma membrane	GO:0004022,alcohol dehydrogenase (NAD+) activity;GO:0004024,alcohol dehydrogenase activity;GO:0008144,drug binding;GO:0035276,ethanol binding;GO:0042802,identical protein binding;GO:0051287,NAD binding;GO:0004745,retinol dehydrogenase activity;GO:0008270,zinc ion binding;GO:0016491,oxidoreductase activity	GO:0046186,acetaldehyde biosynthetic process;GO:0048149,behavioral response to ethanol;GO:0006068,ethanol catabolic process;GO:0006069,ethanol oxidation;GO:0032526,response to retinoic acid;GO:0048545,response to steroid hormone;GO:0033574,response to testosterone;GO:0042573,retinoic acid metabolic process;GO:0001523,retinoid metabolic process;GO:0042572,retinol metabolic process	mmu:11522,path:mmu00010,Glycolysis / Gluconeogenesis;mmu:11522,path:mmu00071,Fatty acid degradation;mmu:11522,path:mmu00350,Tyrosine metabolism;mmu:11522,path:mmu00830,Retinol metabolism;mmu:11522,path:mmu00980,Metabolism of xenobiotics by cytochrome P450;mmu:11522,path:mmu00982,Drug metabolism - cytochrome P450;mmu:11522,path:mmu05204,Chemical carcinogenesis
ADHX_MOUSE	P28474	Adh5	Alcohol dehydrogenase class-3	1101761804	2538357505	2420353270	3244142692	2377555809	1461368912	2098563544	1535354799	1183379038	9.16595e+08	6.36523e+08	4.74826e+08	1960006052	1960551693	1638483608	1563295068	2326153818	1868210766	8.02831e+08	1780584105	2326153818	1868210766	8.02831e+08	1780584105	1.3064	0.279464	0	1.04921	0.73293	0	0.450881	0.002024	-1	0.803133	0.393901	0	0.345132	0.018179	-1	0.429732	0.007712	-1	GO:0005737,cytoplasm;GO:0005829,cytosol;GO:0005739,mitochondrion;GO:0005634,nucleus	GO:0004022,alcohol dehydrogenase (NAD+) activity;GO:0005504,fatty acid binding;GO:0018467,formaldehyde dehydrogenase activity;GO:0051903,S-(hydroxymethyl)glutathione dehydrogenase activity;GO:0008270,zinc ion binding;GO:0004024,alcohol dehydrogenase activity;GO:0042802,identical protein binding	GO:0006069,ethanol oxidation;GO:0010430,fatty acid omega-oxidation;GO:0051775,response to redox state;GO:0006068,ethanol catabolic process;GO:0046294,formaldehyde catabolic process;GO:0018119,peptidyl-cysteine S-nitrosylation;GO:0045777,positive regulation of blood pressure;GO:0003016,respiratory system process;GO:0032496,response to lipopolysaccharide;GO:0051409,response to nitrosative stress;GO…	mmu:11532,path:mmu00010,Glycolysis / Gluconeogenesis;mmu:11532,path:mmu00071,Fatty acid degradation;mmu:11532,path:mmu00350,Tyrosine metabolism;mmu:11532,path:mmu00830,Retinol metabolism;mmu:11532,path:mmu00980,Metabolism of xenobiotics by cytochrome P450;mmu:11532,path:mmu00982,Drug metabolism - cytochrome P450;mmu:11532,path:mmu05204,Chemical carcinogenesis
ADH7_MOUSE	Q64437	Adh7	All-trans-retinol dehydrogenase [NAD(+)] ADH7	5.66676e+08	6.99661e+08	5.05394e+08	730639544	5.60718e+08	1.82469e+07	1.93945e+07	6.31382e+08	1.40706e+07	0	0	1.5696e+08	1.22482e+07	0	0	2.45511e+07	6.25593e+08	3.07435e+08	4.36803e+07	1.04508e+07	6.25593e+08	3.07435e+08	8.55153e+07	1.83997e+07	59.8605	2.7e-05	1	29.4173	0.126288	0	4.1796	0.418154	0	0.491431	0.120014	0	0.069822	0.000114	-1	0.14208	0.174959	0	GO:0005829,cytosol;GO:0005886,plasma membrane	GO:0004024,alcohol dehydrogenase activity;GO:0004031,aldehyde oxidase activity;GO:0035276,ethanol binding;GO:0048019,receptor antagonist activity;GO:0019841,retinol binding;GO:0004745,retinol dehydrogenase activity;GO:0008270,zinc ion binding;GO:0016491,oxidoreductase activity;GO:0004022,alcohol dehydrogenase (NAD+) activity;GO:0042802,identical protein binding;GO:0051287,NAD binding;GO:0050153,o…	GO:0006069,ethanol oxidation;GO:0010430,fatty acid omega-oxidation;GO:0009617,response to bacterium;GO:0045471,response to ethanol;GO:0001523,retinoid metabolic process;GO:0006068,ethanol catabolic process;GO:0006067,ethanol metabolic process;GO:0055114,oxidation-reduction process;GO:0042573,retinoic acid metabolic process;GO:0042572,retinol metabolic process	mmu:11529,path:mmu00010,Glycolysis / Gluconeogenesis;mmu:11529,path:mmu00071,Fatty acid degradation;mmu:11529,path:mmu00350,Tyrosine metabolism;mmu:11529,path:mmu00830,Retinol metabolism;mmu:11529,path:mmu00980,Metabolism of xenobiotics by cytochrome P450;mmu:11529,path:mmu00982,Drug metabolism - cytochrome P450;mmu:11529,path:mmu05204,Chemical carcinogenesis
HOT_MOUSE	Q8R0N6	Adhfe1	Hydroxyacid-oxoacid transhydrogenase, mitochondrial	1.412e+08	2.72427e+08	1.47735e+08	2.79138e+08	2.52667e+08	2.34661e+08	1.68778e+08	1.80438e+08	1.92303e+08	1.299e+08	1.04071e+08	8.83921e+07	2.74888e+08	4.14369e+08	1.99199e+08	7.01187e+08	2.10125e+08	2.09136e+08	1.28667e+08	3.97411e+08	2.10125e+08	2.09136e+08	1.28667e+08	3.97411e+08	0.528735	0.160433	0	0.526246	0.145234	0	0.323762	0.05485	0	0.995293	0.982435	0	0.612333	0.115669	0	0.615229	0.039323	-1	GO:0005739,mitochondrion	GO:0047988,hydroxyacid-oxoacid transhydrogenase activity;GO:0046872,metal ion binding;GO:0004022,alcohol dehydrogenase (NAD+) activity	GO:0006539,glutamate catabolic process via 2-oxoglutarate
MTND_MOUSE	Q99JT9	Adi1	1,2-dihydroxy-3-keto-5-methylthiopentene dioxygenase	0	2.67564e+07	2.15452e+07	5.07664e+07	2.40959e+07	89089020	4.76048e+07	4.85663e+07	1.79549e+07	6.01079e+06	5.27595e+07	5.28257e+06	2.82922e+06	5.4035e+07	1.18666e+08	2.74408e+07	2.56164e+07	5.2339e+07	2.05019e+07	5.07427e+07	3.30226e+07	5.2339e+07	2.05019e+07	5.07427e+07	0.504831	0.384361	0	1.03146	0.956932	0	0.404038	0.310606	0	2.04318	0.159745	0	0.800343	0.741655	0	0.391714	0.118683	0	GO:0005737,cytoplasm;GO:0005634,nucleus;GO:0005886,plasma membrane	GO:0010309,acireductone dioxygenase [iron(II)-requiring] activity;GO:0005506,iron ion binding;GO:0016491,oxidoreductase activity	GO:0019509,L-methionine salvage from methylthioadenosine;GO:0006555,methionine metabolic process	mmu:104923,path:mmu00270,Cysteine and methionine metabolism
ADIPO_MOUSE	Q60994	Adipoq	Adiponectin	2354848169	2471259430	8.51561e+08	2819224802	2869389294	2509310350	2874647274	2546258445	2507178478	1451153872	2742352647	1326977076	1778787430	2442150861	1717418778	1752777883	2124223460	2699901341	2006915518	1922783738	2124223460	2699901341	2006915518	1922783738	1.10476	0.682455	0	1.40416	0.008146	0	1.04375	0.840529	0	1.27101	0.245036	0	0.944776	0.84255	0	0.743329	0.113593	0	GO:0005576,extracellular region;GO:0071944,cell periphery;GO:0009986,cell surface;GO:0005581,collagen trimer;GO:0005783,endoplasmic reticulum;GO:0005615,extracellular space;GO:0048471,perinuclear region of cytoplasm;GO:0032991,protein-containing complex	GO:0005179,hormone activity;GO:0042802,identical protein binding;GO:0042803,protein homodimerization activity;GO:0033691,sialic acid binding;GO:0005102,signaling receptor binding	GO:0050873,brown fat cell differentiation;GO:0071320,cellular response to cAMP;GO:0035690,cellular response to drug;GO:0071872,cellular response to epinephrine stimulus;GO:0032869,cellular response to insulin stimulus;GO:0007623,circadian rhythm;GO:0070994,detection of oxidative stress;GO:0006635,fatty acid beta-oxidation;GO:0019395,fatty acid oxidation;GO:0010467,gene expression;GO:0042593,gluco…	mmu:11450,path:mmu04152,AMPK signaling pathway;mmu:11450,path:mmu04920,Adipocytokine signaling pathway;mmu:11450,path:mmu03320,PPAR signaling pathway;mmu:11450,path:mmu04211,Longevity regulating pathway;mmu:11450,path:mmu04930,Type II diabetes mellitus;mmu:11450,path:mmu04932,Non-alcoholic fatty liver disease (NAFLD)
ADK_MOUSE	P55264	Adk	Adenosine kinase	1951780503	2796412075	2377853594	3424009766	3122023435	3159847301	2643064937	2771660146	3922244912	1587756769	2691420596	1547599587	2715275834	3220959565	2981937331	3348180723	2637513985	2924148955	2437255466	3066588363	2637513985	2924148955	2437255466	3066588363	0.860081	0.258034	0	0.953551	0.480572	0	0.794778	0.318447	0	1.10868	0.430141	0	0.924073	0.766069	0	0.833492	0.430278	0	GO:0005737,cytoplasm;GO:0005829,cytosol;GO:0005654,nucleoplasm;GO:0005634,nucleus	GO:0004001,adenosine kinase activity;GO:0016301,kinase activity;GO:0016773,phosphotransferase activity;GO:0005524,ATP binding;GO:0046872,metal ion binding	GO:0044209,AMP salvage;GO:0006166,purine ribonucleoside salvage;GO:0046085,adenosine metabolic process;GO:0006175,dATP biosynthetic process;GO:0010613,positive regulation of cardiac muscle hypertrophy;GO:0042102,positive regulation of T cell proliferation;GO:0044342,type B pancreatic cell proliferation	mmu:11534,path:mmu00230,Purine metabolism
AEDO_MOUSE	Q6PDY2	Ado	2-aminoethanethiol dioxygenase	2.87179e+07	2.28933e+07	3.67528e+07	6.58263e+07	1.11613e+08	3.08552e+07	6.51266e+07	1.67015e+07	0	2.06593e+07	2.01484e+07	20616558	5.84066e+07	7.00943e+07	2.41073e+07	1.15286e+08	3.85476e+07	5.6074e+07	1.6162e+07	6.69735e+07	3.85476e+07	5.6074e+07	2.04748e+07	6.69735e+07	0.575564	0.226612	0	0.837255	0.713367	0	0.241319	0.039044	-1	1.45467	0.478016	0	0.419273	0.076092	0	0.288226	0.113548	0	GO:0005739,mitochondrion	GO:0047800,cysteamine dioxygenase activity;GO:0046872,metal ion binding		mmu:211488,path:mmu00430,Taurine and hypotaurine metabolism
A0A1L1SSF2_MOUSE	A0A1L1SSF2	Adpgk	ADP-dependent glucokinase	2.69061e+07	4.74939e+07	0	3.73741e+07	0	7.09672e+07	9.17792e+06	3.50456e+07	6.6669e+07	0	0	0	0	0	5.49179e+07	0	2.84181e+07	2.97739e+07	1.95268e+07	1.52298e+07	3.7258e+07	3.83969e+07	6.6669e+07	5.49179e+07	1.86596	0.453611	0	1.95498	0.499607	0	1.28215	0.841567	0	1.04771	0.942989	0	0.687125	0.648831	0	0.655836	0.657625	0	GO:0005783,endoplasmic reticulum;GO:0005576,extracellular region	GO:0016773,phosphotransferase activity;GO:0043843,ADP-specific glucokinase activity;GO:0046872,metal ion binding	GO:0006096,glycolytic process;GO:0006006,glucose metabolic process	mmu:72141,path:mmu00010,Glycolysis / Gluconeogenesis
ADPRH_MOUSE	P54923	Adprh	[Protein ADP-ribosylarginine] hydrolase	3.39265e+08	1.72445e+08	214312560	3.33365e+08	3.11665e+08	4.4687e+08	3.91019e+08	3.57517e+08	340063790	3.96098e+07	1.82445e+08	4.40064e+07	1.04543e+08	2.47706e+08	267163457	162606192	2.64847e+08	3.76768e+08	1.51531e+08	1.95505e+08	2.64847e+08	3.76768e+08	1.51531e+08	1.95505e+08	1.35468	0.266984	0	1.92715	0.008706	1	0.775077	0.604687	0	1.42259	0.070082	0	0.572147	0.219288	0	0.402187	0.025866	-1	GO:0005829,cytosol;GO:0005615,extracellular space	GO:0003875,ADP-ribosylarginine hydrolase activity;GO:0000287,magnesium ion binding;GO:0030955,potassium ion binding	GO:0051725,protein de-ADP-ribosylation;GO:0006464,cellular protein modification process
A0A0N4SVK8_MOUSE	A0A0N4SVK8	Adprhl1	[Protein ADP-ribosylarginine] hydrolase-like protein 1	2909028745	5884507608	6106825335	8407098507	11265277309	10303607464	12824892610	7974970964	7107696299	3308540958	3274709099	2900983132	8706516322	6346260731	6188014583	6399104368	5826865049	10592187087	4147982372	6909974001	5826865049	10592187087	4147982372	6909974001	0.843254	0.42901	0	1.53288	0.020547	1	0.600289	0.054485	0	1.81782	0.020048	1	0.711872	0.306115	0	0.391608	0.003924	-1		GO:0003875,ADP-ribosylarginine hydrolase activity;GO:0005096,GTPase activator activity;GO:0000287,magnesium ion binding;GO:0017137,Rab GTPase binding	GO:0090630,activation of GTPase activity;GO:0006886,intracellular protein transport;GO:0051725,protein de-ADP-ribosylation
ADPRM_MOUSE	Q99KS6	Adprm	Manganese-dependent ADP-ribose/CDP-alcohol diphosphatase	0	0	0	0	0	1.03206e+07	0	7.14346e+06	5.02101e+06	0	0	0	6.29397e+06	0	0	0	2.6484e+06	5.2373e+06	2.32474e+06	3.44826e+06		8.73201e+06	5.02101e+06	6.29397e+06	0.76804	0.603651	0	1.51882	0.495734	0	0.674177	0.503416	0	1.97753	0.29311	0	0.87779	0.797315	0	0.443881	0.257076	0		GO:0008663,2';GO:0047631,ADP-ribose diphosphatase activity;GO:0047734,CDP-glycerol diphosphatase activity;GO:0030145,manganese ion binding		mmu:66358,path:mmu00564,Glycerophospholipid metabolism;mmu:66358,path:mmu00230,Purine metabolism
ADPRS_MOUSE	Q8CG72	Adprs	ADP-ribose glycohydrolase ARH3	8.45883e+07	2.07639e+08	1.69109e+08	190603833	1.25999e+08	5.45716e+07	1.37768e+08	8.9752e+07	8.71638e+07	6.02036e+07	3.3223e+07	7.2683e+06	7.19163e+07	116414097	8.39302e+07	2.14547e+08	1.62985e+08	1.02023e+08	4.69647e+07	1.21702e+08	1.62985e+08	1.02023e+08	4.69647e+07	1.21702e+08	1.33922	0.367006	0	0.8383	0.617872	0	0.3859	0.087468	0	0.625964	0.11563	0	0.288154	0.011431	-1	0.460336	0.074273	0	GO:0005737,cytoplasm;GO:0005759,mitochondrial matrix;GO:0005739,mitochondrion;GO:0016604,nuclear body;GO:0005654,nucleoplasm;GO:0005634,nucleus;GO:0090734,site of DNA damage	GO:0140292,ADP-ribosylserine hydrolase activity;GO:0004553,hydrolase activity;GO:0000287,magnesium ion binding;GO:0061463,O-acetyl-ADP-ribose deacetylase activity;GO:0004649,poly(ADP-ribose) glycohydrolase activity	GO:0071451,cellular response to superoxide;GO:0006281,DNA repair;GO:0140290,peptidyl-serine ADP-deribosylation
ARBK2_MOUSE	Q3UYH7	Adrbk2	Beta-adrenergic receptor kinase 2	9.44293e+06	3.8908e+06	4.36148e+06	1.31762e+07	0	1.21463e+07	1.49484e+07	1.0572e+07	0	0	6.34916e+06	0	0	0	0	0	7.71785e+06	9.94534e+06	3.48088e+06	1.76538e+06	7.71785e+06	1.25556e+07	6.34916e+06		4.37177	0.036673	1	5.63354	0.025593	1	1.97175	0.180821	0	1.28862	0.552241	0	0.451018	0.137625	0	0.350002	0.072919	0	GO:0030424,axon;GO:0005929,cilium;GO:0005829,cytosol;GO:0044292,dendrite terminus;GO:0043198,dendritic shaft;GO:0043197,dendritic spine;GO:0016020,membrane;GO:0045121,membrane raft;GO:0005634,nucleus;GO:0048471,perinuclear region of cytoplasm;GO:0097225,sperm midpiece;GO:0045202,synapse;GO:0030018,Z disc	GO:0005524,ATP binding;GO:0047696,beta-adrenergic receptor kinase activity;GO:0031748,D1 dopamine receptor binding;GO:0004703,G protein-coupled receptor kinase activity	GO:0002029,desensitization of G protein-coupled receptor signaling pathway;GO:0043647,inositol phosphate metabolic process;GO:0006886,intracellular protein transport;GO:0001934,positive regulation of protein phosphorylation;GO:0006468,protein phosphorylation;GO:0031623,receptor internalization;GO:0046154,rhodopsin metabolic process;GO:0007165,signal transduction	mmu:320129,path:mmu04340,Hedgehog signaling pathway;mmu:320129,path:mmu04144,Endocytosis;mmu:320129,path:mmu04062,Chemokine signaling pathway;mmu:320129,path:mmu04724,Glutamatergic synapse;mmu:320129,path:mmu04740,Olfactory transduction;mmu:320129,path:mmu05032,Morphine addiction
A0A1S6GWG3_MOUSE	A0A1S6GWG3	Adrm1	RPN13_C domain-containing protein	1.87e+08	1.10807e+08	1.10189e+08	4.12632e+07	202451290	1.62065e+08	1.69497e+08	1.41567e+08	1.774e+08	5.29061e+07	132167944	6.65179e+07	1.09204e+08	1.43668e+08	1.73492e+08	8.51861e+06	1.12315e+08	1.68895e+08	1.07248e+08	1.08721e+08	1.12315e+08	1.68895e+08	1.07248e+08	1.08721e+08	1.03306	0.941065	0	1.55348	0.164894	0	0.986455	0.975604	0	1.50377	0.130802	0	0.954888	0.907082	0	0.634997	0.099961	0	GO:0005737,cytoplasm;GO:0005634,nucleus;GO:0000502,proteasome complex;GO:0005829,cytosol;GO:0005654,nucleoplasm;GO:0005886,plasma membrane;GO:0008541,proteasome regulatory particle	GO:0061133,endopeptidase activator activity;GO:0002020,protease binding;GO:0070628,proteasome binding;GO:0043130,ubiquitin binding	GO:0060612,adipose tissue development;GO:0042699,follicle-stimulating hormone signaling pathway;GO:0048477,oogenesis;GO:0001541,ovarian follicle development;GO:0060399,positive regulation of growth hormone receptor signaling pathway;GO:0043248,proteasome assembly;GO:0033081,regulation of T cell differentiation in thymus;GO:0072520,seminiferous tubule development;GO:0060009,Sertoli cell developmen…	mmu:56436,path:mmu03050,Proteasome;mmu:56436,path:mmu05169,Epstein-Barr virus infection
PUR8_MOUSE	P54822	Adsl	Adenylosuccinate lyase	4.77336e+08	1475407668	9.49601e+08	1633382069	2894176636	1669089847	1498034173	1395590275	2413297968	6.02669e+08	962311345	3.42236e+08	1073642505	1392071916	1125827581	2480736460	1133931653	1864222733	1080128479	1518069616	1133931653	1864222733	1080128479	1518069616	0.746956	0.396532	0	1.22802	0.496574	0	0.711514	0.469197	0	1.64403	0.145149	0	0.952552	0.922723	0	0.579399	0.224107	0	GO:0005829,cytosol;GO:0005739,mitochondrion;GO:0032991,protein-containing complex	GO:0070626,(S)-2-(5-amino-1-(5-phospho-D-ribosyl)imidazole-4-carboxamido)succinate AMP-lyase (fumarate-forming) activity;GO:0042802,identical protein binding;GO:0004018,N6-(1;GO:0003824,catalytic activity	GO:0044208,'de novo' AMP biosynthetic process;GO:0006189,'de novo' IMP biosynthetic process;GO:0009060,aerobic respiration;GO:0006167,AMP biosynthetic process;GO:0006163,purine nucleotide metabolic process;GO:0001666,response to hypoxia;GO:0014850,response to muscle activity;GO:0007584,response to nutrient;GO:0042594,response to starvation;GO:0009156,ribonucleoside monophosphate biosynthetic proc…	mmu:11564,path:mmu00230,Purine metabolism;mmu:11564,path:mmu00250,Alanine, aspartate and glutamate metabolism
B9EIE9_MOUSE	B9EIE9	Adss	Adenylosuccinate synthetase isozyme 2	3.53476e+08	7.26687e+08	2.59913e+08	9.5182e+08	1008631164	7.93581e+08	7.61591e+08	4.91075e+08	1697199495	2.87303e+08	2.02781e+08	1.17547e+08	2.62129e+08	6.91093e+08	5.06014e+08	1172005536	5.72974e+08	7.6372e+08	5.76208e+08	6.5781e+08	5.72974e+08	7.6372e+08	5.76208e+08	6.5781e+08	0.871032	0.747271	0	1.161	0.647149	0	0.875948	0.852981	0	1.33291	0.36194	0	1.00564	0.993942	0	0.754475	0.647681	0	GO:0005829,cytosol;GO:0005739,mitochondrion;GO:0005886,plasma membrane;GO:0005737,cytoplasm	GO:0004019,adenylosuccinate synthase activity;GO:0005525,GTP binding;GO:0000287,magnesium ion binding	GO:0044208,'de novo' AMP biosynthetic process;GO:0006531,aspartate metabolic process;GO:0071257,cellular response to electrical stimulus;GO:0046040,IMP metabolic process;GO:0060359,response to ammonium ion;GO:0014074,response to purine-containing compound	mmu:11566,path:mmu00230,Purine metabolism;mmu:11566,path:mmu00250,Alanine, aspartate and glutamate metabolism
PURA1_MOUSE	P28650	Adss1	Adenylosuccinate synthetase isozyme 1	2697526797	10013107775	3518401248	4749154586	7841307718	5632559942	4045992314	2950524094	11316761678	2012974845	2335118335	1250498393	7690605141	5993408888	4236073578	9440274953	5244547602	5117596017	4228838313	6840090640	5244547602	5117596017	4228838313	6840090640	0.766737	0.452859	0	0.748177	0.30652	0	0.618243	0.357991	0	0.975794	0.950396	0	0.80633	0.737048	0	0.826333	0.744154	0	GO:0005737,cytoplasm;GO:0016020,membrane	GO:0051015,actin filament binding;GO:0004019,adenylosuccinate synthase activity;GO:0005525,GTP binding;GO:0003924,GTPase activity;GO:0042802,identical protein binding;GO:0000287,magnesium ion binding	GO:0044208,'de novo' AMP biosynthetic process;GO:0006167,AMP biosynthetic process;GO:0006531,aspartate metabolic process;GO:0035690,cellular response to drug;GO:0071257,cellular response to electrical stimulus;GO:0006541,glutamine metabolic process;GO:0046040,IMP metabolic process;GO:0006163,purine nucleotide metabolic process;GO:0009168,purine ribonucleoside monophosphate biosynthetic process;GO…	mmu:11565,path:mmu00230,Purine metabolism;mmu:11565,path:mmu00250,Alanine, aspartate and glutamate metabolism
AEBP1_MOUSE	Q640N1	Aebp1	Adipocyte enhancer-binding protein 1	7.97766e+07	8.85844e+06	0	1.36846e+07	0	0	1.06948e+07	1.2993e+07	3.36932e+06	0	0	1.23712e+07	0	0	0	0	2.61766e+07	6.78551e+06	4.76461e+06	3.40019e+06	3.41065e+07	1.18439e+07	7.87027e+06		7.69858	0.253559	0	1.99563	0.315496	0	1.40128	0.637626	0	0.25922	0.329056	0	0.182018	0.284025	0	0.702174	0.626312	0	GO:0005737,cytoplasm;GO:0005615,extracellular space;GO:0005634,nucleus	GO:0005516,calmodulin binding;GO:0004180,carboxypeptidase activity;GO:0005518,collagen binding;GO:0001227,DNA-binding transcription repressor activity;GO:0004181,metallocarboxypeptidase activity;GO:0000977,RNA polymerase II transcription regulatory region sequence-specific DNA binding;GO:0003714,transcription corepressor activity;GO:0008270,zinc ion binding	GO:0000122,negative regulation of transcription by RNA polymerase II;GO:0006518,peptide metabolic process;GO:0016485,protein processing;GO:1904026,regulation of collagen fibril organization;GO:0006355,regulation of transcription
AFAP1_MOUSE	Q80YS6	Afap1	Actin filament-associated protein 1	0	1.38473e+07	0	0	0	0	3.58286e+06	0	2.55566e+06	0	0	0	0	5.14502e+06	0	0	4.14383e+06	4.50463e+06	1.01729e+06	3.67694e+06	1.38473e+07	3.58286e+06	2.55566e+06	5.14502e+06	1.12698	0.896465	0	1.2251	0.708968	0	0.276669	0.081753	0	1.08707	0.925221	0	0.245496	0.376929	0	0.225833	0.106652	0	GO:0015629,actin cytoskeleton;GO:0005884,actin filament;GO:0005829,cytosol;GO:0005925,focal adhesion	GO:0003779,actin binding;GO:0042169,SH2 domain binding;GO:0017124,SH3 domain binding	GO:0051493,regulation of cytoskeleton organization;GO:0009966,regulation of signal transduction
B2RSM5_MOUSE	B2RSM5	Afap1l1	Actin filament-associated protein 1-like 1	0	0	6.29759e+06	2.02164e+07	0	2.54035e+07	1.1822e+07	2.20286e+07	7.03079e+06	0	0	800436	2.29568e+06	7.21866e+06	0	2.32657e+06	7.36657e+06	1.51268e+07	2.82954e+06	3.22709e+06	1.3257e+07	1.97514e+07	3.91562e+06	3.94697e+06	2.28273	0.406405	0	4.68745	0.078538	0	0.876808	0.846538	0	2.05344	0.3117	0	0.384105	0.36729	0	0.187054	0.07177	0	GO:0005737,cytoplasm;GO:0071437,invadopodium;GO:0002102,podosome;GO:0030054,cell junction;GO:0005829,cytosol	GO:0017124,SH3 domain binding
E9Q9C3_MOUSE	E9Q9C3	Afdn	Afadin	3.13587e+08	1.22753e+08	1.89645e+08	3.8901e+08	3.63042e+08	35924595776	2.84777e+08	2.48947e+08	4.39741e+08	4.76862e+08	520266470	5.34069e+08	1.16409e+08	1.36064e+08	8.03738e+07	2.3946e+08	2.53749e+08	9205340339	4.92734e+08	1.43077e+08	2.53749e+08	9205340339	4.92734e+08	1.43077e+08	1.77351	0.159833	0	64.3385	0.348182	0	3.44385	0.00013	1	36.2774	0.353672	0	1.94182	0.009482	1	0.053527	0.365738	0	GO:0005912,adherens junction;GO:0043296,apical junction complex;GO:0045177,apical part of cell;GO:0030424,axon;GO:0030054,cell junction;GO:0044291,cell-cell contact zone;GO:0005911,cell-cell junction;GO:0005737,cytoplasm;GO:0005829,cytosol;GO:0016607,nuclear speck;GO:0005654,nucleoplasm;GO:0005886,plasma membrane;GO:0046930,pore complex;GO:0036477,somatodendritic compartment;GO:0070160,tight junc…	GO:0051015,actin filament binding;GO:0050839,cell adhesion molecule binding;GO:0030274,LIM domain binding;GO:0017016,Ras GTPase binding	GO:0007165,signal transduction;GO:0007155,cell adhesion;GO:0034334,adherens junction maintenance;GO:0070830,bicellular tight junction assembly;GO:0048854,brain morphogenesis;GO:0044331,cell-cell adhesion mediated by cadherin;GO:0021987,cerebral cortex development;GO:0140059,dendrite arborization;GO:0090557,establishment of endothelial intestinal barrier;GO:0061951,establishment of protein localiz…	mmu:17356,path:mmu04014,Ras signaling pathway;mmu:17356,path:mmu04015,Rap1 signaling pathway;mmu:17356,path:mmu04024,cAMP signaling pathway;mmu:17356,path:mmu04520,Adherens junction;mmu:17356,path:mmu04530,Tight junction;mmu:17356,path:mmu04670,Leukocyte transendothelial migration
D3YYI6_MOUSE	D3YYI6	Aff3	AF4/FMR2 family member 3	7.49407e+07	0	0	0	0	0	0	0	0	0	0	0	0	0	0	0	2.14047e+07	3.80858e+06	961737	997560	7.49407e+07				21.4571	0.297227	0	3.81789	0.005497	1	0.964089	0.909157	0	0.177932	0.363256	0	0.044931	0.296407	0	0.252519	0.003392	-1	GO:0005829,cytosol;GO:0016604,nuclear body;GO:0005654,nucleoplasm;GO:0005634,nucleus;GO:0032783,super elongation complex;GO:0008023,transcription elongation factor complex	GO:0003700,DNA-binding transcription factor activity;GO:0003690,double-stranded DNA binding	GO:0035116,embryonic hindlimb morphogenesis;GO:0010468,regulation of gene expression;GO:0034612,response to tumor necrosis factor;GO:0006351,transcription
AFG1L_MOUSE	Q3V384	Afg1l	AFG1-like ATPase	2.32982e+08	988418071	9.73635e+08	1351438838	1721206959	9.1629e+08	1067947392	1029226383	1295433098	3.41171e+08	438179872	1.52943e+08	1227951277	1119116592	1045033354	1086398037	8.86619e+08	1183667663	5.56932e+08	1119624815	8.86619e+08	1183667663	5.56932e+08	1119624815	0.791889	0.36535	0	1.0572	0.742632	0	0.497427	0.070458	0	1.33504	0.35593	0	0.628153	0.376508	0	0.470514	0.09118	0	GO:0005737,cytoplasm;GO:0031966,mitochondrial membrane;GO:0005739,mitochondrion	GO:0005524,ATP binding;GO:0016887,ATPase activity	GO:0006123,mitochondrial electron transport;GO:0035694,mitochondrial protein catabolic process;GO:0007005,mitochondrion organization
AFG31_MOUSE	Q920A7	Afg3l1	AFG3-like protein 1	3.6642e+08	5.26683e+08	4.21507e+08	6.91179e+08	2011000550	1155131858	9.74849e+08	3.27457e+08	6.72667e+08	1.00947e+08	2.24818e+08	101266307	3.27492e+08	1414358279	2487967854	4.81601e+08	501447458	1117109453	274924611	1177854790	501447458	1117109453	274924611	1177854790	0.425729	0.227672	0	0.948427	0.923572	0	0.233411	0.131026	0	2.22777	0.132849	0	0.548262	0.190234	0	0.246104	0.064489	0	GO:0005745,m-AAA complex;GO:0005743,mitochondrial inner membrane;GO:0005739,mitochondrion	GO:0005524,ATP binding;GO:0004222,metalloendopeptidase activity;GO:0008270,zinc ion binding	GO:0042407,cristae formation;GO:0008053,mitochondrial fusion;GO:0034982,mitochondrial protein processing;GO:0007005,mitochondrion organization;GO:0016485,protein processing;GO:0065003,protein-containing complex assembly	mmu:114896,path:mmu05017,Spinocerebellar ataxia
AFG32_MOUSE	Q8JZQ2	Afg3l2	AFG3-like protein 2	4191236374	6670216185	3119877553	7264887770	4395757142	4968982658	8010191010	6926010627	7197931927	4342554103	3007936936	2866994729	3902166625	7496478464	5099472381	5173432213	5311554471	6075235359	4353854424	5417887421	5311554471	6075235359	4353854424	5417887421	0.980374	0.934538	0	1.12133	0.581557	0	0.803607	0.428932	0	1.14378	0.57789	0	0.819695	0.522104	0	0.716656	0.237141	0	GO:0016021,integral component of membrane;GO:0005745,m-AAA complex;GO:0005743,mitochondrial inner membrane;GO:0005739,mitochondrion	GO:0005524,ATP binding;GO:0004222,metalloendopeptidase activity;GO:0008270,zinc ion binding;GO:0008237,metallopeptidase activity	GO:0007409,axonogenesis;GO:0036444,calcium import into the mitochondrion;GO:0042407,cristae formation;GO:0033619,membrane protein proteolysis;GO:0051560,mitochondrial calcium ion homeostasis;GO:0008053,mitochondrial fusion;GO:0034982,mitochondrial protein processing;GO:0007005,mitochondrion organization;GO:0048747,muscle fiber development;GO:0042552,myelination;GO:0021675,nerve development;GO:000…	mmu:69597,path:mmu05017,Spinocerebellar ataxia
AFAM_MOUSE	O89020	Afm	Afamin	4.51108e+08	5.54498e+08	2.62588e+08	5.56207e+08	8.60256e+08	391490540	1106450092	1038917482	4.8276e+08	291567143	4.64294e+08	5.89881e+08	5.13218e+08	5.47215e+08	4.18394e+08	4.471e+08	4.561e+08	8.49278e+08	4.57125e+08	481481762	4.561e+08	8.49278e+08	4.57125e+08	481481762	0.947285	0.746872	0	1.76388	0.065956	0	0.949414	0.734164	0	1.86204	0.066141	0	1.00225	0.991526	0	0.538252	0.063502	0	GO:0005737,cytoplasm;GO:0005615,extracellular space	GO:0005504,fatty acid binding;GO:0008431,vitamin E binding;GO:0008270,zinc ion binding	GO:0050821,protein stabilization;GO:0071693,protein transport within extracellular region;GO:0051180,vitamin transport
H3BJH7_MOUSE	H3BJH7	Aftph	Aftiphilin	0	0	0	0	0	0	0	0	0	0	915749	0	0	0	0	0	3.27815e+06	1.92601e+06	1.16912e+06	1.92185e+06			915749		1.70572	0.44536	0	1.00216	0.997207	0	0.608331	0.518324	0	0.58753	0.365704	0	0.356642	0.168743	0	0.607019	0.25139	0	GO:0030121,AP-1 adaptor complex;GO:0005737,cytoplasm;GO:0005829,cytosol;GO:0005794,Golgi apparatus;GO:0043231,intracellular membrane-bounded organelle;GO:0005654,nucleoplasm;GO:0032588,trans-Golgi network membrane	GO:0030276,clathrin binding	GO:0046907,intracellular transport;GO:0015031,protein transport
A2RSS6_MOUSE	A2RSS6	Aga	Aspartylglucosaminidase	3.25737e+07	2.94854e+07	4.61473e+07	5.35019e+07	4.3955e+07	9.25558e+07	4.76555e+07	1.92831e+08	6.6634e+07	1.08237e+08	1.08182e+08	9.89975e+07	198694274	7.51147e+07	134050074	5.48201e+07	4.04271e+07	9.42493e+07	9.55126e+07	1.1567e+08	4.04271e+07	9.42493e+07	9.55126e+07	1.1567e+08	0.349504	0.062006	0	0.814813	0.667432	0	0.825735	0.573237	0	2.33134	0.176353	0	2.36259	0.002877	1	1.0134	0.973177	0	GO:0005783,endoplasmic reticulum;GO:0005615,extracellular space;GO:0005764,lysosome;GO:0005737,cytoplasm	GO:0016787,hydrolase activity;GO:0003948,N4-(beta-N-acetylglucosaminyl)-L-asparaginase activity;GO:0043621,protein self-association;GO:0008233,peptidase activity	GO:0006517,protein deglycosylation	mmu:11593,path:mmu00511,Other glycan degradation;mmu:11593,path:mmu04142,Lysosome
A0A087WRF2_MOUSE	A0A087WRF2	Agap1	Arf-GAP with GTPase, ANK repeat and PH domain-containing protein 1	0	0	0	0	0	0	0	0	2002424028	0	0	0	1680154219	0	0	0	3.52706e+06	5.01551e+06	5.01852e+08	4.22057e+08			2002424028	1680154219	0.008357	0.356812	0	0.011883	0.358401	0	1.18906	0.906695	0	1.42201	0.394848	0	142.286	0.357587	0	100.06	0.358922	0	GO:0016020,membrane;GO:0005829,cytosol;GO:0005634,nucleus	GO:0005525,GTP binding;GO:0005096,GTPase activator activity;GO:0003924,GTPase activity;GO:0046872,metal ion binding;GO:0005543,phospholipid binding	GO:0007165,signal transduction;GO:0015031,protein transport	mmu:347722,path:mmu04144,Endocytosis
A0A0G2JDW1_MOUSE	A0A0G2JDW1	Agap3	Arf-GAP with GTPase, ANK repeat and PH domain-containing protein 3	0	0	0	0	0	0	0	0	2002424028	0	0	0	1680154219	0	0	0	1.96537e+06	2.61253e+06	5.01122e+08	4.20698e+08			2002424028	1680154219	0.004672	0.357075	0	0.00621	0.357766	0	1.19117	0.906031	0	1.32928	0.646511	0	254.976	0.357058	0	191.815	0.357638	0	GO:0071944,cell periphery;GO:0005737,cytoplasm;GO:0016020,membrane;GO:0005634,nucleus	GO:0005525,GTP binding;GO:0005096,GTPase activator activity;GO:0003924,GTPase activity;GO:0046872,metal ion binding;GO:0031593,polyubiquitin modification-dependent protein binding	GO:0034614,cellular response to reactive oxygen species;GO:0043161,proteasome-mediated ubiquitin-dependent protein catabolic process;GO:0006606,protein import into nucleus;GO:0007165,signal transduction
E4W7Y4_MOUSE	E4W7Y4	Agbl4	CCP6	0	0	0	0	0	0	0	0	0	0	0	0	1.19157e+07	0	0	0	1.77449e+06	2.79911e+06	1.11151e+06	3.96479e+06				1.19157e+07	0.447562	0.451791	0	0.705992	0.68858	0	0.280346	0.327084	0	1.57742	0.335644	0	0.626385	0.354556	0	0.397095	0.090223	0	GO:1904115,axon cytoplasm;GO:0005814,centriole;GO:0036064,ciliary basal body;GO:0005829,cytosol;GO:0005794,Golgi apparatus	GO:0004181,metallocarboxypeptidase activity;GO:0015631,tubulin binding;GO:0008270,zinc ion binding	GO:0098957,anterograde axonal transport of mitochondrion;GO:0098930,axonal transport;GO:0035609,C-terminal protein deglutamylation;GO:0021954,central nervous system neuron development;GO:0051607,defense response to virus;GO:0008285,negative regulation of cell population proliferation;GO:2000060,positive regulation of ubiquitin-dependent protein catabolic process;GO:0035608,protein deglutamylation…
A0A087WNV1_MOUSE	A0A087WNV1	Agfg1	Arf-GAP domain and FG repeat-containing protein 1	6.96372e+07	1.68667e+06	4.97864e+06	1.27987e+08	4.56392e+07	3.95639e+07	6.61561e+07	2.07964e+06	0	2.92727e+07	3.86973e+06	9.85348e+06	0	9.77524e+06	8.23892e+07	2.04797e+07	5.10723e+07	3.83597e+07	1.11944e+07	3.0786e+07	5.10723e+07	3.83597e+07	1.4332e+07	3.7548e+07	1.65895	0.580068	0	1.24601	0.741488	0	0.363621	0.329596	0	0.751086	0.712306	0	0.219188	0.241365	0	0.291828	0.115298	0	GO:0042995,cell projection;GO:0031410,cytoplasmic vesicle;GO:0043231,intracellular membrane-bounded organelle;GO:0043025,neuronal cell body;GO:0005634,nucleus	GO:0005096,GTPase activator activity;GO:0003677,DNA binding;GO:0046872,metal ion binding	GO:0001675,acrosome assembly;GO:0045109,intermediate filament organization;GO:0007275,multicellular organism development;GO:0007289,spermatid nucleus differentiation
Q3U2K8_MOUSE	Q3U2K8	Agfg2	Arf-GAP domain and FG repeat-containing protein 2	0	0	0	0	0	5.34438e+06	8.03508e+07	0	1.09845e+07	0	0	0	0	0	7.57924e+06	1.01517e+07	4.20362e+06	2.30112e+07	3.80907e+06	5.20069e+06		4.28476e+07	1.09845e+07	8.86547e+06	0.80828	0.703008	0	4.42465	0.390818	0	0.732415	0.685794	0	5.47415	0.364468	0	0.90614	0.888373	0	0.165531	0.35793	0		GO:0005096,GTPase activator activity;GO:0046872,metal ion binding
AGK_MOUSE	Q9ESW4	Agk	Acylglycerol kinase, mitochondrial	1556253722	940073927	1.38577e+08	2.32615e+08	1103024553	9.04159e+08	2.09296e+08	4.23213e+08	5.0566e+08	1.48634e+08	3.30565e+08	2.97132e+07	1355065659	304265578	3731495135	2616723827	7.1688e+08	6.59923e+08	2.53643e+08	2001887550	7.1688e+08	6.59923e+08	2.53643e+08	2001887550	0.358102	0.166443	0	0.32965	0.133562	0	0.126702	0.05926	0	0.920549	0.889068	0	0.353815	0.231581	0	0.384353	0.130424	0	GO:0005737,cytoplasm;GO:0031305,integral component of mitochondrial inner membrane;GO:0043231,intracellular membrane-bounded organelle;GO:0016020,membrane;GO:0005743,mitochondrial inner membrane;GO:0005758,mitochondrial intermembrane space;GO:0031966,mitochondrial membrane;GO:0005739,mitochondrion;GO:0042721,TIM22 mitochondrial import inner membrane insertion complex	GO:0047620,acylglycerol kinase activity;GO:0005524,ATP binding;GO:0001729,ceramide kinase activity;GO:0017050,D-erythro-sphingosine kinase activity;GO:0004143,diacylglycerol kinase activity;GO:0102773,dihydroceramide kinase activity;GO:0001727,lipid kinase activity;GO:0003951,NAD+ kinase activity	GO:0046513,ceramide biosynthetic process;GO:0046486,glycerolipid metabolic process;GO:0046834,lipid phosphorylation;GO:0016310,phosphorylation;GO:0045039,protein insertion into mitochondrial inner membrane;GO:0006665,sphingolipid metabolic process;GO:0046512,sphingosine biosynthetic process	mmu:69923,path:mmu00561,Glycerolipid metabolism
F8VPN4_MOUSE	F8VPN4	Agl	4-alpha-glucanotransferase	3685926434	6459762530	4271958327	7963442217	6876014936	7308816476	6860333604	4257324737	7150826504	3250377977	3926561822	1553183261	8898153688	7830877821	6111588119	8259044481	5595272377	6325622438	3970237391	7774916027	5595272377	6325622438	3970237391	7774916027	0.719657	0.108167	0	0.813594	0.165232	0	0.510647	0.027559	-1	1.13053	0.568391	0	0.70957	0.330158	0	0.627644	0.134844	0	GO:0005737,cytoplasm;GO:0016234,inclusion body;GO:0005634,nucleus;GO:0016529,sarcoplasmic reticulum	GO:0004134,4-alpha-glucanotransferase activity;GO:0004135,amylo-alpha-1;GO:0030246,carbohydrate binding;GO:0004133,glycogen debranching enzyme activity;GO:0030247,polysaccharide binding;GO:0031593,polyubiquitin modification-dependent protein binding;GO:0102500,beta-maltose 4-alpha-glucanotransferase activity	GO:0005980,glycogen catabolic process;GO:0005977,glycogen metabolic process;GO:0051384,response to glucocorticoid;GO:0009725,response to hormone;GO:0007584,response to nutrient;GO:0005978,glycogen biosynthetic process	mmu:77559,path:mmu00500,Starch and sucrose metabolism
A0A6I8MX18_MOUSE	A0A6I8MX18	Ago1	Protein argonaute-1	2.10639e+07	4.62531e+08	2.31762e+07	7.917e+07	3.57828e+07	2.49748e+07	5.60061e+07	4.59191e+07	2.52806e+07	2.83253e+07	3.60417e+07	1.86696e+07	2.55425e+07	1.89469e+07	2.09262e+07	5.3167e+07	1.46485e+08	4.06707e+07	2.70793e+07	2.96456e+07	1.46485e+08	4.06707e+07	2.70793e+07	2.96456e+07	4.94121	0.31468	0	1.3719	0.329146	0	0.913433	0.778903	0	0.277644	0.358435	0	0.18486	0.304095	0	0.665818	0.122981	0	GO:0005737,cytoplasm;GO:0005829,cytosol;GO:0005634,nucleus;GO:0000932,P-body;GO:0005844,polysome;GO:1990904,ribonucleoprotein complex;GO:0016442,RISC complex;GO:0070578,RISC-loading complex	GO:0001046,core promoter sequence-specific DNA binding;GO:0003725,double-stranded RNA binding;GO:0035198,miRNA binding;GO:0003723,RNA binding;GO:0000978,RNA polymerase II cis-regulatory region sequence-specific DNA binding;GO:0000993,RNA polymerase II complex binding;GO:0003727,single-stranded RNA binding;GO:0000976,transcription regulatory region sequence-specific DNA binding	GO:0035280,miRNA loading onto RISC involved in gene silencing by miRNA;GO:0035278,miRNA mediated inhibition of translation;GO:0010586,miRNA metabolic process;GO:0016525,negative regulation of angiogenesis;GO:0000956,nuclear-transcribed mRNA catabolic process;GO:0010628,positive regulation of gene expression;GO:1901224,positive regulation of NIK/NF-kappaB signaling;GO:0045944,positive regulation o…
Q3UQ34_MOUSE	Q3UQ34	Ago2	Uncharacterized protein	2.82028e+08	5.81542e+08	1.35294e+08	6.41705e+08	9.42124e+08	6.53051e+08	6.15001e+08	7.84022e+08	7.97962e+08	183381092	2.25766e+08	2.25383e+08	9.60859e+08	8.43427e+08	4.357e+08	1007353045	4.10142e+08	7.48549e+08	3.58123e+08	8.11835e+08	4.10142e+08	7.48549e+08	3.58123e+08	8.11835e+08	0.505204	0.064222	0	0.922047	0.687035	0	0.441128	0.060086	0	1.8251	0.054047	0	0.873168	0.793636	0	0.478423	0.055288	0	GO:0000932,P-body;GO:0030054,cell junction;GO:0005737,cytoplasm;GO:0005829,cytosol;GO:0030425,dendrite;GO:0070062,extracellular exosome;GO:0005739,mitochondrion;GO:0005845,mRNA cap binding complex;GO:0005654,nucleoplasm;GO:0005634,nucleus;GO:0005844,polysome;GO:1990904,ribonucleoprotein complex;GO:0016442,RISC complex;GO:0070578,RISC-loading complex	GO:0003723,RNA binding;GO:0003676,nucleic acid binding;GO:0001046,core promoter sequence-specific DNA binding;GO:0003725,double-stranded RNA binding;GO:0004521,endoribonuclease activity;GO:0090624,endoribonuclease activity;GO:0070551,endoribonuclease activity;GO:0046872,metal ion binding;GO:0035198,miRNA binding;GO:0003729,mRNA binding;GO:0098808,mRNA cap binding;GO:0008022,protein C-terminus bin…	GO:0031047,gene silencing by RNA;GO:0006417,regulation of translation;GO:0030154,cell differentiation;GO:0035280,miRNA loading onto RISC involved in gene silencing by miRNA;GO:0035278,miRNA mediated inhibition of translation;GO:0010586,miRNA metabolic process;GO:0035279,mRNA cleavage involved in gene silencing by miRNA;GO:0090625,mRNA cleavage involved in gene silencing by siRNA;GO:0042985,negati…
AGO3_MOUSE	Q8CJF9	Ago3	Protein argonaute-3	2.10639e+07	4.62531e+08	2.31762e+07	7.917e+07	3.37555e+07	2.49748e+07	5.60061e+07	4.45127e+07	2.52806e+07	2.83253e+07	5.31006e+07	1.86696e+07	2.55425e+07	1.89469e+07	2.09262e+07	5.3167e+07	1.46485e+08	3.98123e+07	3.1344e+07	2.96456e+07	1.46485e+08	3.98123e+07	3.1344e+07	2.96456e+07	4.94121	0.31468	0	1.34294	0.366701	0	1.05729	0.881892	0	0.271783	0.354842	0	0.213974	0.32104	0	0.787295	0.433358	0	GO:0000794,condensed nuclear chromosome;GO:0005737,cytoplasm;GO:0036464,cytoplasmic ribonucleoprotein granule;GO:0005654,nucleoplasm;GO:0000932,P-body;GO:0016442,RISC complex;GO:0070578,RISC-loading complex	GO:0003676,nucleic acid binding;GO:0003723,RNA binding;GO:0003725,double-stranded RNA binding;GO:0004521,endoribonuclease activity;GO:0090624,endoribonuclease activity;GO:0046872,metal ion binding;GO:0035198,miRNA binding;GO:0003727,single-stranded RNA binding	GO:0031047,gene silencing by RNA;GO:0006417,regulation of translation;GO:0035280,miRNA loading onto RISC involved in gene silencing by miRNA;GO:0035278,miRNA mediated inhibition of translation;GO:0006402,mRNA catabolic process;GO:0010628,positive regulation of gene expression;GO:1901224,positive regulation of NIK/NF-kappaB signaling;GO:0031054,pre-miRNA processing;GO:0035196,production of miRNAs …
AGO4_MOUSE	Q8CJF8	Ago4	Protein argonaute-4	0	5.34036e+07	2.31762e+07	3.80156e+07	3.37555e+07	2.49748e+07	3.12765e+07	2.40456e+07	2.52806e+07	2.83253e+07	1.78551e+07	1.01678e+07	2.55425e+07	1.89469e+07	2.09262e+07	3.34277e+07	2.8917e+07	2.85131e+07	2.04072e+07	2.47108e+07	3.81985e+07	2.85131e+07	2.04072e+07	2.47108e+07	1.17022	0.729345	0	1.15387	0.378317	0	0.82584	0.437907	0	0.986033	0.972876	0	0.705717	0.500086	0	0.715713	0.135546	0	GO:0005737,cytoplasm;GO:0005634,nucleus;GO:0000932,P-body;GO:0016442,RISC complex;GO:0070578,RISC-loading complex	GO:0003725,double-stranded RNA binding;GO:0035198,miRNA binding;GO:0003723,RNA binding;GO:0003727,single-stranded RNA binding;GO:0003676,nucleic acid binding	GO:0008584,male gonad development;GO:0007140,male meiotic nuclear division;GO:0035280,miRNA loading onto RISC involved in gene silencing by miRNA;GO:0035278,miRNA mediated inhibition of translation;GO:0010586,miRNA metabolic process;GO:0006402,mRNA catabolic process;GO:0043066,negative regulation of apoptotic process;GO:0031054,pre-miRNA processing;GO:0035196,production of miRNAs involved in gene…
A0A0R4J263_MOUSE	A0A0R4J263	Agpat1	1-acyl-sn-glycerol-3-phosphate acyltransferase	6.11623e+06	1.37589e+07	1.55416e+07	2.63731e+07	3.47649e+07	0	1.84977e+07	1.21409e+07	1.91282e+07	5.12865e+06	1.12367e+07	8.83284e+06	0	0	1.77741e+07	1.09816e+07	1.54475e+07	1.67772e+07	1.10816e+07	9.97252e+06	1.54475e+07	2.18012e+07	1.10816e+07	1.43778e+07	1.549	0.327177	0	1.68234	0.401523	0	1.11121	0.800776	0	1.08608	0.874765	0	0.717374	0.426541	0	0.660515	0.478061	0	GO:0005783,endoplasmic reticulum;GO:0016021,integral component of membrane;GO:0005789,endoplasmic reticulum membrane	GO:0003841,1-acylglycerol-3-phosphate O-acyltransferase activity;GO:0016746,transferase activity	GO:0006654,phosphatidic acid biosynthetic process;GO:0001819,positive regulation of cytokine production;GO:0008654,phospholipid biosynthetic process;GO:0016024,CDP-diacylglycerol biosynthetic process	mmu:55979,path:mmu00561,Glycerolipid metabolism;mmu:55979,path:mmu00564,Glycerophospholipid metabolism;mmu:55979,path:mmu04072,Phospholipase D signaling pathway;mmu:55979,path:mmu04975,Fat digestion and absorption
Q059U0_MOUSE	Q059U0	Agpat2	1-acyl-sn-glycerol-3-phosphate acyltransferase	1.74963e+06	4.70117e+07	1.86626e+08	1.18288e+07	5.56248e+07	2.74554e+07	3.46378e+07	1.59109e+06	2.54523e+06	1.39089e+08	2.27154e+07	4.02133e+06	7.41592e+06	1.6284e+06	2.10378e+06	0	6.18041e+07	2.98273e+07	4.20928e+07	4.98423e+06	6.18041e+07	2.98273e+07	4.20928e+07	3.71603e+06	12.3999	0.232232	0	5.98433	0.070194	0	8.4452	0.299841	0	0.48261	0.496193	0	0.681068	0.726532	0	1.41122	0.734414	0	GO:0005783,endoplasmic reticulum;GO:0016021,integral component of membrane;GO:0005789,endoplasmic reticulum membrane	GO:0003841,1-acylglycerol-3-phosphate O-acyltransferase activity;GO:0016746,transferase activity	GO:0008544,epidermis development;GO:0006654,phosphatidic acid biosynthetic process;GO:0001819,positive regulation of cytokine production;GO:0042493,response to drug;GO:0016024,CDP-diacylglycerol biosynthetic process;GO:0008654,phospholipid biosynthetic process	mmu:67512,path:mmu00561,Glycerolipid metabolism;mmu:67512,path:mmu00564,Glycerophospholipid metabolism;mmu:67512,path:mmu04072,Phospholipase D signaling pathway;mmu:67512,path:mmu04975,Fat digestion and absorption
PLCC_MOUSE	Q9D517	Agpat3	1-acyl-sn-glycerol-3-phosphate acyltransferase gamma	7.9101e+07	2691838378	1.28559e+08	2518418366	7.56691e+08	5.96366e+08	5.44101e+08	2.9237e+08	2016593559	4.52024e+07	2.23215e+08	9.52754e+07	2401425097	6.82161e+08	1481325541	5.86996e+08	1354479191	5.47382e+08	5.95072e+08	1287976837	1354479191	5.47382e+08	5.95072e+08	1287976837	1.05163	0.939261	0	0.424994	0.137823	0	0.46202	0.317424	0	0.404127	0.310871	0	0.439336	0.41388	0	1.08712	0.92487	0	GO:0016021,integral component of membrane;GO:0005789,endoplasmic reticulum membrane;GO:0012505,endomembrane system;GO:0005783,endoplasmic reticulum;GO:0005635,nuclear envelope	GO:0016746,transferase activity;GO:0003841,1-acylglycerol-3-phosphate O-acyltransferase activity;GO:0042171,lysophosphatidic acid acyltransferase activity	GO:0016024,CDP-diacylglycerol biosynthetic process	mmu:28169,path:mmu00561,Glycerolipid metabolism;mmu:28169,path:mmu00564,Glycerophospholipid metabolism;mmu:28169,path:mmu04072,Phospholipase D signaling pathway
PLCE_MOUSE	Q9D1E8	Agpat5	1-acyl-sn-glycerol-3-phosphate acyltransferase epsilon	1.65853e+07	4.3757e+06	7.30074e+06	0	1.68487e+07	4.77142e+06	4.80651e+07	8.57274e+06	0	0	0	0	0	0	0	4.63849e+07	7.29669e+06	1.95645e+07	1.46915e+06	1.44454e+07	9.42058e+06	1.95645e+07		4.63849e+07	0.505121	0.550965	0	1.35437	0.738026	0	0.101703	0.27534	0	2.68128	0.282272	0	0.201345	0.134556	0	0.075093	0.115334	0	GO:0005789,endoplasmic reticulum membrane;GO:0016021,integral component of membrane;GO:0012505,endomembrane system;GO:0005739,mitochondrion;GO:0005635,nuclear envelope	GO:0016746,transferase activity;GO:0003841,1-acylglycerol-3-phosphate O-acyltransferase activity	GO:0006639,acylglycerol metabolic process;GO:0016024,CDP-diacylglycerol biosynthetic process;GO:0002244,hematopoietic progenitor cell differentiation	mmu:52123,path:mmu00561,Glycerolipid metabolism;mmu:52123,path:mmu00564,Glycerophospholipid metabolism;mmu:52123,path:mmu04072,Phospholipase D signaling pathway
A2AL50_MOUSE	A2AL50	Agps	Alkylglycerone-phosphate synthase	2.51298e+07	1.44704e+08	9.90098e+07	1.63213e+08	6.41147e+07	1.10051e+08	150889041	1.64688e+08	6.9396e+07	4.57268e+06	0	2.02728e+06	8.27313e+07	4.54475e+07	9.03336e+06	6.31999e+07	1.08014e+08	1.22436e+08	2.0419e+07	5.0103e+07	1.08014e+08	1.22436e+08	2.5332e+07	5.0103e+07	2.15584	0.144304	0	2.44368	0.03919	1	0.40754	0.237721	0	1.13352	0.718639	0	0.18904	0.045554	-1	0.166773	0.010658	-1	GO:0005777,peroxisome;GO:0005730,nucleolus;GO:0005739,mitochondrion;GO:0005782,peroxisomal matrix;GO:0005778,peroxisomal membrane	GO:0008609,alkylglycerone-phosphate synthase activity;GO:0071949,FAD binding;GO:0016491,oxidoreductase activity;GO:0050660,flavin adenine dinucleotide binding	GO:0008611,ether lipid biosynthetic process;GO:0008610,lipid biosynthetic process	mmu:228061,path:mmu00565,Ether lipid metabolism;mmu:228061,path:mmu04146,Peroxisome
AGR2_MOUSE	O88312	Agr2	Anterior gradient protein 2 homolog	0	0	3.3694e+06	0	0	0	0	0	0	1.16125e+07	0	0	0	0	0	0	2.98759e+06	2.27272e+06	4.71761e+06	3.14774e+06	3.3694e+06		1.16125e+07		0.949121	0.908474	0	0.722014	0.538613	0	1.49873	0.567276	0	0.760719	0.537	0	1.57907	0.5106	0	2.07576	0.36188	0	GO:0005783,endoplasmic reticulum;GO:0005615,extracellular space;GO:0005739,mitochondrion	GO:0002162,dystroglycan binding;GO:0005154,epidermal growth factor receptor binding;GO:0042802,identical protein binding	GO:0048546,digestive tract morphogenesis;GO:0060480,lung goblet cell differentiation;GO:0070254,mucus secretion;GO:0060548,negative regulation of cell death;GO:0010811,positive regulation of cell-substrate adhesion;GO:0048639,positive regulation of developmental growth;GO:0045742,positive regulation of epidermal growth factor receptor signaling pathway;GO:0010628,positive regulation of gene expre…
AGR3_MOUSE	Q8R3W7	Agr3	Anterior gradient protein 3	0	0	0	0	0	0	0	0	0	2.06357e+07	0	0	0	0	0	0	2.31373e+06	2.83514e+06	7.43238e+06	951589			2.06357e+07		2.43143	0.046314	1	2.97938	0.009095	1	7.81049	0.191949	0	1.22536	0.491452	0	3.2123	0.292617	0	2.62152	0.339629	0	GO:0005783,endoplasmic reticulum;GO:0043231,intracellular membrane-bounded organelle	GO:0002162,dystroglycan binding	GO:0060548,negative regulation of cell death
M0QWP1_MOUSE	M0QWP1	Agrn	Agrin	6.61897e+08	20396498985	11402831237	29291106350	4351376537	16607397853	16548090897	33291612649	22649799214	41843646807	31013435825	46717110275	10518852384	5238128893	1695463614	9.57553e+08	15438083435	17699619484	35555998030	4602499540	15438083435	17699619484	35555998030	4602499540	3.35428	0.146976	0	3.84565	0.084028	0	7.72537	0.00182	1	1.14649	0.799984	0	2.30314	0.049105	1	2.00886	0.068031	0	GO:0016021,integral component of membrane;GO:0005886,plasma membrane;GO:0045202,synapse;GO:0062023,collagen-containing extracellular matrix;GO:0005604,basement membrane;GO:0005829,cytosol;GO:0044295,axonal growth cone;GO:0009986,cell surface;GO:0005576,extracellular region;GO:0005615,extracellular space;GO:0098978,glutamatergic synapse;GO:0005796,Golgi lumen;GO:0042383,sarcolemma;GO:0043083,synap…	GO:0005509,calcium ion binding;GO:0043236,laminin binding;GO:0030548,acetylcholine receptor regulator activity;GO:0042030,ATPase inhibitor activity;GO:0036122,BMP binding;GO:0035374,chondroitin sulfate binding;GO:0002162,dystroglycan binding;GO:0043395,heparan sulfate proteoglycan binding;GO:0044325,ion channel binding;GO:0033691,sialic acid binding;GO:0050431,transforming growth factor beta bind…	GO:0007275,multicellular organism development;GO:0007213,G protein-coupled acetylcholine receptor signaling pathway;GO:0043113,receptor clustering;GO:0030154,cell differentiation;GO:0008582,regulation of synaptic growth at neuromuscular junction;GO:0009887,animal organ morphogenesis;GO:0007268,chemical synaptic transmission;GO:1903277,negative regulation of sodium ion export across plasma membran…
Q3UTR7_MOUSE	Q3UTR7	Agt	Angiotensin 1-10	8.76768e+07	3.78086e+07	3.52676e+07	1.14709e+08	7.89277e+07	3.33699e+07	4.48483e+07	6.90888e+07	1.64187e+07	1.82201e+07	3.67209e+07	2.63672e+07	2.4819e+07	5.86781e+07	3.73688e+07	7.5999e+07	6.88655e+07	5.65587e+07	2.44317e+07	4.92162e+07	6.88655e+07	5.65587e+07	2.44317e+07	4.92162e+07	1.39924	0.416666	0	1.14919	0.651992	0	0.496416	0.089446	0	0.821292	0.598373	0	0.354774	0.068178	0	0.431971	0.031528	-1	GO:0005615,extracellular space;GO:0005737,cytoplasm	GO:0005179,hormone activity;GO:0031702,type 1 angiotensin receptor binding;GO:0031703,type 2 angiotensin receptor binding;GO:0048018,receptor ligand activity;GO:0004867,serine-type endopeptidase inhibitor activity;GO:0017080,sodium channel regulator activity	GO:0003081,regulation of systemic arterial blood pressure by renin-angiotensin;GO:0042310,vasoconstriction;GO:0000187,activation of MAPK activity;GO:0007202,activation of phospholipase C activity;GO:0007568,aging;GO:0003051,angiotensin-mediated drinking behavior;GO:0014824,artery smooth muscle contraction;GO:0008306,associative learning;GO:0061049,cell growth involved in cardiac muscle cell devel…	mmu:11606,path:mmu04072,Phospholipase D signaling pathway;mmu:11606,path:mmu04080,Neuroactive ligand-receptor interaction;mmu:11606,path:mmu04924,Renin secretion;mmu:11606,path:mmu04614,Renin-angiotensin system;mmu:11606,path:mmu04925,Aldosterone synthesis and secretion;mmu:11606,path:mmu04927,Cortisol synthesis and secretion;mmu:11606,path:mmu04261,Adrenergic signaling in cardiomyocytes;mmu:1160…
CBPC1_MOUSE	Q641K1	Agtpbp1	Cytosolic carboxypeptidase 1	0	0	0	0	885293	0	1.4279e+06	884570	1.2708e+06	0	0	0	1.27813e+06	1.27537e+06	1.25185e+06	1.36799e+06	3.36158e+06	1.38224e+06	2451616	1.29333e+06		1.06592e+06	1.2708e+06	1.29333e+06	2.59916	0.172969	0	1.06874	0.803689	0	1.89558	0.171249	0	0.411188	0.201501	0	0.729305	0.573929	0	1.77365	0.239724	0	GO:1904115,axon cytoplasm;GO:0005737,cytoplasm;GO:0005829,cytosol;GO:0043231,intracellular membrane-bounded organelle;GO:0005739,mitochondrion;GO:0005730,nucleolus;GO:0005634,nucleus	GO:0004181,metallocarboxypeptidase activity;GO:0008233,peptidase activity;GO:0015631,tubulin binding;GO:0008270,zinc ion binding	GO:0007628,adult walking behavior;GO:0098957,anterograde axonal transport of mitochondrion;GO:0098930,axonal transport;GO:0035609,C-terminal protein deglutamylation;GO:0021954,central nervous system neuron development;GO:0021702,cerebellar Purkinje cell differentiation;GO:0021680,cerebellar Purkinje cell layer development;GO:0021549,cerebellum development;GO:0001754,eye photoreceptor cell differe…
SAHH_MOUSE	P50247	Ahcy	Adenosylhomocysteinase	1754414349	1867694074	1979433460	2714174250	1804730305	1496675145	1829339009	1445943685	2015336001	9.26299e+08	2204060960	6.86189e+08	2673334833	2250522847	2376353857	3208458621	2078929033	1644172036	1457971251	2627167540	2078929033	1644172036	1457971251	2627167540	0.79132	0.121264	0	0.625834	0.00586	-1	0.554959	0.036721	-1	0.790875	0.118562	0	0.701309	0.206643	0	0.886751	0.653539	0	GO:0005829,cytosol;GO:0042470,melanosome;GO:0043005,neuron projection;GO:0005634,nucleus	GO:0004013,adenosylhomocysteinase activity;GO:0030554,adenyl nucleotide binding;GO:0005507,copper ion binding;GO:0042802,identical protein binding;GO:0051287,NAD binding;GO:0043621,protein self-association	GO:0006730,one-carbon metabolic process;GO:0002439,chronic inflammatory response to antigenic stimulus;GO:0042745,circadian sleep/wake cycle;GO:0007584,response to nutrient;GO:0019510,S-adenosylhomocysteine catabolic process;GO:0033353,S-adenosylmethionine cycle	mmu:11615,path:mmu00270,Cysteine and methionine metabolism;mmu:269378,path:mmu00270,Cysteine and methionine metabolism
SAHH2_MOUSE	Q80SW1	Ahcyl1	S-adenosylhomocysteine hydrolase-like protein 1	2.48137e+08	2.84216e+08	1.98207e+08	7.08295e+08	5.02779e+08	5.31263e+08	3.15066e+08	2.75106e+08	5.2083e+08	245426226	6.03368e+07	9.52776e+07	3.80286e+08	3.8653e+08	3.81695e+08	2.93375e+08	3.59714e+08	406053620	2.30468e+08	3.60471e+08	3.59714e+08	406053620	2.30468e+08	3.60471e+08	0.997899	0.995154	0	1.12645	0.531125	0	0.639351	0.270621	0	1.12882	0.741698	0	0.640697	0.443112	0	0.567579	0.204058	0	GO:0016324,apical plasma membrane;GO:0005737,cytoplasm;GO:0005829,cytosol;GO:0005783,endoplasmic reticulum;GO:0043231,intracellular membrane-bounded organelle;GO:0044233,mitochondria-associated endoplasmic reticulum membrane	GO:0004013,adenosylhomocysteinase activity;GO:0042802,identical protein binding;GO:0003723,RNA binding	GO:0038166,angiotensin-activated signaling pathway;GO:0006915,apoptotic process;GO:0042045,epithelial fluid transport;GO:1990456,mitochondrion-endoplasmic reticulum membrane tethering;GO:0006378,mRNA polyadenylation;GO:0006730,one-carbon metabolic process;GO:0010765,positive regulation of sodium ion transport;GO:0006611,protein export from nucleus;GO:0044070,regulation of anion transport;GO:00324…	mmu:229709,path:mmu00270,Cysteine and methionine metabolism
F8WGT1_MOUSE	F8WGT1	Ahcyl2	Putative adenosylhomocysteinase 3	2.92833e+08	2.33079e+08	172599512	5.81031e+08	4.52582e+08	9.33943e+08	2.42873e+08	1921822888	3.71526e+08	7.33294e+07	3.61213e+07	7.80921e+07	2.5059e+08	3.21337e+08	3.43582e+08	247906868	3.19886e+08	8.87805e+08	1.39767e+08	2.90854e+08	3.19886e+08	8.87805e+08	1.39767e+08	2.90854e+08	1.09981	0.767139	0	3.05241	0.162136	0	0.48054	0.113444	0	2.77538	0.190213	0	0.436928	0.18188	0	0.15743	0.097805	0	GO:0005829,cytosol;GO:0005783,endoplasmic reticulum;GO:0043231,intracellular membrane-bounded organelle;GO:0043005,neuron projection	GO:0016787,hydrolase activity;GO:0004013,adenosylhomocysteinase activity	GO:0006730,one-carbon metabolic process;GO:0033353,S-adenosylmethionine cycle	mmu:74340,path:mmu00270,Cysteine and methionine metabolism
E9Q616_MOUSE	E9Q616	Ahnak	AHNAK nucleoprotein (desmoyokin)	54809302823	38970743243	55520575814	46670342191	34323942129	46208658246	52297391735	72682023273	49138804854	59340832367	39590701141	57825874319	23698065020	27279749458	23397965588	32175326817	48992741018	51378003846	51474053170	26637776721	48992741018	51378003846	51474053170	26637776721	1.83922	0.002268	1	1.92877	0.024372	1	1.93237	0.002515	1	1.04869	0.798085	0	1.05065	0.693304	0	1.00187	0.99203	0	GO:0015629,actin cytoskeleton;GO:0044291,cell-cell contact zone;GO:0005911,cell-cell junction;GO:0043034,costamere;GO:0005737,cytoplasm;GO:0005829,cytosol;GO:0070062,extracellular exosome;GO:0005634,nucleus;GO:0005886,plasma membrane;GO:0042383,sarcolemma;GO:0030315,T-tubule;GO:0031982,vesicle;GO:0045121,membrane raft	GO:0042802,identical protein binding;GO:0044548,S100 protein binding;GO:0097493,structural molecule activity conferring elasticity	GO:0043484,regulation of RNA splicing;GO:1901385,regulation of voltage-gated calcium channel activity	mmu:66395,path:mmu05132,Salmonella infection
AHSA1_MOUSE	Q8BK64	Ahsa1	Activator of 90 kDa heat shock protein ATPase homolog 1	243462694	860695341	9.57144e+08	1064043550	1531289185	1750934324	1132958869	1120956709	2259623975	1.4741e+08	9.41011e+08	4.69821e+08	1382198886	1362855020	1496954826	1471506495	7.81336e+08	1384034772	9.54467e+08	1428378807	7.81336e+08	1384034772	9.54467e+08	1428378807	0.547009	0.013452	-1	0.968955	0.78907	0	0.668217	0.348143	0	1.77137	0.046253	1	1.22158	0.740813	0	0.689626	0.414169	0	GO:0005737,cytoplasm;GO:0005829,cytosol;GO:0005783,endoplasmic reticulum	GO:0001671,ATPase activator activity;GO:0051087,chaperone binding;GO:0051879,Hsp90 protein binding	GO:0032781,positive regulation of ATPase activity;GO:0006457,protein folding
AHSA2_MOUSE	Q8N9S3	Ahsa2	Activator of 90 kDa heat shock protein ATPase homolog 2	8.64798e+06	2.52177e+07	3.13136e+07	7.51901e+07	7.99962e+07	3.59662e+07	8.23509e+07	2.59841e+07	1.69171e+07	3.90882e+07	5.25185e+07	2.93575e+07	1.43111e+07	7.38604e+06	6.01241e+07	2.99197e+07	3.50924e+07	5.60743e+07	3.44703e+07	2.79352e+07	3.50924e+07	5.60743e+07	3.44703e+07	2.79352e+07	1.2562	0.710865	0	2.0073	0.184167	0	1.23394	0.655582	0	1.59791	0.343254	0	0.982275	0.970386	0	0.614726	0.237482	0	GO:0005829,cytosol	GO:0001671,ATPase activator activity;GO:0051087,chaperone binding;GO:0051879,Hsp90 protein binding	GO:0032781,positive regulation of ATPase activity;GO:0006457,protein folding
FETUA_MOUSE	P29699	Ahsg	Alpha-2-HS-glycoprotein	7.32016e+08	6620776386	3448492487	7396718940	6211914618	3551820276	5011136990	8476817674	10168093201	10551666779	5657765327	13828168512	5955746444	3991958794	3680140661	6347434590	4549501036	5812922390	10051423455	4993820122	4549501036	5812922390	10051423455	4993820122	0.911026	0.799689	0	1.16402	0.533917	0	2.01277	0.031409	1	1.27771	0.520737	0	2.20935	0.051846	0	1.72915	0.075599	0	GO:0005615,extracellular space;GO:0005794,Golgi apparatus;GO:0005576,extracellular region;GO:0062023,collagen-containing extracellular matrix;GO:0031012,extracellular matrix;GO:0032991,protein-containing complex	GO:0004869,cysteine-type endopeptidase inhibitor activity;GO:0004866,endopeptidase inhibitor activity;GO:0030294,receptor signaling protein tyrosine kinase inhibitor activity	GO:0006953,acute-phase response;GO:0008584,male gonad development;GO:0030502,negative regulation of bone mineralization;GO:0030308,negative regulation of cell growth;GO:0010951,negative regulation of endopeptidase activity;GO:0046627,negative regulation of insulin receptor signaling pathway;GO:0001503,ossification;GO:0045780,positive regulation of bone resorption;GO:0050766,positive regulation of…
Q60F90_MOUSE	Q60F90	Ahsp	Alpha-hemoglobin stabilizing protein	0	0	0	2.23485e+07	0	0	0	0	0	1.91521e+06	0	0	0	0	0	0	7.6424e+06	1.43557e+06	1.47093e+06	2.95996e+06	2.23485e+07		1.91521e+06		2.58193	0.384823	0	0.484998	0.195969	0	0.496942	0.179277	0	0.187843	0.25579	0	0.192469	0.257008	0	1.02463	0.958108	0	GO:0005737,cytoplasm	GO:0030492,hemoglobin binding	GO:0030218,erythrocyte differentiation;GO:0006457,protein folding;GO:0050821,protein stabilization
A2AS37_MOUSE	A2AS37	AI182371	Expressed sequence AI182371	1.03113e+08	0	0	2.03919e+07	1.46491e+07	0	3.49627e+07	1.45513e+07	1.09477e+07	3.90164e+07	1.35492e+07	1.97489e+07	8.16967e+07	0	0	1.0059e+08	3.23461e+07	1.68157e+07	2.08156e+07	4.63615e+07	6.17525e+07	2.13877e+07	2.08156e+07	9.11433e+07	0.697694	0.706289	0	0.362708	0.315325	0	0.448984	0.378981	0	0.519866	0.554981	0	0.643525	0.658035	0	1.23787	0.67807	0	GO:0016021,integral component of membrane;GO:0005576,extracellular region	GO:0004866,endopeptidase inhibitor activity	GO:0006957,complement activation;GO:0006958,complement activation;GO:0006954,inflammatory response
AIDA_MOUSE	Q8C4Q6	Aida	Axin interactor, dorsalization-associated protein	0	1.869e+07	0	1.8371e+07	0	0	4.21084e+07	0	0	0	0	0	0	0	1.21171e+07	0	1.07049e+07	1.39797e+07	2.43331e+06	5.09723e+06	1.85305e+07	4.21084e+07		1.21171e+07	2.10015	0.320965	0	2.74261	0.396973	0	0.47738	0.392812	0	1.30591	0.764436	0	0.227307	0.132084	0	0.17406	0.27054	0	GO:0005737,cytoplasm;GO:0016020,membrane	GO:0035091,phosphatidylinositol binding;GO:0019904,protein domain specific binding	GO:0048264,determination of ventral identity;GO:0009953,dorsal/ventral pattern formation;GO:2000016,negative regulation of determination of dorsal identity;GO:0046329,negative regulation of JNK cascade;GO:0043508,negative regulation of JUN kinase activity;GO:0031333,negative regulation of protein-containing complex assembly;GO:0043254,regulation of protein-containing complex assembly
AIF1_MOUSE	O70200	Aif1	Allograft inflammatory factor 1	1.64734e+07	0	0	0	0	0	0	0	0	0	0	8.82612e+06	0	0	0	0	5.31638e+06	2.83004e+06	3.13847e+06	1.4348e+06	1.64734e+07		8.82612e+06		3.70531	0.337678	0	1.97242	0.267042	0	2.18739	0.407198	0	0.532324	0.545677	0	0.59034	0.620654	0	1.10899	0.893237	0	GO:0032587,ruffle membrane;GO:0005884,actin filament;GO:0005829,cytosol;GO:0030027,lamellipodium;GO:0005634,nucleus;GO:0043204,perikaryon;GO:0048471,perinuclear region of cytoplasm;GO:0042995,cell projection;GO:0005737,cytoplasm;GO:0001891,phagocytic cup;GO:0001726,ruffle	GO:0003779,actin binding;GO:0005509,calcium ion binding;GO:0051015,actin filament binding	GO:0051017,actin filament bundle assembly;GO:0030041,actin filament polymerization;GO:0031668,cellular response to extracellular stimulus;GO:0032870,cellular response to hormone stimulus;GO:0071447,cellular response to hydroperoxide;GO:0071346,cellular response to interferon-gamma;GO:0071315,cellular response to morphine;GO:0021549,cerebellum development;GO:0006954,inflammatory response;GO:004306…
B1AU25_MOUSE	B1AU25	Aifm1	Apoptosis-inducing factor 1, mitochondrial	5696427170	7163337619	5656117656	9862837812	12081987270	10373467263	13119520058	6570755845	7738225893	3779552028	5968206276	2945691680	13078623578	10859594506	13203456469	15319911540	7094680064	10536432609	5107918969	13115396523	7094680064	10536432609	5107918969	13115396523	0.540943	0.004182	-1	0.803364	0.180542	0	0.38946	0.001312	-1	1.48512	0.095914	0	0.719965	0.224145	0	0.484786	0.023561	-1	GO:0005737,cytoplasm;GO:0005829,cytosol;GO:0005743,mitochondrial inner membrane;GO:0005758,mitochondrial intermembrane space;GO:0005741,mitochondrial outer membrane;GO:0005739,mitochondrion;GO:0005634,nucleus;GO:0048471,perinuclear region of cytoplasm;GO:0016021,integral component of membrane	GO:0003677,DNA binding;GO:0004174,electron-transferring-flavoprotein dehydrogenase activity;GO:0071949,FAD binding;GO:0016174,NAD(P)H oxidase (H(2)O(2)-forming activity;GO:0016651,oxidoreductase activity;GO:0046983,protein dimerization activity;GO:0050660,flavin adenine dinucleotide binding;GO:0016491,oxidoreductase activity	GO:0006919,activation of cysteine-type endopeptidase activity involved in apoptotic process;GO:0008637,apoptotic mitochondrial changes;GO:0006915,apoptotic process;GO:1904045,cellular response to aldosterone;GO:0071392,cellular response to estradiol stimulus;GO:0070301,cellular response to hydrogen peroxide;GO:0071732,cellular response to nitric oxide;GO:0090650,cellular response to oxygen-glucos…	mmu:26926,path:mmu04210,Apoptosis;mmu:26926,path:mmu04217,Necroptosis
FSP1_MOUSE	Q8BUE4	Aifm2	Ferroptosis suppressor protein 1	0	0	0	1.57104e+07	0	0	0	0	0	0	0	0	1.57255e+07	0	0	0	5.75133e+06	5.09788e+06	2.85065e+06	6.42121e+06	1.57104e+07			1.57255e+07	0.895677	0.890681	0	0.793912	0.738512	0	0.443943	0.327085	0	0.886382	0.871033	0	0.49565	0.430029	0	0.559184	0.317575	0	GO:0005737,cytoplasm;GO:0005829,cytosol;GO:0016021,integral component of membrane;GO:0005811,lipid droplet;GO:0031966,mitochondrial membrane;GO:0005741,mitochondrial outer membrane;GO:0005739,mitochondrion;GO:0005634,nucleus;GO:0005886,plasma membrane	GO:0003677,DNA binding;GO:0004174,electron-transferring-flavoprotein dehydrogenase activity;GO:0050660,flavin adenine dinucleotide binding;GO:0016655,oxidoreductase activity	GO:0008637,apoptotic mitochondrial changes;GO:0110076,negative regulation of ferroptosis;GO:0043065,positive regulation of apoptotic process;GO:1900407,regulation of cellular response to oxidative stress;GO:0006743,ubiquinone metabolic process	mmu:71361,path:mmu04115,p53 signaling pathway
Q3TS32_MOUSE	Q3TS32	Aig1	Uncharacterized protein	0	0	0	0	1.27686e+08	0	0	0	0	0	0	0	0	0	0	0	3.95063e+06	3.32343e+07	1.73672e+06	6.82873e+06		1.27686e+08			0.578531	0.444646	0	4.86684	0.435987	0	0.254326	0.163347	0	8.41241	0.38884	0	0.439606	0.247677	0	0.052257	0.355892	0	GO:0016021,integral component of membrane;GO:0016020,membrane;GO:0005886,plasma membrane	GO:0016787,hydrolase activity	GO:0042758,long-chain fatty acid catabolic process
AIM2_MOUSE	Q91VJ1	Aim2	Interferon-inducible protein AIM2	0	0	0	0	0	0	0	0	0	0	1.03734e+07	0	0	0	0	0	2.40082e+06	5.50698e+06	3.87757e+06	1.59335e+06			1.03734e+07		1.50677	0.465171	0	3.45622	0.103332	0	2.43359	0.352704	0	2.2938	0.203727	0	1.61511	0.559955	0	0.70412	0.60294	0	GO:0097169,AIM2 inflammasome complex;GO:0005737,cytoplasm;GO:0005829,cytosol;GO:0005739,mitochondrion;GO:0005654,nucleoplasm	GO:0003690,double-stranded DNA binding;GO:0042802,identical protein binding	GO:0002218,activation of innate immune response;GO:0006915,apoptotic process;GO:0035690,cellular response to drug;GO:0035458,cellular response to interferon-beta;GO:0006954,inflammatory response;GO:0045087,innate immune response;GO:0032611,interleukin-1 beta production;GO:0032088,negative regulation of NF-kappaB transcription factor activity;GO:0044546,NLRP3 inflammasome complex assembly;GO:20010…	mmu:383619,path:mmu04621,NOD-like receptor signaling pathway;mmu:383619,path:mmu04623,Cytosolic DNA-sensing pathway
Q3UZG4_MOUSE	Q3UZG4	Aimp1	Aminoacyl tRNA synthase complex-interacting multifunctional protein 1	5.28296e+08	4.20169e+08	5.92095e+08	6.08286e+08	5.87877e+08	5.42552e+08	5.0034e+08	3.99351e+08	5.82056e+08	445658100	4.69179e+08	3.2534e+08	6.38612e+08	6.31427e+08	4.68863e+08	5.07686e+08	5.37211e+08	5.0753e+08	4.55558e+08	561646949	5.37211e+08	5.0753e+08	4.55558e+08	561646949	0.956493	0.701035	0	0.903646	0.394276	0	0.811112	0.16997	0	0.944749	0.630859	0	0.848006	0.273509	0	0.897599	0.462639	0	GO:0017101,aminoacyl-tRNA synthetase multienzyme complex;GO:0009986,cell surface;GO:0005829,cytosol;GO:0005783,endoplasmic reticulum;GO:0005615,extracellular space;GO:0005794,Golgi apparatus;GO:0005634,nucleus	GO:0051020,GTPase binding;GO:0042803,protein homodimerization activity;GO:0000049,tRNA binding;GO:0005125,cytokine activity	GO:0048514,blood vessel morphogenesis;GO:0007267,cell-cell signaling;GO:0051607,defense response to virus;GO:0050900,leukocyte migration;GO:0001937,negative regulation of endothelial cell proliferation;GO:0001525,angiogenesis;GO:0006915,apoptotic process;GO:0006954,inflammatory response;GO:0070094,positive regulation of glucagon secretion;GO:0006412,translation
AIMP2_MOUSE	Q8R010	Aimp2	Aminoacyl tRNA synthase complex-interacting multifunctional protein 2	2.49121e+07	1.70111e+08	191102104	257382456	2.75054e+08	2.4057e+08	2.11539e+08	2.75308e+08	2.31828e+08	9.76115e+07	6.1284e+07	7.09209e+07	2.73562e+08	1.04126e+08	1.22732e+08	1.75202e+08	160876830	2.50618e+08	1.15411e+08	168905681	160876830	2.50618e+08	1.15411e+08	168905681	0.952465	0.901187	0	1.48377	0.093228	0	0.683287	0.367068	0	1.55782	0.131077	0	0.717388	0.49742	0	0.460506	0.018936	-1	GO:0017101,aminoacyl-tRNA synthetase multienzyme complex;GO:0005829,cytosol;GO:0005634,nucleus	GO:0060090,molecular adaptor activity	GO:0006915,apoptotic process;GO:0008285,negative regulation of cell population proliferation;GO:1903632,positive regulation of aminoacyl-tRNA ligase activity;GO:1901216,positive regulation of neuron death;GO:0031398,positive regulation of protein ubiquitination;GO:0065003,protein-containing complex assembly;GO:0006412,translation;GO:0060510,type II pneumocyte differentiation
AIP_MOUSE	O08915	Aip	AH receptor-interacting protein	7.27104e+06	4.13322e+07	3.62299e+07	5.96451e+07	9.55922e+06	6.29909e+07	1.77337e+07	6.01889e+07	4.15934e+07	2.84412e+07	0	4.62316e+07	0	0	0	0	3.61196e+07	3.76182e+07	2.94902e+07	2.50213e+06	3.61196e+07	3.76182e+07	3.87554e+07		14.4355	0.021348	1	15.0345	0.04568	1	11.786	0.035984	1	1.04149	0.935188	0	0.816461	0.669039	0	0.783935	0.652611	0	GO:0034751,aryl hydrocarbon receptor complex;GO:0005829,cytosol;GO:0016020,membrane;GO:0005886,plasma membrane;GO:0005737,cytoplasm	GO:0017162,aryl hydrocarbon receptor binding;GO:0036004,GAF domain binding;GO:0003755,peptidyl-prolyl cis-trans isomerase activity;GO:0003712,transcription coregulator activity;GO:0051082,unfolded protein binding	GO:0051344,negative regulation of cyclic-nucleotide phosphodiesterase activity;GO:0022417,protein maturation by protein folding;GO:0006626,protein targeting to mitochondrion;GO:0010738,regulation of protein kinase A signaling;GO:0006805,xenobiotic metabolic process	mmu:11632,path:mmu04934,Cushing syndrome
AJM1_MOUSE	A2AJA9	Ajm1	Apical junction component 1 homolog	0	0	0	0	0	0	3.84423e+07	0	0	0	0	0	0	0	0	0	2.14737e+06	1.13698e+07	1.66843e+06	1.08315e+06		3.84423e+07			1.98252	0.046448	1	10.497	0.300883	0	1.54035	0.12075	0	5.29475	0.349597	0	0.776965	0.3134	0	0.146743	0.326833	0	GO:0005912,adherens junction;GO:0016324,apical plasma membrane;GO:0005929,cilium		GO:0045216,cell-cell junction organization
KAD1_MOUSE	Q9R0Y5	Ak1	Adenylate kinase isoenzyme 1	29758481773	65659650374	55058930699	93706857721	68014008576	72340487142	65906712687	109000000000	65132720433	58416650846	101000000000	56113085589	90484784554	105000000000	81729559458	99314859430	61045980142	78815302101	70165614217	94132300861	61045980142	78815302101	70165614217	94132300861	0.648513	0.058453	0	0.837282	0.226202	0	0.745394	0.085013	0	1.29108	0.327747	0	1.14939	0.608222	0	0.890254	0.574458	0	GO:0005737,cytoplasm;GO:0005829,cytosol;GO:0043005,neuron projection;GO:0001520,outer dense fiber;GO:0048471,perinuclear region of cytoplasm;GO:0005886,plasma membrane;GO:0030017,sarcomere;GO:0036126,sperm flagellum	GO:0005524,ATP binding;GO:0004550,nucleoside diphosphate kinase activity;GO:0004017,adenylate kinase activity	GO:0006172,ADP biosynthetic process;GO:0046033,AMP metabolic process;GO:0046034,ATP metabolic process;GO:0007050,cell cycle arrest;GO:0046103,inosine biosynthetic process;GO:0006165,nucleoside diphosphate phosphorylation;GO:0009142,nucleoside triphosphate biosynthetic process;GO:0010828,positive regulation of glucose transmembrane transport;GO:0006163,purine nucleotide metabolic process	mmu:11636,path:mmu00230,Purine metabolism;mmu:11636,path:mmu00730,Thiamine metabolism
KAD2_MOUSE	Q9WTP6	Ak2	Adenylate kinase 2, mitochondrial	2497644563	8359383274	8855167692	9908517773	5660853083	11767276087	6799150915	11421076880	5330652053	5282377839	9278191677	1124169186	9390725868	7734978554	9169198141	10239900762	7405178326	8912089241	5253847689	9133700831	7405178326	8912089241	5253847689	9133700831	0.810753	0.360583	0	0.975737	0.897642	0	0.575216	0.067775	0	1.20349	0.534668	0	0.709483	0.39642	0	0.589519	0.160735	0	GO:0005737,cytoplasm;GO:0005829,cytosol;GO:0005743,mitochondrial inner membrane;GO:0005758,mitochondrial intermembrane space;GO:0005739,mitochondrion;GO:0005634,nucleus;GO:0036126,sperm flagellum;GO:0097226,sperm mitochondrial sheath	GO:0005524,ATP binding;GO:0004550,nucleoside diphosphate kinase activity;GO:0004017,adenylate kinase activity	GO:0006172,ADP biosynthetic process;GO:0046033,AMP metabolic process;GO:0046034,ATP metabolic process;GO:0046060,dATP metabolic process;GO:0009132,nucleoside diphosphate metabolic process;GO:0006163,purine nucleotide metabolic process	mmu:11637,path:mmu00230,Purine metabolism;mmu:11637,path:mmu00730,Thiamine metabolism
KAD3_MOUSE	Q9WTP7	Ak3	GTP:AMP phosphotransferase AK3, mitochondrial	2893971394	5149833775	4551896917	4817550435	7407790286	7309122028	7135057808	5640019709	4957525805	2083109206	4702696781	1417612704	4780627085	5863488524	5591472956	6798421671	4353313130	6872997458	3290236124	5758502559	4353313130	6872997458	3290236124	5758502559	0.75598	0.074448	0	1.19354	0.106605	0	0.57137	0.047324	-1	1.5788	0.008256	1	0.7558	0.342288	0	0.478719	0.011199	-1	GO:0005759,mitochondrial matrix;GO:0005739,mitochondrion;GO:0005737,cytoplasm;GO:0005758,mitochondrial intermembrane space	GO:0004017,adenylate kinase activity;GO:0005524,ATP binding;GO:0005525,GTP binding;GO:0004550,nucleoside diphosphate kinase activity;GO:0046899,nucleoside triphosphate adenylate kinase activity;GO:0042802,identical protein binding	GO:0006172,ADP biosynthetic process;GO:0046033,AMP metabolic process;GO:0046039,GTP metabolic process;GO:0046041,ITP metabolic process;GO:0006756,AMP phosphorylation;GO:0046034,ATP metabolic process;GO:0046060,dATP metabolic process;GO:0009142,nucleoside triphosphate biosynthetic process;GO:0006163,purine nucleotide metabolic process;GO:0046051,UTP metabolic process	mmu:56248,path:mmu00230,Purine metabolism
Q3U489_MOUSE	Q3U489	Ak4	Adenylate kinase 4, mitochondrial	1473506723	1321242409	1148899146	1071561382	1442821648	1053303025	1643795957	1537671314	2645128136	13273353937	1303365563	5.72252e+08	1508833058	1637076805	28042033267	1643038326	1253802415	1419397986	4448524966	8207745364	1253802415	1419397986	4448524966	8207745364	0.152758	0.333439	0	0.172934	0.344224	0	0.541991	0.622617	0	1.13207	0.332272	0	3.54803	0.324032	0	3.13409	0.347953	0	GO:0005759,mitochondrial matrix;GO:0005737,cytoplasm;GO:0005739,mitochondrion	GO:0004017,adenylate kinase activity;GO:0005524,ATP binding;GO:0004550,nucleoside diphosphate kinase activity;GO:0005525,GTP binding;GO:0046899,nucleoside triphosphate adenylate kinase activity	GO:0006172,ADP biosynthetic process;GO:0046033,AMP metabolic process;GO:0046034,ATP metabolic process;GO:0007420,brain development;GO:0071456,cellular response to hypoxia;GO:0046039,GTP metabolic process;GO:0001889,liver development;GO:0009142,nucleoside triphosphate biosynthetic process;GO:2001169,regulation of ATP biosynthetic process;GO:0002082,regulation of oxidative phosphorylation;GO:004249…	mmu:11639,path:mmu00230,Purine metabolism;mmu:11639,path:mmu00730,Thiamine metabolism
F8WIC0_MOUSE	F8WIC0	Ak7	Nucleoside-diphosphate kinase	0	0	0	1.42335e+07	0	0	0	0	0	0	0	0	0	0	0	0	7.40094e+06	2.6447e+06	1.35211e+06	3.30164e+06	1.42335e+07				2.24159	0.266654	0	0.801026	0.643482	0	0.409527	0.1524	0	0.357347	0.193023	0	0.182695	0.106004	0	0.511253	0.182378	0	GO:0005737,cytoplasm;GO:0005829,cytosol;GO:0005576,extracellular region;GO:0031514,motile cilium	GO:0004017,adenylate kinase activity;GO:0005524,ATP binding;GO:0004127,cytidylate kinase activity;GO:0004550,nucleoside diphosphate kinase activity	GO:0009142,nucleoside triphosphate biosynthetic process;GO:0035082,axoneme assembly;GO:0007420,brain development;GO:0003351,epithelial cilium movement involved in extracellular fluid movement;GO:0002437,inflammatory response to antigenic stimulus;GO:0006165,nucleoside diphosphate phosphorylation;GO:0006163,purine nucleotide metabolic process;GO:0007283,spermatogenesis	mmu:78801,path:mmu00230,Purine metabolism;mmu:78801,path:mmu00730,Thiamine metabolism
AKAP1_MOUSE	O08715	Akap1	A-kinase anchor protein 1, mitochondrial	4.80808e+08	3.83878e+08	3.29945e+08	2.77373e+08	2.85748e+08	7781150630	1.51548e+08	2.52727e+08	9.5104e+07	1.746e+08	2.76782e+08	1.51673e+08	2.53625e+08	3.98901e+08	2.1996e+08	321258179	3.68001e+08	2117793366	1.7454e+08	2.98436e+08	3.68001e+08	2117793366	1.7454e+08	2.98436e+08	1.2331	0.281161	0	7.09631	0.372538	0	0.584848	0.064555	0	5.75486	0.389908	0	0.474291	0.015344	-1	0.082416	0.343138	0	GO:0005783,endoplasmic reticulum;GO:0016021,integral component of membrane;GO:0005811,lipid droplet;GO:0030061,mitochondrial crista;GO:0005741,mitochondrial outer membrane;GO:0005739,mitochondrion;GO:0031594,neuromuscular junction;GO:0045211,postsynaptic membrane	GO:0048487,beta-tubulin binding;GO:0008017,microtubule binding;GO:0060090,molecular adaptor activity;GO:0034237,protein kinase A regulatory subunit binding;GO:0019901,protein kinase binding;GO:0030346,protein phosphatase 2B binding;GO:0019903,protein phosphatase binding;GO:0003723,RNA binding	GO:0140374,antiviral innate immune response;GO:0010614,negative regulation of cardiac muscle hypertrophy;GO:0035308,negative regulation of protein dephosphorylation;GO:0042308,negative regulation of protein import into nucleus;GO:0010738,regulation of protein kinase A signaling
B2RRE0_MOUSE	B2RRE0	Akap12	A kinase (PRKA) anchor protein (Gravin) 12	1.48712e+08	7.33751e+08	5.81931e+08	1382423419	3.20081e+08	8.4626e+08	1000025588	8.67925e+08	1177907022	1527936526	7.02078e+08	2283176417	7.81986e+08	5.6202e+08	4.92326e+08	4.52839e+08	7.11704e+08	7.58573e+08	1422774376	5.72293e+08	7.11704e+08	7.58573e+08	1422774376	5.72293e+08	1.2436	0.618959	0	1.3255	0.307524	0	2.4861	0.046907	1	1.06585	0.879553	0	1.99911	0.141244	0	1.87559	0.118874	0	GO:0005737,cytoplasm;GO:0005856,cytoskeleton;GO:0005829,cytosol;GO:0043025,neuronal cell body;GO:0005886,plasma membrane;GO:0098685,Schaffer collateral - CA1 synapse;GO:0016020,membrane	GO:0008179,adenylate cyclase binding;GO:0005516,calmodulin binding;GO:0051018,protein kinase A binding;GO:0030159,signaling receptor complex adaptor activity;GO:0016301,kinase activity	GO:0007193,adenylate cyclase-inhibiting G protein-coupled receptor signaling pathway;GO:0071347,cellular response to interleukin-1;GO:0071356,cellular response to tumor necrosis factor;GO:0035733,hepatic stellate cell activation;GO:0050804,modulation of chemical synaptic transmission;GO:0043116,negative regulation of vascular permeability;GO:0070374,positive regulation of ERK1 and ERK2 cascade;GO…
A0A140LJJ5_MOUSE	A0A140LJJ5	Akap13	A-kinase anchor protein 13	0	2.68906e+07	1.6229e+06	1.36561e+07	9.12634e+07	6.26921e+08	5.8531e+07	3.22425e+07	221171094	4.47446e+06	753549	656517	1.83828e+07	0	7.84821e+07	1.86062e+06	1.08463e+07	202239498	56763906	2.56189e+07	1.40565e+07	202239498	56763906	3.29085e+07	0.423371	0.466437	0	7.89416	0.263587	0	2.21571	0.60873	0	18.6459	0.226959	0	5.23348	0.436916	0	0.280677	0.376306	0	GO:0005938,cell cortex;GO:0030864,cortical actin cytoskeleton;GO:0005829,cytosol;GO:0016020,membrane;GO:0005634,nucleus;GO:0048471,perinuclear region of cytoplasm;GO:0005737,cytoplasm	GO:0004691,cAMP-dependent protein kinase activity;GO:0005078,MAP-kinase scaffold activity;GO:0046872,metal ion binding;GO:0060090,molecular adaptor activity;GO:0051018,protein kinase A binding;GO:0017048,Rho GTPase binding;GO:0005089,Rho guanyl-nucleotide exchange factor activity;GO:0005085,guanyl-nucleotide exchange factor activity	GO:0086023,adenylate cyclase-activating adrenergic receptor signaling pathway involved in heart process;GO:0071875,adrenergic receptor signaling pathway;GO:0060348,bone development;GO:0055007,cardiac muscle cell differentiation;GO:0061049,cell growth involved in cardiac muscle cell development;GO:0007186,G protein-coupled receptor signaling pathway;GO:0007507,heart development;GO:0051168,nuclear …	mmu:75547,path:mmu04928,Parathyroid hormone synthesis, secretion and action;mmu:75547,path:mmu05163,Human cytomegalovirus infection
AKAP5_MOUSE	D3YVF0	Akap5	A-kinase anchor protein 5	0	0	0	3.08644e+06	0	0	0	0	0	0	0	0	0	0	0	0	2.15644e+06	1.79802e+06	1.36896e+06	1.71737e+06	3.08644e+06				1.25567	0.374398	0	1.04696	0.91233	0	0.797127	0.44104	0	0.833789	0.655476	0	0.634824	0.179473	0	0.761373	0.584775	0	GO:0005886,plasma membrane;GO:0032279,asymmetric synapse;GO:0016323,basolateral plasma membrane;GO:0005737,cytoplasm;GO:0009898,cytoplasmic side of plasma membrane;GO:0005856,cytoskeleton;GO:0030425,dendrite;GO:0032590,dendrite membrane;GO:0043198,dendritic shaft;GO:0043197,dendritic spine;GO:0032591,dendritic spine membrane;GO:0060076,excitatory synapse;GO:0031527,filopodium membrane;GO:0098978,…	GO:0008179,adenylate cyclase binding;GO:0003779,actin binding;GO:0031698,beta-2 adrenergic receptor binding;GO:0045296,cadherin binding;GO:0005516,calmodulin binding;GO:0001664,G protein-coupled receptor binding;GO:0050811,GABA receptor binding;GO:0035254,glutamate receptor binding;GO:0019900,kinase binding;GO:0060090,molecular adaptor activity;GO:0019904,protein domain specific binding;GO:003423…	GO:0045762,positive regulation of adenylate cyclase activity;GO:0006605,protein targeting;GO:0007165,signal transduction;GO:0007193,adenylate cyclase-inhibiting G protein-coupled receptor signaling pathway;GO:0036394,amylase secretion;GO:0043624,cellular protein complex disassembly;GO:0070073,clustering of voltage-gated calcium channels;GO:0045163,clustering of voltage-gated potassium channels;GO…
E9Q9K8_MOUSE	E9Q9K8	Akap6	A kinase (PRKA) anchor protein 6	6.97221e+07	1171089850	3195175548	4807469180	1.31425e+08	3539312044	4618570158	4479156531	4426728150	7.41717e+07	3.49146e+07	5.69421e+07	9.43656e+07	8.28366e+07	1107439825	3.54243e+07	2310864165	3192115967	1148189159	3.30017e+08	2310864165	3192115967	1148189159	3.30017e+08	7.00227	0.117882	0	9.67259	0.037979	1	3.47919	0.493807	0	1.38135	0.57494	0	0.496866	0.4729	0	0.359695	0.225754	0	GO:0034704,calcium channel complex;GO:0005901,caveola;GO:0005737,cytoplasm;GO:0014704,intercalated disc;GO:0014701,junctional sarcoplasmic reticulum membrane;GO:0005635,nuclear envelope;GO:0031965,nuclear membrane;GO:0005634,nucleus;GO:0048471,perinuclear region of cytoplasm;GO:0032991,protein-containing complex;GO:0042383,sarcolemma;GO:0016529,sarcoplasmic reticulum;GO:0030315,T-tubule	GO:0008179,adenylate cyclase binding;GO:0019899,enzyme binding;GO:0044325,ion channel binding;GO:0060090,molecular adaptor activity;GO:0051018,protein kinase A binding;GO:0034237,protein kinase A regulatory subunit binding;GO:0051721,protein phosphatase 2A binding;GO:0043495,protein-membrane adaptor activity;GO:0016301,kinase activity	GO:0034629,cellular protein-containing complex localization;GO:0071320,cellular response to cAMP;GO:0071345,cellular response to cytokine stimulus;GO:0071872,cellular response to epinephrine stimulus;GO:0007194,negative regulation of adenylate cyclase activity;GO:0070886,positive regulation of calcineurin-NFAT signaling cascade;GO:2000481,positive regulation of cAMP-dependent protein kinase activ…
AKA7A_MOUSE	O55074	Akap7	A-kinase anchor protein 7 isoform alpha	0	0	0	0	0	0	0	0	132080937	0	0	0	0	0	0	0	1.55344e+06	2.43679e+06	3.49808e+07	1.9978e+06			132080937		0.777575	0.641675	0	1.21974	0.788742	0	17.5096	0.34778	0	1.56865	0.522776	0	22.5183	0.341649	0	14.3552	0.353945	0	GO:0016324,apical plasma membrane;GO:0005737,cytoplasm;GO:0005829,cytosol;GO:0070382,exocytic vesicle;GO:0098686,hippocampal mossy fiber to CA3 synapse;GO:0016328,lateral plasma membrane;GO:0016020,membrane;GO:0005634,nucleus;GO:0032991,protein-containing complex;GO:0016529,sarcoplasmic reticulum;GO:0030315,T-tubule	GO:0016208,AMP binding;GO:0008022,protein C-terminus binding;GO:0019904,protein domain specific binding;GO:0051018,protein kinase A binding;GO:0034237,protein kinase A regulatory subunit binding;GO:0019901,protein kinase binding	GO:0071320,cellular response to cAMP;GO:0050804,modulation of chemical synaptic transmission;GO:1902261,positive regulation of delayed rectifier potassium channel activity;GO:1901381,positive regulation of potassium ion transmembrane transport;GO:0008104,protein localization;GO:0060306,regulation of membrane repolarization;GO:0010738,regulation of protein kinase A signaling;GO:0007178,transmembra…
Q059U9_MOUSE	Q059U9	Akap8	A kinase (PRKA) anchor protein 8	0	0	0	1.00992e+07	0	0	0	0	6.89419e+06	0	2.45306e+07	0	6.46186e+06	0	0	6.10785e+06	4.21012e+06	3.15794e+06	9.10416e+06	5.10727e+06	1.00992e+07		1.57124e+07	6.28485e+06	0.824339	0.699137	0	0.618323	0.292381	0	1.78259	0.483638	0	0.750083	0.683311	0	2.16244	0.419194	0	2.88294	0.317945	0	GO:0005634,nucleus;GO:0005794,Golgi apparatus;GO:0005739,mitochondrion;GO:0016363,nuclear matrix;GO:0005730,nucleolus;GO:0005654,nucleoplasm;GO:0000793,condensed chromosome;GO:0001939,female pronucleus;GO:0000790,nuclear chromatin	GO:0003677,DNA binding;GO:0003690,double-stranded DNA binding;GO:0042826,histone deacetylase binding;GO:0016301,kinase activity;GO:0034237,protein kinase A regulatory subunit binding;GO:0008270,zinc ion binding;GO:0003682,chromatin binding;GO:0051059,NF-kappaB binding	GO:0044839,cell cycle G2/M phase transition;GO:0031065,positive regulation of histone deacetylation;GO:0033127,regulation of histone phosphorylation;GO:0071222,cellular response to lipopolysaccharide;GO:0071380,cellular response to prostaglandin E stimulus;GO:0045087,innate immune response;GO:0007076,mitotic chromosome condensation;GO:0032720,negative regulation of tumor necrosis factor productio…
Q5RL57_MOUSE	Q5RL57	Akap8l	A kinase (PRKA) anchor protein 8-like	0	0	0	0	0	0	0	0	0	0	0	1.41415e+06	0	1.86795e+07	0	8.96003e+06	1.22919e+06	2.18736e+06	1.37552e+06	8.72625e+06			1.41415e+06	1.38198e+07	0.140861	0.086098	0	0.250664	0.121513	0	0.15763	0.089781	0	1.77951	0.128101	0	1.11904	0.816932	0	0.628848	0.093255	0	GO:0005634,nucleus;GO:0016363,nuclear matrix;GO:0000785,chromatin;GO:0005737,cytoplasm;GO:0016607,nuclear speck;GO:1990904,ribonucleoprotein complex;GO:0016605,PML body	GO:0003677,DNA binding;GO:0042826,histone deacetylase binding;GO:0016301,kinase activity;GO:0005521,lamin binding;GO:0046872,metal ion binding;GO:0034237,protein kinase A regulatory subunit binding	GO:0044839,cell cycle G2/M phase transition;GO:0007076,mitotic chromosome condensation;GO:0006397,mRNA processing;GO:0051081,nuclear envelope disassembly;GO:0031065,positive regulation of histone deacetylation;GO:0045944,positive regulation of transcription by RNA polymerase II;GO:0033127,regulation of histone phosphorylation;GO:0010793,regulation of mRNA export from nucleus
E9QQ10_MOUSE	E9QQ10	Akap9	A-kinase anchor protein 9	1021434512	5.99369e+06	4.86963e+06	2.57832e+07	2.31146e+07	1.27547e+07	4.93243e+07	1.99323e+08	3.01949e+07	0	0	4.12443e+08	6.20809e+06	4.87951e+07	0	8.0533e+06	2.6452e+08	7.11292e+07	1.10989e+08	1.64113e+07	2.6452e+08	7.11292e+07	2.21319e+08	2.10188e+07	16.1182	0.363894	0	4.33416	0.267317	0	6.76296	0.38656	0	0.268899	0.478681	0	0.419586	0.59252	0	1.56039	0.728765	0	GO:0097729,9+2 motile cilium;GO:0005813,centrosome;GO:0036064,ciliary basal body;GO:0005801,cis-Golgi network;GO:0005737,cytoplasm;GO:0044307,dendritic branch;GO:0099147,extrinsic component of postsynaptic density membrane;GO:0005794,Golgi apparatus;GO:0005795,Golgi stack;GO:0043025,neuronal cell body;GO:0000242,pericentriolar material;GO:0120219,subapical part of cell;GO:0097060,synaptic membran…	GO:0060090,molecular adaptor activity;GO:0015459,potassium channel regulator activity;GO:0034237,protein kinase A regulatory subunit binding;GO:0044325,ion channel binding	GO:0051661,maintenance of centrosome location;GO:0007020,microtubule nucleation;GO:0007194,negative regulation of adenylate cyclase activity;GO:0033138,positive regulation of peptidyl-serine phosphorylation;GO:1901018,positive regulation of potassium ion transmembrane transporter activity;GO:1903358,regulation of Golgi organization;GO:0060307,regulation of ventricular cardiac muscle cell membrane…
E9Q8N6_MOUSE	E9Q8N6	Aknad1	AKNA domain-containing 1	0	0	0	0	0	0	0	3.23355e+07	0	0	0	0	0	0	0	0	1.89785e+06	9.36915e+06	2.31981e+06	1.47991e+06		3.23355e+07			1.28241	0.560673	0	6.33088	0.343257	0	1.56753	0.270793	0	4.93672	0.367972	0	1.22234	0.603409	0	0.247601	0.393914	0		GO:0001228,DNA-binding transcription activator activity;GO:0000978,RNA polymerase II cis-regulatory region sequence-specific DNA binding	GO:0001837,epithelial to mesenchymal transition
Q540D7_MOUSE	Q540D7	Akr1a1	Aldehyde reductase	1086224792	1123503933	7.76198e+08	1480334140	1770511299	1729193573	1548395055	9.91549e+08	1926571347	3.98841e+08	8.97983e+08	1.54742e+08	1083331165	9.66719e+08	7.73305e+08	1552488685	1116565288	1509912232	8.44534e+08	1093961129	1116565288	1509912232	8.44534e+08	1093961129	1.02066	0.921358	0	1.38023	0.139386	0	0.771996	0.579526	0	1.35228	0.138215	0	0.756368	0.539342	0	0.559327	0.174008	0	GO:0016324,apical plasma membrane;GO:0005829,cytosol	GO:0047941,glucuronolactone reductase activity;GO:0047939,L-glucuronate reductase activity;GO:0016491,oxidoreductase activity;GO:0008106,alcohol dehydrogenase (NADP+) activity;GO:0004032,alditol;GO:0047655,allyl-alcohol dehydrogenase activity;GO:0019726,mevaldate reductase (NADPH) activity	GO:0110095,cellular detoxification of aldehyde;GO:0042840,D-glucuronate catabolic process;GO:0044597,daunorubicin metabolic process;GO:0044598,doxorubicin metabolic process;GO:0019853,L-ascorbic acid biosynthetic process;GO:0046185,aldehyde catabolic process	mmu:58810,path:mmu00010,Glycolysis / Gluconeogenesis;mmu:58810,path:mmu00040,Pentose and glucuronate interconversions;mmu:58810,path:mmu00561,Glycerolipid metabolism
ALDR_MOUSE	P45376	Akr1b1	Aldo-keto reductase family 1 member B1	32349876732	58819517198	55322014621	52181294319	57800284633	71238557612	28043570355	79185851487	57124003043	73049914024	36147583471	61452087822	46976989394	61193589224	46360906479	78676795911	49668175718	59067066022	56943397090	58302070252	49668175718	59067066022	56943397090	58302070252	0.851911	0.405171	0	1.01312	0.95689	0	0.976696	0.904232	0	1.18923	0.487565	0	1.14648	0.482554	0	0.964046	0.881291	0	GO:0005829,cytosol;GO:0005615,extracellular space;GO:0042629,mast cell granule;GO:0005654,nucleoplasm;GO:0033010,paranodal junction;GO:0048471,perinuclear region of cytoplasm;GO:0032838,plasma membrane bounded cell projection cytoplasm;GO:0043220,Schmidt-Lanterman incisure;GO:0097454,Schwann cell microvillus	GO:0008106,alcohol dehydrogenase (NADP+) activity;GO:0004032,alditol;GO:0047655,allyl-alcohol dehydrogenase activity;GO:0043795,glyceraldehyde oxidoreductase activity;GO:0052650,NADP-retinol dehydrogenase activity;GO:0016491,oxidoreductase activity;GO:0001758,retinal dehydrogenase activity	GO:0071475,cellular hyperosmotic salinity response;GO:0070301,cellular response to hydrogen peroxide;GO:0097238,cellular response to methylglyoxal;GO:1901653,cellular response to peptide;GO:0044597,daunorubicin metabolic process;GO:0044598,doxorubicin metabolic process;GO:0002070,epithelial cell maturation;GO:0072061,inner medullary collecting duct development;GO:0060135,maternal process involved…	mmu:11677,path:mmu00040,Pentose and glucuronate interconversions;mmu:11677,path:mmu00051,Fructose and mannose metabolism;mmu:11677,path:mmu00052,Galactose metabolism;mmu:11677,path:mmu00561,Glycerolipid metabolism;mmu:11677,path:mmu00790,Folate biosynthesis
G5E895_MOUSE	G5E895	Akr1b10	Aldo-keto reductase family 1, member B10 (aldose reductase)	4.83495e+08	3768315588	2417533206	5605702466	4547869717	3782082520	4772185937	2275016057	2421583630	5.47899e+08	1837910013	1056191521	4356254071	3849240580	3456175472	4827505605	3068761448	3844288558	1465895924	4122293932	3068761448	3844288558	1465895924	4122293932	0.744431	0.38394	0	0.932561	0.678516	0	0.355602	0.002017	-1	1.25272	0.548394	0	0.477683	0.21564	0	0.381318	0.014562	-1	GO:0005829,cytosol;GO:0005739,mitochondrion	GO:0008106,alcohol dehydrogenase (NADP+) activity;GO:0004032,alditol;GO:0070401,NADP+ binding;GO:0052650,NADP-retinol dehydrogenase activity;GO:0070402,NADPH binding;GO:0016491,oxidoreductase activity;GO:0016918,retinal binding		mmu:67861,path:mmu00040,Pentose and glucuronate interconversions;mmu:67861,path:mmu00051,Fructose and mannose metabolism;mmu:67861,path:mmu00052,Galactose metabolism;mmu:67861,path:mmu00561,Glycerolipid metabolism;mmu:67861,path:mmu00790,Folate biosynthesis
ALD1_MOUSE	P21300	Akr1b7	Aldo-keto reductase family 1 member B7	1.05727e+08	2.16212e+08	2.56395e+08	2.28718e+08	2.82169e+08	1.57319e+08	3.95794e+08	9.09262e+07	101047162	3.35009e+07	1.81208e+08	1.37839e+08	2.84319e+08	1.00408e+08	1.29354e+08	3.1377e+08	2.01763e+08	2.31552e+08	1.13399e+08	2.06963e+08	2.01763e+08	2.31552e+08	1.13399e+08	2.06963e+08	0.974874	0.937087	0	1.11881	0.785537	0	0.547918	0.183517	0	1.14764	0.705927	0	0.56204	0.100326	0	0.489733	0.163718	0	GO:0005829,cytosol;GO:0005739,mitochondrion	GO:0016491,oxidoreductase activity;GO:0008106,alcohol dehydrogenase (NADP+) activity;GO:0004032,alditol	GO:0044255,cellular lipid metabolic process	mmu:11997,path:mmu00040,Pentose and glucuronate interconversions;mmu:11997,path:mmu00051,Fructose and mannose metabolism;mmu:11997,path:mmu00052,Galactose metabolism;mmu:11997,path:mmu00561,Glycerolipid metabolism;mmu:11997,path:mmu00790,Folate biosynthesis
ALD2_MOUSE	P45377	Akr1b8	Aldose reductase-related protein 2	4.39927e+08	7.62485e+08	6.53583e+08	1289050917	9.65221e+08	8.03678e+08	1132862527	5.22211e+08	468327489	1.29929e+08	4.48919e+08	1.57668e+08	798153420	7.03433e+08	8.47879e+08	8.89206e+08	786261527	8.55993e+08	3.01211e+08	8.09668e+08	786261527	8.55993e+08	3.01211e+08	8.09668e+08	0.971091	0.903385	0	1.05722	0.744988	0	0.372018	0.002204	-1	1.08869	0.764504	0	0.383092	0.053374	0	0.351885	0.01291	-1	GO:0005829,cytosol;GO:0005739,mitochondrion	GO:0008106,alcohol dehydrogenase (NADP+) activity;GO:0004032,alditol;GO:0045550,geranylgeranyl reductase activity;GO:0047718,indanol dehydrogenase activity;GO:0052650,NADP-retinol dehydrogenase activity;GO:0016491,oxidoreductase activity;GO:0001758,retinal dehydrogenase activity	GO:0110095,cellular detoxification of aldehyde;GO:0044597,daunorubicin metabolic process;GO:0044598,doxorubicin metabolic process;GO:0016488,farnesol catabolic process;GO:0001523,retinoid metabolic process	mmu:14187,path:mmu00040,Pentose and glucuronate interconversions;mmu:14187,path:mmu00051,Fructose and mannose metabolism;mmu:14187,path:mmu00052,Galactose metabolism;mmu:14187,path:mmu00561,Glycerolipid metabolism;mmu:14187,path:mmu00790,Folate biosynthesis
Q9JLI0_MOUSE	Q9JLI0	Akr1c12	Aldo-keto reductase a	648841970	580049095	6.87199e+08	4.35817e+07	1.74328e+08	8.06485e+07	1610044418	1548791593	1942608480	5.7943e+08	9.19721e+08	2.58799e+08	1346598112	1383574923	1541483137	2044310472	4.89918e+08	8.53453e+08	925139582	1578991661	4.89918e+08	8.53453e+08	925139582	1578991661	0.310273	0.002586	-1	0.540505	0.157624	0	0.585905	0.152248	0	1.74203	0.446054	0	1.88836	0.312527	0	1.084	0.901671	0	GO:0005829,cytosol	GO:0008106,alcohol dehydrogenase (NADP+) activity;GO:0004032,alditol;GO:0004033,aldo-keto reductase (NADP) activity;GO:0047086,ketosteroid monooxygenase activity;GO:0016491,oxidoreductase activity;GO:0016229,steroid dehydrogenase activity	GO:0008202,steroid metabolic process;GO:0006805,xenobiotic metabolic process
Q571M4_MOUSE	Q571M4	Akr1c13	MKIAA4014 protein (Fragment)	648841970	580049095	6.87199e+08	4.35817e+07	1.74328e+08	8.06485e+07	1610044418	1548791593	1942608480	5.7943e+08	9.19721e+08	2.58799e+08	1346598112	1383574923	1541483137	2044310472	4.89918e+08	8.53453e+08	925139582	1578991661	4.89918e+08	8.53453e+08	925139582	1578991661	0.310273	0.002586	-1	0.540505	0.157624	0	0.585905	0.152248	0	1.74203	0.446054	0	1.88836	0.312527	0	1.084	0.901671	0	GO:0005829,cytosol	GO:0008106,alcohol dehydrogenase (NADP+) activity;GO:0004032,alditol;GO:0004033,aldo-keto reductase (NADP) activity;GO:0047086,ketosteroid monooxygenase activity;GO:0016491,oxidoreductase activity;GO:0016229,steroid dehydrogenase activity	GO:0008202,steroid metabolic process;GO:0006805,xenobiotic metabolic process
Q91WT7_MOUSE	Q91WT7	Akr1c14	3-alpha-hydroxysteroid dehydrogenase type 1	0	0	0	0	1.18349e+07	8.68054e+06	1.94712e+06	7.77972e+06	0	0	0	0	0	0	0	0	1.83106e+06	7.56056e+06	1.92542e+06	1.34648e+06		7.56056e+06			1.35988	0.489253	0	5.61504	0.024584	1	1.42996	0.457266	0	4.12906	0.037004	1	1.05154	0.91896	0	0.254667	0.040723	-1	GO:0005829,cytosol	GO:0008106,alcohol dehydrogenase (NADP+) activity;GO:0004032,alditol;GO:0047023,androsterone dehydrogenase activity;GO:0032052,bile acid binding;GO:0047086,ketosteroid monooxygenase activity;GO:0016491,oxidoreductase activity;GO:0005496,steroid binding;GO:0016229,steroid dehydrogenase activity	GO:0008207,C21-steroid hormone metabolic process;GO:0044597,daunorubicin metabolic process;GO:0044598,doxorubicin metabolic process;GO:0021766,hippocampus development;GO:0042448,progesterone metabolic process;GO:0006693,prostaglandin metabolic process;GO:0008202,steroid metabolic process
G3X9Y6_MOUSE	G3X9Y6	Akr1c19	Aldo-keto reductase family 1, member C19	648841970	580049095	6.87199e+08	4.35817e+07	1.74328e+08	8.06485e+07	1610044418	1548791593	1942608480	5.7943e+08	9.19721e+08	2.58799e+08	1346598112	1383574923	1541483137	2044310472	4.89918e+08	8.53453e+08	925139582	1578991661	4.89918e+08	8.53453e+08	925139582	1578991661	0.310273	0.002586	-1	0.540505	0.157624	0	0.585905	0.152248	0	1.74203	0.446054	0	1.88836	0.312527	0	1.084	0.901671	0	GO:0005829,cytosol	GO:0008106,alcohol dehydrogenase (NADP+) activity;GO:0004032,alditol;GO:0047086,ketosteroid monooxygenase activity;GO:0016491,oxidoreductase activity;GO:0016229,steroid dehydrogenase activity	GO:0008202,steroid metabolic process
AKCL2_MOUSE	Q9DCT1	Akr1e2	1,5-anhydro-D-fructose reductase	2.73311e+08	3.29553e+07	6.07565e+06	3.10388e+08	5.78172e+07	5.85878e+06	2.4135e+08	2.55042e+08	4.59211e+08	1.4055e+08	1.61105e+08	0	2.53315e+08	3.83492e+08	1.78668e+08	0	1.55683e+08	1.40017e+08	1.90304e+08	2.04692e+08	1.55683e+08	1.40017e+08	2.53622e+08	2.71825e+08	0.76057	0.677257	0	0.684038	0.547842	0	0.929709	0.912071	0	0.899376	0.882329	0	1.22239	0.790791	0	1.35915	0.67841	0	GO:0005829,cytosol;GO:0005794,Golgi apparatus;GO:0005654,nucleoplasm	GO:0050571,1;GO:0008106,alcohol dehydrogenase (NADP+) activity;GO:0004032,alditol;GO:0016491,oxidoreductase activity	GO:0055114,oxidation-reduction process
ARK72_MOUSE	Q8CG76	Akr7a2	Aflatoxin B1 aldehyde reductase member 2	6.22282e+08	1505372512	1059496539	1164690489	1546970844	1243390236	8.84541e+08	9.89733e+08	1478591807	667098052	912992208	3.17398e+08	1685617996	1336470555	9.10428e+08	1489014059	1087960307	1166158919	8.4402e+08	1355382587	1087960307	1166158919	8.4402e+08	1355382587	0.802696	0.317767	0	0.860391	0.424964	0	0.622717	0.133263	0	1.07188	0.750002	0	0.775782	0.453845	0	0.723761	0.302123	0	GO:0005737,cytoplasm;GO:0005829,cytosol;GO:0005794,Golgi apparatus;GO:0005739,mitochondrion;GO:0005635,nuclear envelope	GO:0004032,alditol;GO:0019119,phenanthrene-9	GO:0044597,daunorubicin metabolic process;GO:0044598,doxorubicin metabolic process	mmu:110198,path:mmu00980,Metabolism of xenobiotics by cytochrome P450
AKT1_MOUSE	P31750	Akt1	RAC-alpha serine/threonine-protein kinase	1.76975e+07	6.26913e+07	3.08412e+08	1.04258e+08	3.2724e+07	1.67545e+08	9.15872e+06	4.16517e+07	5.46614e+07	1.30669e+07	7.88554e+07	5.41999e+06	1.01527e+08	7.3897e+07	1.5957e+08	4.44197e+07	1.23265e+08	6.27698e+07	3.80009e+07	9.48533e+07	1.23265e+08	6.27698e+07	3.80009e+07	9.48533e+07	1.29953	0.69366	0	0.661756	0.485926	0	0.400628	0.107486	0	0.509228	0.441376	0	0.308288	0.247163	0	0.605401	0.554816	0	GO:0005911,cell-cell junction;GO:0036064,ciliary basal body;GO:0005737,cytoplasm;GO:0005829,cytosol;GO:0015630,microtubule cytoskeleton;GO:0005739,mitochondrion;GO:0005654,nucleoplasm;GO:0005634,nucleus;GO:0005886,plasma membrane;GO:0032991,protein-containing complex;GO:0005819,spindle;GO:0031982,vesicle	GO:0005524,ATP binding;GO:0004674,protein serine/threonine kinase activity;GO:0071889,14-3-3 protein binding;GO:0005516,calmodulin binding;GO:0019899,enzyme binding;GO:0032794,GTPase activating protein binding;GO:0042802,identical protein binding;GO:0016301,kinase activity;GO:0030235,nitric-oxide synthase regulator activity;GO:0005547,phosphatidylinositol-3;GO:0043325,phosphatidylinositol-3;GO:00…	GO:0008643,carbohydrate transport;GO:0005978,glycogen biosynthetic process;GO:0043491,protein kinase B signaling;GO:0006924,activation-induced cell death of T cells;GO:0007568,aging;GO:0008637,apoptotic mitochondrial changes;GO:0002042,cell migration involved in sprouting angiogenesis;GO:0030030,cell projection organization;GO:0071276,cellular response to cadmium ion;GO:0036294,cellular response …	mmu:11651,path:mmu04014,Ras signaling pathway;mmu:11651,path:mmu04015,Rap1 signaling pathway;mmu:11651,path:mmu04010,MAPK signaling pathway;mmu:11651,path:mmu04012,ErbB signaling pathway;mmu:11651,path:mmu04370,VEGF signaling pathway;mmu:11651,path:mmu04371,Apelin signaling pathway;mmu:11651,path:mmu04630,Jak-STAT signaling pathway;mmu:11651,path:mmu04668,TNF signaling pathway;mmu:11651,path:mmu0…
E9QKI4_MOUSE	E9QKI4	Akt1s1	Proline-rich AKT1 substrate 1	0	7.10915e+07	9.87651e+07	1.8928e+08	7.51496e+07	4.68982e+07	5.01829e+07	4.31768e+07	3.25321e+07	3.05077e+08	1.4958e+08	5.77156e+07	161394940	2.37928e+07	2.97354e+07	2.15779e+07	9.07858e+07	5.38519e+07	1.36226e+08	5.91253e+07	119712208	5.38519e+07	1.36226e+08	5.91253e+07	1.53548	0.560308	0	0.91081	0.884827	0	2.30403	0.315858	0	0.593175	0.380928	0	1.50052	0.554546	0	2.52965	0.232745	0	GO:0005737,cytoplasm;GO:0005829,cytosol;GO:0005634,nucleus;GO:0032991,protein-containing complex;GO:0031931,TORC1 complex		GO:0045792,negative regulation of cell size;GO:0006469,negative regulation of protein kinase activity;GO:0032007,negative regulation of TOR signaling;GO:0048011,neurotrophin TRK receptor signaling pathway;GO:0007219,Notch signaling pathway;GO:0042981,regulation of apoptotic process;GO:0043523,regulation of neuron apoptotic process	mmu:67605,path:mmu04152,AMPK signaling pathway;mmu:67605,path:mmu04150,mTOR signaling pathway;mmu:67605,path:mmu04140,Autophagy - animal;mmu:67605,path:mmu04211,Longevity regulating pathway;mmu:67605,path:mmu04213,Longevity regulating pathway - multiple species;mmu:67605,path:mmu04714,Thermogenesis
Q3TY95_MOUSE	Q3TY95	Akt2	Non-specific serine/threonine protein kinase	1.08645e+08	2.57564e+07	3.08328e+08	3.65021e+07	3.32274e+07	3.19387e+08	9.75863e+06	1.64279e+07	3.76816e+07	1.25249e+07	4.8508e+07	0	8.70941e+07	9.77673e+07	2.21715e+08	2.75038e+08	1.19808e+08	9.47002e+07	2.52798e+07	1.70404e+08	1.19808e+08	9.47002e+07	3.29048e+07	1.70404e+08	0.703082	0.551541	0	0.555741	0.423796	0	0.148353	0.022527	-1	0.790435	0.809399	0	0.211003	0.204126	0	0.266946	0.395187	0	GO:0005829,cytosol;GO:0005654,nucleoplasm;GO:0032991,protein-containing complex;GO:0005938,cell cortex;GO:0005769,early endosome;GO:0032593,insulin-responsive compartment;GO:0043231,intracellular membrane-bounded organelle;GO:0005739,mitochondrion;GO:0005634,nucleus;GO:0005886,plasma membrane;GO:0032587,ruffle membrane;GO:0016529,sarcoplasmic reticulum;GO:0031982,vesicle	GO:0005524,ATP binding;GO:0004674,protein serine/threonine kinase activity;GO:0004672,protein kinase activity;GO:0046872,metal ion binding;GO:0005080,protein kinase C binding	GO:0008286,insulin receptor signaling pathway;GO:0043066,negative regulation of apoptotic process;GO:0010748,negative regulation of long-chain fatty acid import across plasma membrane;GO:0030335,positive regulation of cell migration;GO:0008284,positive regulation of cell population proliferation;GO:0032000,positive regulation of fatty acid beta-oxidation;GO:0046326,positive regulation of glucose …	mmu:11652,path:mmu04014,Ras signaling pathway;mmu:11652,path:mmu04015,Rap1 signaling pathway;mmu:11652,path:mmu04010,MAPK signaling pathway;mmu:11652,path:mmu04012,ErbB signaling pathway;mmu:11652,path:mmu04370,VEGF signaling pathway;mmu:11652,path:mmu04371,Apelin signaling pathway;mmu:11652,path:mmu04630,Jak-STAT signaling pathway;mmu:11652,path:mmu04668,TNF signaling pathway;mmu:11652,path:mmu0…
Q8C6X4_MOUSE	Q8C6X4	Akt3	Uncharacterized protein (Fragment)	0	1.58022e+07	2.58948e+08	1.30556e+07	0	1.26338e+08	0	0	0	5.04727e+06	9.35236e+06	0	1.77344e+07	0	3.15727e+07	5.91588e+06	7.26691e+07	3.31461e+07	5.20098e+06	1.47438e+07	9.59352e+07	1.26338e+08	7.19981e+06	1.84076e+07	4.92878	0.389668	0	2.24813	0.582961	0	0.352756	0.195942	0	0.456124	0.590152	0	0.071571	0.319506	0	0.15691	0.403579	0	GO:0005737,cytoplasm;GO:0005634,nucleus;GO:0005886,plasma membrane	GO:0005524,ATP binding;GO:0004674,protein serine/threonine kinase activity;GO:0004672,protein kinase activity;GO:0005080,protein kinase C binding	GO:0035556,intracellular signal transduction;GO:0048854,brain morphogenesis;GO:0032869,cellular response to insulin stimulus;GO:0048873,homeostasis of number of cells within a tissue;GO:0000002,mitochondrial genome maintenance;GO:2000773,negative regulation of cellular senescence;GO:0018105,peptidyl-serine phosphorylation;GO:0018107,peptidyl-threonine phosphorylation;GO:0045766,positive regulatio…	mmu:23797,path:mmu04014,Ras signaling pathway;mmu:23797,path:mmu04015,Rap1 signaling pathway;mmu:23797,path:mmu04010,MAPK signaling pathway;mmu:23797,path:mmu04012,ErbB signaling pathway;mmu:23797,path:mmu04370,VEGF signaling pathway;mmu:23797,path:mmu04371,Apelin signaling pathway;mmu:23797,path:mmu04630,Jak-STAT signaling pathway;mmu:23797,path:mmu04668,TNF signaling pathway;mmu:23797,path:mmu0…
D3Z632_MOUSE	D3Z632	Aktip	AKT-interacting protein	0	0	1.87355e+07	0	1.04429e+07	2.41321e+07	1.951e+07	1.60555e+07	1.43894e+07	4.89406e+06	0	0	1.16907e+07	1.76064e+07	1.54719e+07	6.96149e+06	7.5083e+06	1.75351e+07	5.57475e+06	1.29326e+07	1.87355e+07	1.75351e+07	9.64171e+06	1.29326e+07	0.58057	0.272599	0	1.35588	0.261371	0	0.431061	0.103655	0	2.33543	0.081725	0	0.742478	0.70664	0	0.317919	0.029133	-1	GO:0005829,cytosol;GO:0070695,FHF complex;GO:0030897,HOPS complex;GO:0005634,nucleus;GO:0005886,plasma membrane	GO:0061631,ubiquitin conjugating enzyme activity	GO:0006915,apoptotic process;GO:0045022,early endosome to late endosome transport;GO:0007032,endosome organization;GO:0008333,endosome to lysosome transport;GO:0007040,lysosome organization;GO:0032092,positive regulation of protein binding;GO:0001934,positive regulation of protein phosphorylation;GO:0000209,protein polyubiquitination;GO:0015031,protein transport
HEM2_MOUSE	P10518	Alad	Delta-aminolevulinic acid dehydratase	327316380	1580124400	602404578	8.89152e+08	1547387040	7.86482e+08	1288392281	1031438006	8.60378e+08	5.76635e+08	6.50249e+08	2.36523e+08	2002024311	1554431157	1314789154	1697958628	8.49749e+08	1163424726	5.80946e+08	1642300813	8.49749e+08	1163424726	5.80946e+08	1642300813	0.517414	0.040762	-1	0.708411	0.070376	0	0.353739	0.001534	-1	1.36914	0.357979	0	0.683668	0.402836	0	0.499341	0.031694	-1	GO:0005829,cytosol;GO:0005615,extracellular space	GO:0046872,metal ion binding;GO:0004655,porphobilinogen synthase activity;GO:0042802,identical protein binding;GO:1904854,proteasome core complex binding;GO:0008270,zinc ion binding	GO:0006782,protoporphyrinogen IX biosynthetic process;GO:0071353,cellular response to interleukin-4;GO:0071284,cellular response to lead ion;GO:0006783,heme biosynthetic process;GO:1901799,negative regulation of proteasomal protein catabolic process;GO:0051260,protein homooligomerization;GO:0014823,response to activity;GO:0010044,response to aluminum ion;GO:0043200,response to amino acid;GO:00466…	mmu:17025,path:mmu00860,Porphyrin and chlorophyll metabolism
Q3V0B2_MOUSE	Q3V0B2	Alas1	5-aminolevulinate synthase	0	2.67831e+08	368680286	2.88135e+08	2.17413e+08	1.10216e+08	1.61411e+08	8.65833e+07	9.94736e+07	1.22791e+07	0	5.41441e+06	1.50336e+08	8.12646e+06	0	5.40492e+07	232015910	143905790	2.97772e+07	5.32764e+07	3.08215e+08	143905790	3.90557e+07	7.08374e+07	4.35495	0.084063	0	2.70112	0.090995	0	0.558919	0.592634	0	0.620241	0.336772	0	0.128341	0.049924	-1	0.206922	0.022147	-1	GO:0005759,mitochondrial matrix;GO:0005829,cytosol;GO:0005654,nucleoplasm;GO:0005739,mitochondrion	GO:0003870,5-aminolevulinate synthase activity;GO:0030170,pyridoxal phosphate binding;GO:0003824,catalytic activity;GO:0042802,identical protein binding	GO:0006778,porphyrin-containing compound metabolic process;GO:0009058,biosynthetic process;GO:0006782,protoporphyrinogen IX biosynthetic process;GO:0048821,erythrocyte development;GO:0006783,heme biosynthetic process;GO:0042541,hemoglobin biosynthetic process;GO:0001666,response to hypoxia	mmu:11655,path:mmu00260,Glycine, serine and threonine metabolism;mmu:11655,path:mmu00860,Porphyrin and chlorophyll metabolism
ALBU_MOUSE	P07724	Alb	Albumin	882000000000	1310000000000	734000000000	1530000000000	1080000000000	763000000000	1540000000000	1890000000000	926000000000	532000000000	1240000000000	448000000000	869000000000	816000000000	667000000000	661000000000	1110000000000	1320000000000	787000000000	753000000000	1110000000000	1320000000000	787000000000	753000000000	1.47893	0.109518	0	1.75008	0.067816	0	1.04414	0.867523	0	1.18335	0.534026	0	0.706014	0.255363	0	0.596624	0.136037	0	GO:0005615,extracellular space;GO:0005783,endoplasmic reticulum;GO:0070062,extracellular exosome;GO:0005794,Golgi apparatus;GO:0032991,protein-containing complex;GO:0005604,basement membrane;GO:0005737,cytoplasm;GO:0005576,extracellular region;GO:0043209,myelin sheath	GO:0051087,chaperone binding;GO:0003677,DNA binding;GO:1903981,enterobactin binding;GO:0140272,exogenous protein binding;GO:0005504,fatty acid binding;GO:0042802,identical protein binding;GO:0046872,metal ion binding;GO:0019825,oxygen binding;GO:0030170,pyridoxal phosphate binding;GO:0015643,toxic substance binding;GO:0008144,drug binding;GO:0019899,enzyme binding;GO:0008270,zinc ion binding	GO:0009267,cellular response to starvation;GO:0051659,maintenance of mitochondrion location;GO:0043066,negative regulation of apoptotic process;GO:0046010,positive regulation of circadian sleep/wake cycle	mmu:11657,path:mmu04918,Thyroid hormone synthesis
A0A1B0GSU0_MOUSE	A0A1B0GSU0	Aldh16a1	Aldehyde dehydrogenase family 16 member A1	6.40943e+06	3.35225e+07	2.80171e+07	3.45293e+07	1.30029e+07	1.51195e+07	4.90112e+07	3.74701e+07	7.12133e+06	3.8551e+06	1.91245e+07	6.92603e+06	5.87096e+06	0	9.34358e+06	1.98156e+07	2.56196e+07	2.86509e+07	9.25673e+06	8.95008e+06	2.56196e+07	2.86509e+07	9.25673e+06	1.16767e+07	2.8625	0.073541	0	3.20119	0.086973	0	1.03426	0.955345	0	1.11832	0.791062	0	0.361315	0.068396	0	0.323087	0.08428	0		GO:0016620,oxidoreductase activity;GO:0016491,oxidoreductase activity
P5CS_MOUSE	Q9Z110	Aldh18a1	Delta-1-pyrroline-5-carboxylate synthase	7.93082e+06	1.81911e+07	1.38714e+07	1.0069e+08	5.69022e+07	7.03966e+07	308048607	4.68076e+07	8.58412e+07	3.89728e+07	0	5.44637e+06	3.65735e+07	0	0	0	3.51708e+07	1.20539e+08	3.27808e+07	1.97148e+07	3.51708e+07	1.20539e+08	4.34201e+07	3.65735e+07	1.78398	0.545193	0	6.11413	0.163334	0	1.66275	0.57462	0	3.42724	0.246066	0	0.932047	0.937926	0	0.271953	0.229997	0	GO:0005739,mitochondrion;GO:0005737,cytoplasm;GO:0005743,mitochondrial inner membrane;GO:0031966,mitochondrial membrane	GO:0005524,ATP binding;GO:0004349,glutamate 5-kinase activity;GO:0004350,glutamate-5-semialdehyde dehydrogenase activity;GO:0016301,kinase activity;GO:0016620,oxidoreductase activity;GO:0042802,identical protein binding	GO:0055129,L-proline biosynthetic process;GO:0006561,proline biosynthetic process;GO:0008652,cellular amino acid biosynthetic process;GO:0019240,citrulline biosynthetic process;GO:0006536,glutamate metabolic process;GO:0006592,ornithine biosynthetic process;GO:0009266,response to temperature stimulus	mmu:56454,path:mmu00330,Arginine and proline metabolism
AL1A1_MOUSE	P24549	Aldh1a1	Retinal dehydrogenase 1	1006281795	1975813337	8.55923e+08	1527624781	2077435217	2704918969	2506286514	1941308054	1889731238	1173383572	1348762891	1061542179	1274686624	3302862246	1703811743	1769705874	1341410786	2307487189	1368354970	2012766622	1341410786	2307487189	1368354970	2012766622	0.666451	0.237921	0	1.14643	0.560607	0	0.679838	0.228226	0	1.72019	0.021268	1	1.02009	0.934585	0	0.593007	0.010543	-1	GO:0005737,cytoplasm;GO:0005829,cytosol;GO:0005634,nucleus	GO:0016491,oxidoreductase activity;GO:0004028,3-chloroallyl aldehyde dehydrogenase activity;GO:0004029,aldehyde dehydrogenase (NAD+) activity;GO:0018479,benzaldehyde dehydrogenase (NAD+) activity;GO:0042802,identical protein binding;GO:0051287,NAD binding;GO:0001758,retinal dehydrogenase activity	GO:0042904,9-cis-retinoic acid biosynthetic process;GO:0042905,9-cis-retinoic acid metabolic process;GO:0048048,embryonic eye morphogenesis;GO:0120163,negative regulation of cold-induced thermogenesis;GO:0002072,optic cup morphogenesis involved in camera-type eye development;GO:0055114,oxidation-reduction process;GO:0043065,positive regulation of apoptotic process;GO:0042493,response to drug;GO:0…	mmu:11668,path:mmu00830,Retinol metabolism
AL1A2_MOUSE	Q62148	Aldh1a2	Retinal dehydrogenase 2	1.50352e+08	1066442996	7.21383e+08	1437639273	9.89773e+08	1256608605	1100820981	7.27984e+08	5.96232e+08	5.18616e+08	5.21917e+08	252592103	8.49434e+08	2322976798	9.37031e+08	7.6619e+08	8.43954e+08	1018796769	4.72339e+08	1218907884	8.43954e+08	1018796769	4.72339e+08	1218907884	0.692385	0.446041	0	0.835828	0.622779	0	0.38751	0.095183	0	1.20717	0.575471	0	0.559674	0.238252	0	0.463625	0.006618	-1	GO:0005737,cytoplasm;GO:0005829,cytosol;GO:0048471,perinuclear region of cytoplasm	GO:0004028,3-chloroallyl aldehyde dehydrogenase activity;GO:0004029,aldehyde dehydrogenase (NAD+) activity;GO:0016918,retinal binding;GO:0001758,retinal dehydrogenase activity	GO:0042904,9-cis-retinoic acid biosynthetic process;GO:0009952,anterior/posterior pattern specification;GO:0001568,blood vessel development;GO:0043010,camera-type eye development;GO:0048738,cardiac muscle tissue development;GO:0071300,cellular response to retinoic acid;GO:0009855,determination of bilateral symmetry;GO:0031076,embryonic camera-type eye development;GO:0048566,embryonic digestive tr…	mmu:19378,path:mmu00830,Retinol metabolism
Q3UIA4_MOUSE	Q3UIA4	Aldh1a3	Aldehyde dehydrogenase	6.10077e+07	1106600219	5.83762e+08	9.0372e+08	9.1122e+08	9.86898e+08	8.74563e+08	6.01748e+08	5.42504e+08	3.61236e+08	5.37837e+08	2.35229e+08	6.33765e+08	2095018191	8.62978e+08	784303489	6.63773e+08	8.43607e+08	4.19201e+08	1094016097	6.63773e+08	8.43607e+08	4.19201e+08	1094016097	0.60673	0.331014	0	0.77111	0.498059	0	0.383177	0.098364	0	1.27093	0.487014	0	0.631544	0.347073	0	0.496915	0.009149	-1	GO:0005737,cytoplasm	GO:0016620,oxidoreductase activity;GO:0016491,oxidoreductase activity;GO:0004030,aldehyde dehydrogenase [NAD(P)+] activity;GO:0042803,protein homodimerization activity;GO:0001758,retinal dehydrogenase activity;GO:0004028,3-chloroallyl aldehyde dehydrogenase activity;GO:0004029,aldehyde dehydrogenase (NAD+) activity;GO:0070403,NAD+ binding;GO:0070324,thyroid hormone binding	GO:0051289,protein homotetramerization;GO:0042574,retinal metabolic process;GO:0002138,retinoic acid biosynthetic process;GO:0031076,embryonic camera-type eye development;GO:0048048,embryonic eye morphogenesis;GO:0060324,face development;GO:0070384,Harderian gland development;GO:0042472,inner ear morphogenesis;GO:0007626,locomotory behavior;GO:0050885,neuromuscular process controlling balance;GO:…	mmu:56847,path:mmu00010,Glycolysis / Gluconeogenesis;mmu:56847,path:mmu00340,Histidine metabolism;mmu:56847,path:mmu00350,Tyrosine metabolism;mmu:56847,path:mmu00360,Phenylalanine metabolism;mmu:56847,path:mmu00410,beta-Alanine metabolism;mmu:56847,path:mmu00980,Metabolism of xenobiotics by cytochrome P450;mmu:56847,path:mmu00982,Drug metabolism - cytochrome P450;mmu:56847,path:mmu05204,Chemical …
B2RTL5_MOUSE	B2RTL5	Aldh1a7	Aldehyde dehydrogenase family 1, subfamily A7	4.08779e+08	1315771860	6.23521e+08	9.72405e+08	1222173414	1545719981	1384974043	1070970661	1028216527	8.9724e+08	9.50113e+08	8.06728e+08	1014834753	2401161680	1037631262	1325304052	8.30119e+08	1305959525	9.20574e+08	1444732937	8.30119e+08	1305959525	9.20574e+08	1444732937	0.574583	0.159235	0	0.903945	0.699183	0	0.637193	0.163131	0	1.57322	0.077853	0	1.10897	0.673885	0	0.704903	0.014057	0	GO:0005737,cytoplasm	GO:0004029,aldehyde dehydrogenase (NAD+) activity;GO:0018479,benzaldehyde dehydrogenase (NAD+) activity;GO:0043878,glyceraldehyde-3-phosphate dehydrogenase (NAD+) (non-phosphorylating) activity;GO:0016620,oxidoreductase activity	GO:0006068,ethanol catabolic process	mmu:26358,path:mmu00830,Retinol metabolism
AL1B1_MOUSE	Q9CZS1	Aldh1b1	Aldehyde dehydrogenase X, mitochondrial	7.51923e+08	2438025859	1562338261	2516943679	2356046184	2674470004	1896225347	1814488436	9.15698e+08	7.25988e+08	8.29393e+08	3.10218e+08	1126957231	2885398963	2105297309	1355382741	1817307591	2185307493	6.95324e+08	1868259061	1817307591	2185307493	6.95324e+08	1868259061	0.972728	0.932365	0	1.1697	0.504349	0	0.372178	0.031529	-1	1.2025	0.456325	0	0.382612	0.042447	-1	0.318182	0.00085	-1	GO:0043231,intracellular membrane-bounded organelle;GO:0005759,mitochondrial matrix;GO:0005739,mitochondrion;GO:0005654,nucleoplasm	GO:0004029,aldehyde dehydrogenase (NAD+) activity;GO:0043878,glyceraldehyde-3-phosphate dehydrogenase (NAD+) (non-phosphorylating) activity;GO:0016491,oxidoreductase activity	GO:0006068,ethanol catabolic process	mmu:72535,path:mmu00010,Glycolysis / Gluconeogenesis;mmu:72535,path:mmu00053,Ascorbate and aldarate metabolism;mmu:72535,path:mmu00620,Pyruvate metabolism;mmu:72535,path:mmu00071,Fatty acid degradation;mmu:72535,path:mmu00561,Glycerolipid metabolism;mmu:72535,path:mmu00280,Valine, leucine and isoleucine degradation;mmu:72535,path:mmu00310,Lysine degradation;mmu:72535,path:mmu00330,Arginine and pr…
AL1L1_MOUSE	Q8R0Y6	Aldh1l1	Cytosolic 10-formyltetrahydrofolate dehydrogenase	6.63779e+07	107046544	0	0	2.13818e+07	2.15825e+07	9.97326e+07	1.91739e+07	1.11627e+07	0	0	0	9.85835e+06	1.34985e+07	4.63223e+07	7.4697e+07	4.38059e+07	4.04677e+07	3.68148e+06	3.6094e+07	8.67122e+07	4.04677e+07	1.11627e+07	3.6094e+07	1.21366	0.807317	0	1.12118	0.866703	0	0.101997	0.08089	0	0.923796	0.922154	0	0.084041	0.177178	0	0.090973	0.114316	0	GO:0005829,cytosol;GO:0005739,mitochondrion;GO:0032991,protein-containing complex;GO:0005737,cytoplasm	GO:0004029,aldehyde dehydrogenase (NAD+) activity;GO:0033721,aldehyde dehydrogenase (NADP+) activity;GO:0004030,aldehyde dehydrogenase [NAD(P)+] activity;GO:0016155,formyltetrahydrofolate dehydrogenase activity;GO:0016742,hydroxymethyl-;GO:0044877,protein-containing complex binding;GO:0016620,oxidoreductase activity	GO:0009258,10-formyltetrahydrofolate catabolic process;GO:0009058,biosynthetic process;GO:0006730,one-carbon metabolic process	mmu:107747,path:mmu00670,One carbon pool by folate
AL1L2_MOUSE	Q8K009	Aldh1l2	Mitochondrial 10-formyltetrahydrofolate dehydrogenase	750614803	7.21429e+08	4.52278e+07	0	1.31665e+07	1.63762e+07	1.65828e+08	29742805	1.11627e+07	0	0	0	9.85835e+06	0	3.1461e+08	7.38074e+07	3.80786e+08	5.62783e+07	5.87266e+06	1.00015e+08	5.05757e+08	5.62783e+07	1.11627e+07	1.32758e+08	3.80729	0.245278	0	0.562699	0.612908	0	0.058718	0.246735	0	0.147795	0.170779	0	0.015422	0.117687	0	0.10435	0.219496	0	GO:0005737,cytoplasm;GO:0005739,mitochondrion;GO:0005654,nucleoplasm	GO:0016155,formyltetrahydrofolate dehydrogenase activity;GO:0016742,hydroxymethyl-;GO:0016620,oxidoreductase activity;GO:0004029,aldehyde dehydrogenase (NAD+) activity	GO:0009258,10-formyltetrahydrofolate catabolic process;GO:0009058,biosynthetic process;GO:0006730,one-carbon metabolic process	mmu:216188,path:mmu00670,One carbon pool by folate
A0A0G2JEU1_MOUSE	A0A0G2JEU1	Aldh2	Aldehyde dehydrogenase, mitochondrial	7250974604	14401262670	6905362556	13393351084	10506476026	13054634465	11649772113	7868355635	8462089807	6632373921	5824896083	2139392000	9906118127	17129564438	13931645092	15298570172	10487737729	10769809560	5764687953	14066474457	10487737729	10769809560	5764687953	14066474457	0.745584	0.203021	0	0.765637	0.131155	0	0.409818	0.006418	-1	1.02689	0.90495	0	0.54966	0.094954	0	0.535264	0.027209	-1	GO:0005759,mitochondrial matrix;GO:0005739,mitochondrion	GO:0016620,oxidoreductase activity;GO:0016491,oxidoreductase activity;GO:0004029,aldehyde dehydrogenase (NAD+) activity;GO:0043878,glyceraldehyde-3-phosphate dehydrogenase (NAD+) (non-phosphorylating) activity;GO:0042802,identical protein binding;GO:0051287,NAD binding;GO:0070404,NADH binding	GO:0006117,acetaldehyde metabolic process;GO:0048149,behavioral response to ethanol;GO:0110095,cellular detoxification of aldehyde;GO:0006068,ethanol catabolic process;GO:0008631,intrinsic apoptotic signaling pathway in response to oxidative stress;GO:0043066,negative regulation of apoptotic process;GO:0050727,regulation of inflammatory response;GO:2000377,regulation of reactive oxygen species me…	mmu:11669,path:mmu00010,Glycolysis / Gluconeogenesis;mmu:11669,path:mmu00053,Ascorbate and aldarate metabolism;mmu:11669,path:mmu00620,Pyruvate metabolism;mmu:11669,path:mmu00071,Fatty acid degradation;mmu:11669,path:mmu00561,Glycerolipid metabolism;mmu:11669,path:mmu00280,Valine, leucine and isoleucine degradation;mmu:11669,path:mmu00310,Lysine degradation;mmu:11669,path:mmu00330,Arginine and pr…
AL3A1_MOUSE	P47739	Aldh3a1	Aldehyde dehydrogenase, dimeric NADP-preferring	5.67776e+07	1.00454e+07	1.8292e+07	0	3.55676e+07	4.89644e+07	7.71072e+07	0	3.81797e+07	0	0	0	4.05877e+07	1.35638e+07	0	2.3857e+07	2.15355e+07	4.11901e+07	1.08126e+07	1.98713e+07	2.83717e+07	5.38797e+07	3.81797e+07	2.60028e+07	1.08375	0.914131	0	2.07285	0.267665	0	0.544133	0.490722	0	1.91266	0.355958	0	0.502082	0.509757	0	0.262505	0.140256	0	GO:0005737,cytoplasm;GO:0005829,cytosol;GO:0005783,endoplasmic reticulum;GO:0016021,integral component of membrane;GO:0005886,plasma membrane	GO:0016620,oxidoreductase activity;GO:0004028,3-chloroallyl aldehyde dehydrogenase activity;GO:0008106,alcohol dehydrogenase (NADP+) activity;GO:0004029,aldehyde dehydrogenase (NAD+) activity;GO:0018479,benzaldehyde dehydrogenase (NAD+) activity	GO:0006081,cellular aldehyde metabolic process;GO:0007568,aging;GO:0055114,oxidation-reduction process;GO:0008284,positive regulation of cell population proliferation;GO:0051591,response to cAMP;GO:0042493,response to drug;GO:0051384,response to glucocorticoid;GO:0001666,response to hypoxia;GO:0007584,response to nutrient;GO:0014070,response to organic cyclic compound	mmu:11670,path:mmu00010,Glycolysis / Gluconeogenesis;mmu:11670,path:mmu00340,Histidine metabolism;mmu:11670,path:mmu00350,Tyrosine metabolism;mmu:11670,path:mmu00360,Phenylalanine metabolism;mmu:11670,path:mmu00410,beta-Alanine metabolism;mmu:11670,path:mmu00980,Metabolism of xenobiotics by cytochrome P450;mmu:11670,path:mmu00982,Drug metabolism - cytochrome P450;mmu:11670,path:mmu05204,Chemical …
B1AV77_MOUSE	B1AV77	Aldh3a2	Aldehyde dehydrogenase	2.30899e+08	2.06093e+08	240907060	3.79927e+08	2.81024e+08	465983147	3.80918e+08	1.50412e+08	308572314	7.12074e+07	2.38042e+08	1.55074e+08	215629844	1.59171e+08	2.30542e+08	2.66487e+08	2.64456e+08	3.19584e+08	1.93224e+08	2.17957e+08	2.64456e+08	3.19584e+08	1.93224e+08	2.17957e+08	1.21334	0.342169	0	1.46627	0.204813	0	0.886522	0.674202	0	1.20846	0.508202	0	0.730646	0.312423	0	0.60461	0.188241	0	GO:0016021,integral component of membrane;GO:0005778,peroxisomal membrane;GO:0005829,cytosol;GO:0005783,endoplasmic reticulum;GO:0042406,extrinsic component of endoplasmic reticulum membrane;GO:0043231,intracellular membrane-bounded organelle;GO:0005743,mitochondrial inner membrane;GO:0005739,mitochondrion;GO:0005634,nucleus;GO:0005777,peroxisome	GO:0016620,oxidoreductase activity;GO:0004029,aldehyde dehydrogenase (NAD+) activity;GO:0016491,oxidoreductase activity;GO:0004028,3-chloroallyl aldehyde dehydrogenase activity;GO:0043878,glyceraldehyde-3-phosphate dehydrogenase (NAD+) (non-phosphorylating) activity;GO:0046577,long-chain-alcohol oxidase activity;GO:0050061,long-chain-aldehyde dehydrogenase activity;GO:0052814,medium-chain-aldehyd…	GO:0006081,cellular aldehyde metabolic process;GO:0055114,oxidation-reduction process;GO:0033306,phytol metabolic process;GO:0007417,central nervous system development;GO:0008544,epidermis development;GO:0006631,fatty acid metabolic process;GO:0046292,formaldehyde metabolic process;GO:0046458,hexadecanal metabolic process;GO:0007422,peripheral nervous system development;GO:0000302,response to rea…	mmu:11671,path:mmu00010,Glycolysis / Gluconeogenesis;mmu:11671,path:mmu00053,Ascorbate and aldarate metabolism;mmu:11671,path:mmu00620,Pyruvate metabolism;mmu:11671,path:mmu00071,Fatty acid degradation;mmu:11671,path:mmu00561,Glycerolipid metabolism;mmu:11671,path:mmu00280,Valine, leucine and isoleucine degradation;mmu:11671,path:mmu00310,Lysine degradation;mmu:11671,path:mmu00330,Arginine and pr…
AL4A1_MOUSE	Q8CHT0	Aldh4a1	Delta-1-pyrroline-5-carboxylate dehydrogenase, mitochondrial	7.42932e+08	2867095667	1464683526	2626435757	2840600915	2213937114	6159040357	2058527156	2800743499	7.99149e+08	2174737479	7.03384e+08	7115702621	7708640592	2954866707	6738897525	1925286653	3318026386	1619503565	6129526861	1925286653	3318026386	1619503565	6129526861	0.3141	0.012186	-1	0.541319	0.099463	0	0.264213	0.009239	-1	1.72339	0.246117	0	0.841175	0.685482	0	0.488092	0.170984	0	GO:0005759,mitochondrial matrix;GO:0005739,mitochondrion	GO:0016491,oxidoreductase activity;GO:0003842,1-pyrroline-5-carboxylate dehydrogenase activity;GO:0004029,aldehyde dehydrogenase (NAD+) activity;GO:0042802,identical protein binding	GO:0010133,proline catabolic process to glutamate	mmu:212647,path:mmu00250,Alanine, aspartate and glutamate metabolism;mmu:212647,path:mmu00330,Arginine and proline metabolism
B2RS41_MOUSE	B2RS41	Aldh5a1	Succinate-semialdehyde dehydrogenase	8.41286e+08	2271134891	2368686416	2643563789	2098179084	1921834035	2587604116	1276559357	1395557457	1200420547	1807757525	5.07627e+08	2522513143	3179509035	3374628647	3667458970	2031167778	1971044148	1227840580	3186027449	2031167778	1971044148	1227840580	3186027449	0.637524	0.049906	-1	0.618653	0.015627	-1	0.385383	0.001701	-1	0.970399	0.905733	0	0.6045	0.150143	0	0.622939	0.100733	0	GO:0005739,mitochondrion	GO:0031406,carboxylic acid binding;GO:0042802,identical protein binding;GO:0051287,NAD binding;GO:0004777,succinate-semialdehyde dehydrogenase (NAD+) activity;GO:0009013,succinate-semialdehyde dehydrogenase [NAD(P)+] activity	GO:0007417,central nervous system development;GO:0009450,gamma-aminobutyric acid catabolic process;GO:0009448,gamma-aminobutyric acid metabolic process;GO:0006536,glutamate metabolic process;GO:0042135,neurotransmitter catabolic process;GO:0055114,oxidation-reduction process;GO:0009791,post-embryonic development;GO:0006105,succinate metabolic process	mmu:214579,path:mmu00650,Butanoate metabolism;mmu:214579,path:mmu00250,Alanine, aspartate and glutamate metabolism
Q8K0L1_MOUSE	Q8K0L1	Aldh6a1	Aldh6a1 protein	8022363253	19905405028	16021110806	18796405560	25305556413	18767517610	17885927696	12597692621	18077361169	8926218337	13750237539	4603117644	34144198533	26673468758	32464138187	35102821314	15686321162	18639173585	11339233672	32096156698	15686321162	18639173585	11339233672	32096156698	0.488729	0.002445	-1	0.580729	0.005806	-1	0.353289	0.000992	-1	1.18824	0.459848	0	0.722874	0.315056	0	0.608355	0.111517	0	GO:0005739,mitochondrion;GO:0005654,nucleoplasm	GO:0018478,malonate-semialdehyde dehydrogenase (acetylating) activity;GO:0004491,methylmalonate-semialdehyde dehydrogenase (acylating) activity;GO:0016790,thiolester hydrolase activity	GO:0019484,beta-alanine catabolic process;GO:0050873,brown fat cell differentiation;GO:0006210,thymine catabolic process;GO:0019859,thymine metabolic process;GO:0006574,valine catabolic process;GO:0006573,valine metabolic process	mmu:104776,path:mmu00640,Propanoate metabolism;mmu:104776,path:mmu00562,Inositol phosphate metabolism;mmu:104776,path:mmu00280,Valine, leucine and isoleucine degradation;mmu:104776,path:mmu00410,beta-Alanine metabolism
AL7A1_MOUSE	Q9DBF1	Aldh7a1	Alpha-aminoadipic semialdehyde dehydrogenase	1.17908e+08	217189481	1.02511e+08	4.25923e+08	2.03111e+08	879602718	436001349	276463504	4.18841e+08	1.41241e+08	1.64971e+08	3.97272e+07	1.15489e+08	3.52553e+08	4.02384e+08	3.84887e+08	2.15883e+08	4.48795e+08	1.91195e+08	3.13828e+08	2.15883e+08	4.48795e+08	1.91195e+08	3.13828e+08	0.687902	0.36574	0	1.43006	0.446507	0	0.609234	0.286109	0	2.07888	0.217135	0	0.885641	0.829472	0	0.426019	0.184206	0	GO:0005829,cytosol;GO:0005739,mitochondrion;GO:0005634,nucleus	GO:0016491,oxidoreductase activity;GO:0016620,oxidoreductase activity;GO:0008802,betaine-aldehyde dehydrogenase activity;GO:0043878,glyceraldehyde-3-phosphate dehydrogenase (NAD+) (non-phosphorylating) activity;GO:0042802,identical protein binding;GO:0004043,L-aminoadipate-semialdehyde dehydrogenase activity	GO:0019285,glycine betaine biosynthetic process from choline	mmu:110695,path:mmu00010,Glycolysis / Gluconeogenesis;mmu:110695,path:mmu00053,Ascorbate and aldarate metabolism;mmu:110695,path:mmu00620,Pyruvate metabolism;mmu:110695,path:mmu00071,Fatty acid degradation;mmu:110695,path:mmu00561,Glycerolipid metabolism;mmu:110695,path:mmu00260,Glycine, serine and threonine metabolism;mmu:110695,path:mmu00280,Valine, leucine and isoleucine degradation;mmu:110695…
Q3TMT4_MOUSE	Q3TMT4	Aldh9a1	Aldedh domain-containing protein	8.29523e+07	4.67525e+07	6.23925e+07	1.86202e+08	1.57639e+08	1.02518e+08	7.86592e+07	8.03985e+07	2.07758e+08	1.50025e+08	2.39482e+07	7.67567e+07	3.30806e+08	2.10285e+08	1.33901e+08	1.07705e+08	9.45749e+07	1.04804e+08	1.14622e+08	1.95674e+08	9.45749e+07	1.04804e+08	1.14622e+08	1.95674e+08	0.483328	0.137872	0	0.535603	0.139165	0	0.585779	0.25427	0	1.10816	0.788333	0	1.21197	0.708832	0	1.09368	0.832334	0	GO:0005829,cytosol;GO:0005739,mitochondrion	GO:0016620,oxidoreductase activity;GO:0047105,4-trimethylammoniobutyraldehyde dehydrogenase activity;GO:0004029,aldehyde dehydrogenase (NAD+) activity;GO:0043176,amine binding;GO:0019145,aminobutyraldehyde dehydrogenase activity;GO:0043878,glyceraldehyde-3-phosphate dehydrogenase (NAD+) (non-phosphorylating) activity;GO:0042802,identical protein binding;GO:0051287,NAD binding	GO:0045329,carnitine biosynthetic process;GO:0009437,carnitine metabolic process;GO:0006081,cellular aldehyde metabolic process;GO:0042136,neurotransmitter biosynthetic process;GO:0055114,oxidation-reduction process;GO:0051289,protein homotetramerization	mmu:56752,path:mmu00010,Glycolysis / Gluconeogenesis;mmu:56752,path:mmu00053,Ascorbate and aldarate metabolism;mmu:56752,path:mmu00620,Pyruvate metabolism;mmu:56752,path:mmu00071,Fatty acid degradation;mmu:56752,path:mmu00561,Glycerolipid metabolism;mmu:56752,path:mmu00280,Valine, leucine and isoleucine degradation;mmu:56752,path:mmu00310,Lysine degradation;mmu:56752,path:mmu00330,Arginine and pr…
A6ZI44_MOUSE	A6ZI44	Aldoa	Fructose-bisphosphate aldolase	78887313812	176000000000	115000000000	193000000000	150000000000	186000000000	171000000000	150000000000	133000000000	67798596932	85265243118	39864177091	149000000000	151000000000	131000000000	133000000000	141000000000	164000000000	81482004285	141000000000	141000000000	164000000000	81482004285	141000000000	0.998027	0.992133	0	1.16489	0.063187	0	0.577887	0.025925	-1	1.1672	0.43247	0	0.579029	0.122569	0	0.496085	0.008346	-1	GO:0016021,integral component of membrane;GO:0015629,actin cytoskeleton;GO:0005737,cytoplasm;GO:0005829,cytosol;GO:0070062,extracellular exosome;GO:0005615,extracellular space;GO:0031430,M band;GO:0016020,membrane;GO:0005739,mitochondrion;GO:0043209,myelin sheath;GO:0005720,nuclear heterochromatin;GO:0005886,plasma membrane;GO:0032991,protein-containing complex;GO:0035686,sperm fibrous sheath;GO:…	GO:0004332,fructose-bisphosphate aldolase activity;GO:0008092,cytoskeletal protein binding;GO:0070061,fructose binding;GO:0042802,identical protein binding;GO:0002020,protease binding	GO:0006096,glycolytic process;GO:0006754,ATP biosynthetic process;GO:0007339,binding of sperm to zona pellucida;GO:0030388,fructose 1;GO:0006000,fructose metabolic process;GO:0061615,glycolytic process through fructose-6-phosphate;GO:0019242,methylglyoxal biosynthetic process;GO:0046716,muscle cell cellular homeostasis;GO:0030335,positive regulation of cell migration;GO:0051289,protein homotetram…	mmu:11674,path:mmu00010,Glycolysis / Gluconeogenesis;mmu:11674,path:mmu00030,Pentose phosphate pathway;mmu:11674,path:mmu00051,Fructose and mannose metabolism;mmu:11674,path:mmu04066,HIF-1 signaling pathway
A6ZI46_MOUSE	A6ZI46	Aldoart1	Fructose-bisphosphate aldolase	57008014888	69200240169	51615526819	95496813873	70280647580	75223655633	64198155252	70976320910	56584248001	32502797554	34145396933	18204370235	65205901400	54027223323	72948289860	64224224980	68330148937	70169694844	35359203181	64101409891	68330148937	70169694844	35359203181	64101409891	1.06597	0.701559	0	1.09467	0.226047	0	0.551614	0.017348	-1	1.02692	0.860579	0	0.517476	0.039601	-1	0.50391	0.005557	-1	GO:0005829,cytosol;GO:0035686,sperm fibrous sheath	GO:0004332,fructose-bisphosphate aldolase activity	GO:0030388,fructose 1;GO:0006096,glycolytic process	mmu:353204,path:mmu00010,Glycolysis / Gluconeogenesis;mmu:353204,path:mmu00030,Pentose phosphate pathway;mmu:353204,path:mmu00051,Fructose and mannose metabolism;mmu:353204,path:mmu04066,HIF-1 signaling pathway
A6ZI47_MOUSE	A6ZI47	Aldoart2	Fructose-bisphosphate aldolase	34064027922	81800349320	48049118229	68323872526	55092842295	80971767354	54457949166	51751544008	34082543325	27378304909	30074047784	18729665685	55478655558	51699489792	59544440662	37341359130	58059341999	60568525706	27566140426	51015986286	58059341999	60568525706	27566140426	51015986286	1.13806	0.567187	0	1.18725	0.297451	0	0.540343	0.006907	-1	1.04322	0.848776	0	0.474793	0.033144	-1	0.455123	0.004782	-1	GO:0005829,cytosol	GO:0004332,fructose-bisphosphate aldolase activity	GO:0030388,fructose 1;GO:0006096,glycolytic process
Q3TJ66_MOUSE	Q3TJ66	Aldob	Fructose-bisphosphate aldolase	0	0	0	0	0	0	0	0	0	0	0	0	9.35435e+07	0	1.4376e+08	3.22058e+07	1.89849e+06	2.57174e+06	1.76123e+06	6.77588e+07				8.98364e+07	0.028018	0.083467	0	0.037954	0.086049	0	0.025993	0.082957	0	1.35462	0.710555	0	0.927699	0.927408	0	0.68484	0.650195	0	GO:0034451,centriolar satellite;GO:0005737,cytoplasm;GO:0005829,cytosol;GO:0043231,intracellular membrane-bounded organelle;GO:0005764,lysosome;GO:0005815,microtubule organizing center;GO:0005634,nucleus;GO:0048471,perinuclear region of cytoplasm;GO:0005886,plasma membrane;GO:0030867,rough endoplasmic reticulum membrane;GO:0030868,smooth endoplasmic reticulum membrane	GO:0051117,ATPase binding;GO:0008092,cytoskeletal protein binding;GO:0070061,fructose binding;GO:0061609,fructose-1-phosphate aldolase activity;GO:0004332,fructose-bisphosphate aldolase activity;GO:0042802,identical protein binding;GO:0031210,phosphatidylcholine binding	GO:0030388,fructose 1;GO:0006000,fructose metabolic process;GO:0006096,glycolytic process;GO:0006116,NADH oxidation;GO:0032781,positive regulation of ATPase activity;GO:0070072,vacuolar proton-transporting V-type ATPase complex assembly;GO:0061624,fructose catabolic process to hydroxyacetone phosphate and glyceraldehyde-3-phosphate;GO:0061625,glycolytic process through fructose-1-phosphate;GO:006…	mmu:230163,path:mmu00010,Glycolysis / Gluconeogenesis;mmu:230163,path:mmu00030,Pentose phosphate pathway;mmu:230163,path:mmu00051,Fructose and mannose metabolism;mmu:230163,path:mmu04066,HIF-1 signaling pathway
ALDOC_MOUSE	P05063	Aldoc	Fructose-bisphosphate aldolase C	9.14974e+06	7.57714e+08	1.77461e+08	7.90142e+08	1178213670	6.4198e+07	2028255316	303619457	1971874277	2.44978e+07	3.8862e+07	3.02851e+08	4.02775e+07	4.94358e+08	2.82103e+08	2.33019e+08	4.33617e+08	8.93572e+08	5.84521e+08	2.62439e+08	4.33617e+08	8.93572e+08	5.84521e+08	2.62439e+08	1.65226	0.466648	0	3.40487	0.216715	0	2.22726	0.523916	0	2.06074	0.384216	0	1.34801	0.776322	0	0.65414	0.649682	0	GO:0030424,axon;GO:0005737,cytoplasm;GO:0005829,cytosol;GO:0005739,mitochondrion;GO:0099524,postsynaptic cytosol	GO:0008092,cytoskeletal protein binding;GO:0004332,fructose-bisphosphate aldolase activity;GO:0042802,identical protein binding;GO:0044877,protein-containing complex binding	GO:0007568,aging;GO:0006915,apoptotic process;GO:0030855,epithelial cell differentiation;GO:0030388,fructose 1;GO:0006096,glycolytic process	mmu:11676,path:mmu00010,Glycolysis / Gluconeogenesis;mmu:11676,path:mmu00030,Pentose phosphate pathway;mmu:11676,path:mmu00051,Fructose and mannose metabolism;mmu:11676,path:mmu04066,HIF-1 signaling pathway
A0A077K846_MOUSE	A0A077K846	Alg11	GDP-Man:Man(3)GlcNAc(2)-PP-Dol alpha-1,2-mannosyltransferase	0	0	0	0	0	3.38342e+07	0	0	0	0	0	0	0	0	0	0	1.02631e+07	1.68868e+07	6.26182e+06	7.90967e+06		3.38342e+07			1.29754	0.39716	0	2.13496	0.176728	0	0.791667	0.409957	0	1.64539	0.316057	0	0.61013	0.146148	0	0.370811	0.115967	0	GO:0005789,endoplasmic reticulum membrane;GO:0016021,integral component of membrane	GO:0004377,GDP-Man	GO:0006490,oligosaccharide-lipid intermediate biosynthetic process;GO:0006487,protein N-linked glycosylation;GO:0006486,protein glycosylation	mmu:207958,path:mmu00510,N-Glycan biosynthesis;mmu:207958,path:mmu00513,Various types of N-glycan biosynthesis
ALG2_MOUSE	Q9DBE8	Alg2	Alpha-1,3/1,6-mannosyltransferase ALG2	0	0	1.28152e+06	0	0	0	0	0	3.4681e+06	0	0	0	0	0	0	0	2.4916e+06	1.76146e+06	4.12016e+06	1.33764e+06	1.28152e+06		3.4681e+06		1.86269	0.156865	0	1.31685	0.620283	0	3.08018	0.012844	1	0.70696	0.461726	0	1.65362	0.125232	0	2.33906	0.05514	0	GO:0015629,actin cytoskeleton;GO:0005737,cytoplasm;GO:0005829,cytosol;GO:0005783,endoplasmic reticulum;GO:0016021,integral component of membrane;GO:0016020,membrane;GO:0005634,nucleus;GO:0048471,perinuclear region of cytoplasm	GO:0000033,alpha-1;GO:0048306,calcium-dependent protein binding;GO:0004378,GDP-Man;GO:0102704,GDP-Man;GO:0046982,protein heterodimerization activity;GO:0047485,protein N-terminus binding	GO:0006488,dolichol-linked oligosaccharide biosynthetic process;GO:0006490,oligosaccharide-lipid intermediate biosynthetic process;GO:0033577,protein glycosylation in endoplasmic reticulum;GO:0051592,response to calcium ion;GO:0006486,protein glycosylation	mmu:56737,path:mmu00510,N-Glycan biosynthesis;mmu:56737,path:mmu00513,Various types of N-glycan biosynthesis
ALG3_MOUSE	Q8K2A8	Alg3	Dol-P-Man:Man(5)GlcNAc(2)-PP-Dol alpha-1,3-mannosyltransferase	8.67082e+06	5.47212e+06	7.66474e+06	2.73511e+06	3.56501e+06	1.47557e+07	2.36205e+07	6.46802e+06	6.84476e+06	0	1.51512e+07	0	1.6539e+07	0	0	3.1398e+07	6.1357e+06	1.21023e+07	7.33274e+06	1.24756e+07	6.1357e+06	1.21023e+07	1.0998e+07	2.39685e+07	0.491816	0.425279	0	0.970079	0.966705	0	0.587767	0.536013	0	1.97244	0.251305	0	1.1951	0.71696	0	0.605896	0.406415	0	GO:0005783,endoplasmic reticulum;GO:0005789,endoplasmic reticulum membrane;GO:0030176,integral component of endoplasmic reticulum membrane;GO:0016021,integral component of membrane	GO:0000033,alpha-1;GO:0052925,dol-P-Man	GO:0006486,protein glycosylation	mmu:208624,path:mmu00510,N-Glycan biosynthesis;mmu:208624,path:mmu00513,Various types of N-glycan biosynthesis
ALG5_MOUSE	Q9DB25	Alg5	Dolichyl-phosphate beta-glucosyltransferase	7.18267e+07	0	0	5.01605e+06	2.08212e+08	2.6263e+07	7.74952e+07	0	4.29964e+07	0	5.33178e+07	0	0	0	0	0	2.04941e+07	7.86333e+07	2.45661e+07	2.8864e+06	3.84214e+07	1.0399e+08	4.81571e+07		7.10022	0.344417	0	27.2427	0.150356	0	8.51099	0.168038	0	3.83688	0.280468	0	1.19869	0.859122	0	0.312414	0.302644	0	GO:0005789,endoplasmic reticulum membrane;GO:0016021,integral component of membrane	GO:0004581,dolichyl-phosphate beta-glucosyltransferase activity	GO:0007368,determination of left/right symmetry;GO:0006487,protein N-linked glycosylation	mmu:66248,path:mmu00510,N-Glycan biosynthesis
ALK_MOUSE	P97793	Alk	ALK tyrosine kinase receptor	0	0	0	0	0	0	0	0	0	6.39083e+06	0	0	0	0	0	0	2.2801e+06	2.19788e+06	2.83695e+06	1.52689e+06			6.39083e+06		1.49329	0.460655	0	1.43944	0.540472	0	1.85799	0.380233	0	0.963939	0.937141	0	1.24422	0.696028	0	1.29077	0.667252	0	GO:0030424,axon;GO:0044297,cell body;GO:0005887,integral component of plasma membrane;GO:0005886,plasma membrane;GO:0032991,protein-containing complex;GO:0043235,receptor complex	GO:0005524,ATP binding;GO:0042802,identical protein binding;GO:0004713,protein tyrosine kinase activity;GO:0004714,transmembrane receptor protein tyrosine kinase activity	GO:0000187,activation of MAPK activity;GO:0030534,adult behavior;GO:0007420,brain development;GO:0021766,hippocampus development;GO:0007275,multicellular organism development;GO:0007399,nervous system development;GO:0048666,neuron development;GO:0016310,phosphorylation;GO:1900006,positive regulation of dendrite development;GO:0033674,positive regulation of kinase activity;GO:0046777,protein autop…	mmu:11682,path:mmu05200,Pathways in cancer;mmu:11682,path:mmu05235,PD-L1 expression and PD-1 checkpoint pathway in cancer;mmu:11682,path:mmu05223,Non-small cell lung cancer
ALKB1_MOUSE	P0CB42	Alkbh1	Nucleic acid dioxygenase ALKBH1	0	1.04634e+06	542225	894433	1.84291e+06	0	0	0	0	0	2.17592e+07	0	0	565683	0	0	905518	2.2577e+06	6.70671e+06	1.24561e+06	827666	1.84291e+06	2.17592e+07	565683	0.726969	0.326457	0	1.81253	0.106448	0	5.38429	0.319339	0	2.49328	0.02733	1	7.40649	0.292111	0	2.97059	0.411524	0	GO:0005783,endoplasmic reticulum;GO:0005739,mitochondrion;GO:0005719,nuclear euchromatin;GO:0005654,nucleoplasm	GO:0016491,oxidoreductase activity;GO:0103053,1-ethyladenine demethylase activity;GO:0016706,2-oxoglutarate-dependent dioxygenase activity;GO:0042056,chemoattractant activity;GO:0140078,class I DNA-(apurinic or apyrimidinic site) endonuclease activity;GO:0008198,ferrous iron binding;GO:0070579,methylcytosine dioxygenase activity;GO:0035516,oxidative DNA demethylase activity;GO:0035515,oxidative R…	GO:0006281,DNA repair;GO:0055114,oxidation-reduction process;GO:0030154,cell differentiation;GO:0048589,developmental growth;GO:0006307,DNA dealkylation involved in DNA repair;GO:0080111,DNA demethylation;GO:0001701,in utero embryonic development;GO:0043524,negative regulation of neuron apoptotic process;GO:0001764,neuron migration;GO:0031175,neuron projection development;GO:0070989,oxidative dem…
ALKB3_MOUSE	Q8K1E6	Alkbh3	Alpha-ketoglutarate-dependent dioxygenase alkB homolog 3	2.9345e+08	0	1.91375e+07	2.80737e+07	5.18154e+07	6.56991e+08	3.6681e+07	7.21805e+08	5.45749e+08	1.47492e+08	5.44144e+07	2.00362e+07	2.48485e+07	5.25627e+07	1.10999e+07	3.64196e+08	8.57217e+07	3.66823e+08	1.91923e+08	1.13177e+08	1.13554e+08	3.66823e+08	1.91923e+08	1.13177e+08	0.757415	0.809678	0	3.24115	0.261793	0	1.69578	0.612255	0	4.27923	0.20795	0	2.23891	0.475305	0	0.523203	0.461726	0	GO:0005829,cytosol;GO:0005739,mitochondrion;GO:0005654,nucleoplasm;GO:0005634,nucleus	GO:0051213,dioxygenase activity;GO:0016706,2-oxoglutarate-dependent dioxygenase activity;GO:0051747,cytosine C-5 DNA demethylase activity;GO:0043734,DNA-N1-methyladenine dioxygenase activity;GO:0008198,ferrous iron binding;GO:1990930,RNA N1-methyladenosine dioxygenase activity	GO:0006307,DNA dealkylation involved in DNA repair;GO:0035552,oxidative single-stranded DNA demethylation;GO:0008283,cell population proliferation;GO:0006281,DNA repair;GO:0090305,nucleic acid phosphodiester bond hydrolysis;GO:0035553,oxidative single-stranded RNA demethylation
ALKB5_MOUSE	Q3TSG4	Alkbh5	RNA demethylase ALKBH5	0	0	0	3.10002e+06	0	0	0	0	0	0	0	0	0	0	0	0	5.42557e+06	1.36353e+06	2.97653e+06	3.01927e+06	3.10002e+06				1.79698	0.262512	0	0.45161	0.016521	-1	0.985845	0.962895	0	0.251316	0.076551	0	0.548612	0.274049	0	2.18296	0.083381	0	GO:0005829,cytosol;GO:0005794,Golgi apparatus;GO:0016607,nuclear speck;GO:0005654,nucleoplasm;GO:0005634,nucleus	GO:0016706,2-oxoglutarate-dependent dioxygenase activity;GO:0046872,metal ion binding;GO:0035515,oxidative RNA demethylase activity;GO:1990931,RNA N6-methyladenosine dioxygenase activity	GO:0030154,cell differentiation;GO:0006406,mRNA export from nucleus;GO:0006397,mRNA processing;GO:0035553,oxidative single-stranded RNA demethylation;GO:0043488,regulation of mRNA stability;GO:0001666,response to hypoxia;GO:0007283,spermatogenesis
ALKB6_MOUSE	Q8K2U2	Alkbh6	Alpha-ketoglutarate-dependent dioxygenase alkB homolog 6	0	0	0	0	0	0	0	3.27208e+06	0	0	0	0	0	6.68212e+06	3.5521e+06	3.17422e+06	2.43369e+06	2.63946e+06	1.34404e+06	4.39574e+06		3.27208e+06		4.46948e+06	0.553647	0.09775	0	0.600458	0.096891	0	0.305759	0.028491	-1	1.08455	0.791452	0	0.552264	0.291451	0	0.50921	0.168139	0	GO:0005737,cytoplasm;GO:0005925,focal adhesion;GO:0005654,nucleoplasm	GO:0016491,oxidoreductase activity;GO:0051213,dioxygenase activity;GO:0046872,metal ion binding
ALKB7_MOUSE	Q9D6Z0	Alkbh7	Alpha-ketoglutarate-dependent dioxygenase alkB homolog 7, mitochondrial	0	4.12119e+07	4.47067e+07	1.8465e+07	5.26587e+07	1.54074e+08	4.43515e+07	4.55444e+07	7.23006e+06	1.32741e+07	3.76504e+07	1.0067e+07	1.51717e+07	1.40502e+07	4.9908e+06	7.48305e+07	2.65844e+07	7.41571e+07	1.70554e+07	2.72608e+07	3.47945e+07	7.41571e+07	1.70554e+07	2.72608e+07	0.975186	0.972635	0	2.72028	0.182768	0	0.625637	0.580436	0	2.7895	0.146526	0	0.641557	0.465968	0	0.22999	0.083997	0	GO:0005759,mitochondrial matrix;GO:0005739,mitochondrion	GO:0051213,dioxygenase activity;GO:0046872,metal ion binding	GO:0006974,cellular response to DNA damage stimulus;GO:0006631,fatty acid metabolic process;GO:0010883,regulation of lipid storage;GO:1902445,regulation of mitochondrial membrane permeability involved in programmed necrotic cell death
A2CF85_MOUSE	A2CF85	Alox12	Arachidonate 12-lipoxygenase	0	0	0	0	0	1.8016e+07	6.04368e+07	0	0	0	0	0	0	0	0	0	4.05409e+06	2.06192e+07	1.08824e+06	1.45359e+06		3.92264e+07			2.78901	0.203165	0	14.185	0.214261	0	0.748658	0.263193	0	5.08604	0.278869	0	0.268431	0.153568	0	0.052778	0.206727	0	GO:0005737,cytoplasm;GO:0005829,cytosol;GO:0042383,sarcolemma;GO:0016020,membrane;GO:0005886,plasma membrane	GO:0005506,iron ion binding;GO:0016702,oxidoreductase activity;GO:0004052,arachidonate 12(S)-lipoxygenase activity;GO:0050473,arachidonate 15-lipoxygenase activity;GO:0016165,linoleate 13S-lipoxygenase activity;GO:0047977,hepoxilin-epoxide hydrolase activity	GO:0007568,aging;GO:0019369,arachidonic acid metabolic process;GO:0071396,cellular response to lipid;GO:0019395,fatty acid oxidation;GO:0051122,hepoxilin biosynthetic process;GO:1901751,leukotriene A4 metabolic process;GO:0043651,linoleic acid metabolic process;GO:2001303,lipoxin A4 biosynthetic process;GO:2001306,lipoxin B4 biosynthetic process;GO:0019372,lipoxygenase pathway;GO:0010656,negative…	mmu:11684,path:mmu00590,Arachidonic acid metabolism;mmu:11684,path:mmu04726,Serotonergic synapse;mmu:11684,path:mmu04750,Inflammatory mediator regulation of TRP channels;mmu:11684,path:mmu01523,Antifolate resistance
LX12E_MOUSE	P55249	Alox12e	Polyunsaturated fatty acid (12S)/(13S)-lipoxygenase, epidermal-type	0	0	0	4.72041e+07	0	0	0	0	3.2423e+07	0	0	0	0	4.6425e+07	0	0	1.28991e+07	3.96146e+06	9.53031e+06	1.24885e+07	4.72041e+07		3.2423e+07	4.6425e+07	1.03288	0.980467	0	0.317209	0.489584	0	0.763128	0.835961	0	0.307112	0.474095	0	0.738836	0.815007	0	2.40576	0.516528	0	GO:0005737,cytoplasm;GO:0005829,cytosol;GO:0005886,plasma membrane	GO:0005506,iron ion binding;GO:0016702,oxidoreductase activity;GO:0004052,arachidonate 12(S)-lipoxygenase activity;GO:0050473,arachidonate 15-lipoxygenase activity;GO:0016165,linoleate 13S-lipoxygenase activity	GO:0019369,arachidonic acid metabolic process;GO:0019372,lipoxygenase pathway;GO:0051122,hepoxilin biosynthetic process;GO:0043651,linoleic acid metabolic process;GO:0034440,lipid oxidation	mmu:11685,path:mmu00590,Arachidonic acid metabolism;mmu:11685,path:mmu04726,Serotonergic synapse;mmu:11685,path:mmu04750,Inflammatory mediator regulation of TRP channels;mmu:11685,path:mmu01523,Antifolate resistance
LOX5_MOUSE	P48999	Alox5	Polyunsaturated fatty acid 5-lipoxygenase	0	0	0	0	0	0	7.61476e+06	5.77279e+06	6.54448e+06	0	0	0	0	0	0	2.90072e+07	1.80942e+06	4.58853e+06	2.59184e+06	1.07121e+07		6.69378e+06	6.54448e+06	2.90072e+07	0.168913	0.226182	0	0.428349	0.392601	0	0.241954	0.268282	0	2.53591	0.156211	0	1.43241	0.669336	0	0.564851	0.33707	0	GO:0005737,cytoplasm;GO:0005829,cytosol;GO:0030425,dendrite;GO:0005635,nuclear envelope;GO:0005641,nuclear envelope lumen;GO:0016363,nuclear matrix;GO:0031965,nuclear membrane;GO:0005654,nucleoplasm;GO:0005634,nucleus;GO:0048471,perinuclear region of cytoplasm;GO:0042383,sarcolemma	GO:0005506,iron ion binding;GO:0016702,oxidoreductase activity;GO:0046872,metal ion binding;GO:0004051,arachidonate 5-lipoxygenase activity;GO:0016787,hydrolase activity	GO:0002526,acute inflammatory response;GO:0019369,arachidonic acid metabolic process;GO:0036336,dendritic cell migration;GO:0042593,glucose homeostasis;GO:0051122,hepoxilin biosynthetic process;GO:0006959,humoral immune response;GO:0006954,inflammatory response;GO:0002232,leukocyte chemotaxis involved in inflammatory response;GO:0002523,leukocyte migration involved in inflammatory response;GO:190…	mmu:11689,path:mmu00590,Arachidonic acid metabolism;mmu:11689,path:mmu04664,Fc epsilon RI signaling pathway;mmu:11689,path:mmu04913,Ovarian steroidogenesis;mmu:11689,path:mmu04726,Serotonergic synapse;mmu:11689,path:mmu05145,Toxoplasmosis
AL5AP_MOUSE	P30355	Alox5ap	Arachidonate 5-lipoxygenase-activating protein	0	0	0	0	6.32588e+07	0	0	0	0	0	0	0	0	0	0	0	2.50052e+06	1.72181e+07	2.60187e+06	2.80339e+06		6.32588e+07			0.891961	0.850948	0	6.14189	0.3858	0	0.928113	0.904707	0	6.88582	0.375002	0	1.04053	0.921155	0	0.151112	0.378289	0	GO:0016021,integral component of membrane;GO:0005829,cytosol;GO:0005783,endoplasmic reticulum;GO:0005789,endoplasmic reticulum membrane;GO:0005635,nuclear envelope;GO:0031965,nuclear membrane;GO:0005634,nucleus	GO:0008047,enzyme activator activity;GO:0004051,arachidonate 5-lipoxygenase activity;GO:0050544,arachidonic acid binding;GO:0019899,enzyme binding;GO:0004602,glutathione peroxidase activity;GO:0004364,glutathione transferase activity;GO:0042802,identical protein binding;GO:0004464,leukotriene-C4 synthase activity;GO:0047485,protein N-terminus binding;GO:0044877,protein-containing complex binding	GO:0006691,leukotriene metabolic process;GO:0071277,cellular response to calcium ion;GO:0019370,leukotriene biosynthetic process;GO:0002540,leukotriene production involved in inflammatory response;GO:0019372,lipoxygenase pathway;GO:0002675,positive regulation of acute inflammatory response;GO:0070207,protein homotrimerization	mmu:11690,path:mmu04664,Fc epsilon RI signaling pathway
ALPK2_MOUSE	Q91ZB0	Alpk2	Alpha-protein kinase 2	7.37083e+07	1.76874e+08	2.72299e+07	3.99118e+07	5.73071e+07	6.90224e+07	70822730	4.282e+07	2.69733e+08	2.20353e+07	1.22494e+08	225363315	1.55972e+08	1.56588e+08	5.40247e+07	5.22507e+07	7.94311e+07	5.9993e+07	1.59906e+08	1.04709e+08	7.94311e+07	5.9993e+07	1.59906e+08	1.04709e+08	0.75859	0.595785	0	0.572951	0.192603	0	1.52715	0.413563	0	0.755284	0.593974	0	2.01315	0.261378	0	2.66542	0.123113	0	GO:0016323,basolateral plasma membrane	GO:0005524,ATP binding;GO:0004674,protein serine/threonine kinase activity	GO:0055013,cardiac muscle cell development;GO:1905223,epicardium morphogenesis;GO:0030010,establishment of cell polarity;GO:0003007,heart morphogenesis;GO:0003308,negative regulation of Wnt signaling pathway involved in heart development;GO:0042981,regulation of apoptotic process;GO:0010468,regulation of gene expression
D3YUT2_MOUSE	D3YUT2	Alpk3	Alpha-protein kinase 3	263314625	1.87103e+07	1.46558e+07	7.39934e+08	7.4811e+08	8.78131e+07	6.74446e+08	5.17208e+08	5.50199e+08	1.07758e+07	1.61777e+07	2.03938e+07	4.26103e+08	4.32886e+08	1.17435e+07	5.39999e+07	2.59154e+08	5.06894e+08	1.49386e+08	2.31183e+08	2.59154e+08	5.06894e+08	1.49386e+08	2.31183e+08	1.12099	0.89621	0	2.19261	0.191087	0	0.646182	0.658816	0	1.95596	0.314248	0	0.57644	0.6304	0	0.294709	0.122871	0	GO:0005634,nucleus	GO:0005524,ATP binding;GO:0004674,protein serine/threonine kinase activity	GO:0055013,cardiac muscle cell development;GO:0055007,cardiac muscle cell differentiation;GO:0007507,heart development
PPBT_MOUSE	P09242	Alpl	Alkaline phosphatase, tissue-nonspecific isozyme	1.66656e+07	1.05304e+08	1.17157e+08	0	1.69217e+08	4.13895e+07	5.0492e+07	8.36721e+07	6.38239e+07	6.10081e+08	1.64546e+08	4.47606e+08	8.94837e+07	1.95466e+08	1.46582e+08	6.77046e+07	6.00914e+07	8.61925e+07	3.21514e+08	1.24809e+08	7.97089e+07	8.61925e+07	3.21514e+08	1.24809e+08	0.481466	0.169538	0	0.690595	0.382448	0	2.57605	0.1786	0	1.43436	0.554085	0	5.35043	0.089824	0	3.73019	0.118456	0	GO:0031225,anchored component of membrane;GO:0005886,plasma membrane;GO:0031012,extracellular matrix;GO:0065010,extracellular membrane-bounded organelle;GO:0005615,extracellular space	GO:0004035,alkaline phosphatase activity;GO:0046872,metal ion binding;GO:0016462,pyrophosphatase activity	GO:0071407,cellular response to organic cyclic compound;GO:0071529,cementum mineralization;GO:0016311,dephosphorylation;GO:0003006,developmental process involved in reproduction;GO:0001958,endochondral ossification;GO:0046677,response to antibiotic;GO:0051384,response to glucocorticoid;GO:0032496,response to lipopolysaccharide;GO:0033280,response to vitamin D	mmu:11647,path:mmu00730,Thiamine metabolism;mmu:11647,path:mmu00790,Folate biosynthesis
A0A0R4J1X4_MOUSE	A0A0R4J1X4	Als2cl	ALS2 C-terminal-like protein	0	0	0	0	0	0	603763	588613	0	0	0	0	0	0	0	0	4.73768e+06	1.59741e+06	2.41693e+06	2.0273e+06		596188			2.33693	0.448015	0	0.787948	0.617887	0	1.19219	0.685099	0	0.337171	0.384922	0	0.51015	0.517548	0	1.51303	0.424822	0	GO:0031410,cytoplasmic vesicle	GO:0042802,identical protein binding;GO:0005096,GTPase activator activity;GO:0017137,Rab GTPase binding	GO:0007032,endosome organization;GO:0008104,protein localization
THOC4_MOUSE	O08583	Alyref	THO complex subunit 4	9.50139e+07	2070078024	2.30056e+08	3.16171e+08	180620149	2132169656	2.1123e+08	1579635110	1908824802	3.12958e+08	1575262997	2.75755e+08	1.71377e+08	1.07159e+08	9.48025e+07	1.7319e+08	6.7783e+08	1025913749	1018199986	1.36632e+08	6.7783e+08	1025913749	1018199986	1.36632e+08	4.96099	0.290323	0	7.50859	0.121165	0	7.45213	0.082828	0	1.51353	0.626077	0	1.50215	0.608415	0	0.992481	0.990908	0	GO:0005737,cytoplasm;GO:0016607,nuclear speck;GO:0005634,nucleus;GO:0005681,spliceosomal complex	GO:0062153,C5-methylcytidine-containing RNA binding;GO:0003723,RNA binding;GO:0003697,single-stranded DNA binding	GO:0006397,mRNA processing;GO:0051028,mRNA transport;GO:0006405,RNA export from nucleus;GO:0008380,RNA splicing	mmu:21681,path:mmu03040,Spliceosome;mmu:21681,path:mmu03013,RNA transport;mmu:21681,path:mmu03015,mRNA surveillance pathway;mmu:21681,path:mmu05168,Herpes simplex virus 1 infection
G3X9I4_MOUSE	G3X9I4	Alyref2	Aly/REF export factor 2	9.50139e+07	1978744636	8.5812e+07	2.66866e+08	1.46813e+08	2132169656	1.499e+08	1541577363	1795823732	2.10451e+08	1519997694	1.05314e+08	8.9729e+07	4.10723e+07	2.65258e+07	8.89389e+07	6.06609e+08	9.92615e+08	9.07897e+08	6.15665e+07	6.06609e+08	9.92615e+08	9.07897e+08	6.15665e+07	9.85291	0.28045	0	16.1226	0.113277	0	14.7466	0.101213	0	1.63633	0.591116	0	1.49667	0.651482	0	0.914651	0.902902	0	GO:0005737,cytoplasm;GO:0005681,spliceosomal complex	GO:0003723,RNA binding;GO:0003697,single-stranded DNA binding	GO:0006397,mRNA processing;GO:0051028,mRNA transport;GO:0008380,RNA splicing	mmu:56009,path:mmu03040,Spliceosome;mmu:56009,path:mmu03013,RNA transport;mmu:56009,path:mmu03015,mRNA surveillance pathway;mmu:56009,path:mmu05168,Herpes simplex virus 1 infection
AMACR_MOUSE	O09174	Amacr	Alpha-methylacyl-CoA racemase	2.39671e+08	1.2978e+08	7.29e+07	2.91163e+08	1.56933e+08	2.19415e+08	1.80462e+08	9.0123e+07	6.1303e+07	4.37414e+07	106538566	1.08846e+08	1.83669e+08	1.68516e+08	1.97994e+08	4.39039e+08	1.83379e+08	1.61733e+08	8.01073e+07	2.47304e+08	1.83379e+08	1.61733e+08	8.01073e+07	2.47304e+08	0.74151	0.461608	0	0.653984	0.265469	0	0.323922	0.045034	-1	0.881963	0.716199	0	0.436841	0.096703	0	0.495305	0.041879	-1	GO:0016021,integral component of membrane;GO:0005737,cytoplasm;GO:0043231,intracellular membrane-bounded organelle;GO:0005739,mitochondrion;GO:0005777,peroxisome;GO:0005886,plasma membrane	GO:0008410,CoA-transferase activity;GO:0008111,alpha-methylacyl-CoA racemase activity;GO:0005102,signaling receptor binding	GO:0006699,bile acid biosynthetic process;GO:0008206,bile acid metabolic process;GO:0006631,fatty acid metabolic process;GO:0008300,isoprenoid catabolic process	mmu:17117,path:mmu00120,Primary bile acid biosynthesis;mmu:17117,path:mmu04146,Peroxisome
AMBP_MOUSE	Q07456	Ambp	Protein AMBP	3.07598e+07	6.34356e+06	1.20086e+08	3.34665e+08	1.2114e+08	4.14774e+07	3.59539e+08	1.46111e+08	3.80786e+08	8.05532e+07	7.17992e+07	2.28e+08	5.28265e+08	7.39809e+08	5.20012e+08	2.36037e+08	1.22964e+08	167066894	1.90285e+08	5.06031e+08	1.22964e+08	167066894	1.90285e+08	5.06031e+08	0.242996	0.023892	-1	0.330152	0.033721	-1	0.376034	0.046782	-1	1.35867	0.677484	0	1.54749	0.542778	0	1.13897	0.82351	0	GO:0005576,extracellular region;GO:0009986,cell surface;GO:0062023,collagen-containing extracellular matrix;GO:0005615,extracellular space;GO:0043231,intracellular membrane-bounded organelle;GO:0005886,plasma membrane	GO:0020037,heme binding;GO:0019862,IgA binding;GO:0042803,protein homodimerization activity;GO:0004867,serine-type endopeptidase inhibitor activity	GO:0030163,protein catabolic process;GO:0051604,protein maturation;GO:0018298,protein-chromophore linkage
NAGA_MOUSE	Q8JZV7	Amdhd2	N-acetylglucosamine-6-phosphate deacetylase	0	0	0	0	0	0	3.03389e+07	0	0	0	0	0	0	0	0	0	2.54066e+06	8.6037e+06	1.50574e+06	1.43695e+06		3.03389e+07			1.76809	0.203681	0	5.98749	0.361812	0	1.04787	0.899598	0	3.38641	0.437759	0	0.592658	0.280673	0	0.175011	0.366805	0		GO:0046872,metal ion binding;GO:0047419,N-acetylgalactosamine-6-phosphate deacetylase activity;GO:0008448,N-acetylglucosamine-6-phosphate deacetylase activity	GO:0005975,carbohydrate metabolic process;GO:0006044,N-acetylglucosamine metabolic process;GO:0019262,N-acetylneuraminate catabolic process;GO:0006046,N-acetylglucosamine catabolic process	mmu:245847,path:mmu00520,Amino sugar and nucleotide sugar metabolism
Q3TCI2_MOUSE	Q3TCI2	Amfr	Uncharacterized protein	0	0	4.08893e+06	0	9.48284e+06	2.42879e+07	9.04803e+06	0	2.07721e+07	3.25081e+06	4.3773e+06	4.05676e+06	0	0	0	0	2.93302e+06	1.16468e+07	8.11423e+06	3.5055e+06	4.08893e+06	1.42729e+07	8.11423e+06		0.836692	0.533812	0	3.32244	0.11863	0	2.31471	0.32427	0	3.97093	0.096752	0	2.76651	0.268302	0	0.696691	0.584028	0	GO:0030425,dendrite;GO:0036513,Derlin-1 retrotranslocation complex;GO:0005794,Golgi apparatus;GO:0030426,growth cone;GO:0030176,integral component of endoplasmic reticulum membrane;GO:0043025,neuronal cell body;GO:0005634,nucleus;GO:0048471,perinuclear region of cytoplasm;GO:0016021,integral component of membrane;GO:0005737,cytoplasm;GO:0005829,cytosol;GO:0005783,endoplasmic reticulum;GO:0005789,…	GO:1904288,BAT3 complex binding;GO:0051087,chaperone binding;GO:0042802,identical protein binding;GO:0046872,metal ion binding;GO:0030674,protein-macromolecule adaptor activity;GO:0038023,signaling receptor activity;GO:1990381,ubiquitin-specific protease binding;GO:0034450,ubiquitin-ubiquitin ligase activity;GO:0000166,nucleotide binding;GO:0061630,ubiquitin protein ligase activity;GO:0004842,ubi…	GO:0007568,aging;GO:0030968,endoplasmic reticulum unfolded protein response;GO:0007611,learning or memory;GO:0090090,negative regulation of canonical Wnt signaling pathway;GO:0032092,positive regulation of protein binding;GO:0051865,protein autoubiquitination;GO:0070936,protein K48-linked ubiquitination;GO:0030433,ubiquitin-dependent ERAD pathway;GO:0009987,cellular process;GO:0000209,protein pol…	mmu:23802,path:mmu04141,Protein processing in endoplasmic reticulum
AMMR1_MOUSE	Q9JHT5	Ammecr1	AMME syndrome candidate gene 1 protein homolog	0	0	0	1.04039e+06	0	0	0	0	0	0	0	0	0	0	0	0	1.23257e+06	2.02896e+06	1.05903e+06	1.99121e+06	1.04039e+06				0.619009	0.152379	0	1.01896	0.968251	0	0.531854	0.098751	0	1.64611	0.377654	0	0.859203	0.601641	0	0.521958	0.29437	0	GO:0005739,mitochondrion;GO:0005654,nucleoplasm;GO:0005634,nucleus
AMOL2_MOUSE	Q8K371	Amotl2	Angiomotin-like protein 2	0	0	0	0	0	0	0	0	0	0	0	0	4.75009e+06	0	0	0	2.01695e+06	1.78732e+06	2.04856e+06	3.73723e+06				4.75009e+06	0.53969	0.397817	0	0.478248	0.35357	0	0.548149	0.416042	0	0.886153	0.741293	0	1.01567	0.962545	0	1.14616	0.748826	0	GO:0016324,apical plasma membrane;GO:0005923,bicellular tight junction;GO:0031410,cytoplasmic vesicle;GO:0005886,plasma membrane;GO:0055037,recycling endosome	GO:0042802,identical protein binding	GO:0030036,actin cytoskeleton organization;GO:0001525,angiogenesis;GO:0003365,establishment of cell polarity involved in ameboidal cell migration;GO:0035329,hippo signaling;GO:0030334,regulation of cell migration;GO:0016055,Wnt signaling pathway	mmu:56332,path:mmu04530,Tight junction
AMPD1_MOUSE	Q3V1D3	Ampd1	AMP deaminase 1	0	0	0	3.63808e+06	3.7319e+06	4.08718e+06	2.90619e+06	2.70025e+06	1.12563e+06	0	2.04474e+06	0	1.80847e+06	2.63187e+06	0	0	2.76572e+06	3.35638e+06	1.1991e+06	1.46743e+06	3.63808e+06	3.35638e+06	1.58519e+06	2.22017e+06	1.88473	0.117997	0	2.28725	0.016395	1	0.817144	0.64383	0	1.21357	0.384855	0	0.43356	0.042782	-1	0.357261	0.002739	-1	GO:0005829,cytosol	GO:0003876,AMP deaminase activity;GO:0046872,metal ion binding;GO:0042802,identical protein binding;GO:0032036,myosin heavy chain binding	GO:0032264,IMP salvage;GO:0046033,AMP metabolic process;GO:0006188,IMP biosynthetic process;GO:0010033,response to organic substance	mmu:229665,path:mmu00230,Purine metabolism
A2AE27_MOUSE	A2AE27	Ampd2	AMP deaminase	0	0	0	0	0	3.50285e+06	0	0	0	0	0	0	0	0	0	0	2.13271e+06	3.47973e+06	2.3476e+06	7.13709e+06		3.50285e+06			0.298821	0.087299	0	0.487556	0.237878	0	0.32893	0.10333	0	1.6316	0.425353	0	1.10076	0.830308	0	0.67465	0.516323	0	GO:0005829,cytosol	GO:0003876,AMP deaminase activity;GO:0046872,metal ion binding;GO:0042802,identical protein binding	GO:0052652,cyclic purine nucleotide metabolic process;GO:0097009,energy homeostasis;GO:0032264,IMP salvage;GO:0046033,AMP metabolic process;GO:0046034,ATP metabolic process;GO:0042632,cholesterol homeostasis;GO:0072015,glomerular visceral epithelial cell development;GO:0046039,GTP metabolic process;GO:0006188,IMP biosynthetic process;GO:0009117,nucleotide metabolic process	mmu:109674,path:mmu00230,Purine metabolism
A0A1L1SRX2_MOUSE	A0A1L1SRX2	Ampd3	AMP deaminase	1.24863e+08	8.03746e+07	8.65316e+07	8.37806e+07	1.53387e+08	1.8227e+08	1.882e+08	1.45548e+08	2.38295e+08	4.35241e+07	6.4602e+07	2.61796e+07	1.67812e+08	1.85846e+08	5.73042e+07	1.94676e+08	9.38873e+07	1.67351e+08	9.31503e+07	151409570	9.38873e+07	1.67351e+08	9.31503e+07	151409570	0.620088	0.136944	0	1.10529	0.651512	0	0.61522	0.357462	0	1.78247	0.002536	1	0.992149	0.98874	0	0.556615	0.189332	0	GO:0005829,cytosol	GO:0003876,AMP deaminase activity;GO:0046872,metal ion binding	GO:0032264,IMP salvage;GO:0046031,ADP metabolic process;GO:0046033,AMP metabolic process;GO:0046034,ATP metabolic process;GO:0097009,energy homeostasis;GO:0034101,erythrocyte homeostasis;GO:0046039,GTP metabolic process;GO:0006188,IMP biosynthetic process	mmu:11717,path:mmu00230,Purine metabolism
A0A0G2JEG8_MOUSE	A0A0G2JEG8	Amph	Amphiphysin	0	0	0	0	0	1.53051e+07	0	0	0	0	0	0	0	0	0	0	1.12645e+06	1.0187e+07	2.29348e+06	1.17294e+06		1.53051e+07			0.960364	0.89671	0	8.68498	0.004821	1	1.95532	0.428125	0	9.04342	0.004696	1	2.03602	0.409866	0	0.225138	0.017542	-1	GO:0005737,cytoplasm;GO:0031256,leading edge membrane;GO:0043679,axon terminus;GO:0005856,cytoskeleton;GO:0098850,extrinsic component of synaptic vesicle membrane;GO:0098978,glutamatergic synapse;GO:0098684,photoreceptor ribbon synapse;GO:0005886,plasma membrane;GO:0098833,presynaptic endocytic zone;GO:0008021,synaptic vesicle	GO:0005543,phospholipid binding;GO:0008022,protein C-terminus binding;GO:0044877,protein-containing complex binding	GO:0007612,learning;GO:0048488,synaptic vesicle endocytosis	mmu:218038,path:mmu04144,Endocytosis;mmu:218038,path:mmu04666,Fc gamma R-mediated phagocytosis
AMY1_MOUSE	P00687	Amy1	Alpha-amylase 1	0	0	0	0	2.66272e+06	166273196	3.34778e+06	0	0	0	0	0	0	0	0	0	2.7471e+06	4.34174e+07	1.73243e+06	2.14868e+06		5.74279e+07			1.2785	0.50345	0	20.2065	0.352546	0	0.806274	0.591148	0	15.8048	0.359068	0	0.630639	0.225477	0	0.039902	0.348049	0	GO:0005615,extracellular space	GO:0004556,alpha-amylase activity;GO:0103025,alpha-amylase activity (releasing maltohexaose);GO:0016160,amylase activity;GO:0005509,calcium ion binding;GO:0031404,chloride ion binding;GO:0046872,metal ion binding;GO:0043169,cation binding;GO:0003824,catalytic activity	GO:0016052,carbohydrate catabolic process;GO:0009617,response to bacterium;GO:0005975,carbohydrate metabolic process	mmu:11722,path:mmu00500,Starch and sucrose metabolism;mmu:11722,path:mmu04972,Pancreatic secretion;mmu:11722,path:mmu04973,Carbohydrate digestion and absorption
AMYP_MOUSE	P00688	Amy2	Pancreatic alpha-amylase	0	0	0	0	2.66272e+06	0	3.34778e+06	0	0	0	0	0	0	0	0	0	2.38945e+06	2.2355e+06	1.11572e+06	1.85632e+06		3.00525e+06			1.2872	0.627841	0	1.20427	0.599489	0	0.601037	0.252086	0	0.935573	0.887502	0	0.466935	0.241625	0	0.49909	0.103052	0	GO:0005615,extracellular space	GO:0004556,alpha-amylase activity;GO:0103025,alpha-amylase activity (releasing maltohexaose);GO:0016160,amylase activity;GO:0005509,calcium ion binding;GO:0031404,chloride ion binding	GO:0016052,carbohydrate catabolic process	mmu:100043684,path:mmu00500,Starch and sucrose metabolism;mmu:100043684,path:mmu04972,Pancreatic secretion;mmu:100043684,path:mmu04973,Carbohydrate digestion and absorption;mmu:100043686,path:mmu00500,Starch and sucrose metabolism;mmu:100043686,path:mmu04972,Pancreatic secretion;mmu:100043686,path:mmu04973,Carbohydrate digestion and absorption;mmu:100043688,path:mmu00500,Starch and sucrose metabo…
A1L312_MOUSE	A1L312	Amz1	Archaelysin family metallopeptidase 1	0	0	0	0	0	1.28476e+07	0	0	0	0	0	0	0	0	0	0	1.16957e+06	6.71625e+06	1.77813e+06	2.40211e+06		1.28476e+07			0.486893	0.362464	0	2.79599	0.193993	0	0.740238	0.667097	0	5.7425	0.084551	0	1.52033	0.384014	0	0.26475	0.122641	0		GO:0008237,metallopeptidase activity;GO:0046872,metal ion binding
APC1_MOUSE	P53995	Anapc1	Anaphase-promoting complex subunit 1	5.67089e+06	7.92542e+06	5.57584e+06	2.41667e+06	6.71138e+06	6.09902e+06	1.41239e+07	0	8.73326e+06	1.64521e+06	2.08853e+06	0	3.92642e+06	6.25972e+06	2.99346e+06	1.71744e+06	5.3972e+06	8.99156e+06	3.70266e+06	3.72426e+06	5.3972e+06	8.97811e+06	4.15567e+06	3.72426e+06	1.4492	0.302544	0	2.41432	0.04311	1	0.9942	0.991463	0	1.66596	0.145056	0	0.686032	0.435491	0	0.411793	0.077079	0	GO:0005680,anaphase-promoting complex;GO:0005634,nucleus	GO:0060090,molecular adaptor activity	GO:0031145,anaphase-promoting complex-dependent catabolic process;GO:0051301,cell division;GO:0007091,metaphase/anaphase transition of mitotic cell cycle;GO:0070979,protein K11-linked ubiquitination;GO:0007049,cell cycle	mmu:17222,path:mmu04120,Ubiquitin mediated proteolysis;mmu:17222,path:mmu04110,Cell cycle;mmu:17222,path:mmu04114,Oocyte meiosis;mmu:17222,path:mmu04914,Progesterone-mediated oocyte maturation;mmu:17222,path:mmu05166,Human T-cell leukemia virus 1 infection
APC13_MOUSE	Q8R034	Anapc13	Anaphase-promoting complex subunit 13	0	0	0	0	0	2.41349e+07	1.87342e+07	2.68941e+07	0	2.37312e+07	1.62556e+07	3.27183e+07	1.48829e+07	0	0	1.70698e+07	3.05528e+06	1.7732e+07	1.8512e+07	9.06678e+06		2.32544e+07	2.4235e+07	1.59764e+07	0.336976	0.194721	0	1.95571	0.264159	0	2.04174	0.269193	0	5.8037	0.045937	1	6.05902	0.06057	0	1.04399	0.932252	0	GO:0005680,anaphase-promoting complex		GO:0007049,cell cycle;GO:0051301,cell division;GO:0070979,protein K11-linked ubiquitination	mmu:69010,path:mmu04120,Ubiquitin mediated proteolysis;mmu:69010,path:mmu04110,Cell cycle;mmu:69010,path:mmu04114,Oocyte meiosis;mmu:69010,path:mmu04914,Progesterone-mediated oocyte maturation
ANC2_MOUSE	Q8BZQ7	Anapc2	Anaphase-promoting complex subunit 2	0	2.21128e+06	5.57692e+08	1.35181e+08	0	0	0	0	0	0	0	0	0	0	0	0	1.74044e+08	816852	991306	2.61709e+06	2.31695e+08				66.503	0.240781	0	0.312123	0.064765	0	0.378782	0.102034	0	0.004693	0.236427	0	0.005696	0.236846	0	1.21357	0.604555	0	GO:0005680,anaphase-promoting complex;GO:0005634,nucleus	GO:0031625,ubiquitin protein ligase binding	GO:0007049,cell cycle;GO:0051301,cell division;GO:0016567,protein ubiquitination;GO:0006511,ubiquitin-dependent protein catabolic process;GO:0010629,negative regulation of gene expression;GO:0045773,positive regulation of axon extension;GO:0050775,positive regulation of dendrite morphogenesis;GO:0090129,positive regulation of synapse maturation;GO:0031915,positive regulation of synaptic plasticit…	mmu:99152,path:mmu04120,Ubiquitin mediated proteolysis;mmu:99152,path:mmu04110,Cell cycle;mmu:99152,path:mmu04114,Oocyte meiosis;mmu:99152,path:mmu04914,Progesterone-mediated oocyte maturation;mmu:99152,path:mmu05166,Human T-cell leukemia virus 1 infection
Q3TM92_MOUSE	Q3TM92	Anapc4	Anaphase-promoting complex subunit 4	0	0	2.21621e+06	0	4.03801e+06	5.64313e+07	0	5.5541e+07	0	0	0	0	0	0	0	0	1.8409e+06	2.92957e+07	1.65267e+06	1.00685e+06	2.21621e+06	3.86701e+07			1.82837	0.093899	0	29.0963	0.116319	0	1.64142	0.203518	0	15.9138	0.125415	0	0.897749	0.734436	0	0.056413	0.123332	0	GO:0005680,anaphase-promoting complex;GO:0034399,nuclear periphery;GO:0005634,nucleus	GO:0019903,protein phosphatase binding	GO:0031145,anaphase-promoting complex-dependent catabolic process;GO:0007049,cell cycle;GO:0051301,cell division;GO:0030071,regulation of mitotic metaphase/anaphase transition;GO:0070979,protein K11-linked ubiquitination;GO:0045842,positive regulation of mitotic metaphase/anaphase transition	mmu:52206,path:mmu04120,Ubiquitin mediated proteolysis;mmu:52206,path:mmu04110,Cell cycle;mmu:52206,path:mmu04114,Oocyte meiosis;mmu:52206,path:mmu04914,Progesterone-mediated oocyte maturation;mmu:52206,path:mmu05166,Human T-cell leukemia virus 1 infection
A0A0G2JDE8_MOUSE	A0A0G2JDE8	Anapc5	Anaphase-promoting complex subunit 5	0	0	0	2.96744e+06	4.29973e+06	0	3.36685e+06	1.74424e+06	3.18773e+06	0	0	0	0	3.13395e+06	0	0	5.57486e+06	2.65477e+06	2.66038e+06	2.51059e+06	2.96744e+06	3.13694e+06	3.18773e+06	3.13395e+06	2.22053	0.085235	0	1.05743	0.905046	0	1.05966	0.898435	0	0.476204	0.078181	0	0.477211	0.073947	0	1.00211	0.995583	0	GO:0005680,anaphase-promoting complex;GO:0005634,nucleus	GO:0019903,protein phosphatase binding	GO:0007049,cell cycle;GO:0051301,cell division;GO:0016567,protein ubiquitination;GO:0031145,anaphase-promoting complex-dependent catabolic process;GO:0045842,positive regulation of mitotic metaphase/anaphase transition;GO:0070979,protein K11-linked ubiquitination	mmu:59008,path:mmu04120,Ubiquitin mediated proteolysis;mmu:59008,path:mmu04110,Cell cycle;mmu:59008,path:mmu04114,Oocyte meiosis;mmu:59008,path:mmu04657,IL-17 signaling pathway;mmu:59008,path:mmu04914,Progesterone-mediated oocyte maturation;mmu:59008,path:mmu05166,Human T-cell leukemia virus 1 infection
APC7_MOUSE	Q9WVM3	Anapc7	Anaphase-promoting complex subunit 7	0	0	0	0	0	0	0	0	0	1.36191e+06	1.72504e+07	1.92292e+06	0	0	0	0	2.51271e+06	3.24994e+06	6.23593e+06	3.17678e+06			6.84509e+06		0.790961	0.664693	0	1.02303	0.972465	0	1.96297	0.465761	0	1.2934	0.695773	0	2.48176	0.366356	0	1.91878	0.49047	0	GO:0005680,anaphase-promoting complex;GO:0005737,cytoplasm;GO:0005634,nucleus	GO:0019903,protein phosphatase binding	GO:0031145,anaphase-promoting complex-dependent catabolic process;GO:0051301,cell division;GO:0007091,metaphase/anaphase transition of mitotic cell cycle;GO:0045842,positive regulation of mitotic metaphase/anaphase transition;GO:0070979,protein K11-linked ubiquitination;GO:0016567,protein ubiquitination	mmu:56317,path:mmu04120,Ubiquitin mediated proteolysis;mmu:56317,path:mmu04110,Cell cycle;mmu:56317,path:mmu04114,Oocyte meiosis;mmu:56317,path:mmu04914,Progesterone-mediated oocyte maturation;mmu:56317,path:mmu05166,Human T-cell leukemia virus 1 infection
ANGE2_MOUSE	Q8K1C0	Angel2	Protein angel homolog 2	0	871101	0	8.14841e+06	0	0	0	8.58149e+06	3.38811e+06	0	0	0	0	1.13533e+07	9.51237e+06	0	2.70444e+06	5.83255e+06	1.59813e+06	5.81085e+06	4.50976e+06	8.58149e+06	3.38811e+06	1.04328e+07	0.465412	0.375968	0	1.00373	0.994823	0	0.275024	0.178868	0	2.15666	0.259774	0	0.590927	0.585745	0	0.274001	0.062097	0	GO:0015030,Cajal body;GO:0005737,cytoplasm	GO:0000175,3'-5'-exoribonuclease activity;GO:0003730,mRNA 3'-UTR binding	GO:0070935,3'-UTR-mediated mRNA stabilization;GO:0045930,negative regulation of mitotic cell cycle
ANGL1_MOUSE	Q640P2	Angptl1	Angiopoietin-related protein 1	0	0	0	5.76157e+06	0	0	0	0	4.70027e+06	2.74172e+06	0	0	0	0	0	3.00451e+06	2.27012e+06	2.95664e+06	2.43631e+06	4.29286e+06	5.76157e+06		3.721e+06	3.00451e+06	0.528814	0.378703	0	0.688736	0.518952	0	0.567526	0.388501	0	1.30242	0.643593	0	1.07321	0.91389	0	0.824012	0.680325	0	GO:0062023,collagen-containing extracellular matrix;GO:0005615,extracellular space	GO:0005102,signaling receptor binding	GO:0001525,angiogenesis;GO:0007169,transmembrane receptor protein tyrosine kinase signaling pathway
ANGL2_MOUSE	Q9R045	Angptl2	Angiopoietin-related protein 2	0	0	0	5.76157e+06	0	0	0	0	4.70027e+06	2.74172e+06	0	0	0	0	0	3.00451e+06	4.0902e+06	2.42853e+06	2.51305e+06	1.93074e+06	5.76157e+06		3.721e+06	3.00451e+06	2.11847	0.070579	0	1.25782	0.45937	0	1.3016	0.551056	0	0.593742	0.143606	0	0.614406	0.235332	0	1.0348	0.930303	0	GO:0062023,collagen-containing extracellular matrix;GO:0005615,extracellular space	GO:0005102,signaling receptor binding	GO:0001525,angiogenesis
Q3UG85_MOUSE	Q3UG85	Ank	Progressive ankylosis protein	0	0	1.12133e+07	1.59865e+07	1.50652e+07	0	1.29501e+07	1.62963e+06	7.13123e+06	1.08344e+06	3.40579e+06	1.89231e+06	6.00858e+06	1.35389e+07	2.20518e+07	1.15126e+07	7.46869e+06	8.07558e+06	3.37819e+06	1.3278e+07	1.35999e+07	9.88167e+06	3.37819e+06	1.3278e+07	0.562488	0.287055	0	0.608195	0.320103	0	0.254421	0.032924	-1	1.08126	0.908453	0	0.452314	0.338041	0	0.418322	0.252289	0	GO:0016021,integral component of membrane	GO:0030504,inorganic diphosphate transmembrane transporter activity;GO:0005315,inorganic phosphate transmembrane transporter activity;GO:0015114,phosphate ion transmembrane transporter activity
A0A0R4J1N7_MOUSE	A0A0R4J1N7	Ank1	Ankyrin-1	602000022	368913244	3.69696e+08	4.01568e+08	4.02935e+08	553197569	9.88471e+08	6.64334e+08	6.5673e+08	3.36049e+08	4.28629e+08	3.54426e+08	4.33116e+08	6.19047e+08	3.56617e+08	5.15845e+08	4.35544e+08	6.52235e+08	4.43958e+08	4.81156e+08	4.35544e+08	6.52235e+08	4.43958e+08	4.81156e+08	0.905204	0.586586	0	1.35556	0.256342	0	0.922691	0.702235	0	1.49752	0.162874	0	1.01932	0.930527	0	0.680673	0.199383	0	GO:0005856,cytoskeleton;GO:0016020,membrane;GO:0030673,axolemma;GO:0009898,cytoplasmic side of plasma membrane;GO:0031430,M band;GO:0005634,nucleus;GO:0045211,postsynaptic membrane;GO:0042383,sarcolemma;GO:0016529,sarcoplasmic reticulum;GO:0014731,spectrin-associated cytoskeleton;GO:0030018,Z disc;GO:0031672,A band;GO:0030863,cortical cytoskeleton;GO:0043005,neuron projection;GO:0005886,plasma me…	GO:0051117,ATPase binding;GO:0008093,cytoskeletal anchor activity;GO:0019903,protein phosphatase binding;GO:0030507,spectrin binding;GO:0019899,enzyme binding;GO:0044325,ion channel binding	GO:0007165,signal transduction;GO:0006888,endoplasmic reticulum to Golgi vesicle-mediated transport;GO:0010638,positive regulation of organelle organization;GO:0072659,protein localization to plasma membrane;GO:0048821,erythrocyte development;GO:0055072,iron ion homeostasis;GO:0015672,monovalent inorganic cation transport;GO:0006779,porphyrin-containing compound biosynthetic process	mmu:11733,path:mmu05205,Proteoglycans in cancer
ANK2_MOUSE	Q8C8R3	Ank2	Ankyrin-2	3.16985e+08	1315328286	3.7475e+08	9.38033e+08	1442218077	1248622654	1698600715	1641092604	1489609801	6.50708e+08	3.76037e+08	5.52548e+08	1297242960	1368394522	7.56234e+08	546918044	7.36274e+08	1507633513	7.67226e+08	9.92197e+08	7.36274e+08	1507633513	7.67226e+08	9.92197e+08	0.742064	0.443962	0	1.51949	0.062943	0	0.773259	0.507424	0	2.04765	0.024882	1	1.04204	0.931162	0	0.508894	0.032617	-1	GO:0016323,basolateral plasma membrane;GO:0005856,cytoskeleton;GO:0045121,membrane raft;GO:0043005,neuron projection;GO:0016020,membrane;GO:0031672,A band;GO:0043034,costamere;GO:0005737,cytoplasm;GO:0005769,early endosome;GO:0005887,integral component of plasma membrane;GO:0014704,intercalated disc;GO:0005764,lysosome;GO:0031430,M band;GO:0005739,mitochondrion;GO:0048471,perinuclear region of cy…	GO:0044325,ion channel binding;GO:0140031,phosphorylation-dependent protein binding;GO:0019901,protein kinase binding;GO:0030507,spectrin binding;GO:0005200,structural constituent of cytoskeleton;GO:0051117,ATPase binding;GO:0015459,potassium channel regulator activity;GO:0030674,protein-macromolecule adaptor activity	GO:0007165,signal transduction;GO:0086014,atrial cardiac muscle cell action potential;GO:0003283,atrial septum development;GO:0030913,paranodal junction assembly;GO:0010628,positive regulation of gene expression;GO:0070972,protein localization to endoplasmic reticulum;GO:0072659,protein localization to plasma membrane;GO:0098910,regulation of atrial cardiac muscle cell action potential;GO:0010881…	mmu:109676,path:mmu05205,Proteoglycans in cancer
G3X971_MOUSE	G3X971	Ank3	Ankyrin-3	5.59523e+08	1468955944	2.75654e+08	1906240315	6591042336	4793845205	4018148395	1302510086	1219846815	3.8645e+08	1674172829	5.17519e+08	1030524412	3138045936	3154843948	6.74684e+08	1052593259	4176386506	9.49497e+08	1999524610	1052593259	4176386506	9.49497e+08	1999524610	0.526422	0.263577	0	2.08869	0.141247	0	0.474861	0.201351	0	3.96771	0.036302	1	0.902055	0.839481	0	0.227349	0.029944	-1	GO:0005856,cytoskeleton;GO:0016020,membrane;GO:0030424,axon;GO:0043194,axon initial segment;GO:0009925,basal plasma membrane;GO:0016323,basolateral plasma membrane;GO:0009986,cell surface;GO:0030425,dendrite;GO:0014704,intercalated disc;GO:0016328,lateral plasma membrane;GO:0005764,lysosome;GO:0031594,neuromuscular junction;GO:0043005,neuron projection;GO:0033268,node of Ranvier;GO:0033270,parano…	GO:0045296,cadherin binding;GO:0008092,cytoskeletal protein binding;GO:0044325,ion channel binding;GO:0140031,phosphorylation-dependent protein binding;GO:0030674,protein-macromolecule adaptor activity;GO:0030507,spectrin binding;GO:0005200,structural constituent of cytoskeleton	GO:0007165,signal transduction;GO:0007411,axon guidance;GO:0007409,axonogenesis;GO:0071286,cellular response to magnesium ion;GO:0045162,clustering of voltage-gated sodium channels;GO:0045184,establishment of protein localization;GO:0043001,Golgi to plasma membrane protein transport;GO:0010960,magnesium ion homeostasis;GO:0072660,maintenance of protein location in plasma membrane;GO:0071709,membr…	mmu:11735,path:mmu05205,Proteoglycans in cancer
ANKE1_MOUSE	Q9D2J7	Ankef1	Ankyrin repeat and EF-hand domain-containing protein 1	0	0	0	1.76784e+07	0	0	1.63956e+07	0	0	3.22748e+06	0	0	0	0	0	0	5.31564e+06	7.29671e+06	1.66564e+06	4.24519e+06	1.76784e+07	1.63956e+07	3.22748e+06		1.25215	0.810874	0	1.71882	0.397416	0	0.392359	0.087649	0	1.37269	0.715959	0	0.313347	0.414499	0	0.228272	0.128954	0
Q8CDJ6_MOUSE	Q8CDJ6	Ankfn1	Ankyrin-repeat and fibronectin type III domain-containing 1	0	0	0	0	0	0	0	0	3.68418e+07	0	0	0	0	0	0	0	1.09104e+06	1.98477e+06	1.08547e+07	2.05463e+06			3.68418e+07		0.531015	0.19888	0	0.965997	0.935609	0	5.28305	0.350357	0	1.81915	0.294684	0	9.94897	0.303954	0	5.46901	0.347303	0			GO:0001662,behavioral fear response;GO:0050957,equilibrioception;GO:0045475,locomotor rhythm
ANFY1_MOUSE	Q810B6	Ankfy1	Rabankyrin-5	2.84441e+07	1.0185e+08	1.10866e+08	7.18934e+07	1.09654e+08	2.12926e+07	1.17392e+08	1.17468e+08	8.63255e+07	7.20626e+06	5.91765e+06	0	8.44161e+07	2.21617e+07	9.75007e+07	4.97178e+07	7.82634e+07	9.14516e+07	2.52256e+07	6.34491e+07	7.82634e+07	9.14516e+07	3.31498e+07	6.34491e+07	1.23348	0.578391	0	1.44134	0.371615	0	0.397573	0.200696	0	1.16851	0.674845	0	0.322317	0.102977	0	0.275836	0.077196	0	GO:0005829,cytosol;GO:0005769,early endosome;GO:0005768,endosome;GO:0010008,endosome membrane;GO:0043231,intracellular membrane-bounded organelle;GO:0044354,macropinosome;GO:0016020,membrane;GO:0030904,retromer complex	GO:0046872,metal ion binding;GO:1901981,phosphatidylinositol phosphate binding;GO:0017137,Rab GTPase binding	GO:0006897,endocytosis;GO:0016197,endosomal transport;GO:0034058,endosomal vesicle fusion;GO:0090160,Golgi to lysosome transport;GO:0048549,positive regulation of pinocytosis;GO:0042147,retrograde transport
E9PUR0_MOUSE	E9PUR0	Ankhd1	Ankyrin repeat and KH domain-containing 1	0	2.67511e+07	1.14977e+07	1.93006e+07	0	2.57596e+07	2.46176e+07	1.47659e+07	2.44396e+08	0	5.26712e+06	6.73345e+06	1.16893e+07	1.69934e+08	3.40536e+06	2.25273e+06	1.5308e+07	1.69167e+07	6.42807e+07	4.68204e+07	1.91831e+07	2.17144e+07	8.54654e+07	4.68204e+07	0.32695	0.475309	0	0.36131	0.497719	0	1.37292	0.818354	0	1.10509	0.833698	0	4.19917	0.447415	0	3.79984	0.462013	0	GO:0005737,cytoplasm	GO:0003723,RNA binding	GO:0045087,innate immune response
ANKK1_MOUSE	Q8BZ25	Ankk1	Ankyrin repeat and protein kinase domain-containing protein 1	0	0	0	0	0	0	0	0	0	0	0	7.81453e+06	0	0	0	0	2.80722e+06	3.34386e+06	3.31271e+06	3.61695e+06			7.81453e+06		0.776129	0.685721	0	0.924496	0.890557	0	0.915885	0.903916	0	1.19116	0.434389	0	1.18007	0.765808	0	0.990686	0.985265	0	GO:0042995,cell projection;GO:0005737,cytoplasm;GO:0005634,nucleus	GO:0005524,ATP binding;GO:0004672,protein kinase activity;GO:0004674,protein serine/threonine kinase activity	GO:0010564,regulation of cell cycle process
ANKL2_MOUSE	Q6P1H6	Ankle2	Ankyrin repeat and LEM domain-containing protein 2	0	1.53175e+07	0	3.35955e+06	0	4.36507e+07	5.04204e+07	0	1.21173e+07	0	0	0	1.87655e+07	1.65831e+07	0	0	7.33123e+06	2.43646e+07	3.58145e+06	9.25639e+06	9.33852e+06	4.70355e+07	1.21173e+07	1.76743e+07	0.792019	0.742151	0	2.63219	0.323286	0	0.386917	0.35411	0	3.3234	0.252092	0	0.48852	0.377743	0	0.146994	0.173807	0	GO:0005783,endoplasmic reticulum;GO:0030176,integral component of endoplasmic reticulum membrane	GO:0051721,protein phosphatase 2A binding	GO:0051301,cell division;GO:0007417,central nervous system development;GO:0007084,mitotic nuclear envelope reassembly;GO:0043066,negative regulation of apoptotic process;GO:0042326,negative regulation of phosphorylation;GO:0035307,positive regulation of protein dephosphorylation
E0CYY3_MOUSE	E0CYY3	Ankmy1	Ankyrin repeat and MYND domain-containing protein 1	0	0	0	1.29018e+07	0	0	0	0	0	0	0	0	0	0	0	0	4.32088e+06	1.59259e+06	3.2449e+06	1.90282e+06	1.29018e+07				2.27077	0.441547	0	0.836962	0.712504	0	1.70531	0.493431	0	0.36858	0.383561	0	0.750981	0.758424	0	2.0375	0.391287	0		GO:0046872,metal ion binding
[truncated: 7,401 more rows]

## Sheet: Process of differential protein
Accession	Description	Ratio.Model_2W_Control	Ratio_base2.Model_2W_Control	pValue.Model_2W_Control	Sig(Model_2W_Control)	Ratio.Model_4W_Control	Ratio_base2.Model_4W_Control	pValue.Model_4W_Control	Sig(Model_4W_Control)	Ratio.Model_12W_Control	Ratio_base2.Model_12W_Control	pValue.Model_12W_Control	Sig(Model_12W_Control)	Ratio.Model_4W_Model_2W	Ratio_base2.Model_4W_Model_2W	pValue.Model_4W_Model_2W	Sig(Model_4W_Model_2W)	Ratio.Model_12W_Model_2W	Ratio_base2.Model_12W_Model_2W	pValue.Model_12W_Model_2W	Sig(Model_12W_Model_2W)	Ratio.Model_12W_Model_4W	Ratio_base2.Model_12W_Model_4W	pValue.Model_12W_Model_4W	Sig(Model_12W_Model_4W)
[truncated: 7,807 more rows]

[truncated: 1 more sheets: Result of differential proteins]
