# Supplementary material for: Study on diverse pathological characteristics of heart failure in different stages based on proteomics
Source: J Cell Mol Med. 2022 Jan 19;26(4):1169–82. doi: 10.1111/jcmm.17170 (PMC8831959; doi:10.1111/jcmm.17170)
Supplement: Supplementary file 5 — Fig S3G [file JCMM-26-1169-s004.xlsx]

## Sheet: TAC_2W_Control.down.enrichmen
TermID	Term	bg_pro_num	bg_term_num	fg_pronum	fg_termnum	Ratio	pvalue	Enrichment	FDR	IDs
path:mmu05012	Parkinson disease	3679	121	242	39	0.322314	3.15e-18	17.5021	4.8e-16	A0A0R4J275_MOUSE,A2AP31_MOUSE,A2RSV8_MOUSE,B2RTC8_MOUSE,D3Z568_MOUSE,COX1_MOUSE,COX2_MOUSE,COX3_MOUSE,NU5M_MOUSE,ATP8_MOUSE,COX7C_MOUSE,CX6A2_MOUSE,ADT1_MOUSE,ADT2_MOUSE,CX7A1_MOUSE,ATPB_MOUSE,ATP5J_MOUSE,QCR6_MOUSE,ATPA_MOUSE,Q3TX38_MOUSE,Q3UY05_MOUSE,Q5I0W0_MOUSE,VDAC1_MOUSE,NDUS2_MOUSE,NDUV1_MOUSE,COX6C_MOUSE,QCR10_MOUSE,SDHB_MOUSE,NDUA6_MOUSE,UCRI_MOUSE,QCR1_MOUSE,CY1_MOUSE,Q9D881_MOUSE,ATPO_…
path:mmu04714	Thermogenesis	3679	183	242	48	0.262295	3.84e-18	17.4161	4.8e-16	A0A0R4J275_MOUSE,A0A571BEI3_MOUSE,A2AP31_MOUSE,A2RSV8_MOUSE,B2RRX1_MOUSE,D3Z568_MOUSE,E9Q3B9_MOUSE,E9Q3U7_MOUSE,COX1_MOUSE,COX2_MOUSE,COX3_MOUSE,NU5M_MOUSE,ATP8_MOUSE,COX7C_MOUSE,RASK_MOUSE,ACSL1_MOUSE,CX6A2_MOUSE,CPT2_MOUSE,ATPK_MOUSE,CX7A1_MOUSE,ATPB_MOUSE,ACTG_MOUSE,ATP5J_MOUSE,QCR6_MOUSE,ATPA_MOUSE,Q3UY05_MOUSE,Q5F2D0_MOUSE,Q5I0W0_MOUSE,RASH_MOUSE,NDUS2_MOUSE,NDUV1_MOUSE,COX6C_MOUSE,QCR10_MOU…
path:mmu05016	Huntington disease	3679	148	242	41	0.277027	1.83e-16	15.7377	1.52e-14	A0A0R4J275_MOUSE,A2AP31_MOUSE,A2RSV8_MOUSE,B2RTC8_MOUSE,D3Z568_MOUSE,COX1_MOUSE,COX2_MOUSE,COX3_MOUSE,ATP8_MOUSE,SODC_MOUSE,SODM_MOUSE,COX7C_MOUSE,CX6A2_MOUSE,ADT1_MOUSE,ADT2_MOUSE,CX7A1_MOUSE,ATPB_MOUSE,ATP5J_MOUSE,QCR6_MOUSE,ATPA_MOUSE,Q3TX38_MOUSE,Q3UY05_MOUSE,Q5I0W0_MOUSE,VDAC1_MOUSE,NDUS2_MOUSE,NDUV1_MOUSE,RPAB3_MOUSE,COX6C_MOUSE,QCR10_MOUSE,SDHB_MOUSE,NDUA6_MOUSE,UCRI_MOUSE,QCR1_MOUSE,CY1_M…
path:mmu00190	Oxidative phosphorylation	3679	113	242	35	0.309735	8.32e-16	15.08	4.32e-14	A0A0R4J275_MOUSE,A2AP31_MOUSE,A2RSV8_MOUSE,D3Z568_MOUSE,COX1_MOUSE,COX2_MOUSE,COX3_MOUSE,NU5M_MOUSE,ATP8_MOUSE,COX7C_MOUSE,CX6A2_MOUSE,ATPK_MOUSE,CX7A1_MOUSE,ATPB_MOUSE,ATP5J_MOUSE,QCR6_MOUSE,ATPA_MOUSE,Q3UY05_MOUSE,Q5I0W0_MOUSE,NDUS2_MOUSE,NDUV1_MOUSE,COX6C_MOUSE,QCR10_MOUSE,SDHB_MOUSE,NDUA6_MOUSE,UCRI_MOUSE,QCR1_MOUSE,CY1_MOUSE,Q9D881_MOUSE,ATPO_MOUSE,QCR2_MOUSE,NDUA9_MOUSE,NDUA8_MOUSE,NDUAD_MO…
path:mmu05010	Alzheimer disease	3679	133	242	38	0.285714	8.63e-16	15.0638	4.32e-14	A0A0R4J275_MOUSE,A0A286YD72_MOUSE,A2AP31_MOUSE,A2RSV8_MOUSE,D3Z568_MOUSE,E9Q559_MOUSE,E9Q7B5_MOUSE,AT2A2_MOUSE,COX1_MOUSE,COX2_MOUSE,COX3_MOUSE,ATP8_MOUSE,COX7C_MOUSE,CX6A2_MOUSE,CX7A1_MOUSE,ATPB_MOUSE,ATP5J_MOUSE,QCR6_MOUSE,ATPA_MOUSE,Q3UY05_MOUSE,Q5I0W0_MOUSE,AT2A1_MOUSE,NDUS2_MOUSE,NDUV1_MOUSE,COX6C_MOUSE,QCR10_MOUSE,SDHB_MOUSE,NDUA6_MOUSE,UCRI_MOUSE,QCR1_MOUSE,CY1_MOUSE,Q9D881_MOUSE,ATPO_MOUS…
path:mmu00640	Propanoate metabolism	3679	31	242	16	0.516129	9.37e-12	11.0285	3.9e-10	E9Q1J7_MOUSE,ACACB_MOUSE,ODB2_MOUSE,Q3U3J1_MOUSE,Q3UGC8_MOUSE,ACACA_MOUSE,ODBB_MOUSE,ECHM_MOUSE,ECHA_MOUSE,Q8K0L1_MOUSE,HIBCH_MOUSE,DCMC_MOUSE,MCEE_MOUSE,ECHD1_MOUSE,ECHP_MOUSE,SUCB2_MOUSE
path:mmu04260	Cardiac muscle contraction	3679	66	242	22	0.333333	5.28e-11	10.2776	1.88e-09	A0A286YD72_MOUSE,A2RSV8_MOUSE,RYR2_MOUSE,E9Q559_MOUSE,E9Q7B5_MOUSE,AT2A2_MOUSE,COX1_MOUSE,COX2_MOUSE,COX3_MOUSE,COX7C_MOUSE,CX6A2_MOUSE,CX7A1_MOUSE,ACTC_MOUSE,QCR6_MOUSE,AT2A1_MOUSE,COX6C_MOUSE,QCR10_MOUSE,UCRI_MOUSE,QCR1_MOUSE,CY1_MOUSE,Q9D881_MOUSE,QCR2_MOUSE
path:mmu04932	Non-alcoholic fatty liver disease (NAFLD)	3679	110	242	28	0.254545	1.57e-10	9.80543	4.89e-09	A0A0R4J0T4_MOUSE,A0A0R4J275_MOUSE,A2AP31_MOUSE,A2RSV8_MOUSE,D3Z568_MOUSE,COX1_MOUSE,COX2_MOUSE,COX3_MOUSE,COX7C_MOUSE,CX6A2_MOUSE,CX7A1_MOUSE,QCR6_MOUSE,Q3UY05_MOUSE,NDUS2_MOUSE,NDUV1_MOUSE,COX6C_MOUSE,QCR10_MOUSE,SDHB_MOUSE,NDUA6_MOUSE,UCRI_MOUSE,QCR1_MOUSE,CY1_MOUSE,Q9D881_MOUSE,QCR2_MOUSE,NDUA9_MOUSE,NDUA8_MOUSE,NDUAD_MOUSE,NDUA7_MOUSE
path:mmu00280	Valine, leucine and isoleucine degradation	3679	47	242	16	0.340426	1.8e-08	7.74527	4.99e-07	A0A0R4J023_MOUSE,E9Q1J7_MOUSE,ACADM_MOUSE,ODB2_MOUSE,Q3U3J1_MOUSE,Q3UGC8_MOUSE,ODBB_MOUSE,ECHM_MOUSE,ECHA_MOUSE,THIM_MOUSE,Q8K0L1_MOUSE,HIBCH_MOUSE,ECHB_MOUSE,MCEE_MOUSE,ECHP_MOUSE,IVD_MOUSE
path:mmu00980	Metabolism of xenobiotics by cytochrome P450	3679	42	242	14	0.333333	1.97e-07	6.70633	4.92e-06	A2AE89_MOUSE,A2AE91_MOUSE,E9QJW0_MOUSE,GSTM6_MOUSE,GSTM2_MOUSE,GSTM3_MOUSE,GSTA4_MOUSE,GSTP2_MOUSE,GSTM5_MOUSE,DHI1_MOUSE,GSTM7_MOUSE,MGST3_MOUSE,DHDH_MOUSE,GSTK1_MOUSE
path:mmu00062	Fatty acid elongation	3679	21	242	10	0.47619	2.34e-07	6.63066	5.32e-06	ACOT1_MOUSE,PPT1_MOUSE,Q14DI6_MOUSE,Q53YL1_MOUSE,Q6P2K2_MOUSE,ACOT5_MOUSE,ECHM_MOUSE,ECHA_MOUSE,THIM_MOUSE,ECHB_MOUSE
path:mmu05204	Chemical carcinogenesis	3679	48	242	14	0.291667	1.25e-06	5.90172	2.61e-05	A2AE89_MOUSE,A2AE91_MOUSE,E9QJW0_MOUSE,GSTM6_MOUSE,GSTM2_MOUSE,GSTM3_MOUSE,GSTA4_MOUSE,GSTP2_MOUSE,GSTM5_MOUSE,DHI1_MOUSE,KAT3_MOUSE,GSTM7_MOUSE,MGST3_MOUSE,GSTK1_MOUSE
path:mmu00071	Fatty acid degradation	3679	37	242	12	0.324324	2.12e-06	5.67421	4.07e-05	A0A0A0MQ68_MOUSE,A0A0R4J083_MOUSE,ACSL1_MOUSE,ACADM_MOUSE,ACADV_MOUSE,CPT2_MOUSE,Q5F2D0_MOUSE,ECHM_MOUSE,ECHA_MOUSE,THIM_MOUSE,ECHB_MOUSE,ECHP_MOUSE
path:mmu00982	Drug metabolism - cytochrome P450	3679	44	242	13	0.295455	2.59e-06	5.5862	4.63e-05	A2AE89_MOUSE,A2AE91_MOUSE,E9QJW0_MOUSE,GSTM6_MOUSE,GSTM2_MOUSE,GSTM3_MOUSE,GSTA4_MOUSE,GSTP2_MOUSE,GSTM5_MOUSE,GSTM7_MOUSE,AOFB_MOUSE,MGST3_MOUSE,GSTK1_MOUSE
path:mmu04146	Peroxisome	3679	59	242	15	0.254237	3.54e-06	5.45078	5.9e-05	ECH1_MOUSE,SODC_MOUSE,SODM_MOUSE,CATA_MOUSE,ACSL1_MOUSE,PXMP2_MOUSE,CACP_MOUSE,ABCD3_MOUSE,GNPAT_MOUSE,PRDX5_MOUSE,Q5F2D0_MOUSE,DCMC_MOUSE,PEX6_MOUSE,ECHP_MOUSE,GSTK1_MOUSE
path:mmu00480	Glutathione metabolism	3679	47	242	13	0.276596	5.88e-06	5.23085	9.18e-05	A2AE89_MOUSE,A2AE91_MOUSE,E9QJW0_MOUSE,GSTM6_MOUSE,GSTM2_MOUSE,GSTM3_MOUSE,GSTA4_MOUSE,GSTP2_MOUSE,GSTM5_MOUSE,GSTM7_MOUSE,MGST3_MOUSE,GGCT_MOUSE,GSTK1_MOUSE
path:mmu03320	PPAR signaling pathway	3679	49	242	13	0.265306	9.74e-06	5.01148	0.000143222	A0A0R4J083_MOUSE,A0A571BEC9_MOUSE,AQP7_MOUSE,MAOX_MOUSE,FABPH_MOUSE,ACSL1_MOUSE,PLIN2_MOUSE,ACADM_MOUSE,CPT2_MOUSE,CD36_MOUSE,Q544D7_MOUSE,Q5F2D0_MOUSE,ECHP_MOUSE
path:mmu00020	Citrate cycle (TCA cycle)	3679	30	242	10	0.333333	1.17e-05	4.93065	0.000162934	E9QPD7_MOUSE,MDHM_MOUSE,ODPA_MOUSE,IDHG1_MOUSE,Q80X68_MOUSE,ACON_MOUSE,SDHB_MOUSE,CISY_MOUSE,ODPB_MOUSE,SUCB2_MOUSE
path:mmu00630	Glyoxylate and dicarboxylate metabolism	3679	24	242	8	0.333333	9.12e-05	4.03982	0.00120052	E9Q1J7_MOUSE,MDHM_MOUSE,CATA_MOUSE,Q3UGC8_MOUSE,Q80X68_MOUSE,ACON_MOUSE,CISY_MOUSE,MCEE_MOUSE
path:mmu04723	Retrograde endocannabinoid signaling	3679	95	242	17	0.178947	0.000113606	3.9446	0.00142007	A0A0R4J275_MOUSE,A0A286YD72_MOUSE,A2AP31_MOUSE,D3Z568_MOUSE,E9Q3B9_MOUSE,E9Q7B5_MOUSE,COX3_MOUSE,NU5M_MOUSE,Q3UY05_MOUSE,ABHD6_MOUSE,NDUS2_MOUSE,NDUV1_MOUSE,NDUA6_MOUSE,NDUA9_MOUSE,NDUA8_MOUSE,NDUAD_MOUSE,NDUA7_MOUSE
path:mmu01524	Platinum drug resistance	3679	49	242	11	0.22449	0.000246991	3.60732	0.00294036	A2AE89_MOUSE,A2AE91_MOUSE,E9QJW0_MOUSE,GSTM6_MOUSE,GSTM2_MOUSE,GSTM3_MOUSE,GSTA4_MOUSE,GSTP2_MOUSE,GSTM5_MOUSE,GSTM7_MOUSE,MGST3_MOUSE
path:mmu00920	Sulfur metabolism	3679	11	242	5	0.454545	0.000393311	3.40526	0.00446944	A0A0R4J135_MOUSE,SBP1_MOUSE,SUOX_MOUSE,ETHE1_MOUSE,SQOR_MOUSE
path:mmu05418	Fluid shear stress and atherosclerosis	3679	90	242	15	0.166667	0.000639761	3.19398	0.00695392	A0A0R4J0T4_MOUSE,A2AE89_MOUSE,A2AE91_MOUSE,B2RRX1_MOUSE,E9QJW0_MOUSE,GSTM6_MOUSE,ICAM1_MOUSE,GSTM2_MOUSE,GSTM3_MOUSE,GSTA4_MOUSE,GSTP2_MOUSE,GSTM5_MOUSE,ACTG_MOUSE,GSTM7_MOUSE,MGST3_MOUSE
path:mmu05225	Hepatocellular carcinoma	3679	91	242	15	0.164835	0.000721773	3.1416	0.00751847	A2AE89_MOUSE,A2AE91_MOUSE,B2RRX1_MOUSE,E9QJW0_MOUSE,GSTM6_MOUSE,GSTM2_MOUSE,GSTM3_MOUSE,GSTA4_MOUSE,RASK_MOUSE,GSTP2_MOUSE,GSTM5_MOUSE,ACTG_MOUSE,RASH_MOUSE,GSTM7_MOUSE,MGST3_MOUSE
path:mmu00983	Drug metabolism - other enzymes	3679	56	242	11	0.196429	0.000836435	3.07757	0.00836435	A2AE89_MOUSE,A2AE91_MOUSE,E9QJW0_MOUSE,GSTM6_MOUSE,GSTM2_MOUSE,GSTM3_MOUSE,GSTA4_MOUSE,GSTP2_MOUSE,GSTM5_MOUSE,GSTM7_MOUSE,MGST3_MOUSE
path:mmu00380	Tryptophan metabolism	3679	26	242	7	0.269231	0.00108892	2.963	0.0104704	A0A0A0MQ68_MOUSE,CATA_MOUSE,KAT3_MOUSE,ECHM_MOUSE,ECHA_MOUSE,AOFB_MOUSE,ECHP_MOUSE
path:mmu04020	Calcium signaling pathway	3679	95	242	15	0.157895	0.00114523	2.94111	0.010604	A0A1L1SQG7_MOUSE,A0A286YD72_MOUSE,A0A571BEI3_MOUSE,A2AI91_MOUSE,B2RTC8_MOUSE,RYR2_MOUSE,E9Q559_MOUSE,E9Q7B5_MOUSE,AT2A2_MOUSE,ADT1_MOUSE,ADT2_MOUSE,Q3TX38_MOUSE,VDAC1_MOUSE,KPBB_MOUSE,AT2A1_MOUSE
path:mmu00410	beta-Alanine metabolism	3679	21	242	6	0.285714	0.00178407	2.74859	0.0159292	ECHM_MOUSE,ECHA_MOUSE,Q8K0L1_MOUSE,HIBCH_MOUSE,DCMC_MOUSE,ECHP_MOUSE
path:mmu05412	Arrhythmogenic right ventricular cardiomyopathy (ARVC)	3679	56	242	10	0.178571	0.00303731	2.51751	0.0261837	A0A286YD72_MOUSE,B2RRX1_MOUSE,RYR2_MOUSE,E9Q559_MOUSE,E9Q7B5_MOUSE,DSG2_MOUSE,AT2A2_MOUSE,ACTG_MOUSE,Q5DTP0_MOUSE,AT2A1_MOUSE
path:mmu00650	Butanoate metabolism	3679	17	242	5	0.294118	0.00379766	2.42048	0.0316472	B2RS41_MOUSE,BDH_MOUSE,ECHM_MOUSE,ECHA_MOUSE,ECHP_MOUSE
path:mmu01040	Biosynthesis of unsaturated fatty acids	3679	18	242	5	0.277778	0.00498074	2.30271	0.0401673	ACOT1_MOUSE,Q14DI6_MOUSE,Q53YL1_MOUSE,Q6P2K2_MOUSE,ACOT5_MOUSE
path:mmu05414	Dilated cardiomyopathy (DCM)	3679	72	242	11	0.152778	0.00665879	2.1766	0.0520218	A0A286YD72_MOUSE,A0A571BEI3_MOUSE,B2RRX1_MOUSE,RYR2_MOUSE,E9Q559_MOUSE,E9Q7B5_MOUSE,AT2A2_MOUSE,ACTG_MOUSE,ACTC_MOUSE,Q5DTP0_MOUSE,AT2A1_MOUSE
path:mmu00620	Pyruvate metabolism	3679	36	242	7	0.194444	0.00785673	2.10476	0.0583315	ACACB_MOUSE,E9QPD7_MOUSE,MAOX_MOUSE,MDHM_MOUSE,ODPA_MOUSE,ACACA_MOUSE,ODPB_MOUSE
path:mmu00130	Ubiquinone and other terpenoid-quinone biosynthesis	3679	7	242	3	0.428571	0.00806983	2.09314	0.0583315	A0A0M3HEP8_MOUSE,COQ6_MOUSE,COQ5_MOUSE
path:mmu04913	Ovarian steroidogenesis	3679	28	242	6	0.214286	0.00839973	2.07573	0.0583315	A0A571BEI3_MOUSE,ACOT1_MOUSE,Q14DI6_MOUSE,Q53YL1_MOUSE,Q6P2K2_MOUSE,ACOT5_MOUSE
path:mmu04216	Ferroptosis	3679	28	242	6	0.214286	0.00839973	2.07573	0.0583315	A0A2R8VHP9_MOUSE,FRIH_MOUSE,ACSL1_MOUSE,Q3TX38_MOUSE,Q5F2D0_MOUSE,Q9CPX4_MOUSE
path:mmu00061	Fatty acid biosynthesis	3679	14	242	4	0.285714	0.0108117	1.9661	0.0730522	ACACB_MOUSE,ACSL1_MOUSE,Q5F2D0_MOUSE,ACACA_MOUSE
path:mmu00330	Arginine and proline metabolism	3679	30	242	6	0.2	0.0118562	1.92605	0.0780013	A2RTA0_MOUSE,AATC_MOUSE,KCRU_MOUSE,KCRS_MOUSE,AOFB_MOUSE,AL4A1_MOUSE
path:mmu05410	Hypertrophic cardiomyopathy (HCM)	3679	70	242	10	0.142857	0.015049	1.82249	0.0964678	A0A286YD72_MOUSE,B2RRX1_MOUSE,RYR2_MOUSE,E9Q559_MOUSE,E9Q7B5_MOUSE,AT2A2_MOUSE,ACTG_MOUSE,ACTC_MOUSE,Q5DTP0_MOUSE,AT2A1_MOUSE
path:mmu00250	Alanine, aspartate and glutamate metabolism	3679	24	242	4	0.166667	0.0686373	1.16344	0.428983	B2RS41_MOUSE,AATC_MOUSE,AL4A1_MOUSE,NIT2_MOUSE
path:mmu04392	Hippo signaling pathway - multiple species	3679	15	242	3	0.2	0.0710552	1.1484	0.433263	F8VPU0_MOUSE,TEAD2_MOUSE,TEAD4_MOUSE
path:mmu04920	Adipocytokine signaling pathway	3679	47	242	6	0.12766	0.0851083	1.07003	0.506597	A0A0R4J0T4_MOUSE,ACACB_MOUSE,GLUT4_MOUSE,ACSL1_MOUSE,CD36_MOUSE,Q5F2D0_MOUSE
path:mmu04261	Adrenergic signaling in cardiomyocytes	3679	99	242	10	0.10101	0.113326	0.945672	0.65887	A0A286YD72_MOUSE,A0A571BEI3_MOUSE,RYR2_MOUSE,E9Q559_MOUSE,E9Q7B5_MOUSE,AT2A2_MOUSE,ACTC_MOUSE,Q1MXF9_MOUSE,2A5A_MOUSE,AT2A1_MOUSE
path:mmu04919	Thyroid hormone signaling pathway	3679	75	242	8	0.106667	0.117066	0.931568	0.661495	B2RRX1_MOUSE,E0CX53_MOUSE,E9Q559_MOUSE,AT2A2_MOUSE,RASK_MOUSE,ACTG_MOUSE,RASH_MOUSE,AT2A1_MOUSE
path:mmu00970	Aminoacyl-tRNA biosynthesis	3679	40	242	5	0.125	0.119069	0.924201	0.661495	A2RT28_MOUSE,A8Y5T6_MOUSE,E9PWN3_MOUSE,E9Q7H6_MOUSE,G3X975_MOUSE
path:mmu00400	Phenylalanine, tyrosine and tryptophan biosynthesis	3679	2	242	1	0.5	0.127247	0.895351	0.691562	AATC_MOUSE
path:mmu00360	Phenylalanine metabolism	3679	10	242	2	0.2	0.136844	0.863774	0.727894	AATC_MOUSE,AOFB_MOUSE
path:mmu05017	Spinocerebellar ataxia	3679	54	242	6	0.111111	0.14104	0.850658	0.734582	A0A1L1SQG7_MOUSE,E9Q559_MOUSE,F8WGI9_MOUSE,AT2A2_MOUSE,AT2A1_MOUSE,OMA1_MOUSE
path:mmu00310	Lysine degradation	3679	32	242	4	0.125	0.155539	0.80816	0.777697	A0A0A0MQ68_MOUSE,ECHM_MOUSE,ECHA_MOUSE,ECHP_MOUSE
path:mmu04929	GnRH secretion	3679	32	242	4	0.125	0.155539	0.80816	0.777697	A0A286YD72_MOUSE,E9Q7B5_MOUSE,RASK_MOUSE,RASH_MOUSE
path:mmu04061	Viral protein interaction with cytokine and cytokine receptor	3679	11	242	2	0.181818	0.160306	0.79505	0.785374	IL6RB_MOUSE,Q9EQI5_MOUSE
path:mmu04022	cGMP-PKG signaling pathway	3679	107	242	10	0.0934579	0.163358	0.78686	0.785374	A0A286YD72_MOUSE,B2RTC8_MOUSE,E9Q559_MOUSE,E9Q7B5_MOUSE,AT2A2_MOUSE,ADT1_MOUSE,ADT2_MOUSE,Q3TX38_MOUSE,VDAC1_MOUSE,AT2A1_MOUSE
path:mmu04922	Glucagon signaling pathway	3679	70	242	7	0.1	0.174257	0.758809	0.821968	A0A571BEI3_MOUSE,A2AI91_MOUSE,ACACB_MOUSE,ODPA_MOUSE,ACACA_MOUSE,KPBB_MOUSE,ODPB_MOUSE
path:mmu00471	D-Glutamine and D-glutamate metabolism	3679	3	242	1	0.333333	0.184687	0.733563	0.842281	GLUCM_MOUSE
path:mmu04921	Oxytocin signaling pathway	3679	97	242	9	0.0927835	0.185302	0.73212	0.842281	A0A1L1SQG7_MOUSE,A0A286YD72_MOUSE,A0A571BEI3_MOUSE,B2RRX1_MOUSE,RYR2_MOUSE,E9Q7B5_MOUSE,RASK_MOUSE,ACTG_MOUSE,RASH_MOUSE
path:mmu00040	Pentose and glucuronate interconversions	3679	23	242	3	0.130435	0.18958	0.722207	0.84634	A2AC16_MOUSE,DHSO_MOUSE,DHDH_MOUSE
path:mmu04213	Longevity regulating pathway - multiple species	3679	48	242	5	0.104167	0.205554	0.687074	0.864178	SODC_MOUSE,SODM_MOUSE,CATA_MOUSE,RASK_MOUSE,RASH_MOUSE
path:mmu00350	Tyrosine metabolism	3679	24	242	3	0.125	0.206858	0.684329	0.864178	AATC_MOUSE,FAAA_MOUSE,AOFB_MOUSE
path:mmu05014	Amyotrophic lateral sclerosis (ALS)	3679	36	242	4	0.111111	0.209266	0.6793	0.864178	SODC_MOUSE,CATA_MOUSE,TM40L_MOUSE,TOM40_MOUSE
path:mmu04726	Serotonergic synapse	3679	61	242	6	0.0983607	0.209997	0.677788	0.864178	A0A286YD72_MOUSE,A0A571BEI3_MOUSE,E9Q7B5_MOUSE,RASK_MOUSE,RASH_MOUSE,AOFB_MOUSE
path:mmu04210	Apoptosis	3679	87	242	8	0.091954	0.210859	0.676007	0.864178	A0A0R4J0T4_MOUSE,B1AU25_MOUSE,B2RRX1_MOUSE,CATB_MOUSE,CATD_MOUSE,RASK_MOUSE,ACTG_MOUSE,RASH_MOUSE
path:mmu04910	Insulin signaling pathway	3679	102	242	9	0.0882353	0.225867	0.646147	0.899659	A0A0R4J0T4_MOUSE,A2AI91_MOUSE,ACACB_MOUSE,GLUT4_MOUSE,RASK_MOUSE,ACACA_MOUSE,RASH_MOUSE,KPBB_MOUSE,CIP4_MOUSE
path:mmu00562	Inositol phosphate metabolism	3679	50	242	5	0.1	0.22985	0.638556	0.899659	A0A140T8I9_MOUSE,PLCH2_MOUSE,Q3U3B7_MOUSE,Q8K0L1_MOUSE,PI42C_MOUSE
path:mmu03030	DNA replication	3679	14	242	2	0.142857	0.233911	0.630949	0.899659	A0A0R4J091_MOUSE,Q8R2K3_MOUSE
path:mmu00450	Selenocompound metabolism	3679	14	242	2	0.142857	0.233911	0.630949	0.899659	A2RT28_MOUSE,KAT3_MOUSE
path:mmu04217	Necroptosis	3679	90	242	8	0.0888889	0.237986	0.623449	0.901462	B1AU25_MOUSE,B2RTC8_MOUSE,FRIH_MOUSE,ADT1_MOUSE,ADT2_MOUSE,Q3TX38_MOUSE,VDAC1_MOUSE,Q9CPX4_MOUSE
path:mmu05200	Pathways in cancer	3679	244	242	19	0.0778689	0.250152	0.601797	0.933401	A0A0R4J0H9_MOUSE,A0A0R4J0T4_MOUSE,A0A571BEI3_MOUSE,A2AE89_MOUSE,A2AE91_MOUSE,E9QJW0_MOUSE,GSTM6_MOUSE,GSTM2_MOUSE,GSTM3_MOUSE,GSTA4_MOUSE,RASK_MOUSE,GSTP2_MOUSE,GSTM5_MOUSE,IL6RB_MOUSE,Q3USI2_MOUSE,Q5DTP0_MOUSE,RASH_MOUSE,GSTM7_MOUSE,MGST3_MOUSE
path:mmu05416	Viral myocarditis	3679	53	242	5	0.0943396	0.267714	0.572328	0.984244	B2RRX1_MOUSE,E9PVC5_MOUSE,ICAM1_MOUSE,ACTG_MOUSE,Q5DTP0_MOUSE
path:mmu04979	Cholesterol metabolism	3679	28	242	3	0.107143	0.278773	0.554749	0.999595	CD36_MOUSE,Q3TX38_MOUSE,VDAC1_MOUSE
path:mmu04730	Long-term depression	3679	41	242	4	0.097561	0.282352	0.549209	0.999595	A0A1L1SQG7_MOUSE,A0A571BEI3_MOUSE,RASK_MOUSE,RASH_MOUSE
path:mmu05219	Bladder cancer	3679	16	242	2	0.125	0.284052	0.546602	0.999595	RASK_MOUSE,RASH_MOUSE
path:mmu04068	FoxO signaling pathway	3679	68	242	6	0.0882353	0.288301	0.540154	0.999595	A0A0R4J0T4_MOUSE,SODM_MOUSE,GLUT4_MOUSE,CATA_MOUSE,RASK_MOUSE,RASH_MOUSE
path:mmu05216	Thyroid cancer	3679	17	242	2	0.117647	0.309057	0.509961	0.999595	RASK_MOUSE,RASH_MOUSE
path:mmu04218	Cellular senescence	3679	98	242	8	0.0816327	0.315288	0.501292	0.999595	A0A286YD72_MOUSE,B2RTC8_MOUSE,RASK_MOUSE,ADT1_MOUSE,ADT2_MOUSE,Q3TX38_MOUSE,VDAC1_MOUSE,RASH_MOUSE
path:mmu04512	ECM-receptor interaction	3679	58	242	5	0.0862069	0.333377	0.477064	0.999595	A0A140T8W1_MOUSE,CD36_MOUSE,Q3USI2_MOUSE,Q5DTP0_MOUSE,CO6A6_MOUSE
path:mmu04930	Type II diabetes mellitus	3679	31	242	3	0.0967742	0.334148	0.476062	0.999595	A0A0R4J0T4_MOUSE,A0A286YD72_MOUSE,GLUT4_MOUSE
path:mmu00515	Mannose type O-glycan biosynthesis	3679	6	242	1	0.166667	0.33538	0.474463	0.999595	B4GA1_MOUSE
path:mmu05215	Prostate cancer	3679	45	242	4	0.0888889	0.343266	0.464369	0.999595	A0A0R4J0T4_MOUSE,RASK_MOUSE,GSTP2_MOUSE,RASH_MOUSE
path:mmu05164	Influenza A	3679	101	242	8	0.0792079	0.345563	0.461472	0.999595	A0A0R4J0T4_MOUSE,B2RRX1_MOUSE,B2RTC8_MOUSE,ICAM1_MOUSE,ADT1_MOUSE,ADT2_MOUSE,ACTG_MOUSE,VDAC1_MOUSE
path:mmu04912	GnRH signaling pathway	3679	59	242	5	0.0847458	0.34673	0.460008	0.999595	A0A286YD72_MOUSE,A0A571BEI3_MOUSE,E9Q7B5_MOUSE,RASK_MOUSE,RASH_MOUSE
path:mmu04931	Insulin resistance	3679	73	242	6	0.0821918	0.347563	0.458967	0.999595	A0A0R4J0T4_MOUSE,E0CX53_MOUSE,ACACB_MOUSE,GLUT4_MOUSE,CD36_MOUSE,Q544D7_MOUSE
path:mmu04911	Insulin secretion	3679	46	242	4	0.0869565	0.358607	0.445382	0.999595	A0A286YD72_MOUSE,A0A571BEI3_MOUSE,RYR2_MOUSE,E9Q7B5_MOUSE
path:mmu04727	GABAergic synapse	3679	46	242	4	0.0869565	0.358607	0.445382	0.999595	A0A076FSX1_MOUSE,A0A286YD72_MOUSE,E9Q7B5_MOUSE,SC6A1_MOUSE
path:mmu04924	Renin secretion	3679	46	242	4	0.0869565	0.358607	0.445382	0.999595	A0A286YD72_MOUSE,A0A571BEI3_MOUSE,E9Q7B5_MOUSE,CATB_MOUSE
path:mmu04972	Pancreatic secretion	3679	61	242	5	0.0819672	0.373521	0.427685	0.999595	A0A571BEI3_MOUSE,RYR2_MOUSE,E9Q559_MOUSE,AT2A2_MOUSE,AT2A1_MOUSE
path:mmu04024	cAMP signaling pathway	3679	104	242	8	0.0769231	0.376222	0.424556	0.999595	A0A286YD72_MOUSE,A0A571BEI3_MOUSE,RYR2_MOUSE,E9Q559_MOUSE,E9Q7B5_MOUSE,AT2A2_MOUSE,AT2A1_MOUSE,PLM_MOUSE
path:mmu00072	Synthesis and degradation of ketone bodies	3679	7	242	1	0.142857	0.379169	0.421167	0.999595	BDH_MOUSE
path:mmu05030	Cocaine addiction	3679	20	242	2	0.1	0.382677	0.417168	0.999595	A0A571BEI3_MOUSE,AOFB_MOUSE
path:mmu05031	Amphetamine addiction	3679	34	242	3	0.0882353	0.389361	0.409647	0.999595	A0A286YD72_MOUSE,A0A571BEI3_MOUSE,AOFB_MOUSE
path:mmu05230	Central carbon metabolism in cancer	3679	49	242	4	0.0816327	0.404509	0.393072	0.999595	RASK_MOUSE,ODPA_MOUSE,RASH_MOUSE,ODPB_MOUSE
path:mmu04923	Regulation of lipolysis in adipocytes	3679	35	242	3	0.0857143	0.40755	0.389819	0.999595	A0A571BEI3_MOUSE,E9Q3B9_MOUSE,AQP7_MOUSE
path:mmu04390	Hippo signaling pathway	3679	64	242	5	0.078125	0.413676	0.383339	0.999595	B2RRX1_MOUSE,F8VPU0_MOUSE,TEAD2_MOUSE,ACTG_MOUSE,TEAD4_MOUSE
path:mmu03430	Mismatch repair	3679	8	242	1	0.125	0.420084	0.376664	0.999595	Q8R2K3_MOUSE
path:mmu00270	Cysteine and methionine metabolism	3679	36	242	3	0.0833333	0.425576	0.371023	0.999595	AATC_MOUSE,MDHM_MOUSE,KAT3_MOUSE
path:mmu04927	Cortisol synthesis and secretion	3679	36	242	3	0.0833333	0.425576	0.371023	0.999595	A0A286YD72_MOUSE,A0A571BEI3_MOUSE,E9Q7B5_MOUSE
path:mmu04623	Cytosolic DNA-sensing pathway	3679	22	242	2	0.0909091	0.429888	0.366645	0.999595	A0A0R4J0T4_MOUSE,RPAB3_MOUSE
path:mmu05144	Malaria	3679	22	242	2	0.0909091	0.429888	0.366645	0.999595	ICAM1_MOUSE,CD36_MOUSE
path:mmu05166	Human T-cell leukemia virus 1 infection	3679	124	242	9	0.0725806	0.430213	0.366317	0.999595	A0A0R4J0T4_MOUSE,B2RTC8_MOUSE,ICAM1_MOUSE,RASK_MOUSE,ADT1_MOUSE,ADT2_MOUSE,Q3TX38_MOUSE,VDAC1_MOUSE,RASH_MOUSE
path:mmu04142	Lysosome	3679	80	242	6	0.075	0.431865	0.364652	0.999595	B2RUD7_MOUSE,PPT1_MOUSE,TPP1_MOUSE,CATB_MOUSE,CATD_MOUSE,Q6PAL3_MOUSE
path:mmu04550	Signaling pathways regulating pluripotency of stem cells	3679	37	242	3	0.0810811	0.44341	0.353195	0.999595	RASK_MOUSE,IL6RB_MOUSE,RASH_MOUSE
path:mmu04060	Cytokine-cytokine receptor interaction	3679	24	242	2	0.0833333	0.475131	0.323187	0.999595	IL6RB_MOUSE,Q9EQI5_MOUSE
path:mmu04152	AMPK signaling pathway	3679	84	242	6	0.0714286	0.479417	0.319287	0.999595	ACACB_MOUSE,GLUT4_MOUSE,CD36_MOUSE,ACACA_MOUSE,2A5A_MOUSE,DCMC_MOUSE
path:mmu04713	Circadian entrainment	3679	55	242	4	0.0727273	0.493929	0.306336	0.999595	A0A1L1SQG7_MOUSE,A0A286YD72_MOUSE,A0A571BEI3_MOUSE,RYR2_MOUSE
path:mmu04978	Mineral absorption	3679	25	242	2	0.08	0.496927	0.303708	0.999595	FRIH_MOUSE,Q9CPX4_MOUSE
path:mmu04360	Axon guidance	3679	87	242	6	0.0689655	0.514308	0.288776	0.999595	E9Q030_MOUSE,NET1_MOUSE,EFNB3_MOUSE,RASK_MOUSE,Q3UPZ0_MOUSE,RASH_MOUSE
path:mmu00260	Glycine, serine and threonine metabolism	3679	26	242	2	0.0769231	0.51814	0.285553	0.999595	E9PWY6_MOUSE,AOFB_MOUSE
path:mmu04211	Longevity regulating pathway	3679	58	242	4	0.0689655	0.536539	0.270399	0.999595	SODM_MOUSE,CATA_MOUSE,RASK_MOUSE,RASH_MOUSE
path:mmu04916	Melanogenesis	3679	43	242	3	0.0697674	0.545083	0.263538	0.999595	A0A571BEI3_MOUSE,RASK_MOUSE,RASH_MOUSE
path:mmu03020	RNA polymerase	3679	12	242	1	0.0833333	0.558585	0.252911	0.999595	RPAB3_MOUSE
path:mmu03410	Base excision repair	3679	12	242	1	0.0833333	0.558585	0.252911	0.999595	A0A0R4J091_MOUSE
path:mmu02010	ABC transporters	3679	28	242	2	0.0714286	0.558751	0.252782	0.999595	ABCD3_MOUSE,MITOS_MOUSE
path:mmu05218	Melanoma	3679	28	242	2	0.0714286	0.558751	0.252782	0.999595	RASK_MOUSE,RASH_MOUSE
path:mmu04621	NOD-like receptor signaling pathway	3679	91	242	6	0.0659341	0.559391	0.252285	0.999595	A0A0R4J0T4_MOUSE,CATB_MOUSE,Q3TX38_MOUSE,VDAC1_MOUSE,MFN1_MOUSE,TXNIP_MOUSE
path:mmu05221	Acute myeloid leukemia	3679	44	242	3	0.0681818	0.560971	0.25106	0.999595	A0A0R4J0T4_MOUSE,RASK_MOUSE,RASH_MOUSE
path:mmu04064	NF-kappa B signaling pathway	3679	44	242	3	0.0681818	0.560971	0.25106	0.999595	A0A0R4J0T4_MOUSE,B1AUW6_MOUSE,ICAM1_MOUSE
path:mmu04137	Mitophagy - animal	3679	44	242	3	0.0681818	0.560971	0.25106	0.999595	RASK_MOUSE,RASH_MOUSE,MFN1_MOUSE
path:mmu05211	Renal cell carcinoma	3679	44	242	3	0.0681818	0.560971	0.25106	0.999595	A0A0R4J0H9_MOUSE,RASK_MOUSE,RASH_MOUSE
path:mmu04935	Growth hormone synthesis, secretion and action	3679	76	242	5	0.0657895	0.567121	0.246324	0.999595	A0A286YD72_MOUSE,A0A571BEI3_MOUSE,E9Q7B5_MOUSE,RASK_MOUSE,RASH_MOUSE
path:mmu04662	B cell receptor signaling pathway	3679	45	242	3	0.0666667	0.576521	0.239185	0.999595	A0A0R4J0T4_MOUSE,RASK_MOUSE,RASH_MOUSE
path:mmu00760	Nicotinate and nicotinamide metabolism	3679	29	242	2	0.0689655	0.578126	0.237977	0.999595	Q8BGK0_MOUSE,SIR4_MOUSE
path:mmu00220	Arginine biosynthesis	3679	13	242	1	0.0769231	0.587716	0.230833	0.999595	AATC_MOUSE
path:mmu05231	Choline metabolism in cancer	3679	63	242	4	0.0634921	0.60331	0.219459	0.999595	A0A668KL90_MOUSE,RASK_MOUSE,RASH_MOUSE,GPCP1_MOUSE
path:mmu04270	Vascular smooth muscle contraction	3679	80	242	5	0.0625	0.613657	0.212074	0.999595	A0A286YD72_MOUSE,A0A571BEI3_MOUSE,E9Q7B5_MOUSE,ACTA_MOUSE,ACTH_MOUSE
path:mmu03022	Basal transcription factors	3679	14	242	1	0.0714286	0.614931	0.211173	0.999595	F8VPY2_MOUSE
path:mmu00340	Histidine metabolism	3679	14	242	1	0.0714286	0.614931	0.211173	0.999595	AOFB_MOUSE
path:mmu05213	Endometrial cancer	3679	31	242	2	0.0645161	0.614994	0.211129	0.999595	RASK_MOUSE,RASH_MOUSE
path:mmu04070	Phosphatidylinositol signaling system	3679	64	242	4	0.0625	0.615953	0.210453	0.999595	A0A140T8I9_MOUSE,A0A668KL90_MOUSE,Q3U3B7_MOUSE,PI42C_MOUSE
path:mmu05235	PD-L1 expression and PD-1 checkpoint pathway in cancer	3679	49	242	3	0.0612245	0.635184	0.1971	0.999595	A0A0R4J0T4_MOUSE,RASK_MOUSE,RASH_MOUSE
path:mmu00790	Folate biosynthesis	3679	15	242	1	0.0666667	0.640357	0.193578	0.999595	MOCS1_MOUSE
path:mmu03420	Nucleotide excision repair	3679	15	242	1	0.0666667	0.640357	0.193578	0.999595	A0A0R4J091_MOUSE
path:mmu05161	Hepatitis B	3679	83	242	5	0.060241	0.646589	0.189372	0.999595	A0A0R4J0T4_MOUSE,B1AUW6_MOUSE,RASK_MOUSE,Q3TX38_MOUSE,RASH_MOUSE
path:mmu05220	Chronic myeloid leukemia	3679	51	242	3	0.0588235	0.662323	0.17893	0.999595	A0A0R4J0T4_MOUSE,RASK_MOUSE,RASH_MOUSE
path:mmu03440	Homologous recombination	3679	16	242	1	0.0625	0.664111	0.177759	0.999595	Q8R2K3_MOUSE
path:mmu04725	Cholinergic synapse	3679	69	242	4	0.057971	0.675314	0.170494	0.999595	A0A286YD72_MOUSE,E9Q7B5_MOUSE,RASK_MOUSE,RASH_MOUSE
path:mmu05222	Small cell lung cancer	3679	52	242	3	0.0576923	0.675336	0.17048	0.999595	A0A0R4J0T4_MOUSE,Q3USI2_MOUSE,Q5DTP0_MOUSE
path:mmu01523	Antifolate resistance	3679	17	242	1	0.0588235	0.686302	0.163485	0.999595	A0A0R4J0T4_MOUSE
path:mmu04625	C-type lectin receptor signaling pathway	3679	53	242	3	0.0566038	0.687977	0.162426	0.999595	A0A0R4J0T4_MOUSE,RASK_MOUSE,RASH_MOUSE
path:mmu00561	Glycerolipid metabolism	3679	36	242	2	0.0555556	0.696281	0.157216	0.999595	A0A668KL90_MOUSE,E9Q3B9_MOUSE
path:mmu04975	Fat digestion and absorption	3679	18	242	1	0.0555556	0.707032	0.150561	0.999595	CD36_MOUSE
path:mmu01522	Endocrine resistance	3679	55	242	3	0.0545455	0.712151	0.147428	0.999595	A0A571BEI3_MOUSE,RASK_MOUSE,RASH_MOUSE
path:mmu04371	Apelin signaling pathway	3679	90	242	5	0.0555556	0.716317	0.144895	0.999595	A0A1L1SQG7_MOUSE,RYR2_MOUSE,RASK_MOUSE,ACTA_MOUSE,RASH_MOUSE
path:mmu04660	T cell receptor signaling pathway	3679	56	242	3	0.0535714	0.723689	0.140448	0.999595	A0A0R4J0T4_MOUSE,RASK_MOUSE,RASH_MOUSE
path:mmu05143	African trypanosomiasis	3679	19	242	1	0.0526316	0.726398	0.138825	0.999595	ICAM1_MOUSE
path:mmu04926	Relaxin signaling pathway	3679	76	242	4	0.0526316	0.747276	0.126519	0.999595	A0A571BEI3_MOUSE,RASK_MOUSE,ACTA_MOUSE,RASH_MOUSE
path:mmu04722	Neurotrophin signaling pathway	3679	76	242	4	0.0526316	0.747276	0.126519	0.999595	A0A0R4J0T4_MOUSE,B1AUW6_MOUSE,RASK_MOUSE,RASH_MOUSE
path:mmu04917	Prolactin signaling pathway	3679	40	242	2	0.05	0.750669	0.124551	0.999595	RASK_MOUSE,RASH_MOUSE
path:mmu04370	VEGF signaling pathway	3679	41	242	2	0.0487805	0.762891	0.117537	0.999595	RASK_MOUSE,RASH_MOUSE
path:mmu05142	Chagas disease (American trypanosomiasis)	3679	60	242	3	0.05	0.766263	0.115622	0.999595	A0A0R4J0T4_MOUSE,A0A571BEI3_MOUSE,B1AUW6_MOUSE
path:mmu00564	Glycerophospholipid metabolism	3679	60	242	3	0.05	0.766263	0.115622	0.999595	A0A668KL90_MOUSE,GNPAT_MOUSE,GPCP1_MOUSE
path:mmu04620	Toll-like receptor signaling pathway	3679	42	242	2	0.047619	0.774592	0.110927	0.999595	A0A0R4J0T4_MOUSE,B1AUW6_MOUSE
path:mmu04925	Aldosterone synthesis and secretion	3679	61	242	3	0.0491803	0.776038	0.110117	0.999595	A0A286YD72_MOUSE,A0A571BEI3_MOUSE,E9Q7B5_MOUSE
path:mmu04540	Gap junction	3679	61	242	3	0.0491803	0.776038	0.110117	0.999595	A0A571BEI3_MOUSE,RASK_MOUSE,RASH_MOUSE
path:mmu04720	Long-term potentiation	3679	43	242	2	0.0465116	0.785788	0.104695	0.999595	RASK_MOUSE,RASH_MOUSE
path:mmu05214	Glioma	3679	43	242	2	0.0465116	0.785788	0.104695	0.999595	RASK_MOUSE,RASH_MOUSE
path:mmu05223	Non-small cell lung cancer	3679	43	242	2	0.0465116	0.785788	0.104695	0.999595	RASK_MOUSE,RASH_MOUSE
path:mmu04010	MAPK signaling pathway	3679	135	242	7	0.0518519	0.79637	0.0988851	0.999595	A0A0R4J0T4_MOUSE,A0A286YD72_MOUSE,B1AUW6_MOUSE,E9Q7B5_MOUSE,RASK_MOUSE,PPM1B_MOUSE,RASH_MOUSE
path:mmu04664	Fc epsilon RI signaling pathway	3679	44	242	2	0.0454545	0.796494	0.0988178	0.999595	RASK_MOUSE,RASH_MOUSE
path:mmu04071	Sphingolipid signaling pathway	3679	82	242	4	0.0487805	0.798748	0.0975901	0.999595	CATD_MOUSE,RASK_MOUSE,RASH_MOUSE,2A5A_MOUSE
path:mmu04933	AGE-RAGE signaling pathway in diabetic complications	3679	64	242	3	0.046875	0.803369	0.0950848	0.999595	ICAM1_MOUSE,RASK_MOUSE,RASH_MOUSE
path:mmu04340	Hedgehog signaling pathway	3679	24	242	1	0.0416667	0.805692	0.0938307	0.999595	E9PYU8_MOUSE
path:mmu05135	Yersinia infection	3679	83	242	4	0.0481928	0.806452	0.0934213	0.999595	A0A0R4J0T4_MOUSE,B1AUW6_MOUSE,B2RRX1_MOUSE,ACTG_MOUSE
path:mmu04728	Dopaminergic synapse	3679	83	242	4	0.0481928	0.806452	0.0934213	0.999595	A0A286YD72_MOUSE,A0A571BEI3_MOUSE,2A5A_MOUSE,AOFB_MOUSE
path:mmu04971	Gastric acid secretion	3679	45	242	2	0.0444444	0.806725	0.0932746	0.999595	A0A571BEI3_MOUSE,B2RRX1_MOUSE
path:mmu05146	Amoebiasis	3679	65	242	3	0.0461538	0.811838	0.0905305	0.999595	A0A571BEI3_MOUSE,Q3USI2_MOUSE,Q5DTP0_MOUSE
path:mmu04934	Cushing syndrome	3679	65	242	3	0.0461538	0.811838	0.0905305	0.999595	A0A286YD72_MOUSE,A0A571BEI3_MOUSE,E9Q7B5_MOUSE
path:mmu05034	Alcoholism	3679	84	242	4	0.047619	0.813917	0.0894201	0.999595	A0A571BEI3_MOUSE,RASK_MOUSE,RASH_MOUSE,AOFB_MOUSE
path:mmu04510	Focal adhesion	3679	138	242	7	0.0507246	0.814568	0.0890724	0.999595	A0A140T8W1_MOUSE,B2RRX1_MOUSE,ACTG_MOUSE,Q3USI2_MOUSE,Q5DTP0_MOUSE,RASH_MOUSE,CO6A6_MOUSE
path:mmu04630	Jak-STAT signaling pathway	3679	46	242	2	0.0434783	0.816498	0.0880451	0.999595	IL6RB_MOUSE,RASH_MOUSE
path:mmu05224	Breast cancer	3679	46	242	2	0.0434783	0.816498	0.0880451	0.999595	RASK_MOUSE,RASH_MOUSE
path:mmu04960	Aldosterone-regulated sodium reabsorption	3679	25	242	1	0.04	0.818558	0.0869507	0.999595	RASK_MOUSE
path:mmu05145	Toxoplasmosis	3679	85	242	4	0.0470588	0.821145	0.0855803	0.999595	A0A0R4J0T4_MOUSE,B1AUW6_MOUSE,Q3USI2_MOUSE,Q5DTP0_MOUSE
path:mmu04072	Phospholipase D signaling pathway	3679	86	242	4	0.0465116	0.828141	0.0818957	0.999595	A0A571BEI3_MOUSE,A0A668KL90_MOUSE,RASK_MOUSE,RASH_MOUSE
path:mmu01521	EGFR tyrosine kinase inhibitor resistance	3679	48	242	2	0.0416667	0.83473	0.0784538	0.999595	RASK_MOUSE,RASH_MOUSE
path:mmu04974	Protein digestion and absorption	3679	48	242	2	0.0416667	0.83473	0.0784538	0.999595	A0A140T8W1_MOUSE,CO6A6_MOUSE
path:mmu04915	Estrogen signaling pathway	3679	87	242	4	0.045977	0.83491	0.0783602	0.999595	A0A571BEI3_MOUSE,CATD_MOUSE,RASK_MOUSE,RASH_MOUSE
path:mmu04670	Leukocyte transendothelial migration	3679	68	242	3	0.0441176	0.835421	0.0780947	0.999595	B2RRX1_MOUSE,ICAM1_MOUSE,ACTG_MOUSE
path:mmu05020	Prion diseases	3679	27	242	1	0.037037	0.841798	0.0747919	0.999595	SODC_MOUSE
path:mmu04973	Carbohydrate digestion and absorption	3679	27	242	1	0.037037	0.841798	0.0747919	0.999595	A0A286YD72_MOUSE
path:mmu05212	Pancreatic cancer	3679	49	242	2	0.0408163	0.843222	0.0740582	0.999595	A0A0R4J0T4_MOUSE,RASK_MOUSE
path:mmu04520	Adherens junction	3679	49	242	2	0.0408163	0.843222	0.0740582	0.999595	B2RRX1_MOUSE,ACTG_MOUSE
path:mmu05210	Colorectal cancer	3679	50	242	2	0.04	0.851317	0.0699088	0.999595	RASK_MOUSE,RASH_MOUSE
path:mmu04130	SNARE interactions in vesicular transport	3679	28	242	1	0.0357143	0.852282	0.0694169	0.999595	SEC20_MOUSE
path:mmu04668	TNF signaling pathway	3679	51	242	2	0.0392157	0.859031	0.0659912	0.999595	A0A0R4J0T4_MOUSE,ICAM1_MOUSE
path:mmu04015	Rap1 signaling pathway	3679	110	242	5	0.0454545	0.86032	0.0653399	0.999595	A0A571BEI3_MOUSE,B2RRX1_MOUSE,RASK_MOUSE,ACTG_MOUSE,RASH_MOUSE
path:mmu04650	Natural killer cell mediated cytotoxicity	3679	72	242	3	0.0416667	0.862888	0.0640455	0.999595	ICAM1_MOUSE,RASK_MOUSE,RASH_MOUSE
path:mmu04151	PI3K-Akt signaling pathway	3679	166	242	8	0.0481928	0.866138	0.0624131	0.999595	A0A0R4J0T4_MOUSE,A0A140T8W1_MOUSE,RASK_MOUSE,Q3USI2_MOUSE,Q5DTP0_MOUSE,RASH_MOUSE,2A5A_MOUSE,CO6A6_MOUSE
path:mmu05160	Hepatitis C	3679	73	242	3	0.0410959	0.869096	0.0609322	0.999595	A0A0R4J0T4_MOUSE,RASK_MOUSE,RASH_MOUSE
path:mmu04962	Vasopressin-regulated water reabsorption	3679	30	242	1	0.0333333	0.871218	0.0598734	0.999595	A0A571BEI3_MOUSE
path:mmu00860	Porphyrin and chlorophyll metabolism	3679	30	242	1	0.0333333	0.871218	0.0598734	0.999595	HEM2_MOUSE
path:mmu05206	MicroRNAs in cancer	3679	74	242	3	0.0405405	0.875056	0.0579642	0.999595	A0A0R4J0T4_MOUSE,RASK_MOUSE,RASH_MOUSE
path:mmu05226	Gastric cancer	3679	54	242	2	0.037037	0.880034	0.0555008	0.999595	RASK_MOUSE,RASH_MOUSE
path:mmu05165	Human papillomavirus infection	3679	188	242	9	0.0478723	0.882413	0.0543282	0.999595	A0A0R4J0T4_MOUSE,A0A140T8W1_MOUSE,A0A571BEI3_MOUSE,RASK_MOUSE,Q3USI2_MOUSE,Q5DTP0_MOUSE,RASH_MOUSE,2A5A_MOUSE,CO6A6_MOUSE
path:mmu04140	Autophagy - animal	3679	97	242	4	0.0412371	0.891135	0.0500566	0.999595	CATB_MOUSE,CATD_MOUSE,RASK_MOUSE,RASH_MOUSE
path:mmu04062	Chemokine signaling pathway	3679	97	242	4	0.0412371	0.891135	0.0500566	0.999595	A0A0R4J0T4_MOUSE,RASK_MOUSE,RASH_MOUSE,Q9EQI5_MOUSE
path:mmu00010	Glycolysis / Gluconeogenesis	3679	56	242	2	0.0357143	0.892394	0.0494434	0.999595	ODPA_MOUSE,ODPB_MOUSE
path:mmu05167	Kaposi sarcoma-associated herpesvirus infection	3679	117	242	5	0.042735	0.893626	0.0488443	0.999595	A0A0R4J0T4_MOUSE,ICAM1_MOUSE,RASK_MOUSE,IL6RB_MOUSE,RASH_MOUSE
path:mmu04622	RIG-I-like receptor signaling pathway	3679	33	242	1	0.030303	0.895184	0.0480875	0.999595	A0A0R4J0T4_MOUSE
path:mmu04976	Bile secretion	3679	34	242	1	0.0294118	0.902141	0.0447254	0.999595	A0A571BEI3_MOUSE
path:mmu00051	Fructose and mannose metabolism	3679	34	242	1	0.0294118	0.902141	0.0447254	0.999595	DHSO_MOUSE
path:mmu04012	ErbB signaling pathway	3679	58	242	2	0.0344828	0.903567	0.0440398	0.999595	RASK_MOUSE,RASH_MOUSE
path:mmu05132	Salmonella infection	3679	158	242	7	0.0443038	0.905575	0.0430757	0.999595	A0A0R4J0T4_MOUSE,B1AUW6_MOUSE,B2RRX1_MOUSE,ACTG_MOUSE,Q3UUB1_MOUSE,RASH_MOUSE,VPS18_MOUSE
path:mmu04066	HIF-1 signaling pathway	3679	81	242	3	0.037037	0.910457	0.0407407	0.999595	A0A0R4J0H9_MOUSE,ODPA_MOUSE,ODPB_MOUSE
path:mmu00140	Steroid hormone biosynthesis	3679	36	242	1	0.0277778	0.914706	0.0387185	0.999595	DHI1_MOUSE
path:mmu04350	TGF-beta signaling pathway	3679	36	242	1	0.0277778	0.914706	0.0387185	0.999595	E9PYU8_MOUSE
path:mmu04657	IL-17 signaling pathway	3679	36	242	1	0.0277778	0.914706	0.0387185	0.999595	A0A0R4J0T4_MOUSE
path:mmu04724	Glutamatergic synapse	3679	61	242	2	0.0327869	0.918317	0.0370074	0.999595	A0A286YD72_MOUSE,A0A571BEI3_MOUSE
path:mmu04659	Th17 cell differentiation	3679	61	242	2	0.0327869	0.918317	0.0370074	0.999595	A0A0R4J0T4_MOUSE,IL6RB_MOUSE
path:mmu04961	Endocrine and other factor-regulated calcium reabsorption	3679	39	242	1	0.025641	0.930604	0.0312352	0.999595	A0A571BEI3_MOUSE
path:mmu05162	Measles	3679	64	242	2	0.03125	0.930933	0.0310814	0.999595	A0A0R4J0T4_MOUSE,B1AUW6_MOUSE
path:mmu05100	Bacterial invasion of epithelial cells	3679	64	242	2	0.03125	0.930933	0.0310814	0.999595	B2RRX1_MOUSE,ACTG_MOUSE
path:mmu04810	Regulation of actin cytoskeleton	3679	128	242	5	0.0390625	0.93217	0.030505	0.999595	B2RRX1_MOUSE,RASK_MOUSE,ACTG_MOUSE,RASH_MOUSE,PI42C_MOUSE
path:mmu04721	Synaptic vesicle cycle	3679	42	242	1	0.0238095	0.943548	0.0252358	0.999595	SC6A1_MOUSE
path:mmu05133	Pertussis	3679	42	242	1	0.0238095	0.943548	0.0252358	0.999595	B1AUW6_MOUSE
path:mmu04530	Tight junction	3679	112	242	4	0.0357143	0.944199	0.0249364	0.999595	A0A286YD72_MOUSE,B2RRX1_MOUSE,ACTG_MOUSE,Q3UUB1_MOUSE
path:mmu04918	Thyroid hormone synthesis	3679	43	242	1	0.0232558	0.947305	0.0235104	0.999595	A0A571BEI3_MOUSE
path:mmu04611	Platelet activation	3679	92	242	3	0.0326087	0.948107	0.0231429	0.999595	A0A571BEI3_MOUSE,B2RRX1_MOUSE,ACTG_MOUSE
path:mmu04014	Ras signaling pathway	3679	114	242	4	0.0350877	0.949135	0.0226721	0.999595	A0A0R4J0T4_MOUSE,RASK_MOUSE,RGL2_MOUSE,RASH_MOUSE
path:mmu05032	Morphine addiction	3679	44	242	1	0.0227273	0.950812	0.0219054	0.999595	A0A571BEI3_MOUSE
path:mmu04150	mTOR signaling pathway	3679	95	242	3	0.0315789	0.955465	0.0197851	0.999595	A0A0R4J0T4_MOUSE,RASK_MOUSE,RASH_MOUSE
path:mmu05205	Proteoglycans in cancer	3679	119	242	4	0.0336134	0.959779	0.0178288	0.999595	B2RRX1_MOUSE,RASK_MOUSE,ACTG_MOUSE,RASH_MOUSE
path:mmu04970	Salivary secretion	3679	48	242	1	0.0208333	0.962664	0.0165253	0.999595	A0A571BEI3_MOUSE
path:mmu05323	Rheumatoid arthritis	3679	48	242	1	0.0208333	0.962664	0.0165253	0.999595	ICAM1_MOUSE
path:mmu04658	Th1 and Th2 cell differentiation	3679	49	242	1	0.0204082	0.965152	0.0154041	0.999595	A0A0R4J0T4_MOUSE
path:mmu05140	Leishmaniasis	3679	50	242	1	0.02	0.967476	0.01436	0.999595	B1AUW6_MOUSE
path:mmu04640	Hematopoietic cell lineage	3679	50	242	1	0.02	0.967476	0.01436	0.999595	CD36_MOUSE
path:mmu03013	RNA transport	3679	124	242	4	0.0322581	0.968337	0.0139736	0.999595	E9PVC5_MOUSE,Q3UZR8_MOUSE,NUP85_MOUSE,NUP35_MOUSE
path:mmu04612	Antigen processing and presentation	3679	52	242	1	0.0192308	0.971669	0.0124815	0.999595	CATB_MOUSE
path:mmu05203	Viral carcinogenesis	3679	128	242	4	0.03125	0.973931	0.0114717	0.999595	RASK_MOUSE,IL6RB_MOUSE,Q3TX38_MOUSE,RASH_MOUSE
path:mmu04380	Osteoclast differentiation	3679	54	242	1	0.0185185	0.975324	0.010851	0.999595	A0A0R4J0T4_MOUSE
path:mmu04928	Parathyroid hormone synthesis, secretion and action	3679	55	242	1	0.0181818	0.976972	0.0101181	0.999595	A0A571BEI3_MOUSE
path:mmu04914	Progesterone-mediated oocyte maturation	3679	55	242	1	0.0181818	0.976972	0.0101181	0.999595	RASK_MOUSE
path:mmu04310	Wnt signaling pathway	3679	58	242	1	0.0172414	0.981285	0.00820495	0.999595	E9QKH8_MOUSE
path:mmu04120	Ubiquitin mediated proteolysis	3679	87	242	2	0.0229885	0.98181	0.00797239	0.999595	E9PYU8_MOUSE,HERC4_MOUSE
path:mmu04750	Inflammatory mediator regulation of TRP channels	3679	60	242	1	0.0166667	0.983703	0.00713599	0.999595	A0A571BEI3_MOUSE
path:mmu03010	Ribosome	3679	118	242	3	0.0254237	0.986871	0.00573978	0.999595	RL32_MOUSE,Q14B21_MOUSE,RM20_MOUSE
path:mmu05169	Epstein-Barr virus infection	3679	119	242	3	0.0252101	0.987571	0.00543156	0.999595	A0A0R4J0T4_MOUSE,B1AUW6_MOUSE,ICAM1_MOUSE
path:mmu04514	Cell adhesion molecules (CAMs)	3679	64	242	1	0.015625	0.987646	0.00539891	0.999595	ICAM1_MOUSE
path:mmu04145	Phagosome	3679	120	242	3	0.025	0.988236	0.00513931	0.999595	B2RRX1_MOUSE,ACTG_MOUSE,CD36_MOUSE
path:mmu05168	Herpes simplex virus 1 infection	3679	120	242	3	0.025	0.988236	0.00513931	0.999595	A0A0R4J0T4_MOUSE,B1AUW6_MOUSE,Q3UZR8_MOUSE
path:mmu04666	Fc gamma R-mediated phagocytosis	3679	65	242	1	0.0153846	0.988473	0.00503538	0.999595	A0A3Q4EBK4_MOUSE
path:mmu05170	Human immunodeficiency virus 1 infection	3679	148	242	4	0.027027	0.99049	0.00415004	0.999595	A0A0R4J0T4_MOUSE,B1AUW6_MOUSE,RASK_MOUSE,RASH_MOUSE
path:mmu05163	Human cytomegalovirus infection	3679	150	242	4	0.0266667	0.991428	0.00373883	0.999595	A0A0R4J0T4_MOUSE,A0A571BEI3_MOUSE,RASK_MOUSE,RASH_MOUSE
path:mmu04114	Oocyte meiosis	3679	71	242	1	0.0140845	0.992397	0.00331467	0.999595	2A5A_MOUSE
path:mmu05150	Staphylococcus aureus infection	3679	72	242	1	0.0138889	0.992907	0.00309155	0.999595	ICAM1_MOUSE
path:mmu03015	mRNA surveillance pathway	3679	73	242	1	0.0136986	0.993383	0.00288345	0.999595	2A5A_MOUSE
path:mmu05152	Tuberculosis	3679	104	242	2	0.0192308	0.993494	0.00283454	0.999595	B1AUW6_MOUSE,CATD_MOUSE
path:mmu04141	Protein processing in endoplasmic reticulum	3679	128	242	2	0.015625	0.998542	0.000633489	0.999595	HS105_MOUSE,DNJA2_MOUSE
path:mmu00230	Purine metabolism	3679	98	242	1	0.0102041	0.998842	0.000503347	0.999595	ENPP4_MOUSE
path:mmu04144	Endocytosis	3679	198	242	4	0.020202	0.99938	0.000269261	0.999595	A0A3Q4EBK4_MOUSE,E9PYU8_MOUSE,RASH_MOUSE,VTA1_MOUSE
path:mmu03040	Spliceosome	3679	113	242	1	0.00884956	0.999595	0.000175776	0.999595	RUXE_MOUSE
GO:0050685	positive regulation of mRNA processing	1	377	1	1	0.053574	1.27105	0.266976	RED1_MOUSE	ACE_MOUSE
GO:0071317	cellular response to isoquinoline alkaloid	1	377	1	1	0.053574	1.27105	0.266976	MECP2_MOUSE	EMIL1_MOUSE
GO:1905492	positive regulation of branching morphogenesis of a nerve	1	377	1	1	0.053574	1.27105	0.266976	MECP2_MOUSE	G5E852_MOUSE
GO:1905612	positive regulation of mRNA cap binding	1	377	1	1	0.053574	1.27105	0.266976	E9PVC5_MOUSE	BNIP3_MOUSE
GO:0033044	regulation of chromosome organization	1	377	1	1	0.053574	1.27105	0.266976	CENPV_MOUSE	A2CG76_MOUSE
GO:0070221	sulfide oxidation	1	377	1	1	0.053574	1.27105	0.266976	SQOR_MOUSE	G5E852_MOUSE
GO:1905643	positive regulation of DNA methylation	1	377	1	1	0.053574	1.27105	0.266976	MECP2_MOUSE	QPCTL_MOUSE
GO:2001057	reactive nitrogen species metabolic process	1	377	1	1	0.053574	1.27105	0.266976	PRDX5_MOUSE	PPIA_MOUSE
GO:0040040	thermosensory behavior	1	377	1	1	0.053574	1.27105	0.266976	A0A076FSX1_MOUSE	A0A183ZRM3_MOUSE
GO:0032365	intracellular lipid transport	1	377	1	1	0.053574	1.27105	0.266976	FABPH_MOUSE	NUD16_MOUSE
GO:1901956	positive regulation of retrograde dense core granule transport	1	377	1	1	0.053574	1.27105	0.266976	MECP2_MOUSE	E9QAT0_MOUSE
GO:0080184	response to phenylpropanoid	1	377	1	1	0.053574	1.27105	0.266976	CATA_MOUSE	RTF2_MOUSE
GO:0002859	negative regulation of natural killer cell mediated cytotoxicity directed against tumor cell target	1	377	1	1	0.053574	1.27105	0.266976	CEAM1_MOUSE	ACE_MOUSE
GO:0006984	ER-nucleus signaling pathway	1	377	1	1	0.053574	1.27105	0.266976	AT2A2_MOUSE	FYN_MOUSE
GO:0051160	L-xylitol catabolic process	1	377	1	1	0.053574	1.27105	0.266976	DHSO_MOUSE	SETD5_MOUSE
GO:2000334	positive regulation of blood microparticle formation	1	377	1	1	0.053574	1.27105	0.266976	CD36_MOUSE	TF2B_MOUSE
GO:1904219	positive regulation of CDP-diacylglycerol-serine O-phosphatidyltransferase activity	1	377	1	1	0.053574	1.27105	0.266976	A9CLV6_MOUSE	ANF_MOUSE
GO:0006678	glucosylceramide metabolic process	1	377	1	1	0.053574	1.27105	0.266976	B2RUD7_MOUSE	RCN3_MOUSE
GO:0046949	fatty-acyl-CoA biosynthetic process	1	377	1	1	0.053574	1.27105	0.266976	A0A0A0MQ68_MOUSE	RB_MOUSE
GO:0070106	interleukin-27-mediated signaling pathway	1	377	1	1	0.053574	1.27105	0.266976	IL6RB_MOUSE	A2CEE7_MOUSE
GO:1901565	organonitrogen compound catabolic process	1	377	1	1	0.053574	1.27105	0.266976	RIDA_MOUSE	RTN4_MOUSE
GO:2000820	negative regulation of transcription from RNA polymerase II promoter involved in smooth muscle cell differentiation	1	377	1	1	0.053574	1.27105	0.266976	MECP2_MOUSE	ADH7_MOUSE
GO:1904182	regulation of pyruvate dehydrogenase activity	1	377	1	1	0.053574	1.27105	0.266976	SIR4_MOUSE	RTN4_MOUSE
GO:0033564	anterior/posterior axon guidance	1	377	1	1	0.053574	1.27105	0.266976	NET1_MOUSE	HBEGF_MOUSE
GO:0009405	pathogenesis	1	377	1	1	0.053574	1.27105	0.266976	MECP2_MOUSE	G5E852_MOUSE
GO:0006710	androgen catabolic process	1	377	1	1	0.053574	1.27105	0.266976	DHB11_MOUSE	Q3UG37_MOUSE
GO:0001315	age-dependent response to reactive oxygen species	1	377	1	1	0.053574	1.27105	0.266976	SODM_MOUSE	MYPT1_MOUSE
GO:0060785	regulation of apoptosis involved in tissue homeostasis	1	377	1	1	0.053574	1.27105	0.266976	PRDX5_MOUSE	A3KG93_MOUSE
GO:0048677	axon extension involved in regeneration	1	377	1	1	0.053574	1.27105	0.266976	Q3USI2_MOUSE	A0A0A6YY47_MOUSE
GO:0086029	Purkinje myocyte to ventricular cardiac muscle cell signaling	1	377	1	1	0.053574	1.27105	0.266976	RYR2_MOUSE	TRBP2_MOUSE
GO:0070838	divalent metal ion transport	1	377	1	1	0.053574	1.27105	0.266976	A0A286YD72_MOUSE	TF2B_MOUSE
GO:0032618	interleukin-15 production	1	377	1	1	0.053574	1.27105	0.266976	Q542N4_MOUSE	FLOT1_MOUSE
GO:1905572	ganglioside GM1 transport to membrane	1	377	1	1	0.053574	1.27105	0.266976	B2RUD7_MOUSE	E9Q9A3_MOUSE
GO:0042843	D-xylose catabolic process	1	377	1	1	0.053574	1.27105	0.266976	DHDH_MOUSE	A0A0G2JEP4_MOUSE
GO:0010021	amylopectin biosynthetic process	1	377	1	1	0.053574	1.27105	0.266976	GLUT4_MOUSE	A2CG76_MOUSE
GO:0009217	purine deoxyribonucleoside triphosphate catabolic process	1	377	1	1	0.053574	1.27105	0.266976	NUD15_MOUSE	ARPC2_MOUSE
GO:1902082	positive regulation of calcium ion import into sarcoplasmic reticulum	1	377	1	1	0.053574	1.27105	0.266976	AT2A1_MOUSE	RTN4_MOUSE
GO:0006683	galactosylceramide catabolic process	1	377	1	1	0.053574	1.27105	0.266976	B2RUD7_MOUSE	RTN4_MOUSE
GO:1904222	positive regulation of serine C-palmitoyltransferase activity	1	377	1	1	0.053574	1.27105	0.266976	A9CLV6_MOUSE	DOPO_MOUSE
GO:1903850	regulation of cristae formation	1	377	1	1	0.053574	1.27105	0.266976	OMA1_MOUSE	PRIO_MOUSE
GO:1905537	positive regulation of eukaryotic translation initiation factor 4F complex assembly	1	377	1	1	0.053574	1.27105	0.266976	E9PVC5_MOUSE	ARBK2_MOUSE
GO:0006568	tryptophan metabolic process	1	377	1	1	0.053574	1.27105	0.266976	A0A0A0MQ68_MOUSE	FBLN5_MOUSE
GO:0099557	trans-synaptic signaling by trans-synaptic complex	1	377	1	1	0.053574	1.27105	0.266976	EFNB3_MOUSE	SMAD2_MOUSE
GO:1905048	regulation of metallopeptidase activity	1	377	1	1	0.053574	1.27105	0.266976	A2A7P9_MOUSE	Q543B5_MOUSE
GO:0006971	hypotonic response	1	377	1	1	0.053574	1.27105	0.266976	A0A076FSX1_MOUSE	G5E852_MOUSE
GO:0019646	aerobic electron transport chain	1	377	1	1	0.053574	1.27105	0.266976	COX3_MOUSE	RL5_MOUSE
GO:0106134	positive regulation of cardiac muscle cell contraction	1	377	1	1	0.053574	1.27105	0.266976	AT2A1_MOUSE	A0A0J9YUN4_MOUSE,BNIP3_MOUSE,TCPQ_MOUSE,SCFD1_MOUSE
GO:0071449	cellular response to lipid hydroperoxide	1	377	1	1	0.053574	1.27105	0.266976	E9QJW0_MOUSE	FUBP2_MOUSE,Q543B6_MOUSE
GO:0071072	negative regulation of phospholipid biosynthetic process	1	377	1	1	0.053574	1.27105	0.266976	Q544D7_MOUSE	RAB10_MOUSE,RTN4_MOUSE
GO:0006210	thymine catabolic process	1	377	1	1	0.053574	1.27105	0.266976	Q8K0L1_MOUSE	ADH7_MOUSE,RDH11_MOUSE
GO:0032224	positive regulation of synaptic transmission	1	377	1	1	0.053574	1.27105	0.266976	Q5DTP0_MOUSE	ARI4A_MOUSE,DNM3A_MOUSE
GO:0014854	response to inactivity	1	377	1	1	0.053574	1.27105	0.266976	CATA_MOUSE	BNIP3_MOUSE,Q499X4_MOUSE
GO:0014063	negative regulation of serotonin secretion	1	377	1	1	0.053574	1.27105	0.266976	AOFB_MOUSE	G5E852_MOUSE,PTPA_MOUSE
GO:0051418	microtubule nucleation by microtubule organizing center	1	377	1	1	0.053574	1.27105	0.266976	Q3URG1_MOUSE	3BHS1_MOUSE,3BHS5_MOUSE
GO:0034134	toll-like receptor 2 signaling pathway	1	377	1	1	0.053574	1.27105	0.266976	B1AUW6_MOUSE	A2CG76_MOUSE,SCFD1_MOUSE
GO:0010961	cellular magnesium ion homeostasis	1	377	1	1	0.053574	1.27105	0.266976	KELL_MOUSE	EZRI_MOUSE,RADI_MOUSE
GO:0061736	engulfment of target by autophagosome	1	377	1	1	0.053574	1.27105	0.266976	E9PYU8_MOUSE	E9QKK1_MOUSE,RB_MOUSE
GO:0051164	L-xylitol metabolic process	1	377	1	1	0.053574	1.27105	0.266976	DHSO_MOUSE	E9PV48_MOUSE,IFI4_MOUSE
GO:1901006	ubiquinone-6 biosynthetic process	1	377	1	1	0.053574	1.27105	0.266976	NDUA9_MOUSE	B1AQZ2_MOUSE,E9Q512_MOUSE
GO:0072274	metanephric glomerular basement membrane development	1	377	1	1	0.053574	1.27105	0.266976	Q3USI2_MOUSE	E9QAT0_MOUSE,VIME_MOUSE,FUBP2_MOUSE
GO:0014733	regulation of skeletal muscle adaptation	1	377	1	1	0.053574	1.27105	0.266976	E9QLJ0_MOUSE	FLOT1_MOUSE,PPIB_MOUSE,TCPQ_MOUSE,RL5_MOUSE,RS7_MOUSE,SMAD3_MOUSE,HIP1_MOUSE,BAG2_MOUSE,RTN4_MOUSE
GO:0098694	regulation of synaptic vesicle budding from presynaptic endocytic zone membrane	1	377	1	1	0.053574	1.27105	0.266976	GLUT4_MOUSE	ZFYV1_MOUSE,ATG3_MOUSE,MLP3B_MOUSE
GO:0043318	negative regulation of cytotoxic T cell degranulation	1	377	1	1	0.053574	1.27105	0.266976	CEAM1_MOUSE	A0A0R4J005_MOUSE,G3X924_MOUSE,G5E852_MOUSE
GO:0010266	response to vitamin B1	1	377	1	1	0.053574	1.27105	0.266976	HEM2_MOUSE	FYN_MOUSE,Q78ZM0_MOUSE,SMAD3_MOUSE
GO:0071228	cellular response to tumor cell	1	377	1	1	0.053574	1.27105	0.266976	TXNIP_MOUSE	A0A097BW18_MOUSE,TYB4_MOUSE,ARPC2_MOUSE
GO:0003032	detection of oxygen	1	377	1	1	0.053574	1.27105	0.266976	SODM_MOUSE	D3Z390_MOUSE,E9QAT0_MOUSE,FUBP2_MOUSE,Q5FWJ9_MOUSE,IF2B2_MOUSE
GO:1905135	biotin import across plasma membrane	1	377	1	1	0.053574	1.27105	0.266976	Q544D7_MOUSE	A0A097BW18_MOUSE,HYAL2_MOUSE,FYN_MOUSE,SMAD3_MOUSE
GO:0044265	cellular macromolecule catabolic process	1	377	1	1	0.053574	1.27105	0.266976	PPT1_MOUSE	Q3TM70_MOUSE,Q78ZM0_MOUSE,MILK1_MOUSE,EHD3_MOUSE
GO:0003335	corneocyte development	1	377	1	1	0.053574	1.27105	0.266976	B2RUD7_MOUSE	B9EKJ3_MOUSE,SORT_MOUSE
GO:0038154	interleukin-11-mediated signaling pathway	1	377	1	1	0.053574	1.27105	0.266976	IL6RB_MOUSE	BNIP3_MOUSE,ATG3_MOUSE
GO:0061874	positive regulation of hepatic stellate cell contraction	1	377	1	1	0.053574	1.27105	0.266976	ACTA_MOUSE	ANF_MOUSE,SORT_MOUSE
GO:0006195	purine nucleotide catabolic process	1	377	1	1	0.053574	1.27105	0.266976	NUD15_MOUSE	A0A0A6YY47_MOUSE,RTN4_MOUSE
GO:0032048	cardiolipin metabolic process	1	377	1	1	0.053574	1.27105	0.266976	MECP2_MOUSE	G5E852_MOUSE,M3K5_MOUSE
GO:2001294	malonyl-CoA catabolic process	1	377	1	1	0.053574	1.27105	0.266976	DCMC_MOUSE	SMAD2_MOUSE,SMAD3_MOUSE
GO:0043605	cellular amide catabolic process	1	377	1	1	0.053574	1.27105	0.266976	P20D1_MOUSE	BNIP3_MOUSE,MICU2_MOUSE
GO:0071478	cellular response to radiation	1	377	1	1	0.053574	1.27105	0.266976	A2AFW6_MOUSE	EZRI_MOUSE,ITA6_MOUSE
GO:0071211	protein targeting to vacuole involved in autophagy	1	377	1	1	0.053574	1.27105	0.266976	E9PYU8_MOUSE	COR1A_MOUSE,PPIA_MOUSE
GO:0048773	erythrophore differentiation	1	377	1	1	0.053574	1.27105	0.266976	SODM_MOUSE	B4YB29_MOUSE,HKDC1_MOUSE
GO:0018298	protein-chromophore linkage	1	377	1	1	0.053574	1.27105	0.266976	AMBP_MOUSE	A0A0R4J1W0_MOUSE,ANF_MOUSE
GO:1902603	carnitine transmembrane transport	1	377	1	1	0.053574	1.27105	0.266976	MCAT_MOUSE	E9QAT0_MOUSE,VIME_MOUSE,RL5_MOUSE,TRBP2_MOUSE,DX39B_MOUSE
GO:0061643	chemorepulsion of axon	1	377	1	1	0.053574	1.27105	0.266976	NET1_MOUSE	PRIO_MOUSE,FYN_MOUSE,ARPC2_MOUSE
GO:1901292	nucleoside phosphate catabolic process	1	377	1	1	0.053574	1.27105	0.266976	NUD15_MOUSE	B1AQZ2_MOUSE,HIPK1_MOUSE,SMAD2_MOUSE
GO:0060415	muscle tissue morphogenesis	1	377	1	1	0.053574	1.27105	0.266976	RED1_MOUSE	A0A087WRA4_MOUSE,IFI4_MOUSE,Q4FK11_MOUSE
GO:1905776	positive regulation of DNA helicase activity	1	377	1	1	0.053574	1.27105	0.266976	Q8R2K3_MOUSE	E9QKK1_MOUSE,Q5FWJ9_MOUSE,CHM2A_MOUSE
GO:0071107	response to parathyroid hormone	1	377	1	1	0.053574	1.27105	0.266976	A0A571BEI3_MOUSE	A2RRR3_MOUSE,E9QKK1_MOUSE,PTPA_MOUSE
GO:0071284	cellular response to lead ion	1	377	1	1	0.053574	1.27105	0.266976	HEM2_MOUSE	E9Q512_MOUSE,HYAL2_MOUSE,Q3UVC6_MOUSE
GO:0072749	cellular response to cytochalasin B	1	377	1	1	0.053574	1.27105	0.266976	B2RRX1_MOUSE	PDIA1_MOUSE,Q3TML0_MOUSE,Q4FK57_MOUSE,TXD12_MOUSE
GO:0072683	T cell extravasation	1	377	1	1	0.053574	1.27105	0.266976	ICAM1_MOUSE	A0A0B4J1L4_MOUSE,TBB1_MOUSE,A2RRR3_MOUSE,B2RSN3_MOUSE,TBB2A_MOUSE,Q80TM4_MOUSE,NDEL1_MOUSE
GO:1990256	signal clustering	1	377	1	1	0.053574	1.27105	0.266976	Q3UPZ0_MOUSE	DNM3A_MOUSE,PON2_MOUSE,SCFD1_MOUSE,SRSF9_MOUSE
GO:0003165	Purkinje myocyte development	1	377	1	1	0.053574	1.27105	0.266976	DSG2_MOUSE	Q3UVC6_MOUSE,Q543B5_MOUSE,SMAD2_MOUSE,SMAD3_MOUSE
GO:0006528	asparagine metabolic process	1	377	1	1	0.053574	1.27105	0.266976	NIT2_MOUSE	A2AVR9_MOUSE,A2BFF5_MOUSE,B1AQZ2_MOUSE,D3Z390_MOUSE
GO:0036525	protein deglycation	1	377	1	1	0.053574	1.27105	0.266976	Q7TQJ3_MOUSE	ITA9_MOUSE,PPIA_MOUSE,PPIB_MOUSE
GO:0150024	oxidised low-density lipoprotein particle clearance	1	377	1	1	0.053574	1.27105	0.266976	CD36_MOUSE	E9QKK1_MOUSE,Q3TMN8_MOUSE,Q3U1P2_MOUSE
GO:0120192	tight junction assembly	1	377	1	1	0.053574	1.27105	0.266976	ACTG_MOUSE	SORT_MOUSE,CHM2A_MOUSE
GO:0007265	Ras protein signal transduction	27	377	4	0.148148	0.053644	1.27048	0.266976	NET1_MOUSE,RASK_MOUSE,Q3TMF4_MOUSE,RASH_MOUSE	A2RRR3_MOUSE,NDEL1_MOUSE
GO:0010906	regulation of glucose metabolic process	17	377	3	0.176471	0.0593193	1.2268	0.29352	ACACB_MOUSE,DCMC_MOUSE,PDK2_MOUSE	G5E852_MOUSE,Q541Z2_MOUSE
GO:0009888	tissue development	17	377	3	0.176471	0.0593193	1.2268	0.29352	NET1_MOUSE,Q3USI2_MOUSE,Q5DTP0_MOUSE	Q3TXX8_MOUSE,WASF2_MOUSE
GO:0006641	triglyceride metabolic process	28	377	4	0.142857	0.0600476	1.2215	0.296269	CATA_MOUSE,CD36_MOUSE,Q8C635_MOUSE,MECP2_MOUSE	G5E8H5_MOUSE,RCN3_MOUSE
GO:0006111	regulation of gluconeogenesis	8	377	2	0.25	0.0646814	1.18922	0.310218	ACADM_MOUSE,PDK2_MOUSE	COR1A_MOUSE,EZRI_MOUSE,MOES_MOUSE,RADI_MOUSE,FYN_MOUSE,ML12B_MOUSE,Q6ZWQ9_MOUSE
GO:0070995	NADPH oxidation	8	377	2	0.25	0.0646814	1.18922	0.310218	PRDX5_MOUSE,ADRO_MOUSE	B2RXM7_MOUSE,E9QAT0_MOUSE,PA2G4_MOUSE,IF2B2_MOUSE,PTBP2_MOUSE
GO:0086036	regulation of cardiac muscle cell membrane potential	8	377	2	0.25	0.0646814	1.18922	0.310218	AT2A2_MOUSE,PLM_MOUSE	RL5_MOUSE,PA2G4_MOUSE,RS7_MOUSE,RS6_MOUSE,RS28_MOUSE
GO:0045039	protein insertion into mitochondrial inner membrane	8	377	2	0.25	0.0646814	1.18922	0.310218	B0QZS8_MOUSE,NDUAD_MOUSE	A0A1L1STE4_MOUSE,B4YB29_MOUSE,M3K5_MOUSE,HIPK1_MOUSE,FYN_MOUSE,Q3TMN8_MOUSE,Q3TYK4_MOUSE,Q3UVC6_MOUSE,ARBK2_MOUSE,Q543B5_MOUSE,CSK21_MOUSE,SMAD2_MOUSE,RSRC1_MOUSE
GO:0055008	cardiac muscle tissue morphogenesis	8	377	2	0.25	0.0646814	1.18922	0.310218	TELT_MOUSE,ACTC_MOUSE	A2CG76_MOUSE,D3Z357_MOUSE
GO:1901380	negative regulation of potassium ion transmembrane transport	8	377	2	0.25	0.0646814	1.18922	0.310218	A0A3Q4EBK4_MOUSE,KELL_MOUSE	ENPL_MOUSE,PTPA_MOUSE
GO:0086002	cardiac muscle cell action potential involved in contraction	8	377	2	0.25	0.0646814	1.18922	0.310218	A0A286YD72_MOUSE,Q1MXF9_MOUSE	A3KG93_MOUSE,HOOK3_MOUSE
GO:2000649	regulation of sodium ion transmembrane transporter activity	8	377	2	0.25	0.0646814	1.18922	0.310218	Q1MXF9_MOUSE,PLM_MOUSE	PRIO_MOUSE,ACE_MOUSE
GO:0009062	fatty acid catabolic process	8	377	2	0.25	0.0646814	1.18922	0.310218	A0A0R4J083_MOUSE,ACADV_MOUSE	COR1A_MOUSE,TSCOT_MOUSE
GO:0033762	response to glucagon	8	377	2	0.25	0.0646814	1.18922	0.310218	COX3_MOUSE,CY1_MOUSE	SMAD2_MOUSE,SMAD3_MOUSE
GO:0051092	positive regulation of NF-kappaB transcription factor activity	69	377	7	0.101449	0.0749302	1.12534	0.327944	A0A0R4J0T4_MOUSE,B1AUW6_MOUSE,ICAM1_MOUSE,PRDX3_MOUSE,CATA_MOUSE,RASK_MOUSE,CD36_MOUSE	SMAD2_MOUSE,SMAD3_MOUSE
GO:0006936	muscle contraction	43	377	5	0.116279	0.0780479	1.10764	0.327944	A0A1L1SQG7_MOUSE,E9Q7B5_MOUSE,ACTA_MOUSE,LMOD2_MOUSE,Q3UUB1_MOUSE	3BHS1_MOUSE,3BHS5_MOUSE
GO:0048568	embryonic organ development	19	377	3	0.157895	0.0781891	1.10685	0.327944	F8VPU0_MOUSE,TEAD2_MOUSE,TEAD4_MOUSE	UBC9_MOUSE,SAE1_MOUSE
GO:0009058	biosynthetic process	19	377	3	0.157895	0.0781891	1.10685	0.327944	E9PWY6_MOUSE,AATC_MOUSE,KAT3_MOUSE	PRIO_MOUSE,FYN_MOUSE
GO:0051602	response to electrical stimulus	19	377	3	0.157895	0.0781891	1.10685	0.327944	COX1_MOUSE,COX3_MOUSE,SODM_MOUSE	E0CYV0_MOUSE
GO:0010460	positive regulation of heart rate	9	377	2	0.222222	0.0802878	1.09535	0.327944	RYR2_MOUSE,ATP5J_MOUSE	Q3UVC6_MOUSE
GO:0070102	interleukin-6-mediated signaling pathway	9	377	2	0.222222	0.0802878	1.09535	0.327944	IL6RB_MOUSE,Q05CJ7_MOUSE	CHM2A_MOUSE
GO:0071380	cellular response to prostaglandin E stimulus	9	377	2	0.222222	0.0802878	1.09535	0.327944	A0A571BEI3_MOUSE,ACACA_MOUSE	CAP2_MOUSE
GO:0006090	pyruvate metabolic process	9	377	2	0.222222	0.0802878	1.09535	0.327944	E9QPD7_MOUSE,MAOX_MOUSE	G5E852_MOUSE
GO:0006625	protein targeting to peroxisome	9	377	2	0.222222	0.0802878	1.09535	0.327944	PEX6_MOUSE,ZFAN6_MOUSE	MOES_MOUSE
GO:0061051	positive regulation of cell growth involved in cardiac muscle cell development	9	377	2	0.222222	0.0802878	1.09535	0.327944	ADT1_MOUSE,CIP4_MOUSE	RTN4_MOUSE
GO:0006801	superoxide metabolic process	9	377	2	0.222222	0.0802878	1.09535	0.327944	SODC_MOUSE,SODM_MOUSE	D3Z357_MOUSE
GO:0071318	cellular response to ATP	9	377	2	0.222222	0.0802878	1.09535	0.327944	A0A1L1SQG7_MOUSE,SODC_MOUSE	ITA6_MOUSE
GO:0070498	interleukin-1-mediated signaling pathway	9	377	2	0.222222	0.0802878	1.09535	0.327944	A0A0R4J0T4_MOUSE,B1AUW6_MOUSE	FUCM_MOUSE
GO:0010033	response to organic substance	31	377	4	0.129032	0.0815523	1.08856	0.327944	SODC_MOUSE,HEM2_MOUSE,SC6A1_MOUSE,ACSL1_MOUSE	NDEL1_MOUSE
GO:0045214	sarcomere organization	31	377	4	0.129032	0.0815523	1.08856	0.327944	TELT_MOUSE,ACTG_MOUSE,LMOD2_MOUSE,FHOD3_MOUSE	Q3TD51_MOUSE
GO:0070059	intrinsic apoptotic signaling pathway in response to endoplasmic reticulum stress	20	377	3	0.15	0.0884865	1.05312	0.327944	B1AU25_MOUSE,E9Q559_MOUSE,AT2A1_MOUSE	PPIA_MOUSE
GO:0042552	myelination	20	377	3	0.15	0.0884865	1.05312	0.327944	B2RUD7_MOUSE,GNPAT_MOUSE,KELL_MOUSE	FLOT1_MOUSE
GO:0033617	mitochondrial cytochrome c oxidase assembly	20	377	3	0.15	0.0884865	1.05312	0.327944	E9Q3U7_MOUSE,TIM21_MOUSE,COX20_MOUSE	HYAL2_MOUSE
GO:0042744	hydrogen peroxide catabolic process	20	377	3	0.15	0.0884865	1.05312	0.327944	PRDX3_MOUSE,CATA_MOUSE,PRDX5_MOUSE	RB_MOUSE
GO:0006851	mitochondrial calcium ion transmembrane transport	10	377	2	0.2	0.0969082	1.01364	0.327944	VDAC1_MOUSE,MICU3_MOUSE	E9QAT0_MOUSE
GO:0090181	regulation of cholesterol metabolic process	10	377	2	0.2	0.0969082	1.01364	0.327944	A0A0R4J083_MOUSE,ACADV_MOUSE	RB_MOUSE
GO:0033197	response to vitamin E	10	377	2	0.2	0.0969082	1.01364	0.327944	HEM2_MOUSE,CATA_MOUSE	RTN4_MOUSE
GO:0019430	removal of superoxide radicals	10	377	2	0.2	0.0969082	1.01364	0.327944	SODC_MOUSE,SODM_MOUSE	Q4FK57_MOUSE
GO:0014898	cardiac muscle hypertrophy in response to stress	10	377	2	0.2	0.0969082	1.01364	0.327944	AT2A2_MOUSE,TELT_MOUSE	RB_MOUSE
GO:0031643	positive regulation of myelination	10	377	2	0.2	0.0969082	1.01364	0.327944	Q3URG1_MOUSE,CMC1_MOUSE	SMAD2_MOUSE
GO:0060292	long-term synaptic depression	10	377	2	0.2	0.0969082	1.01364	0.327944	E9Q3B9_MOUSE,ABHD6_MOUSE	A0A3B2WCN9_MOUSE
GO:0030194	positive regulation of blood coagulation	10	377	2	0.2	0.0969082	1.01364	0.327944	CD36_MOUSE,ENPP4_MOUSE	Q3THB3_MOUSE
GO:1902476	chloride transmembrane transport	10	377	2	0.2	0.0969082	1.01364	0.327944	A0A076FSX1_MOUSE,SC6A1_MOUSE	Q3UG37_MOUSE
GO:0006811	ion transport	21	377	3	0.142857	0.0993183	1.00297	0.327944	A0A076FSX1_MOUSE,ATP5S_MOUSE,TM40L_MOUSE	ANF_MOUSE
GO:0051503	adenine nucleotide transport	2	377	1	0.5	0.104285	0.981778	0.327944	ADT2_MOUSE	HNRPU_MOUSE
GO:0030091	protein repair	2	377	1	0.5	0.104285	0.981778	0.327944	MSRB2_MOUSE	RB_MOUSE
GO:0060401	cytosolic calcium ion transport	2	377	1	0.5	0.104285	0.981778	0.327944	RYR2_MOUSE	G5E852_MOUSE
GO:0006850	mitochondrial pyruvate transmembrane transport	2	377	1	0.5	0.104285	0.981778	0.327944	MPC2_MOUSE	A2CEE7_MOUSE
GO:0031507	heterochromatin assembly	2	377	1	0.5	0.104285	0.981778	0.327944	A0A0R4J091_MOUSE	A3KG93_MOUSE
GO:0005997	xylulose metabolic process	2	377	1	0.5	0.104285	0.981778	0.327944	A2AC16_MOUSE	RB_MOUSE
GO:0071073	positive regulation of phospholipid biosynthetic process	2	377	1	0.5	0.104285	0.981778	0.327944	FABPH_MOUSE	RTN4_MOUSE
GO:0071422	succinate transmembrane transport	2	377	1	0.5	0.104285	0.981778	0.327944	Q5SX53_MOUSE	RB_MOUSE
GO:1900139	negative regulation of arachidonic acid secretion	2	377	1	0.5	0.104285	0.981778	0.327944	ATP5J_MOUSE	HPRT_MOUSE
GO:0014054	positive regulation of gamma-aminobutyric acid secretion	2	377	1	0.5	0.104285	0.981778	0.327944	SC6A1_MOUSE	RADI_MOUSE
GO:0032488	Cdc42 protein signal transduction	2	377	1	0.5	0.104285	0.981778	0.327944	NET1_MOUSE	B0V2Q7_MOUSE
GO:2000277	positive regulation of oxidative phosphorylation uncoupler activity	2	377	1	0.5	0.104285	0.981778	0.327944	ADT1_MOUSE	Q3TXX8_MOUSE
GO:0016198	axon choice point recognition	2	377	1	0.5	0.104285	0.981778	0.327944	EFNB3_MOUSE	EZRI_MOUSE
GO:0098658	inorganic anion import across plasma membrane	2	377	1	0.5	0.104285	0.981778	0.327944	SC6A1_MOUSE	SPRC_MOUSE
GO:0048842	positive regulation of axon extension involved in axon guidance	2	377	1	0.5	0.104285	0.981778	0.327944	Q3UPZ0_MOUSE	B1AQZ2_MOUSE
GO:0002457	T cell antigen processing and presentation	2	377	1	0.5	0.104285	0.981778	0.327944	ICAM1_MOUSE	COR1A_MOUSE
GO:0097187	dentinogenesis	2	377	1	0.5	0.104285	0.981778	0.327944	HTRA1_MOUSE	FSCN1_MOUSE
GO:1903578	regulation of ATP metabolic process	2	377	1	0.5	0.104285	0.981778	0.327944	ATIF1_MOUSE	E9QKK1_MOUSE
GO:0001579	medium-chain fatty acid transport	2	377	1	0.5	0.104285	0.981778	0.327944	Q544D7_MOUSE	COR1A_MOUSE
GO:0006423	cysteinyl-tRNA aminoacylation	2	377	1	0.5	0.104285	0.981778	0.327944	G3X975_MOUSE	Q78ZM0_MOUSE
GO:0030389	fructosamine metabolic process	2	377	1	0.5	0.104285	0.981778	0.327944	Q7TQJ3_MOUSE	E9QAT0_MOUSE
GO:1904878	negative regulation of calcium ion transmembrane transport via high voltage-gated calcium channel	2	377	1	0.5	0.104285	0.981778	0.327944	A0A3Q4EBK4_MOUSE	PUR4_MOUSE
GO:0021965	spinal cord ventral commissure morphogenesis	2	377	1	0.5	0.104285	0.981778	0.327944	RED1_MOUSE	Q3TD51_MOUSE
GO:0034021	response to silicon dioxide	2	377	1	0.5	0.104285	0.981778	0.327944	SODM_MOUSE	RCN3_MOUSE
GO:0017187	peptidyl-glutamic acid carboxylation	2	377	1	0.5	0.104285	0.981778	0.327944	A0A0M3HEP8_MOUSE	HPRT_MOUSE
GO:0038158	granulocyte colony-stimulating factor signaling pathway	2	377	1	0.5	0.104285	0.981778	0.327944	CEAM1_MOUSE	HPRT_MOUSE
GO:0019550	glutamate catabolic process to aspartate	2	377	1	0.5	0.104285	0.981778	0.327944	AATC_MOUSE	G5E852_MOUSE
GO:0051621	regulation of norepinephrine uptake	2	377	1	0.5	0.104285	0.981778	0.327944	B2RRX1_MOUSE	DOPO_MOUSE
GO:0072249	metanephric glomerular visceral epithelial cell development	2	377	1	0.5	0.104285	0.981778	0.327944	Q3USI2_MOUSE	ADH7_MOUSE
GO:0048213	Golgi vesicle prefusion complex stabilization	2	377	1	0.5	0.104285	0.981778	0.327944	E9Q1L7_MOUSE	RTN4_MOUSE
GO:0009450	gamma-aminobutyric acid catabolic process	2	377	1	0.5	0.104285	0.981778	0.327944	B2RS41_MOUSE	NUD16_MOUSE
GO:0030916	otic vesicle formation	2	377	1	0.5	0.104285	0.981778	0.327944	TELT_MOUSE	RTN4_MOUSE
GO:0010734	negative regulation of protein glutathionylation	2	377	1	0.5	0.104285	0.981778	0.327944	PLM_MOUSE	Q78ZM0_MOUSE
GO:0034381	plasma lipoprotein particle clearance	2	377	1	0.5	0.104285	0.981778	0.327944	CD36_MOUSE	A3KG93_MOUSE
GO:0051793	medium-chain fatty acid catabolic process	2	377	1	0.5	0.104285	0.981778	0.327944	ACADM_MOUSE	Q3TD51_MOUSE
GO:0019074	viral RNA genome packaging	2	377	1	0.5	0.104285	0.981778	0.327944	E9QPD7_MOUSE	RB_MOUSE
GO:1900034	regulation of cellular response to heat	2	377	1	0.5	0.104285	0.981778	0.327944	CHRD1_MOUSE	Q3TD51_MOUSE
GO:0090659	walking behavior	2	377	1	0.5	0.104285	0.981778	0.327944	B2RUD7_MOUSE	RTF2_MOUSE
GO:0060312	regulation of blood vessel remodeling	2	377	1	0.5	0.104285	0.981778	0.327944	CEAM1_MOUSE	RADI_MOUSE
GO:0006713	glucocorticoid catabolic process	2	377	1	0.5	0.104285	0.981778	0.327944	DHI1_MOUSE	A2CG76_MOUSE
GO:0034121	regulation of toll-like receptor signaling pathway	2	377	1	0.5	0.104285	0.981778	0.327944	CD36_MOUSE	HIPK1_MOUSE
GO:0031339	negative regulation of vesicle fusion	2	377	1	0.5	0.104285	0.981778	0.327944	E0CX53_MOUSE	PDIA1_MOUSE
GO:0015709	thiosulfate transport	2	377	1	0.5	0.104285	0.981778	0.327944	Q5SX53_MOUSE	ACE_MOUSE
GO:0033275	actin-myosin filament sliding	2	377	1	0.5	0.104285	0.981778	0.327944	ACTC_MOUSE	TMF1_MOUSE
GO:0031444	slow-twitch skeletal muscle fiber contraction	2	377	1	0.5	0.104285	0.981778	0.327944	MYG_MOUSE	EMIL1_MOUSE
GO:0006740	NADPH regeneration	2	377	1	0.5	0.104285	0.981778	0.327944	Q8BGK0_MOUSE	COR1A_MOUSE
GO:1904030	negative regulation of cyclin-dependent protein kinase activity	2	377	1	0.5	0.104285	0.981778	0.327944	B2RRX1_MOUSE	RTN4_MOUSE
GO:1902960	negative regulation of aspartic-type endopeptidase activity involved in amyloid precursor protein catabolic process	2	377	1	0.5	0.104285	0.981778	0.327944	A0A3Q4EBK4_MOUSE	CELA1_MOUSE
GO:0034645	cellular macromolecule biosynthetic process	2	377	1	0.5	0.104285	0.981778	0.327944	E9PVC5_MOUSE	Q3TYK4_MOUSE
GO:0006431	methionyl-tRNA aminoacylation	2	377	1	0.5	0.104285	0.981778	0.327944	A2RT28_MOUSE	FSCN1_MOUSE
GO:0071726	cellular response to diacyl bacterial lipopeptide	2	377	1	0.5	0.104285	0.981778	0.327944	CD36_MOUSE	G5E852_MOUSE
GO:1901953	positive regulation of anterograde dense core granule transport	2	377	1	0.5	0.104285	0.981778	0.327944	MECP2_MOUSE	DNM3A_MOUSE
GO:2000323	negative regulation of glucocorticoid receptor signaling pathway	2	377	1	0.5	0.104285	0.981778	0.327944	PHB_MOUSE	D3Z390_MOUSE
GO:1903751	negative regulation of intrinsic apoptotic signaling pathway in response to hydrogen peroxide	2	377	1	0.5	0.104285	0.981778	0.327944	HS105_MOUSE	G5E852_MOUSE
GO:0034465	response to carbon monoxide	2	377	1	0.5	0.104285	0.981778	0.327944	SODC_MOUSE	A0A183ZRM3_MOUSE
GO:0003220	left ventricular cardiac muscle tissue morphogenesis	2	377	1	0.5	0.104285	0.981778	0.327944	RYR2_MOUSE	BNIP3_MOUSE
GO:0071000	response to magnetism	2	377	1	0.5	0.104285	0.981778	0.327944	SODM_MOUSE	RAB10_MOUSE
GO:0034436	glycoprotein transport	2	377	1	0.5	0.104285	0.981778	0.327944	F8WGI9_MOUSE	BNIP3_MOUSE
GO:0045345	positive regulation of MHC class I biosynthetic process	2	377	1	0.5	0.104285	0.981778	0.327944	HS105_MOUSE	FSCN1_MOUSE
GO:0032620	interleukin-17 production	2	377	1	0.5	0.104285	0.981778	0.327944	PHB_MOUSE	MB12A_MOUSE
GO:0019230	proprioception	2	377	1	0.5	0.104285	0.981778	0.327944	MECP2_MOUSE	OTOGL_MOUSE
GO:0060073	micturition	2	377	1	0.5	0.104285	0.981778	0.327944	B2RUD7_MOUSE	ARPC2_MOUSE
GO:0021610	facial nerve morphogenesis	2	377	1	0.5	0.104285	0.981778	0.327944	RED1_MOUSE	E9Q512_MOUSE
GO:1990613	mitochondrial membrane fusion	2	377	1	0.5	0.104285	0.981778	0.327944	MFN1_MOUSE	B4YB29_MOUSE
GO:0010133	proline catabolic process to glutamate	2	377	1	0.5	0.104285	0.981778	0.327944	AL4A1_MOUSE	HYAL2_MOUSE
GO:0019518	L-threonine catabolic process to glycine	2	377	1	0.5	0.104285	0.981778	0.327944	E9PWY6_MOUSE	RTN4_MOUSE
GO:0097332	response to antipsychotic drug	2	377	1	0.5	0.104285	0.981778	0.327944	SODC_MOUSE	HPRT_MOUSE
GO:0016320	endoplasmic reticulum membrane fusion	2	377	1	0.5	0.104285	0.981778	0.327944	SEC20_MOUSE	A0A097BW18_MOUSE
GO:0038165	oncostatin-M-mediated signaling pathway	2	377	1	0.5	0.104285	0.981778	0.327944	IL6RB_MOUSE	Q543B6_MOUSE
GO:0035349	coenzyme A transmembrane transport	2	377	1	0.5	0.104285	0.981778	0.327944	S2542_MOUSE	A3KG93_MOUSE
GO:1904478	regulation of intestinal absorption	2	377	1	0.5	0.104285	0.981778	0.327944	A0A068WAQ5_MOUSE	NUD16_MOUSE
GO:0051659	maintenance of mitochondrion location	2	377	1	0.5	0.104285	0.981778	0.327944	AT2A1_MOUSE	COR1A_MOUSE
GO:0006658	phosphatidylserine metabolic process	2	377	1	0.5	0.104285	0.981778	0.327944	A9CLV6_MOUSE	RTN4_MOUSE
GO:0001306	age-dependent response to oxidative stress	2	377	1	0.5	0.104285	0.981778	0.327944	SODM_MOUSE	A2CG76_MOUSE
GO:0070543	response to linoleic acid	2	377	1	0.5	0.104285	0.981778	0.327944	CD36_MOUSE	RAB10_MOUSE
GO:0070314	G1 to G0 transition	2	377	1	0.5	0.104285	0.981778	0.327944	RIDA_MOUSE	ARI4A_MOUSE
GO:0010747	positive regulation of long-chain fatty acid import across plasma membrane	2	377	1	0.5	0.104285	0.981778	0.327944	Q5F2D0_MOUSE	G5E852_MOUSE
GO:0070104	negative regulation of interleukin-6-mediated signaling pathway	2	377	1	0.5	0.104285	0.981778	0.327944	IL6RB_MOUSE	Q543B6_MOUSE
GO:0010193	response to ozone	2	377	1	0.5	0.104285	0.981778	0.327944	CATA_MOUSE	SETD5_MOUSE
GO:0072350	tricarboxylic acid metabolic process	2	377	1	0.5	0.104285	0.981778	0.327944	SIR4_MOUSE	COR1A_MOUSE
GO:0061870	positive regulation of hepatic stellate cell migration	2	377	1	0.5	0.104285	0.981778	0.327944	ACTA_MOUSE	A2MG_MOUSE
GO:0006433	prolyl-tRNA aminoacylation	2	377	1	0.5	0.104285	0.981778	0.327944	A8Y5T6_MOUSE	A0A0R4J173_MOUSE
GO:0015910	long-chain fatty acid import into peroxisome	2	377	1	0.5	0.104285	0.981778	0.327944	ABCD3_MOUSE	FYN_MOUSE
GO:0002456	T cell mediated immunity	2	377	1	0.5	0.104285	0.981778	0.327944	NET1_MOUSE	NUD16_MOUSE
GO:0042759	long-chain fatty acid biosynthetic process	2	377	1	0.5	0.104285	0.981778	0.327944	A2AE91_MOUSE	NUD16_MOUSE
GO:1902074	response to salt	2	377	1	0.5	0.104285	0.981778	0.327944	RIDA_MOUSE	CELA1_MOUSE
GO:0070544	histone H3-K36 demethylation	2	377	1	0.5	0.104285	0.981778	0.327944	RIOX1_MOUSE	HIPK1_MOUSE
GO:0015793	glycerol transport	2	377	1	0.5	0.104285	0.981778	0.327944	AQP7_MOUSE	RTN4_MOUSE
GO:0043649	dicarboxylic acid catabolic process	2	377	1	0.5	0.104285	0.981778	0.327944	Q14DI6_MOUSE	TF2B_MOUSE
GO:0021897	forebrain astrocyte development	2	377	1	0.5	0.104285	0.981778	0.327944	RASK_MOUSE	EZRI_MOUSE
GO:0044381	glucose import in response to insulin stimulus	2	377	1	0.5	0.104285	0.981778	0.327944	GLUT4_MOUSE	ACE_MOUSE
GO:2001311	lysobisphosphatidic acid metabolic process	2	377	1	0.5	0.104285	0.981778	0.327944	ABHD6_MOUSE	MOES_MOUSE
GO:0015878	biotin transport	2	377	1	0.5	0.104285	0.981778	0.327944	Q544D7_MOUSE	B1AQZ2_MOUSE
GO:0046813	receptor-mediated virion attachment to host cell	2	377	1	0.5	0.104285	0.981778	0.327944	ICAM1_MOUSE	A0A0A6YY47_MOUSE
GO:0098907	regulation of SA node cell action potential	2	377	1	0.5	0.104285	0.981778	0.327944	RYR2_MOUSE	A2CG76_MOUSE
GO:0071423	malate transmembrane transport	2	377	1	0.5	0.104285	0.981778	0.327944	Q5SX53_MOUSE	RB_MOUSE
GO:0055059	asymmetric neuroblast division	2	377	1	0.5	0.104285	0.981778	0.327944	F8VPU0_MOUSE	M3K5_MOUSE
GO:0019551	glutamate catabolic process to 2-oxoglutarate	2	377	1	0.5	0.104285	0.981778	0.327944	AATC_MOUSE	Q543B6_MOUSE
GO:0086046	membrane depolarization during SA node cell action potential	2	377	1	0.5	0.104285	0.981778	0.327944	A0A286YD72_MOUSE	ENPL_MOUSE
GO:0032307	negative regulation of prostaglandin secretion	2	377	1	0.5	0.104285	0.981778	0.327944	ATP5J_MOUSE	FLOT1_MOUSE
GO:1902510	regulation of apoptotic DNA fragmentation	2	377	1	0.5	0.104285	0.981778	0.327944	B1AU25_MOUSE	Q546K1_MOUSE
GO:0090076	relaxation of skeletal muscle	2	377	1	0.5	0.104285	0.981778	0.327944	AT2A1_MOUSE	CSK21_MOUSE
GO:1903385	regulation of homophilic cell adhesion	2	377	1	0.5	0.104285	0.981778	0.327944	CEAM1_MOUSE	SMAD3_MOUSE
GO:1900114	positive regulation of histone H3-K9 trimethylation	2	377	1	0.5	0.104285	0.981778	0.327944	MECP2_MOUSE	HBEGF_MOUSE
GO:0055001	muscle cell development	2	377	1	0.5	0.104285	0.981778	0.327944	E9Q7B5_MOUSE	E9QAT0_MOUSE,FUCM_MOUSE,RTN4_MOUSE
GO:0061041	regulation of wound healing	2	377	1	0.5	0.104285	0.981778	0.327944	ACTA_MOUSE	PRIO_MOUSE,Q3TM70_MOUSE,CHM2A_MOUSE,EHD3_MOUSE
GO:0070120	ciliary neurotrophic factor-mediated signaling pathway	2	377	1	0.5	0.104285	0.981778	0.327944	IL6RB_MOUSE	E9QKK1_MOUSE,UBC9_MOUSE,Q3UJF5_MOUSE,NDEL1_MOUSE
GO:2001162	positive regulation of histone H3-K79 methylation	2	377	1	0.5	0.104285	0.981778	0.327944	Q05CJ7_MOUSE	A0A0R4J005_MOUSE,A0A1L1STE4_MOUSE,A3KG93_MOUSE,D3Z357_MOUSE,ARI4A_MOUSE,RB_MOUSE,HMGB2_MOUSE,PA2G4_MOUSE,UBC9_MOUSE,Q4FK11_MOUSE,SMAD2_MOUSE
GO:1903860	negative regulation of dendrite extension	2	377	1	0.5	0.104285	0.981778	0.327944	MECP2_MOUSE	A0A0J9YUL3_MOUSE,E9Q1G8_MOUSE,RAN_MOUSE,SEPT6_MOUSE
GO:0009991	response to extracellular stimulus	2	377	1	0.5	0.104285	0.981778	0.327944	ACTS_MOUSE	RB_MOUSE,PPIA_MOUSE,Q3TMN8_MOUSE,Q3TYK4_MOUSE
GO:0035701	hematopoietic stem cell migration	2	377	1	0.5	0.104285	0.981778	0.327944	A2AFW6_MOUSE	RB_MOUSE,RS6_MOUSE,CDN2C_MOUSE
GO:0098910	regulation of atrial cardiac muscle cell action potential	2	377	1	0.5	0.104285	0.981778	0.327944	RYR2_MOUSE	A0A0R4J005_MOUSE,PDIA1_MOUSE,ARPC2_MOUSE
GO:0019724	B cell mediated immunity	2	377	1	0.5	0.104285	0.981778	0.327944	NET1_MOUSE	B2RXM7_MOUSE,Q3UAF1_MOUSE,DX39B_MOUSE
GO:0097049	motor neuron apoptotic process	2	377	1	0.5	0.104285	0.981778	0.327944	RED1_MOUSE	G3X924_MOUSE,M3K5_MOUSE,Q543B5_MOUSE
GO:0002043	blood vessel endothelial cell proliferation involved in sprouting angiogenesis	2	377	1	0.5	0.104285	0.981778	0.327944	Q3UPZ0_MOUSE	E9Q9A3_MOUSE,Q3TD51_MOUSE,Q3TM70_MOUSE
GO:0071156	regulation of cell cycle arrest	2	377	1	0.5	0.104285	0.981778	0.327944	A0A3Q4EBK4_MOUSE	A0A097BW18_MOUSE,A0A0A6YY47_MOUSE,A0A0G2JEX1_MOUSE,FBCD1_MOUSE,B7ZNH7_MOUSE,ITA9_MOUSE,COFA1_MOUSE,ITA5_MOUSE,Q543B6_MOUSE,ITA6_MOUSE,FBLN5_MOUSE
GO:0032429	regulation of phospholipase A2 activity	2	377	1	0.5	0.104285	0.981778	0.327944	PPT1_MOUSE	A0A0J9YUN4_MOUSE,Q3TD51_MOUSE,Q3U1P2_MOUSE,MILK1_MOUSE
GO:0051782	negative regulation of cell division	2	377	1	0.5	0.104285	0.981778	0.327944	TXNIP_MOUSE	B1AQZ2_MOUSE,SMAD3_MOUSE
GO:0006873	cellular ion homeostasis	2	377	1	0.5	0.104285	0.981778	0.327944	A0A076FSX1_MOUSE	PRIO_MOUSE,MYPT1_MOUSE
GO:0032324	molybdopterin cofactor biosynthetic process	2	377	1	0.5	0.104285	0.981778	0.327944	MOCS1_MOUSE	G5E852_MOUSE,M3K5_MOUSE
GO:0042780	tRNA 3'-end processing	2	377	1	0.5	0.104285	0.981778	0.327944	PTCD1_MOUSE	A3KG93_MOUSE,HMGB2_MOUSE
GO:0032485	regulation of Ral protein signal transduction	2	377	1	0.5	0.104285	0.981778	0.327944	RGL2_MOUSE	AIP_MOUSE,Q3TYK4_MOUSE
GO:0071870	cellular response to catecholamine stimulus	2	377	1	0.5	0.104285	0.981778	0.327944	A0A571BEI3_MOUSE	SMAD2_MOUSE,SMAD3_MOUSE
GO:0021536	diencephalon development	2	377	1	0.5	0.104285	0.981778	0.327944	Q3UPZ0_MOUSE	B4YB29_MOUSE,HKDC1_MOUSE
GO:0099178	regulation of retrograde trans-synaptic signaling by endocanabinoid	2	377	1	0.5	0.104285	0.981778	0.327944	ABHD6_MOUSE	HNRPU_MOUSE,CHM2A_MOUSE
GO:0045601	regulation of endothelial cell differentiation	2	377	1	0.5	0.104285	0.981778	0.327944	CEAM1_MOUSE	A0A097BW18_MOUSE,HYAL2_MOUSE
GO:0042766	nucleosome mobilization	2	377	1	0.5	0.104285	0.981778	0.327944	A0A0R4J091_MOUSE	HPRT_MOUSE,PUR4_MOUSE
GO:0006933	negative regulation of cell adhesion involved in substrate-bound cell migration	2	377	1	0.5	0.104285	0.981778	0.327944	ATPB_MOUSE	A2AEX7_MOUSE,RB_MOUSE
GO:0006203	dGTP catabolic process	2	377	1	0.5	0.104285	0.981778	0.327944	NUD15_MOUSE	B1AQZ2_MOUSE,B9EKJ3_MOUSE,D3Z390_MOUSE,E9Q9A3_MOUSE,RAN_MOUSE,Q5FWJ9_MOUSE,EHBP1_MOUSE,MB12A_MOUSE,Q78ZM0_MOUSE,RCN3_MOUSE,SCFD1_MOUSE,HOOK3_MOUSE,ATG3_MOUSE,GOT1B_MOUSE,CHM2A_MOUSE,EHD3_MOUSE
GO:0045917	positive regulation of complement activation	2	377	1	0.5	0.104285	0.981778	0.327944	PHB_MOUSE	HPRT_MOUSE,FYN_MOUSE,Q3TD51_MOUSE
GO:0090370	negative regulation of cholesterol efflux	2	377	1	0.5	0.104285	0.981778	0.327944	B1AUW6_MOUSE	TBB1_MOUSE,B2RSN3_MOUSE,TBB2A_MOUSE
GO:0006428	isoleucyl-tRNA aminoacylation	2	377	1	0.5	0.104285	0.981778	0.327944	E9PWN3_MOUSE	A0A0R4J005_MOUSE,Q543B6_MOUSE,ITA6_MOUSE,EMIL1_MOUSE
GO:0051284	positive regulation of sequestering of calcium ion	2	377	1	0.5	0.104285	0.981778	0.327944	RYR2_MOUSE	ARPC2_MOUSE,ARC1B_MOUSE
GO:1903233	regulation of calcium ion-dependent exocytosis of neurotransmitter	2	377	1	0.5	0.104285	0.981778	0.327944	AT2A2_MOUSE	SNG2_MOUSE,RAB10_MOUSE
GO:0031652	positive regulation of heat generation	2	377	1	0.5	0.104285	0.981778	0.327944	Q544D7_MOUSE	E9QQ93_MOUSE,HNRPU_MOUSE
GO:0051452	intracellular pH reduction	2	377	1	0.5	0.104285	0.981778	0.327944	A0A076FSX1_MOUSE	A3KG93_MOUSE,HMGB2_MOUSE
GO:0002949	tRNA threonylcarbamoyladenosine modification	2	377	1	0.5	0.104285	0.981778	0.327944	A0A0R4J1Y3_MOUSE	HIPK1_MOUSE,IFI4_MOUSE
GO:0010257	NADH dehydrogenase complex assembly	2	377	1	0.5	0.104285	0.981778	0.327944	NDUF4_MOUSE	PRIO_MOUSE,EZRI_MOUSE
GO:0046370	fructose biosynthetic process	2	377	1	0.5	0.104285	0.981778	0.327944	DHSO_MOUSE	A0A0J9YUL3_MOUSE,SPRC_MOUSE
GO:0090152	establishment of protein localization to mitochondrial membrane involved in mitochondrial fission	2	377	1	0.5	0.104285	0.981778	0.327944	A2AFW6_MOUSE	M3K5_MOUSE,BNIP3_MOUSE
GO:1904024	negative regulation of glucose catabolic process to lactate via pyruvate	2	377	1	0.5	0.104285	0.981778	0.327944	CMC1_MOUSE	HPRT_MOUSE,DOPO_MOUSE
GO:1903214	regulation of protein targeting to mitochondrion	2	377	1	0.5	0.104285	0.981778	0.327944	ATIF1_MOUSE	DNM3A_MOUSE,RB_MOUSE
GO:0044091	membrane biogenesis	2	377	1	0.5	0.104285	0.981778	0.327944	A9CLV6_MOUSE	B4YB29_MOUSE,HIPK1_MOUSE,Q543B5_MOUSE,CSK21_MOUSE
GO:0030299	intestinal cholesterol absorption	2	377	1	0.5	0.104285	0.981778	0.327944	CD36_MOUSE	B2RRV3_MOUSE,M3K5_MOUSE,Q543B5_MOUSE
GO:1902031	regulation of NADP metabolic process	2	377	1	0.5	0.104285	0.981778	0.327944	MAOX_MOUSE	RB_MOUSE,CDN2C_MOUSE,SMAD3_MOUSE
GO:0098810	neurotransmitter reuptake	2	377	1	0.5	0.104285	0.981778	0.327944	SC6A1_MOUSE	G5E852_MOUSE,RS14_MOUSE,SFXN1_MOUSE
GO:0071421	manganese ion transmembrane transport	2	377	1	0.5	0.104285	0.981778	0.327944	RYR2_MOUSE	G5E852_MOUSE,COR1A_MOUSE,ITA5_MOUSE,RADI_MOUSE,HBEGF_MOUSE,ITA6_MOUSE,SMAD3_MOUSE,CCAR1_MOUSE
GO:0044803	multi-organism membrane organization	2	377	1	0.5	0.104285	0.981778	0.327944	A0A140T8I9_MOUSE	RB_MOUSE,Q543B6_MOUSE
GO:0060718	chorionic trophoblast cell differentiation	2	377	1	0.5	0.104285	0.981778	0.327944	HTRA1_MOUSE	RB_MOUSE,Q543B5_MOUSE
GO:0015729	oxaloacetate transport	2	377	1	0.5	0.104285	0.981778	0.327944	Q5SX53_MOUSE	BNIP3_MOUSE,Q5FWJ9_MOUSE
GO:0001552	ovarian follicle atresia	2	377	1	0.5	0.104285	0.981778	0.327944	PHB_MOUSE	BNIP3_MOUSE,Q543B5_MOUSE
GO:0070189	kynurenine metabolic process	2	377	1	0.5	0.104285	0.981778	0.327944	KAT3_MOUSE	Q3TXX8_MOUSE,WASF2_MOUSE
GO:0001826	inner cell mass cell differentiation	2	377	1	0.5	0.104285	0.981778	0.327944	Q05CJ7_MOUSE	M3K5_MOUSE,Q543B5_MOUSE
GO:0051882	mitochondrial depolarization	2	377	1	0.5	0.104285	0.981778	0.327944	ATIF1_MOUSE	D3Z390_MOUSE,NDEL1_MOUSE
GO:0072538	T-helper 17 type immune response	2	377	1	0.5	0.104285	0.981778	0.327944	PHB_MOUSE	FLOT1_MOUSE,HMGB2_MOUSE
GO:0042262	DNA protection	2	377	1	0.5	0.104285	0.981778	0.327944	NUD15_MOUSE	NDEL1_MOUSE
GO:0006573	valine metabolic process	2	377	1	0.5	0.104285	0.981778	0.327944	Q8K0L1_MOUSE	I2BPL_MOUSE
GO:0080121	AMP transport	2	377	1	0.5	0.104285	0.981778	0.327944	S2542_MOUSE	VIME_MOUSE
GO:0043434	response to peptide hormone	47	377	5	0.106383	0.104964	0.978961	0.329475	AT2A2_MOUSE,PHB_MOUSE,Q3UZR8_MOUSE,AT2A1_MOUSE,Q9D881_MOUSE	SMAD3_MOUSE
GO:0042220	response to cocaine	22	377	3	0.136364	0.110652	0.956041	0.346696	COX3_MOUSE,SC6A1_MOUSE,MECP2_MOUSE	Q543P7_MOUSE
GO:0032496	response to lipopolysaccharide	76	377	7	0.0921053	0.111335	0.953369	0.3482	B1AUW6_MOUSE,E9QJW0_MOUSE,AT2A2_MOUSE,SODM_MOUSE,HEM2_MOUSE,PRDX3_MOUSE,AOFB_MOUSE	E9QKK1_MOUSE
GO:0006006	glucose metabolic process	48	377	5	0.104167	0.112326	0.94952	0.350661	A2AC16_MOUSE,ODPA_MOUSE,ODPB_MOUSE,OMA1_MOUSE,PDK2_MOUSE	A3KG93_MOUSE
GO:0098911	regulation of ventricular cardiac muscle cell action potential	11	377	2	0.181818	0.11439	0.941612	0.351985	RYR2_MOUSE,DSG2_MOUSE	HNRPU_MOUSE
GO:0006826	iron ion transport	11	377	2	0.181818	0.11439	0.941612	0.351985	FRIH_MOUSE,Q9CPX4_MOUSE	DX39B_MOUSE
GO:0031000	response to caffeine	11	377	2	0.181818	0.11439	0.941612	0.351985	A0A1L1SQG7_MOUSE,RYR2_MOUSE	FLNC_MOUSE
GO:0007043	cell-cell junction assembly	11	377	2	0.181818	0.11439	0.941612	0.351985	A2AS47_MOUSE,E9QKH8_MOUSE	G5E852_MOUSE
GO:0019432	triglyceride biosynthetic process	11	377	2	0.181818	0.11439	0.941612	0.351985	ACSL1_MOUSE,Q5F2D0_MOUSE	EZRI_MOUSE
GO:0042692	muscle cell differentiation	11	377	2	0.181818	0.11439	0.941612	0.351985	A0A3Q4EBK4_MOUSE,FBX40_MOUSE	VIME_MOUSE
GO:0071354	cellular response to interleukin-6	11	377	2	0.181818	0.11439	0.941612	0.351985	F8WJF7_MOUSE,PHB_MOUSE	UBE2S_MOUSE
GO:0044255	cellular lipid metabolic process	11	377	2	0.181818	0.11439	0.941612	0.351985	GNPAT_MOUSE,P20D1_MOUSE	Q3U1P2_MOUSE
GO:0007411	axon guidance	77	377	7	0.0909091	0.117187	0.931121	0.359946	E9Q030_MOUSE,NET1_MOUSE,EFNB3_MOUSE,Q3UPZ0_MOUSE,Q3USI2_MOUSE,Q5DTP0_MOUSE,B4GA1_MOUSE	TF2B_MOUSE
GO:0090314	positive regulation of protein targeting to membrane	23	377	3	0.130435	0.122454	0.912025	0.374785	MID49_MOUSE,RASH_MOUSE,MFF_MOUSE	Q3TXX8_MOUSE
GO:0051480	regulation of cytosolic calcium ion concentration	23	377	3	0.130435	0.122454	0.912025	0.374785	A0A1L1SQG7_MOUSE,RYR2_MOUSE,PLM_MOUSE	Q78ZM0_MOUSE
GO:2000251	positive regulation of actin cytoskeleton reorganization	12	377	2	0.166667	0.132593	0.877478	0.377853	A0A0G2JE46_MOUSE,RASH_MOUSE	Q3UG37_MOUSE
GO:0006654	phosphatidic acid biosynthetic process	12	377	2	0.166667	0.132593	0.877478	0.377853	A0A668KL90_MOUSE,Q544D7_MOUSE	RTN4_MOUSE
GO:0006693	prostaglandin metabolic process	12	377	2	0.166667	0.132593	0.877478	0.377853	A2AE89_MOUSE,GSTM2_MOUSE	RS6_MOUSE
GO:0046889	positive regulation of lipid biosynthetic process	12	377	2	0.166667	0.132593	0.877478	0.377853	SIR4_MOUSE,ABHD6_MOUSE	BNIP3_MOUSE
GO:0051604	protein maturation	12	377	2	0.166667	0.132593	0.877478	0.377853	AMBP_MOUSE,ISCA2_MOUSE	Q3UG37_MOUSE
GO:0048589	developmental growth	12	377	2	0.166667	0.132593	0.877478	0.377853	A0A571BEI3_MOUSE,B2RUD7_MOUSE	D3Z390_MOUSE
GO:0055074	calcium ion homeostasis	12	377	2	0.166667	0.132593	0.877478	0.377853	A0A571BEI3_MOUSE,Q0VBU4_MOUSE	Q5FWJ9_MOUSE
GO:0060079	excitatory postsynaptic potential	12	377	2	0.166667	0.132593	0.877478	0.377853	MPP2_MOUSE,MECP2_MOUSE	DOPO_MOUSE
GO:0007005	mitochondrion organization	65	377	6	0.0923077	0.133539	0.874393	0.377853	SODM_MOUSE,PRDX3_MOUSE,PHB_MOUSE,MID49_MOUSE,ATAD3_MOUSE,OMA1_MOUSE	DOPO_MOUSE
GO:0071456	cellular response to hypoxia	65	377	6	0.0923077	0.133539	0.874393	0.377853	A0A0R4J0H9_MOUSE,B1AUW6_MOUSE,F8WGI9_MOUSE,GLUT4_MOUSE,THIM_MOUSE,SIR4_MOUSE	RB_MOUSE
GO:0032543	mitochondrial translation	37	377	4	0.108108	0.134057	0.872711	0.377853	E9PWN3_MOUSE,PTCD1_MOUSE,RM51_MOUSE,NDUA7_MOUSE	Q3UPU3_MOUSE
GO:0042594	response to starvation	24	377	3	0.125	0.134692	0.870659	0.377853	ACADM_MOUSE,GNPAT_MOUSE,SEC20_MOUSE	A3KG93_MOUSE
GO:0034614	cellular response to reactive oxygen species	24	377	3	0.125	0.134692	0.870659	0.377853	PRDX3_MOUSE,PRDX5_MOUSE,PDK2_MOUSE	RTN4_MOUSE
GO:0051289	protein homotetramerization	38	377	4	0.105263	0.143899	0.841944	0.377853	A0A1L1SQG7_MOUSE,ACACB_MOUSE,SODM_MOUSE,ACACA_MOUSE	HYAL2_MOUSE
GO:0019221	cytokine-mediated signaling pathway	38	377	4	0.105263	0.143899	0.841944	0.377853	B1AUW6_MOUSE,RASK_MOUSE,IL6RB_MOUSE,NUP85_MOUSE	D3YZC9_MOUSE
GO:0001558	regulation of cell growth	25	377	3	0.12	0.147329	0.83171	0.377853	A0A068WAQ5_MOUSE,CEAM1_MOUSE,ATAD3_MOUSE	BNIP3_MOUSE
GO:0030866	cortical actin cytoskeleton organization	25	377	3	0.12	0.147329	0.83171	0.377853	A0A068WAQ5_MOUSE,A0A0R4J0T4_MOUSE,FHOD3_MOUSE	Q3UG37_MOUSE
GO:0014068	positive regulation of phosphatidylinositol 3-kinase signaling	25	377	3	0.12	0.147329	0.83171	0.377853	A0A0G2JE46_MOUSE,CATA_MOUSE,RGL2_MOUSE	RB_MOUSE
GO:0032467	positive regulation of cytokinesis	13	377	2	0.153846	0.151392	0.819898	0.377853	A2AS47_MOUSE,CENPV_MOUSE	PPIA_MOUSE
GO:0008053	mitochondrial fusion	13	377	2	0.153846	0.151392	0.819898	0.377853	MFF_MOUSE,MFN1_MOUSE	ADH7_MOUSE
GO:0006807	nitrogen compound metabolic process	13	377	2	0.153846	0.151392	0.819898	0.377853	P20D1_MOUSE,NIT2_MOUSE	APOC1_MOUSE
GO:0043966	histone H3 acetylation	13	377	2	0.153846	0.151392	0.819898	0.377853	A0A0R4J091_MOUSE,F8VPY2_MOUSE	FLOT1_MOUSE
GO:0035094	response to nicotine	13	377	2	0.153846	0.151392	0.819898	0.377853	COX3_MOUSE,GSTA4_MOUSE	DNM3A_MOUSE
GO:0006471	protein ADP-ribosylation	13	377	2	0.153846	0.151392	0.819898	0.377853	E9QNU1_MOUSE,SIR4_MOUSE	APOC1_MOUSE
GO:0006665	sphingolipid metabolic process	13	377	2	0.153846	0.151392	0.819898	0.377853	A9CLV6_MOUSE,B2RUD7_MOUSE	ACE_MOUSE
GO:0006537	glutamate biosynthetic process	3	377	1	0.333333	0.152286	0.817341	0.377853	CMC1_MOUSE	PDIA1_MOUSE
GO:0014037	Schwann cell differentiation	3	377	1	0.333333	0.152286	0.817341	0.377853	Q5DTP0_MOUSE	UBE2S_MOUSE
GO:1903278	positive regulation of sodium ion export across plasma membrane	3	377	1	0.333333	0.152286	0.817341	0.377853	PLM_MOUSE	TRBP2_MOUSE
GO:0034720	histone H3-K4 demethylation	3	377	1	0.333333	0.152286	0.817341	0.377853	RIOX1_MOUSE	Q3THB3_MOUSE
GO:0006572	tyrosine catabolic process	3	377	1	0.333333	0.152286	0.817341	0.377853	FAAA_MOUSE	RTN4_MOUSE
GO:0002115	store-operated calcium entry	3	377	1	0.333333	0.152286	0.817341	0.377853	SRCA_MOUSE	E9QKK1_MOUSE
GO:0031670	cellular response to nutrient	3	377	1	0.333333	0.152286	0.817341	0.377853	PDK2_MOUSE	Q541Z2_MOUSE
GO:0045041	protein import into mitochondrial intermembrane space	3	377	1	0.333333	0.152286	0.817341	0.377853	B1AU25_MOUSE	E9Q9A3_MOUSE
GO:0032364	oxygen homeostasis	3	377	1	0.333333	0.152286	0.817341	0.377853	SODM_MOUSE	MOES_MOUSE
GO:0090344	negative regulation of cell aging	3	377	1	0.333333	0.152286	0.817341	0.377853	A0A0R4J1H0_MOUSE	RL5_MOUSE
GO:0042373	vitamin K metabolic process	3	377	1	0.333333	0.152286	0.817341	0.377853	A0A0M3HEP8_MOUSE	BNIP3_MOUSE
GO:0015867	ATP transport	3	377	1	0.333333	0.152286	0.817341	0.377853	S2542_MOUSE	Q543B6_MOUSE
GO:0090435	protein localization to nuclear envelope	3	377	1	0.333333	0.152286	0.817341	0.377853	TM201_MOUSE	RB_MOUSE
GO:0071880	adenylate cyclase-activating adrenergic receptor signaling pathway	3	377	1	0.333333	0.152286	0.817341	0.377853	A0A571BEI3_MOUSE	PGS1_MOUSE
GO:0061484	hematopoietic stem cell homeostasis	3	377	1	0.333333	0.152286	0.817341	0.377853	A2AFW6_MOUSE	FUBP2_MOUSE
GO:0048712	negative regulation of astrocyte differentiation	3	377	1	0.333333	0.152286	0.817341	0.377853	MECP2_MOUSE	Q4FK11_MOUSE
GO:0070201	regulation of establishment of protein localization	3	377	1	0.333333	0.152286	0.817341	0.377853	CATD_MOUSE	HNRPU_MOUSE
GO:1903748	negative regulation of establishment of protein localization to mitochondrion	3	377	1	0.333333	0.152286	0.817341	0.377853	HS105_MOUSE	Q543B5_MOUSE
GO:0034201	response to oleic acid	3	377	1	0.333333	0.152286	0.817341	0.377853	ACSL1_MOUSE	FUCM_MOUSE
GO:1903347	negative regulation of bicellular tight junction assembly	3	377	1	0.333333	0.152286	0.817341	0.377853	A0A0R4J0T4_MOUSE	HPRT_MOUSE
GO:0090258	negative regulation of mitochondrial fission	3	377	1	0.333333	0.152286	0.817341	0.377853	MFN1_MOUSE	A2RRR3_MOUSE
GO:0042985	negative regulation of amyloid precursor protein biosynthetic process	3	377	1	0.333333	0.152286	0.817341	0.377853	ITM2B_MOUSE	HYAL2_MOUSE
GO:2000635	negative regulation of primary miRNA processing	3	377	1	0.333333	0.152286	0.817341	0.377853	MECP2_MOUSE	G5E852_MOUSE
GO:0016561	protein import into peroxisome matrix	3	377	1	0.333333	0.152286	0.817341	0.377853	PEX6_MOUSE	ITA6_MOUSE
GO:0070541	response to platinum ion	3	377	1	0.333333	0.152286	0.817341	0.377853	HEM2_MOUSE	DNM3A_MOUSE
GO:0048368	lateral mesoderm development	3	377	1	0.333333	0.152286	0.817341	0.377853	TEAD2_MOUSE	HNRPU_MOUSE
GO:0006790	sulfur compound metabolic process	3	377	1	0.333333	0.152286	0.817341	0.377853	SUOX_MOUSE	G5E852_MOUSE
GO:0009072	aromatic amino acid family metabolic process	3	377	1	0.333333	0.152286	0.817341	0.377853	FAAA_MOUSE	SNG2_MOUSE
GO:2000653	regulation of genetic imprinting	3	377	1	0.333333	0.152286	0.817341	0.377853	Q05CJ7_MOUSE	TRBP2_MOUSE
GO:0032494	response to peptidoglycan	3	377	1	0.333333	0.152286	0.817341	0.377853	B1AUW6_MOUSE	BNIP3_MOUSE
GO:0008272	sulfate transport	3	377	1	0.333333	0.152286	0.817341	0.377853	Q5SX53_MOUSE	A2CG76_MOUSE
GO:0106035	protein maturation by [4Fe-4S] cluster transfer	3	377	1	0.333333	0.152286	0.817341	0.377853	ISCA2_MOUSE	RTN4_MOUSE
GO:0051415	microtubule nucleation by interphase microtubule organizing center	3	377	1	0.333333	0.152286	0.817341	0.377853	Q3UIT6_MOUSE	EZRI_MOUSE
GO:0071417	cellular response to organonitrogen compound	3	377	1	0.333333	0.152286	0.817341	0.377853	ACTS_MOUSE	RTN4_MOUSE
GO:0098904	regulation of AV node cell action potential	3	377	1	0.333333	0.152286	0.817341	0.377853	RYR2_MOUSE	A0A3B2WCN9_MOUSE
GO:2000299	negative regulation of Rho-dependent protein serine/threonine kinase activity	3	377	1	0.333333	0.152286	0.817341	0.377853	CHRD1_MOUSE	PPIA_MOUSE
GO:0034447	very-low-density lipoprotein particle clearance	3	377	1	0.333333	0.152286	0.817341	0.377853	F8WGI9_MOUSE	HNRPU_MOUSE
GO:0046321	positive regulation of fatty acid oxidation	3	377	1	0.333333	0.152286	0.817341	0.377853	DCMC_MOUSE	SMAD3_MOUSE
GO:0018171	peptidyl-cysteine oxidation	3	377	1	0.333333	0.152286	0.817341	0.377853	PRDX3_MOUSE	ARPC2_MOUSE
GO:0051385	response to mineralocorticoid	3	377	1	0.333333	0.152286	0.817341	0.377853	RASK_MOUSE	Q543B6_MOUSE
GO:1903575	cornified envelope assembly	3	377	1	0.333333	0.152286	0.817341	0.377853	B2RUD7_MOUSE	Q3TD51_MOUSE
GO:0006704	glucocorticoid biosynthetic process	3	377	1	0.333333	0.152286	0.817341	0.377853	DHI1_MOUSE	Q541Z2_MOUSE
GO:0045988	negative regulation of striated muscle contraction	3	377	1	0.333333	0.152286	0.817341	0.377853	AT2A1_MOUSE	A2RRR3_MOUSE
GO:0018120	peptidyl-arginine ADP-ribosylation	3	377	1	0.333333	0.152286	0.817341	0.377853	E9QNU1_MOUSE	NRAP_MOUSE
GO:1903670	regulation of sprouting angiogenesis	3	377	1	0.333333	0.152286	0.817341	0.377853	CEAM1_MOUSE	TRBP2_MOUSE
GO:0030854	positive regulation of granulocyte differentiation	3	377	1	0.333333	0.152286	0.817341	0.377853	A0A0G2JE46_MOUSE	E9Q512_MOUSE
GO:0090649	response to oxygen-glucose deprivation	3	377	1	0.333333	0.152286	0.817341	0.377853	SEC20_MOUSE	E9QKK1_MOUSE
GO:0086012	membrane depolarization during cardiac muscle cell action potential	3	377	1	0.333333	0.152286	0.817341	0.377853	Q1MXF9_MOUSE	SMAD3_MOUSE
GO:2001168	positive regulation of histone H2B ubiquitination	3	377	1	0.333333	0.152286	0.817341	0.377853	Q05CJ7_MOUSE	ANF_MOUSE
GO:0060736	prostate gland growth	3	377	1	0.333333	0.152286	0.817341	0.377853	B2RUD7_MOUSE	B4YB29_MOUSE
GO:0006532	aspartate biosynthetic process	3	377	1	0.333333	0.152286	0.817341	0.377853	AATC_MOUSE	O08972_MOUSE
GO:0032229	negative regulation of synaptic transmission	3	377	1	0.333333	0.152286	0.817341	0.377853	SC6A1_MOUSE	HYAL2_MOUSE
GO:0048861	leukemia inhibitory factor signaling pathway	3	377	1	0.333333	0.152286	0.817341	0.377853	IL6RB_MOUSE	Q3UPU3_MOUSE
GO:0051902	negative regulation of mitochondrial depolarization	3	377	1	0.333333	0.152286	0.817341	0.377853	AATC_MOUSE	SMAD3_MOUSE
GO:0070198	protein localization to chromosome	3	377	1	0.333333	0.152286	0.817341	0.377853	TPP1_MOUSE	A2CG76_MOUSE
GO:1905344	prostaglandin catabolic process	3	377	1	0.333333	0.152286	0.817341	0.377853	ABHGA_MOUSE	HYAL2_MOUSE
GO:0031448	positive regulation of fast-twitch skeletal muscle fiber contraction	3	377	1	0.333333	0.152286	0.817341	0.377853	AT2A1_MOUSE	FBLN5_MOUSE
GO:0021517	ventral spinal cord development	3	377	1	0.333333	0.152286	0.817341	0.377853	F8WGI9_MOUSE	BAG1_MOUSE
GO:1902177	positive regulation of oxidative stress-induced intrinsic apoptotic signaling pathway	3	377	1	0.333333	0.152286	0.817341	0.377853	SODC_MOUSE	E9QAT0_MOUSE
GO:0045964	positive regulation of dopamine metabolic process	3	377	1	0.333333	0.152286	0.817341	0.377853	AOFB_MOUSE	RL5_MOUSE
GO:0048769	sarcomerogenesis	3	377	1	0.333333	0.152286	0.817341	0.377853	TELT_MOUSE	ACE_MOUSE
GO:1990051	activation of protein kinase C activity	3	377	1	0.333333	0.152286	0.817341	0.377853	PHB_MOUSE	NUD16_MOUSE
GO:0002291	T cell activation via T cell receptor contact with antigen bound to MHC molecule on antigen presenting cell	3	377	1	0.333333	0.152286	0.817341	0.377853	ICAM1_MOUSE	Q3U1P2_MOUSE
GO:0051151	negative regulation of smooth muscle cell differentiation	3	377	1	0.333333	0.152286	0.817341	0.377853	MECP2_MOUSE	PRIO_MOUSE
GO:0009744	response to sucrose	3	377	1	0.333333	0.152286	0.817341	0.377853	SC6A1_MOUSE	AIP_MOUSE
GO:0010944	negative regulation of transcription by competitive promoter binding	3	377	1	0.333333	0.152286	0.817341	0.377853	PHB_MOUSE	D3YZC9_MOUSE
GO:0002934	desmosome organization	3	377	1	0.333333	0.152286	0.817341	0.377853	DSG2_MOUSE	SMAD3_MOUSE
GO:0086016	AV node cell action potential	3	377	1	0.333333	0.152286	0.817341	0.377853	Q1MXF9_MOUSE	Q541Z2_MOUSE
GO:0010636	positive regulation of mitochondrial fusion	3	377	1	0.333333	0.152286	0.817341	0.377853	MFN1_MOUSE	Q78ZM0_MOUSE
GO:0060742	epithelial cell differentiation involved in prostate gland development	3	377	1	0.333333	0.152286	0.817341	0.377853	B2RUD7_MOUSE	SFXN1_MOUSE
GO:0006435	threonyl-tRNA aminoacylation	3	377	1	0.333333	0.152286	0.817341	0.377853	E9Q7H6_MOUSE	ARBK2_MOUSE
GO:0006655	phosphatidylglycerol biosynthetic process	3	377	1	0.333333	0.152286	0.817341	0.377853	Q544D7_MOUSE	PDLI1_MOUSE
GO:1902231	positive regulation of intrinsic apoptotic signaling pathway in response to DNA damage	3	377	1	0.333333	0.152286	0.817341	0.377853	A2AFW6_MOUSE	Q3TMN8_MOUSE
GO:0006021	inositol biosynthetic process	3	377	1	0.333333	0.152286	0.817341	0.377853	Q3U3B7_MOUSE	HIP1_MOUSE
GO:0045329	carnitine biosynthetic process	3	377	1	0.333333	0.152286	0.817341	0.377853	ACADM_MOUSE	GPC4_MOUSE
GO:0038016	insulin receptor internalization	3	377	1	0.333333	0.152286	0.817341	0.377853	CEAM1_MOUSE	Q3TXX8_MOUSE
GO:0034472	snRNA 3'-end processing	3	377	1	0.333333	0.152286	0.817341	0.377853	INT14_MOUSE	ACE_MOUSE
GO:0022898	regulation of transmembrane transporter activity	3	377	1	0.333333	0.152286	0.817341	0.377853	B2RRX1_MOUSE	E9Q3X0_MOUSE
GO:0097050	type B pancreatic cell apoptotic process	3	377	1	0.333333	0.152286	0.817341	0.377853	RYR2_MOUSE	RTN4_MOUSE
GO:1900227	positive regulation of NLRP3 inflammasome complex assembly	3	377	1	0.333333	0.152286	0.817341	0.377853	CD36_MOUSE	E9Q9A3_MOUSE
GO:0070252	actin-mediated cell contraction	3	377	1	0.333333	0.152286	0.817341	0.377853	ACTC_MOUSE	SMAD3_MOUSE
GO:0043456	regulation of pentose-phosphate shunt	3	377	1	0.333333	0.152286	0.817341	0.377853	DHI1_MOUSE	FLOT1_MOUSE
GO:0070945	neutrophil-mediated killing of gram-negative bacterium	3	377	1	0.333333	0.152286	0.817341	0.377853	Q542N4_MOUSE	BNIP3_MOUSE
GO:1900063	regulation of peroxisome organization	3	377	1	0.333333	0.152286	0.817341	0.377853	MFF_MOUSE	HP1B3_MOUSE
GO:0070295	renal water absorption	3	377	1	0.333333	0.152286	0.817341	0.377853	AQP7_MOUSE	RAB10_MOUSE
GO:0006114	glycerol biosynthetic process	3	377	1	0.333333	0.152286	0.817341	0.377853	AATC_MOUSE	A3KG93_MOUSE
GO:0031133	regulation of axon diameter	3	377	1	0.333333	0.152286	0.817341	0.377853	KELL_MOUSE	B2RQK7_MOUSE,E9QQ93_MOUSE,Q3TYK4_MOUSE
GO:1901143	insulin catabolic process	3	377	1	0.333333	0.152286	0.817341	0.377853	CEAM1_MOUSE	B2RRV3_MOUSE,BNIP3_MOUSE,ANF_MOUSE,CNN2_MOUSE
GO:0061847	response to cholecystokinin	3	377	1	0.333333	0.152286	0.817341	0.377853	A0A0R4J0T4_MOUSE	A3KG93_MOUSE,E9QQ93_MOUSE,ACE_MOUSE,BAG2_MOUSE
GO:0006660	phosphatidylserine catabolic process	3	377	1	0.333333	0.152286	0.817341	0.377853	ABHGA_MOUSE	B2RRV3_MOUSE,FYN_MOUSE,UBC9_MOUSE,Q543B5_MOUSE,Q5FWJ9_MOUSE
GO:0006382	adenosine to inosine editing	3	377	1	0.333333	0.152286	0.817341	0.377853	RED1_MOUSE	G5E852_MOUSE,HYAL2_MOUSE,RAN_MOUSE
GO:0060988	lipid tube assembly	3	377	1	0.333333	0.152286	0.817341	0.377853	A0A3Q4EBK4_MOUSE	E9Q616_MOUSE,Q80TM4_MOUSE,PTBP2_MOUSE
GO:0006559	L-phenylalanine catabolic process	3	377	1	0.333333	0.152286	0.817341	0.377853	FAAA_MOUSE	A2CG76_MOUSE,A3KG93_MOUSE,ARI4A_MOUSE,PDLI1_MOUSE,IFI4_MOUSE,RB_MOUSE,HMGB2_MOUSE,SMAD3_MOUSE,I2BPL_MOUSE,I2BP1_MOUSE
GO:0046338	phosphatidylethanolamine catabolic process	3	377	1	0.333333	0.152286	0.817341	0.377853	PLPL8_MOUSE	B2RSN3_MOUSE,FYN_MOUSE,TBB2A_MOUSE,NDEL1_MOUSE
GO:0015840	urea transport	3	377	1	0.333333	0.152286	0.817341	0.377853	AQP7_MOUSE	E9Q9A3_MOUSE,FLOT1_MOUSE,RAB10_MOUSE,Q3TD51_MOUSE
GO:0051939	gamma-aminobutyric acid import	3	377	1	0.333333	0.152286	0.817341	0.377853	SC6A1_MOUSE	A0A0R4J173_MOUSE,MPRI_MOUSE,SMAD2_MOUSE,CELA1_MOUSE
GO:1905618	positive regulation of miRNA mediated inhibition of translation	3	377	1	0.333333	0.152286	0.817341	0.377853	E9PVC5_MOUSE	A0A0B4J1L4_MOUSE,E9QKK1_MOUSE
GO:0006742	NADP catabolic process	3	377	1	0.333333	0.152286	0.817341	0.377853	NUD13_MOUSE	PPIA_MOUSE,PTPA_MOUSE
GO:0032506	cytokinetic process	3	377	1	0.333333	0.152286	0.817341	0.377853	ANX11_MOUSE	PGS1_MOUSE,DOPO_MOUSE
GO:0043503	skeletal muscle fiber adaptation	3	377	1	0.333333	0.152286	0.817341	0.377853	ACTS_MOUSE	A0A1B0GRF5_MOUSE,PDIA1_MOUSE
GO:0055096	low-density lipoprotein particle mediated signaling	3	377	1	0.333333	0.152286	0.817341	0.377853	CD36_MOUSE	BNIP3_MOUSE,CDN2C_MOUSE
GO:0009448	gamma-aminobutyric acid metabolic process	3	377	1	0.333333	0.152286	0.817341	0.377853	B2RS41_MOUSE	ITA5_MOUSE,ITA6_MOUSE
GO:0010565	regulation of cellular ketone metabolic process	3	377	1	0.333333	0.152286	0.817341	0.377853	PDK2_MOUSE	A0A1L1STE4_MOUSE,E0CYV0_MOUSE
GO:0033540	fatty acid beta-oxidation using acyl-CoA oxidase	3	377	1	0.333333	0.152286	0.817341	0.377853	CACP_MOUSE	Q5FWJ9_MOUSE,MYPT1_MOUSE
GO:0006533	aspartate catabolic process	3	377	1	0.333333	0.152286	0.817341	0.377853	AATC_MOUSE	RS14_MOUSE,RS28_MOUSE
GO:0050909	sensory perception of taste	3	377	1	0.333333	0.152286	0.817341	0.377853	CD36_MOUSE	A0A0R4J173_MOUSE,ACE_MOUSE
GO:0009636	response to toxic substance	39	377	4	0.102564	0.154014	0.812439	0.381041	B1AU25_MOUSE,COX3_MOUSE,SC6A1_MOUSE,AOFB_MOUSE	A0A0R4J173_MOUSE,A0A0R4J1H6_MOUSE,A2AEX7_MOUSE,A3KG93_MOUSE,G5E852_MOUSE,RB_MOUSE,PSB8_MOUSE,FYN_MOUSE,RS7_MOUSE,HIP1_MOUSE,SEPT6_MOUSE
GO:0060048	cardiac muscle contraction	39	377	4	0.102564	0.154014	0.812439	0.381041	RYR2_MOUSE,TELT_MOUSE,ACTC_MOUSE,Q1MXF9_MOUSE	E9QAT0_MOUSE,FUBP2_MOUSE,Q80TM4_MOUSE,HNRPU_MOUSE,PTBP2_MOUSE,RSRC1_MOUSE,DX39B_MOUSE
GO:0006879	cellular iron ion homeostasis	26	377	3	0.115385	0.160334	0.794976	0.394402	SODC_MOUSE,FRIH_MOUSE,Q9CPX4_MOUSE	G5E852_MOUSE,HYAL2_MOUSE,ACE_MOUSE
GO:0008654	phospholipid biosynthetic process	26	377	3	0.115385	0.160334	0.794976	0.394402	A9CLV6_MOUSE,GNPAT_MOUSE,Q5F2D0_MOUSE	PPIA_MOUSE,Q3TML0_MOUSE
GO:0005977	glycogen metabolic process	26	377	3	0.115385	0.160334	0.794976	0.394402	A2AI91_MOUSE,IL6RB_MOUSE,KPBB_MOUSE	A3KG93_MOUSE,PRIO_MOUSE
GO:0016358	dendrite development	26	377	3	0.115385	0.160334	0.794976	0.394402	NET1_MOUSE,KLHL1_MOUSE,MECP2_MOUSE	RB_MOUSE,SMAD3_MOUSE
GO:0001889	liver development	54	377	5	0.0925926	0.161327	0.792292	0.395713	SODM_MOUSE,RASK_MOUSE,ACADM_MOUSE,RASH_MOUSE,ACON_MOUSE	RB_MOUSE,HNRPU_MOUSE
GO:0006874	cellular calcium ion homeostasis	54	377	5	0.0925926	0.161327	0.792292	0.395713	RYR2_MOUSE,E9Q559_MOUSE,AT2A2_MOUSE,AT2A1_MOUSE,KELL_MOUSE	ITA5_MOUSE,EZRI_MOUSE
GO:0009966	regulation of signal transduction	14	377	2	0.142857	0.170669	0.767845	0.412731	A0A571BEI3_MOUSE,E9Q3B9_MOUSE	UBC9_MOUSE,ATG3_MOUSE
GO:0032570	response to progesterone	14	377	2	0.142857	0.170669	0.767845	0.412731	DSG2_MOUSE,TXNIP_MOUSE	SMAD2_MOUSE,SMAD3_MOUSE
GO:0050860	negative regulation of T cell receptor signaling pathway	14	377	2	0.142857	0.170669	0.767845	0.412731	A0A668KL90_MOUSE,CEAM1_MOUSE	B7ZNH7_MOUSE,COR1A_MOUSE
GO:0014003	oligodendrocyte development	14	377	2	0.142857	0.170669	0.767845	0.412731	Q3URG1_MOUSE,Q3UZR8_MOUSE	3BHS1_MOUSE,3BHS5_MOUSE
GO:0008306	associative learning	14	377	2	0.142857	0.170669	0.767845	0.412731	PPT1_MOUSE,SC6A1_MOUSE	SORT_MOUSE,SMAD3_MOUSE
GO:0008610	lipid biosynthetic process	14	377	2	0.142857	0.170669	0.767845	0.412731	ACSL1_MOUSE,Q5F2D0_MOUSE	A0A0B4J1L4_MOUSE,D3Z390_MOUSE
GO:0090303	positive regulation of wound healing	14	377	2	0.142857	0.170669	0.767845	0.412731	ACTG_MOUSE,RASH_MOUSE	FLOT1_MOUSE,ACE_MOUSE,RAN_MOUSE,MLP3B_MOUSE
GO:0010880	regulation of release of sequestered calcium ion into cytosol by sarcoplasmic reticulum	14	377	2	0.142857	0.170669	0.767845	0.412731	GSTM7_MOUSE,DRS7C_MOUSE	RB_MOUSE,Q542F1_MOUSE,CSK21_MOUSE,Q80TM4_MOUSE
GO:0050790	regulation of catalytic activity	14	377	2	0.142857	0.170669	0.767845	0.412731	SODM_MOUSE,CATB_MOUSE	A0A0G2JEX1_MOUSE,A6H6H4_MOUSE,TYB4_MOUSE,RTN4_MOUSE
GO:0007031	peroxisome organization	14	377	2	0.142857	0.170669	0.767845	0.412731	ABCD3_MOUSE,PEX6_MOUSE	A2CG76_MOUSE,PRIO_MOUSE,PP14A_MOUSE,MYPT1_MOUSE
GO:0009612	response to mechanical stimulus	27	377	3	0.111111	0.17367	0.760276	0.419396	ACTS_MOUSE,CD36_MOUSE,TXNIP_MOUSE	A0A183ZRM3_MOUSE,A0A1B0GRF5_MOUSE,A0A1Y7VLZ7_MOUSE,B2RRV3_MOUSE,BNIP3_MOUSE,RB_MOUSE,PPIA_MOUSE,Q543B5_MOUSE,CSK21_MOUSE,BAG1_MOUSE,CCAR1_MOUSE,HIP1_MOUSE
GO:0043410	positive regulation of MAPK cascade	42	377	4	0.0952381	0.185852	0.730832	0.419637	B2RUD7_MOUSE,F8WJF7_MOUSE,CD36_MOUSE,RASH_MOUSE	PRIO_MOUSE
GO:0006919	activation of cysteine-type endopeptidase activity involved in apoptotic process	42	377	4	0.0952381	0.185852	0.730832	0.419637	A0A0R4J0H9_MOUSE,B1AU25_MOUSE,E9Q559_MOUSE,CRADD_MOUSE	O08972_MOUSE
GO:0001894	tissue homeostasis	15	377	2	0.133333	0.190321	0.720513	0.419637	A0A571BEI3_MOUSE,ACACA_MOUSE	E9QAT0_MOUSE
GO:0019216	regulation of lipid metabolic process	15	377	2	0.133333	0.190321	0.720513	0.419637	A0A1L1SVF9_MOUSE,B2RUD7_MOUSE	SETD5_MOUSE
GO:0060047	heart contraction	15	377	2	0.133333	0.190321	0.720513	0.419637	SODC_MOUSE,ACTC_MOUSE	A0A0R4J005_MOUSE
GO:0007616	long-term memory	15	377	2	0.133333	0.190321	0.720513	0.419637	GLUT4_MOUSE,MECP2_MOUSE	DOPO_MOUSE
GO:2000352	negative regulation of endothelial cell apoptotic process	15	377	2	0.133333	0.190321	0.720513	0.419637	ICAM1_MOUSE,Q3UPZ0_MOUSE	SFXN1_MOUSE
GO:0007097	nuclear migration	15	377	2	0.133333	0.190321	0.720513	0.419637	TM201_MOUSE,NET1_MOUSE	Q543B6_MOUSE
GO:0032868	response to insulin	43	377	4	0.0930233	0.196909	0.705734	0.419637	FABPH_MOUSE,CATA_MOUSE,Q544D7_MOUSE,ECHA_MOUSE	B7ZNH7_MOUSE
GO:0006272	leading strand elongation	4	377	1	0.25	0.19772	0.703948	0.419637	A0A0R4J091_MOUSE	G3X924_MOUSE
GO:0044791	positive regulation by host of viral release from host cell	4	377	1	0.25	0.19772	0.703948	0.419637	E9QPD7_MOUSE	B4YB29_MOUSE
GO:0031999	negative regulation of fatty acid beta-oxidation	4	377	1	0.25	0.19772	0.703948	0.419637	ACACB_MOUSE	FYN_MOUSE
GO:1904659	glucose transmembrane transport	4	377	1	0.25	0.19772	0.703948	0.419637	GLUT4_MOUSE	E9QAT0_MOUSE
GO:0033590	response to cobalamin	4	377	1	0.25	0.19772	0.703948	0.419637	COX3_MOUSE	SPD2A_MOUSE
GO:1904925	positive regulation of autophagy of mitochondrion in response to mitochondrial depolarization	4	377	1	0.25	0.19772	0.703948	0.419637	ATIF1_MOUSE	NDEL1_MOUSE
GO:0002693	positive regulation of cellular extravasation	4	377	1	0.25	0.19772	0.703948	0.419637	ICAM1_MOUSE	E9QKK1_MOUSE
GO:0051967	negative regulation of synaptic transmission	4	377	1	0.25	0.19772	0.703948	0.419637	ATAD1_MOUSE	UBE2S_MOUSE
GO:0035995	detection of muscle stretch	4	377	1	0.25	0.19772	0.703948	0.419637	TELT_MOUSE	A0A0A6YY47_MOUSE
GO:0002377	immunoglobulin production	4	377	1	0.25	0.19772	0.703948	0.419637	PHB_MOUSE	RL22_MOUSE
GO:0150094	amyloid-beta clearance by cellular catabolic process	4	377	1	0.25	0.19772	0.703948	0.419637	CD36_MOUSE	FLOT1_MOUSE
GO:0042758	long-chain fatty acid catabolic process	4	377	1	0.25	0.19772	0.703948	0.419637	A0A0R4J083_MOUSE	PAF1_MOUSE
GO:0051346	negative regulation of hydrolase activity	4	377	1	0.25	0.19772	0.703948	0.419637	ATIF1_MOUSE	M3K5_MOUSE
GO:0098735	positive regulation of the force of heart contraction	4	377	1	0.25	0.19772	0.703948	0.419637	RYR2_MOUSE	E9QAT0_MOUSE
GO:0014873	response to muscle activity involved in regulation of muscle adaptation	4	377	1	0.25	0.19772	0.703948	0.419637	SRCA_MOUSE	DNM3A_MOUSE
GO:0010594	regulation of endothelial cell migration	4	377	1	0.25	0.19772	0.703948	0.419637	CEAM1_MOUSE	COR1A_MOUSE
GO:0065002	intracellular protein transmembrane transport	4	377	1	0.25	0.19772	0.703948	0.419637	RTN2_MOUSE	Q541Z2_MOUSE
GO:0071896	protein localization to adherens junction	4	377	1	0.25	0.19772	0.703948	0.419637	B2RRX1_MOUSE	PAF1_MOUSE
GO:0044830	modulation by host of viral RNA genome replication	4	377	1	0.25	0.19772	0.703948	0.419637	PHB_MOUSE	FYN_MOUSE
GO:0007191	adenylate cyclase-activating dopamine receptor signaling pathway	4	377	1	0.25	0.19772	0.703948	0.419637	A0A571BEI3_MOUSE	Q543B6_MOUSE
GO:0045541	negative regulation of cholesterol biosynthetic process	4	377	1	0.25	0.19772	0.703948	0.419637	SODC_MOUSE	A0A0R4J052_MOUSE
GO:0015911	long-chain fatty acid import across plasma membrane	4	377	1	0.25	0.19772	0.703948	0.419637	Q544D7_MOUSE	RB_MOUSE
GO:1903140	regulation of establishment of endothelial barrier	4	377	1	0.25	0.19772	0.703948	0.419637	A0A0R4J0T4_MOUSE	HPRT_MOUSE
GO:0051096	positive regulation of helicase activity	4	377	1	0.25	0.19772	0.703948	0.419637	Q8R2K3_MOUSE	BNIP3_MOUSE
GO:0043353	enucleate erythrocyte differentiation	4	377	1	0.25	0.19772	0.703948	0.419637	MYG_MOUSE	ARI4A_MOUSE
GO:0060789	hair follicle placode formation	4	377	1	0.25	0.19772	0.703948	0.419637	A0A571BEI3_MOUSE	BNIP3_MOUSE
GO:0034142	toll-like receptor 4 signaling pathway	4	377	1	0.25	0.19772	0.703948	0.419637	B1AUW6_MOUSE	TF2B_MOUSE
GO:0006121	mitochondrial electron transport	4	377	1	0.25	0.19772	0.703948	0.419637	SDHF2_MOUSE	HPRT_MOUSE
GO:0033555	multicellular organismal response to stress	4	377	1	0.25	0.19772	0.703948	0.419637	MECP2_MOUSE	A3KG93_MOUSE
GO:2000121	regulation of removal of superoxide radicals	4	377	1	0.25	0.19772	0.703948	0.419637	CD36_MOUSE	PSB8_MOUSE
GO:0015721	bile acid and bile salt transport	4	377	1	0.25	0.19772	0.703948	0.419637	CEAM1_MOUSE	HMGB2_MOUSE
GO:0035022	positive regulation of Rac protein signal transduction	4	377	1	0.25	0.19772	0.703948	0.419637	RASK_MOUSE	A0A0A6YY47_MOUSE
GO:0042159	lipoprotein catabolic process	4	377	1	0.25	0.19772	0.703948	0.419637	CATD_MOUSE	FBLN5_MOUSE
GO:2000491	positive regulation of hepatic stellate cell activation	4	377	1	0.25	0.19772	0.703948	0.419637	ACTA_MOUSE	B2RRV3_MOUSE
GO:0061744	motor behavior	4	377	1	0.25	0.19772	0.703948	0.419637	RED1_MOUSE	Q78ZM0_MOUSE
GO:0035965	cardiolipin acyl-chain remodeling	4	377	1	0.25	0.19772	0.703948	0.419637	ECHA_MOUSE	A0A0R4J1W0_MOUSE
GO:0035814	negative regulation of renal sodium excretion	4	377	1	0.25	0.19772	0.703948	0.419637	A0A571BEI3_MOUSE	UBE2S_MOUSE
GO:1901016	regulation of potassium ion transmembrane transporter activity	4	377	1	0.25	0.19772	0.703948	0.419637	A0A286YD72_MOUSE	RTN4_MOUSE
GO:0007606	sensory perception of chemical stimulus	4	377	1	0.25	0.19772	0.703948	0.419637	A0A571BEI3_MOUSE	RTN4_MOUSE
GO:0051204	protein insertion into mitochondrial membrane	4	377	1	0.25	0.19772	0.703948	0.419637	TOM40_MOUSE	RL5_MOUSE
GO:0020027	hemoglobin metabolic process	4	377	1	0.25	0.19772	0.703948	0.419637	CATA_MOUSE	RET1_MOUSE
GO:0060297	regulation of sarcomere organization	4	377	1	0.25	0.19772	0.703948	0.419637	Q3UUB1_MOUSE	B0V2Q7_MOUSE
GO:0030913	paranodal junction assembly	4	377	1	0.25	0.19772	0.703948	0.419637	GNPAT_MOUSE	ACE_MOUSE
GO:0051345	positive regulation of hydrolase activity	4	377	1	0.25	0.19772	0.703948	0.419637	B2RUD7_MOUSE	FYN_MOUSE
GO:0006527	arginine catabolic process	4	377	1	0.25	0.19772	0.703948	0.419637	FAAA_MOUSE	A2RRR3_MOUSE
GO:0060087	relaxation of vascular associated smooth muscle	4	377	1	0.25	0.19772	0.703948	0.419637	SODC_MOUSE	A2AEX7_MOUSE
GO:0022900	electron transport chain	4	377	1	0.25	0.19772	0.703948	0.419637	ETFD_MOUSE	V1R48_MOUSE
GO:0031508	pericentric heterochromatin assembly	4	377	1	0.25	0.19772	0.703948	0.419637	CENPV_MOUSE	A0A0A6YY47_MOUSE
GO:0032273	positive regulation of protein polymerization	4	377	1	0.25	0.19772	0.703948	0.419637	Q3URG1_MOUSE	UBE2S_MOUSE
GO:1905461	positive regulation of vascular associated smooth muscle cell apoptotic process	4	377	1	0.25	0.19772	0.703948	0.419637	SODM_MOUSE	TYB4_MOUSE
GO:0010510	regulation of acetyl-CoA biosynthetic process from pyruvate	4	377	1	0.25	0.19772	0.703948	0.419637	PDK2_MOUSE	VIME_MOUSE
GO:1905146	lysosomal protein catabolic process	4	377	1	0.25	0.19772	0.703948	0.419637	B2RUD7_MOUSE	EHD3_MOUSE
GO:0032692	negative regulation of interleukin-1 production	4	377	1	0.25	0.19772	0.703948	0.419637	CEAM1_MOUSE	G5E852_MOUSE
GO:0014829	vascular associated smooth muscle contraction	4	377	1	0.25	0.19772	0.703948	0.419637	ACTA_MOUSE	Q78ZM0_MOUSE
GO:0015696	ammonium transport	4	377	1	0.25	0.19772	0.703948	0.419637	A0A076FSX1_MOUSE	ACE_MOUSE
GO:0048246	macrophage chemotaxis	4	377	1	0.25	0.19772	0.703948	0.419637	NUP85_MOUSE	G5E852_MOUSE
GO:0046167	glycerol-3-phosphate biosynthetic process	4	377	1	0.25	0.19772	0.703948	0.419637	Q8C635_MOUSE	Q4FK57_MOUSE
GO:0016570	histone modification	4	377	1	0.25	0.19772	0.703948	0.419637	Q05CJ7_MOUSE	HPRT_MOUSE
GO:0070508	cholesterol import	4	377	1	0.25	0.19772	0.703948	0.419637	CD36_MOUSE	O08972_MOUSE
GO:0036493	positive regulation of translation in response to endoplasmic reticulum stress	4	377	1	0.25	0.19772	0.703948	0.419637	E9PVC5_MOUSE	E0CYV0_MOUSE
GO:0070831	basement membrane assembly	4	377	1	0.25	0.19772	0.703948	0.419637	Q3USI2_MOUSE	ANF_MOUSE
GO:1990928	response to amino acid starvation	4	377	1	0.25	0.19772	0.703948	0.419637	Q3UZR8_MOUSE	BNIP3_MOUSE
GO:2000736	regulation of stem cell differentiation	4	377	1	0.25	0.19772	0.703948	0.419637	TEAD2_MOUSE	A2CEE7_MOUSE
GO:1903052	positive regulation of proteolysis involved in cellular protein catabolic process	4	377	1	0.25	0.19772	0.703948	0.419637	ATIF1_MOUSE	APOC1_MOUSE
GO:0031571	mitotic G1 DNA damage checkpoint	4	377	1	0.25	0.19772	0.703948	0.419637	A0A668KL90_MOUSE	Q543P7_MOUSE
GO:0043619	regulation of transcription from RNA polymerase II promoter in response to oxidative stress	4	377	1	0.25	0.19772	0.703948	0.419637	CD36_MOUSE	FYN_MOUSE
GO:0006907	pinocytosis	4	377	1	0.25	0.19772	0.703948	0.419637	PPT1_MOUSE	Q4FK36_MOUSE
GO:0035509	negative regulation of myosin-light-chain-phosphatase activity	4	377	1	0.25	0.19772	0.703948	0.419637	A0A0R4J0T4_MOUSE	SMAD3_MOUSE
GO:0034553	mitochondrial respiratory chain complex II assembly	4	377	1	0.25	0.19772	0.703948	0.419637	SDHF2_MOUSE	HMGB2_MOUSE
GO:0042551	neuron maturation	4	377	1	0.25	0.19772	0.703948	0.419637	MECP2_MOUSE	SFXN1_MOUSE
GO:0098909	regulation of cardiac muscle cell action potential involved in regulation of contraction	4	377	1	0.25	0.19772	0.703948	0.419637	AT2A2_MOUSE	PPIA_MOUSE
GO:2000346	negative regulation of hepatocyte proliferation	4	377	1	0.25	0.19772	0.703948	0.419637	CEAM1_MOUSE	RAN_MOUSE
GO:0044242	cellular lipid catabolic process	4	377	1	0.25	0.19772	0.703948	0.419637	A0A0R4J083_MOUSE	SMAD3_MOUSE
GO:0006942	regulation of striated muscle contraction	4	377	1	0.25	0.19772	0.703948	0.419637	AT2A1_MOUSE	SETD5_MOUSE
GO:1904879	positive regulation of calcium ion transmembrane transport via high voltage-gated calcium channel	4	377	1	0.25	0.19772	0.703948	0.419637	A0A286YD72_MOUSE	TMM43_MOUSE
GO:1904778	positive regulation of protein localization to cell cortex	4	377	1	0.25	0.19772	0.703948	0.419637	A0A068WAQ5_MOUSE	RTN4_MOUSE
GO:0034197	triglyceride transport	4	377	1	0.25	0.19772	0.703948	0.419637	CD36_MOUSE	FSCN1_MOUSE
GO:0002074	extraocular skeletal muscle development	4	377	1	0.25	0.19772	0.703948	0.419637	E9Q7B5_MOUSE	LXN_MOUSE
GO:0006499	N-terminal protein myristoylation	4	377	1	0.25	0.19772	0.703948	0.419637	PPM1B_MOUSE	HNRPU_MOUSE
GO:0015671	oxygen transport	4	377	1	0.25	0.19772	0.703948	0.419637	MYG_MOUSE	A3KG93_MOUSE
GO:0006659	phosphatidylserine biosynthetic process	4	377	1	0.25	0.19772	0.703948	0.419637	Q544D7_MOUSE	A2RRR3_MOUSE
GO:0006833	water transport	4	377	1	0.25	0.19772	0.703948	0.419637	AQP7_MOUSE	Q541Z2_MOUSE
GO:1903243	negative regulation of cardiac muscle hypertrophy in response to stress	4	377	1	0.25	0.19772	0.703948	0.419637	MLIP_MOUSE	A0A0J9YUN4_MOUSE
GO:0043950	positive regulation of cAMP-mediated signaling	4	377	1	0.25	0.19772	0.703948	0.419637	A0A571BEI3_MOUSE	Q3UG37_MOUSE
GO:2000630	positive regulation of miRNA metabolic process	4	377	1	0.25	0.19772	0.703948	0.419637	RASH_MOUSE	A2BFF5_MOUSE
GO:1990845	adaptive thermogenesis	4	377	1	0.25	0.19772	0.703948	0.419637	P20D1_MOUSE	MICU2_MOUSE
GO:0002438	acute inflammatory response to antigenic stimulus	4	377	1	0.25	0.19772	0.703948	0.419637	ICAM1_MOUSE	SETD5_MOUSE
GO:0014074	response to purine-containing compound	4	377	1	0.25	0.19772	0.703948	0.419637	SC6A1_MOUSE	E9QAT0_MOUSE
GO:0016556	mRNA modification	4	377	1	0.25	0.19772	0.703948	0.419637	RED1_MOUSE	Q3TM70_MOUSE
GO:0021549	cerebellum development	29	377	3	0.103448	0.201204	0.696363	0.426504	COX1_MOUSE,COX3_MOUSE,MECP2_MOUSE	RS7_MOUSE
GO:0006898	receptor-mediated endocytosis	44	377	4	0.0909091	0.208162	0.681599	0.440707	F8WGI9_MOUSE,PPT1_MOUSE,ATPB_MOUSE,CD36_MOUSE	A0A0R4J005_MOUSE
GO:0006626	protein targeting to mitochondrion	16	377	2	0.125	0.210252	0.67726	0.441324	MFF_MOUSE,TOM40_MOUSE	Q3UG37_MOUSE
GO:0048147	negative regulation of fibroblast proliferation	16	377	2	0.125	0.210252	0.67726	0.441324	FRIH_MOUSE,SODM_MOUSE	FUBP2_MOUSE
GO:0035307	positive regulation of protein dephosphorylation	16	377	2	0.125	0.210252	0.67726	0.441324	PP1R7_MOUSE,2A5A_MOUSE	TF2B_MOUSE
GO:0046677	response to antibiotic	16	377	2	0.125	0.210252	0.67726	0.441324	SODC_MOUSE,UCRI_MOUSE	Q3UPU3_MOUSE
GO:1903861	positive regulation of dendrite extension	16	377	2	0.125	0.210252	0.67726	0.441324	E9PYU8_MOUSE,MECP2_MOUSE	Q3UG37_MOUSE
GO:0010288	response to lead ion	16	377	2	0.125	0.210252	0.67726	0.441324	CATA_MOUSE,SC6A1_MOUSE	A2AEX7_MOUSE
GO:0007269	neurotransmitter secretion	16	377	2	0.125	0.210252	0.67726	0.441324	PPT1_MOUSE,SYN2_MOUSE	PPIA_MOUSE
GO:0007040	lysosome organization	30	377	3	0.1	0.215337	0.666881	0.450895	PPT1_MOUSE,TPP1_MOUSE,VPS18_MOUSE	Q78ZM0_MOUSE
GO:0006805	xenobiotic metabolic process	30	377	3	0.1	0.215337	0.666881	0.450895	GSTA4_MOUSE,Q571M4_MOUSE,Q9JLI0_MOUSE	APOC1_MOUSE
GO:0070584	mitochondrion morphogenesis	31	377	3	0.0967742	0.229671	0.638893	0.455708	MFF_MOUSE,MFN1_MOUSE,Q8R2K3_MOUSE	SMAD2_MOUSE
GO:0030514	negative regulation of BMP signaling pathway	17	377	2	0.117647	0.230376	0.637562	0.455708	E9PYU8_MOUSE,HTRA1_MOUSE	SMAD3_MOUSE
GO:0001937	negative regulation of endothelial cell proliferation	17	377	2	0.117647	0.230376	0.637562	0.455708	ATIF1_MOUSE,ATPA_MOUSE	A0A183ZRM3_MOUSE
GO:0048870	cell motility	17	377	2	0.117647	0.230376	0.637562	0.455708	B2RRX1_MOUSE,ACTBL_MOUSE	SPRC_MOUSE
GO:0003009	skeletal muscle contraction	17	377	2	0.117647	0.230376	0.637562	0.455708	AT2A2_MOUSE,TELT_MOUSE	HNRPU_MOUSE
GO:0071392	cellular response to estradiol stimulus	17	377	2	0.117647	0.230376	0.637562	0.455708	B1AU25_MOUSE,F210B_MOUSE	E9Q3X0_MOUSE
GO:0051209	release of sequestered calcium ion into cytosol	17	377	2	0.117647	0.230376	0.637562	0.455708	A0A1L1SQG7_MOUSE,RYR2_MOUSE	A0A0J9YUN4_MOUSE
GO:0048169	regulation of long-term neuronal synaptic plasticity	17	377	2	0.117647	0.230376	0.637562	0.455708	RASK_MOUSE,RASH_MOUSE	ANF_MOUSE
GO:0006418	tRNA aminoacylation for protein translation	17	377	2	0.117647	0.230376	0.637562	0.455708	E9PWN3_MOUSE,E9Q7H6_MOUSE	A0A183ZRM3_MOUSE
GO:0051924	regulation of calcium ion transport	17	377	2	0.117647	0.230376	0.637562	0.455708	A0A068WAQ5_MOUSE,A0A286YD72_MOUSE	A0A1Y7VLZ7_MOUSE
GO:0045599	negative regulation of fat cell differentiation	17	377	2	0.117647	0.230376	0.637562	0.455708	A0A494BB38_MOUSE,SODM_MOUSE	ACE_MOUSE
GO:2001235	positive regulation of apoptotic signaling pathway	17	377	2	0.117647	0.230376	0.637562	0.455708	F8WJF7_MOUSE,CRADD_MOUSE	PRIO_MOUSE,EZRI_MOUSE,PLSI_MOUSE
GO:0007569	cell aging	17	377	2	0.117647	0.230376	0.637562	0.455708	SODC_MOUSE,RASH_MOUSE	G5E852_MOUSE,HNRPU_MOUSE
GO:0044387	negative regulation of protein kinase activity by regulation of protein phosphorylation	5	377	1	0.2	0.240726	0.618477	0.455708	RED1_MOUSE	PPIA_MOUSE,TRBP2_MOUSE
GO:0032287	peripheral nervous system myelin maintenance	5	377	1	0.2	0.240726	0.618477	0.455708	SODC_MOUSE	M3K5_MOUSE,Q543B5_MOUSE
GO:1904183	negative regulation of pyruvate dehydrogenase activity	5	377	1	0.2	0.240726	0.618477	0.455708	PDK2_MOUSE	G5E852_MOUSE,FYN_MOUSE
GO:0008611	ether lipid biosynthetic process	5	377	1	0.2	0.240726	0.618477	0.455708	GNPAT_MOUSE	MOES_MOUSE,RADI_MOUSE
GO:0038026	reelin-mediated signaling pathway	5	377	1	0.2	0.240726	0.618477	0.455708	F8WGI9_MOUSE	A2RRR3_MOUSE,Q3UG37_MOUSE
GO:0007042	lysosomal lumen acidification	5	377	1	0.2	0.240726	0.618477	0.455708	PPT1_MOUSE	VIME_MOUSE,DESM_MOUSE
GO:0010226	response to lithium ion	5	377	1	0.2	0.240726	0.618477	0.455708	ACTS_MOUSE	GLU2B_MOUSE,MPRI_MOUSE,SMAD3_MOUSE,DX39B_MOUSE
GO:0060441	epithelial tube branching involved in lung morphogenesis	5	377	1	0.2	0.240726	0.618477	0.455708	RASK_MOUSE	A0A0G2JEP4_MOUSE,GPC4_MOUSE,CSK21_MOUSE,PAF1_MOUSE,CELA1_MOUSE
GO:0006650	glycerophospholipid metabolic process	5	377	1	0.2	0.240726	0.618477	0.455708	GNPAT_MOUSE	A0A097BW18_MOUSE,COFA1_MOUSE,Q4FK57_MOUSE,EMIL1_MOUSE,FBLN5_MOUSE
GO:0009650	UV protection	5	377	1	0.2	0.240726	0.618477	0.455708	CATA_MOUSE	A0A0R4J005_MOUSE,Q3TD51_MOUSE,Q3U1P2_MOUSE,ITA6_MOUSE,NDEL1_MOUSE
GO:1902108	regulation of mitochondrial membrane permeability involved in apoptotic process	5	377	1	0.2	0.240726	0.618477	0.455708	A2AFW6_MOUSE	RS23_MOUSE,RS28_MOUSE,RL22_MOUSE
GO:0006983	ER overload response	5	377	1	0.2	0.240726	0.618477	0.455708	Q0VBU4_MOUSE	TMF1_MOUSE,Q3UVC6_MOUSE,ITA6_MOUSE
GO:0022614	membrane to membrane docking	5	377	1	0.2	0.240726	0.618477	0.455708	ICAM1_MOUSE	A3KG93_MOUSE,G5E852_MOUSE,DOPO_MOUSE
GO:0031579	membrane raft organization	5	377	1	0.2	0.240726	0.618477	0.455708	PPT1_MOUSE	ANF_MOUSE,ITA5_MOUSE,Q4KL31_MOUSE,A2MG_MOUSE
GO:1901379	regulation of potassium ion transmembrane transport	5	377	1	0.2	0.240726	0.618477	0.455708	A0A286YD72_MOUSE	SPRC_MOUSE,FYN_MOUSE,CNN2_MOUSE,HP1B3_MOUSE,DOPO_MOUSE,CELA1_MOUSE
GO:0006567	threonine catabolic process	5	377	1	0.2	0.240726	0.618477	0.455708	E9PWY6_MOUSE	ZDH11_MOUSE,MILK1_MOUSE
GO:0006829	zinc ion transport	5	377	1	0.2	0.240726	0.618477	0.455708	F8WHL1_MOUSE	FUBP2_MOUSE,NUD16_MOUSE
GO:0018126	protein hydroxylation	5	377	1	0.2	0.240726	0.618477	0.455708	A0A0R4J0H9_MOUSE	A2RRR3_MOUSE,WASF2_MOUSE
GO:0006642	triglyceride mobilization	5	377	1	0.2	0.240726	0.618477	0.455708	IL6RB_MOUSE	ARI4A_MOUSE,RS6_MOUSE
GO:0034983	peptidyl-lysine deacetylation	5	377	1	0.2	0.240726	0.618477	0.455708	SIR4_MOUSE	E9Q3U1_MOUSE,UBE2S_MOUSE
GO:0060372	regulation of atrial cardiac muscle cell membrane repolarization	5	377	1	0.2	0.240726	0.618477	0.455708	A0A286YD72_MOUSE	Q3TXX8_MOUSE,ARPC2_MOUSE
GO:0007178	transmembrane receptor protein serine/threonine kinase signaling pathway	5	377	1	0.2	0.240726	0.618477	0.455708	PPM1L_MOUSE	DNM3A_MOUSE,PRIO_MOUSE
GO:0035435	phosphate ion transmembrane transport	5	377	1	0.2	0.240726	0.618477	0.455708	Q5SX53_MOUSE	E9Q512_MOUSE,XIRP2_MOUSE
GO:0097368	establishment of Sertoli cell barrier	5	377	1	0.2	0.240726	0.618477	0.455708	ICAM1_MOUSE	RAB10_MOUSE,Q543P7_MOUSE
GO:1904428	negative regulation of tubulin deacetylation	5	377	1	0.2	0.240726	0.618477	0.455708	Q3URG1_MOUSE	G3X9D8_MOUSE,PRIO_MOUSE,PPIA_MOUSE,BAG1_MOUSE
GO:0031998	regulation of fatty acid beta-oxidation	5	377	1	0.2	0.240726	0.618477	0.455708	DCMC_MOUSE	A2RRR3_MOUSE,COR1A_MOUSE,GPC4_MOUSE,HBEGF_MOUSE,Q5FWJ9_MOUSE,FSCN1_MOUSE,EMIL1_MOUSE,NDEL1_MOUSE
GO:0048549	positive regulation of pinocytosis	5	377	1	0.2	0.240726	0.618477	0.455708	PPT1_MOUSE	PRIO_MOUSE,FYN_MOUSE
GO:0061000	negative regulation of dendritic spine development	5	377	1	0.2	0.240726	0.618477	0.455708	MECP2_MOUSE	M3K5_MOUSE,Q4FK57_MOUSE
GO:0140052	cellular response to oxidised low-density lipoprotein particle stimulus	5	377	1	0.2	0.240726	0.618477	0.455708	CD36_MOUSE	PRIO_MOUSE,Q3UG37_MOUSE
GO:0071223	cellular response to lipoteichoic acid	5	377	1	0.2	0.240726	0.618477	0.455708	CD36_MOUSE	RAN_MOUSE,RSRC1_MOUSE
GO:0051775	response to redox state	5	377	1	0.2	0.240726	0.618477	0.455708	RYR2_MOUSE	BNIP3_MOUSE,SPD2A_MOUSE
GO:1903146	regulation of autophagy of mitochondrion	5	377	1	0.2	0.240726	0.618477	0.455708	VDAC1_MOUSE	A0A0R4J005_MOUSE,SMAD3_MOUSE
GO:0090091	positive regulation of extracellular matrix disassembly	5	377	1	0.2	0.240726	0.618477	0.455708	Q3UPZ0_MOUSE	B2RRV3_MOUSE,HYAL2_MOUSE
GO:0030903	notochord development	5	377	1	0.2	0.240726	0.618477	0.455708	TEAD2_MOUSE	ITA5_MOUSE
GO:0006264	mitochondrial DNA replication	5	377	1	0.2	0.240726	0.618477	0.455708	Q8R2K3_MOUSE	FLOT1_MOUSE
GO:0000185	activation of MAPKKK activity	5	377	1	0.2	0.240726	0.618477	0.455708	F8WJF7_MOUSE	HRG1_MOUSE
GO:0006777	Mo-molybdopterin cofactor biosynthetic process	5	377	1	0.2	0.240726	0.618477	0.455708	MOCS1_MOUSE	G5E852_MOUSE
GO:0046324	regulation of glucose import	5	377	1	0.2	0.240726	0.618477	0.455708	RTN2_MOUSE	A2RRR3_MOUSE
GO:0043279	response to alkaloid	5	377	1	0.2	0.240726	0.618477	0.455708	QCR1_MOUSE	ITA5_MOUSE
GO:0006820	anion transport	5	377	1	0.2	0.240726	0.618477	0.455708	VDAC1_MOUSE	BAG1_MOUSE
GO:0097091	synaptic vesicle clustering	5	377	1	0.2	0.240726	0.618477	0.455708	SYN2_MOUSE	MLP3B_MOUSE
GO:0008211	glucocorticoid metabolic process	5	377	1	0.2	0.240726	0.618477	0.455708	MECP2_MOUSE	TSCOT_MOUSE
GO:0001895	retina homeostasis	5	377	1	0.2	0.240726	0.618477	0.455708	SODC_MOUSE	Q3TD51_MOUSE
GO:0002087	regulation of respiratory gaseous exchange by nervous system process	5	377	1	0.2	0.240726	0.618477	0.455708	MECP2_MOUSE	E9QKK1_MOUSE
GO:0021587	cerebellum morphogenesis	5	377	1	0.2	0.240726	0.618477	0.455708	GNPAT_MOUSE	MYPT1_MOUSE
GO:0045926	negative regulation of growth	5	377	1	0.2	0.240726	0.618477	0.455708	IDHG1_MOUSE	A3KG93_MOUSE
GO:0071447	cellular response to hydroperoxide	5	377	1	0.2	0.240726	0.618477	0.455708	CD36_MOUSE	EMIL1_MOUSE
GO:1905098	negative regulation of guanyl-nucleotide exchange factor activity	5	377	1	0.2	0.240726	0.618477	0.455708	Q3UZR8_MOUSE	Q3UPU3_MOUSE
GO:0032700	negative regulation of interleukin-17 production	5	377	1	0.2	0.240726	0.618477	0.455708	Q542N4_MOUSE	BNIP3_MOUSE
GO:0060290	transdifferentiation	5	377	1	0.2	0.240726	0.618477	0.455708	AATC_MOUSE	HIPK1_MOUSE
GO:0060603	mammary gland duct morphogenesis	5	377	1	0.2	0.240726	0.618477	0.455708	NET1_MOUSE	CELA1_MOUSE
GO:0040015	negative regulation of multicellular organism growth	5	377	1	0.2	0.240726	0.618477	0.455708	A0A571BEI3_MOUSE	ACE_MOUSE
GO:0005513	detection of calcium ion	5	377	1	0.2	0.240726	0.618477	0.455708	RYR2_MOUSE	ITA6_MOUSE
GO:0046834	lipid phosphorylation	5	377	1	0.2	0.240726	0.618477	0.455708	A0A668KL90_MOUSE	E9QAT0_MOUSE
GO:0043457	regulation of cellular respiration	5	377	1	0.2	0.240726	0.618477	0.455708	CISD1_MOUSE	A0A0R4J005_MOUSE
GO:0017121	plasma membrane phospholipid scrambling	5	377	1	0.2	0.240726	0.618477	0.455708	PLS4_MOUSE	PRIO_MOUSE
GO:0023035	CD40 signaling pathway	5	377	1	0.2	0.240726	0.618477	0.455708	PHB_MOUSE	HYAL2_MOUSE
GO:0035542	regulation of SNARE complex assembly	5	377	1	0.2	0.240726	0.618477	0.455708	VPS18_MOUSE	A0A183ZRM3_MOUSE
GO:0045670	regulation of osteoclast differentiation	5	377	1	0.2	0.240726	0.618477	0.455708	Q3U125_MOUSE	BNIP3_MOUSE
GO:1903753	negative regulation of p38MAPK cascade	5	377	1	0.2	0.240726	0.618477	0.455708	HS105_MOUSE	Q3UG37_MOUSE
GO:0061734	parkin-mediated stimulation of mitophagy in response to mitochondrial depolarization	5	377	1	0.2	0.240726	0.618477	0.455708	E9PYU8_MOUSE	ANF_MOUSE
GO:0030853	negative regulation of granulocyte differentiation	5	377	1	0.2	0.240726	0.618477	0.455708	CEAM1_MOUSE	ANF_MOUSE
GO:0045779	negative regulation of bone resorption	5	377	1	0.2	0.240726	0.618477	0.455708	CEAM1_MOUSE	ACE_MOUSE
GO:0010863	positive regulation of phospholipase C activity	5	377	1	0.2	0.240726	0.618477	0.455708	RASH_MOUSE	A3KG93_MOUSE
GO:0007625	grooming behavior	5	377	1	0.2	0.240726	0.618477	0.455708	PPT1_MOUSE	Q3TIV9_MOUSE
GO:0006910	phagocytosis	5	377	1	0.2	0.240726	0.618477	0.455708	CD36_MOUSE	RDH11_MOUSE
GO:0006977	DNA damage response	5	377	1	0.2	0.240726	0.618477	0.455708	CRADD_MOUSE	Q541Z2_MOUSE
GO:0002024	diet induced thermogenesis	5	377	1	0.2	0.240726	0.618477	0.455708	OMA1_MOUSE	ANF_MOUSE
GO:0001763	morphogenesis of a branching structure	5	377	1	0.2	0.240726	0.618477	0.455708	E9QKH8_MOUSE	FUCM_MOUSE
GO:0010884	positive regulation of lipid storage	5	377	1	0.2	0.240726	0.618477	0.455708	ACACB_MOUSE	SORT_MOUSE
GO:0030579	ubiquitin-dependent SMAD protein catabolic process	5	377	1	0.2	0.240726	0.618477	0.455708	E9PYU8_MOUSE	HPRT_MOUSE
GO:1901030	positive regulation of mitochondrial outer membrane permeabilization involved in apoptotic signaling pathway	5	377	1	0.2	0.240726	0.618477	0.455708	ATIF1_MOUSE	ARI4A_MOUSE
GO:0097756	negative regulation of blood vessel diameter	5	377	1	0.2	0.240726	0.618477	0.455708	E9Q3B9_MOUSE	RTN4_MOUSE
GO:0045820	negative regulation of glycolytic process	5	377	1	0.2	0.240726	0.618477	0.455708	A2AFW6_MOUSE	CNN2_MOUSE
GO:0034599	cellular response to oxidative stress	47	377	4	0.0851064	0.242929	0.61452	0.459372	A0A0M3HEP8_MOUSE,AT2A2_MOUSE,PRDX3_MOUSE,PRDX5_MOUSE	DNM3A_MOUSE
GO:0008217	regulation of blood pressure	32	377	3	0.09375	0.244176	0.612297	0.460209	SODC_MOUSE,SODM_MOUSE,ACTA_MOUSE	HYAL2_MOUSE
GO:0043280	positive regulation of cysteine-type endopeptidase activity involved in apoptotic process	32	377	3	0.09375	0.244176	0.612297	0.460209	A2AFW6_MOUSE,CATD_MOUSE,NDUAD_MOUSE	EHD3_MOUSE
GO:0007029	endoplasmic reticulum organization	32	377	3	0.09375	0.244176	0.612297	0.460209	E9Q7B5_MOUSE,Q0VBU4_MOUSE,SEC20_MOUSE	E9QKK1_MOUSE
GO:0043588	skin development	18	377	2	0.111111	0.250616	0.600991	0.470797	A0A1L1SQG7_MOUSE,A0A571BEI3_MOUSE	G5E852_MOUSE
GO:0006446	regulation of translational initiation	18	377	2	0.111111	0.250616	0.600991	0.470797	E9PVC5_MOUSE,Q3UZR8_MOUSE	Q3TMN8_MOUSE
GO:0042832	defense response to protozoan	18	377	2	0.111111	0.250616	0.600991	0.470797	Q3TMF4_MOUSE,RASH_MOUSE	E9QKK1_MOUSE
GO:0050808	synapse organization	33	377	3	0.0909091	0.258822	0.587	0.485679	E9QKH8_MOUSE,SC6A1_MOUSE,Q3USI2_MOUSE	UFM1_MOUSE
GO:0019915	lipid storage	19	377	2	0.105263	0.270902	0.567188	0.491576	PLIN2_MOUSE,CD36_MOUSE	RL5_MOUSE
GO:0048167	regulation of synaptic plasticity	19	377	2	0.105263	0.270902	0.567188	0.491576	E9QKH8_MOUSE,MECP2_MOUSE	A0A0R4J052_MOUSE
GO:0070372	regulation of ERK1 and ERK2 cascade	19	377	2	0.105263	0.270902	0.567188	0.491576	F8WJF7_MOUSE,CEAM1_MOUSE	PON2_MOUSE
GO:0071345	cellular response to cytokine stimulus	19	377	2	0.105263	0.270902	0.567188	0.491576	A0A0G2JE46_MOUSE,ATPO_MOUSE	Q3TYK4_MOUSE
GO:0035774	positive regulation of insulin secretion involved in cellular response to glucose stimulus	19	377	2	0.105263	0.270902	0.567188	0.491576	A0A286YD72_MOUSE,MPC2_MOUSE	ACE_MOUSE
GO:0000027	ribosomal large subunit assembly	19	377	2	0.105263	0.270902	0.567188	0.491576	F8WJF7_MOUSE,RM20_MOUSE	TF2B_MOUSE
GO:0030041	actin filament polymerization	19	377	2	0.105263	0.270902	0.567188	0.491576	LMOD2_MOUSE,MSRB2_MOUSE	ITA9_MOUSE
GO:0019722	calcium-mediated signaling	19	377	2	0.105263	0.270902	0.567188	0.491576	A0A286YD72_MOUSE,RYR2_MOUSE	FYN_MOUSE
GO:0007188	adenylate cyclase-modulating G protein-coupled receptor signaling pathway	19	377	2	0.105263	0.270902	0.567188	0.491576	A0A286YD72_MOUSE,A0A571BEI3_MOUSE	SRSF9_MOUSE
GO:0051492	regulation of stress fiber assembly	6	377	1	0.166667	0.281432	0.550626	0.491576	ACTG_MOUSE	Q3TD51_MOUSE
GO:0034638	phosphatidylcholine catabolic process	6	377	1	0.166667	0.281432	0.550626	0.491576	PLPL8_MOUSE	A2CG76_MOUSE
GO:0043931	ossification involved in bone maturation	6	377	1	0.166667	0.281432	0.550626	0.491576	A0A1L1SQG7_MOUSE	Q3UG37_MOUSE
GO:0010886	positive regulation of cholesterol storage	6	377	1	0.166667	0.281432	0.550626	0.491576	CD36_MOUSE	DNM3A_MOUSE
GO:0032288	myelin assembly	6	377	1	0.166667	0.281432	0.550626	0.491576	Q3URG1_MOUSE	G5E852_MOUSE
GO:0042633	hair cycle	6	377	1	0.166667	0.281432	0.550626	0.491576	RUXE_MOUSE	HPRT_MOUSE
GO:0071285	cellular response to lithium ion	6	377	1	0.166667	0.281432	0.550626	0.491576	GSTA4_MOUSE	PRIO_MOUSE
GO:0045745	positive regulation of G protein-coupled receptor signaling pathway	6	377	1	0.166667	0.281432	0.550626	0.491576	PHB_MOUSE	MB12A_MOUSE
GO:0072006	nephron development	6	377	1	0.166667	0.281432	0.550626	0.491576	NUP85_MOUSE	PDLI1_MOUSE
GO:0032966	negative regulation of collagen biosynthetic process	6	377	1	0.166667	0.281432	0.550626	0.491576	AATC_MOUSE	COR1A_MOUSE
GO:0001964	startle response	6	377	1	0.166667	0.281432	0.550626	0.491576	MECP2_MOUSE	ZDH11_MOUSE
GO:0002262	myeloid cell homeostasis	6	377	1	0.166667	0.281432	0.550626	0.491576	SODC_MOUSE	PRIO_MOUSE
GO:0006627	protein processing involved in protein targeting to mitochondrion	6	377	1	0.166667	0.281432	0.550626	0.491576	QCR2_MOUSE	E9QAT0_MOUSE
GO:0030644	cellular chloride ion homeostasis	6	377	1	0.166667	0.281432	0.550626	0.491576	A0A076FSX1_MOUSE	SMAD2_MOUSE
GO:0048339	paraxial mesoderm development	6	377	1	0.166667	0.281432	0.550626	0.491576	TEAD2_MOUSE	NPL_MOUSE
GO:0140115	export across plasma membrane	6	377	1	0.166667	0.281432	0.550626	0.491576	Q544D7_MOUSE	Q3UG37_MOUSE
GO:0035726	common myeloid progenitor cell proliferation	6	377	1	0.166667	0.281432	0.550626	0.491576	CEAM1_MOUSE	DX39B_MOUSE
GO:0042058	regulation of epidermal growth factor receptor signaling pathway	6	377	1	0.166667	0.281432	0.550626	0.491576	CEAM1_MOUSE	BNIP3_MOUSE
GO:0060100	positive regulation of phagocytosis	6	377	1	0.166667	0.281432	0.550626	0.491576	CD36_MOUSE	SMAD2_MOUSE
GO:0050847	progesterone receptor signaling pathway	6	377	1	0.166667	0.281432	0.550626	0.491576	PHB_MOUSE	Q3UG37_MOUSE
GO:0006930	substrate-dependent cell migration	6	377	1	0.166667	0.281432	0.550626	0.491576	NET1_MOUSE	FLOT1_MOUSE
GO:0010038	response to metal ion	6	377	1	0.166667	0.281432	0.550626	0.491576	HEM2_MOUSE	FLOT1_MOUSE
GO:0086073	bundle of His cell-Purkinje myocyte adhesion involved in cell communication	6	377	1	0.166667	0.281432	0.550626	0.491576	DSG2_MOUSE	CHM2A_MOUSE
GO:0046323	glucose import	6	377	1	0.166667	0.281432	0.550626	0.491576	GLUT4_MOUSE	PTBP2_MOUSE
GO:0071470	cellular response to osmotic stress	6	377	1	0.166667	0.281432	0.550626	0.491576	GLUT4_MOUSE	HYAL2_MOUSE
GO:0006085	acetyl-CoA biosynthetic process	6	377	1	0.166667	0.281432	0.550626	0.491576	DCMC_MOUSE	ITA5_MOUSE
GO:0014044	Schwann cell development	6	377	1	0.166667	0.281432	0.550626	0.491576	Q3USI2_MOUSE	EZRI_MOUSE
GO:0019370	leukotriene biosynthetic process	6	377	1	0.166667	0.281432	0.550626	0.491576	MGST3_MOUSE	Q3UG37_MOUSE
GO:0090063	positive regulation of microtubule nucleation	6	377	1	0.166667	0.281432	0.550626	0.491576	MECP2_MOUSE	CDN2C_MOUSE
GO:0001667	ameboidal-type cell migration	6	377	1	0.166667	0.281432	0.550626	0.491576	CENPV_MOUSE	HPRT_MOUSE
GO:1903428	positive regulation of reactive oxygen species biosynthetic process	6	377	1	0.166667	0.281432	0.550626	0.491576	CD36_MOUSE	ZFYV1_MOUSE
GO:0001711	endodermal cell fate commitment	6	377	1	0.166667	0.281432	0.550626	0.491576	Q05CJ7_MOUSE	Q5FWJ9_MOUSE
GO:0006531	aspartate metabolic process	6	377	1	0.166667	0.281432	0.550626	0.491576	AATC_MOUSE	ANF_MOUSE
GO:0045762	positive regulation of adenylate cyclase activity	6	377	1	0.166667	0.281432	0.550626	0.491576	A0A286YD72_MOUSE	ACE_MOUSE
GO:0055119	relaxation of cardiac muscle	6	377	1	0.166667	0.281432	0.550626	0.491576	AT2A2_MOUSE	D3YZC9_MOUSE,Q3THB3_MOUSE,Q3UAF1_MOUSE,Q4FK11_MOUSE,RSRC1_MOUSE,DX39B_MOUSE
GO:0060316	positive regulation of ryanodine-sensitive calcium-release channel activity	6	377	1	0.166667	0.281432	0.550626	0.491576	GSTM7_MOUSE	D3YZC9_MOUSE,E9QAT0_MOUSE,HNRPU_MOUSE,SRSF9_MOUSE
GO:0032026	response to magnesium ion	6	377	1	0.166667	0.281432	0.550626	0.491576	RYR2_MOUSE	A3KG93_MOUSE,TMF1_MOUSE,ARI4A_MOUSE,G5E852_MOUSE,HYAL2_MOUSE,RB_MOUSE,HMGB2_MOUSE,Q3TXX8_MOUSE,FUBP2_MOUSE,BAG1_MOUSE,ITA6_MOUSE,SMAD2_MOUSE,SMAD3_MOUSE,I2BPL_MOUSE,HNRPU_MOUSE,CELA1_MOUSE,MYPT1_MOUSE,FBLN5_MOUSE
GO:0051354	negative regulation of oxidoreductase activity	6	377	1	0.166667	0.281432	0.550626	0.491576	PRDX5_MOUSE	A0A0A6YY47_MOUSE,PRIO_MOUSE,Q3TD51_MOUSE
GO:0048642	negative regulation of skeletal muscle tissue development	6	377	1	0.166667	0.281432	0.550626	0.491576	Q3TMF4_MOUSE	A3KG93_MOUSE,G5E852_MOUSE,UBC9_MOUSE
GO:0006089	lactate metabolic process	6	377	1	0.166667	0.281432	0.550626	0.491576	A2AFW6_MOUSE	M3K5_MOUSE,PPIA_MOUSE,Q543B5_MOUSE
GO:0007614	short-term memory	6	377	1	0.166667	0.281432	0.550626	0.491576	GLUT4_MOUSE	E9QQ93_MOUSE,G5E852_MOUSE,G5E8H5_MOUSE,RB_MOUSE,Q5FWJ9_MOUSE,CDN2C_MOUSE,SMAD2_MOUSE,SMAD3_MOUSE
GO:0021702	cerebellar Purkinje cell differentiation	6	377	1	0.166667	0.281432	0.550626	0.491576	B2RUD7_MOUSE	BNIP3_MOUSE,RB_MOUSE
GO:1902065	response to L-glutamate	6	377	1	0.166667	0.281432	0.550626	0.491576	B1AU25_MOUSE	E0CYV0_MOUSE,G5E852_MOUSE
GO:0042743	hydrogen peroxide metabolic process	6	377	1	0.166667	0.281432	0.550626	0.491576	SODM_MOUSE	FYN_MOUSE,Q3THB3_MOUSE
GO:0051647	nucleus localization	6	377	1	0.166667	0.281432	0.550626	0.491576	A0A3Q4EBK4_MOUSE	A2CG76_MOUSE,TMF1_MOUSE,TRBP2_MOUSE
GO:0071985	multivesicular body sorting pathway	6	377	1	0.166667	0.281432	0.550626	0.491576	VTA1_MOUSE	COR1A_MOUSE,SPRC_MOUSE,Q541Z2_MOUSE
GO:0044267	cellular protein metabolic process	6	377	1	0.166667	0.281432	0.550626	0.491576	E9QN44_MOUSE	PSB8_MOUSE,Q3TIV9_MOUSE
GO:0032228	regulation of synaptic transmission	6	377	1	0.166667	0.281432	0.550626	0.491576	RASK_MOUSE	IFI4_MOUSE,Q542F1_MOUSE
GO:0051569	regulation of histone H3-K4 methylation	6	377	1	0.166667	0.281432	0.550626	0.491576	Q05CJ7_MOUSE	A0A0A6YY47_MOUSE,DNM3A_MOUSE
GO:0097250	mitochondrial respirasome assembly	6	377	1	0.166667	0.281432	0.550626	0.491576	CX7A1_MOUSE	PPIA_MOUSE,Q3TML0_MOUSE
GO:0097485	neuron projection guidance	6	377	1	0.166667	0.281432	0.550626	0.491576	Q3UPZ0_MOUSE	B4YB29_MOUSE,G5E852_MOUSE,FYN_MOUSE
GO:0007263	nitric oxide mediated signal transduction	6	377	1	0.166667	0.281432	0.550626	0.491576	CD36_MOUSE	A0A0A6YY47_MOUSE,FYN_MOUSE,Q5FWJ9_MOUSE
GO:0007252	I-kappaB phosphorylation	6	377	1	0.166667	0.281432	0.550626	0.491576	A0A0R4J0T4_MOUSE	CNN2_MOUSE,Q3TD51_MOUSE,Q543B6_MOUSE
GO:0006882	cellular zinc ion homeostasis	6	377	1	0.166667	0.281432	0.550626	0.491576	F8WHL1_MOUSE	FLOT1_MOUSE
GO:0060052	neurofilament cytoskeleton organization	6	377	1	0.166667	0.281432	0.550626	0.491576	SODC_MOUSE	G3X924_MOUSE
GO:1900027	regulation of ruffle assembly	6	377	1	0.166667	0.281432	0.550626	0.491576	ICAM1_MOUSE	ITA6_MOUSE
GO:0001708	cell fate specification	6	377	1	0.166667	0.281432	0.550626	0.491576	TEAD4_MOUSE	B1AQZ2_MOUSE
GO:0090140	regulation of mitochondrial fission	6	377	1	0.166667	0.281432	0.550626	0.491576	A0A0R4J1H0_MOUSE	Q3TD51_MOUSE
GO:0039529	RIG-I signaling pathway	6	377	1	0.166667	0.281432	0.550626	0.491576	PHB_MOUSE	RAB10_MOUSE
GO:0051384	response to glucocorticoid	35	377	3	0.0857143	0.288423	0.539971	0.503274	AATC_MOUSE,HEM2_MOUSE,RASK_MOUSE	CHM2A_MOUSE
GO:1904646	cellular response to amyloid-beta	20	377	2	0.1	0.29117	0.535853	0.506012	ICAM1_MOUSE,CD36_MOUSE	E9Q1Y9_MOUSE
GO:0048678	response to axon injury	20	377	2	0.1	0.29117	0.535853	0.506012	SODC_MOUSE,SODM_MOUSE	A0A183ZRM3_MOUSE
GO:0070507	regulation of microtubule cytoskeleton organization	20	377	2	0.1	0.29117	0.535853	0.506012	Q3URG1_MOUSE,HS105_MOUSE	A2RRR3_MOUSE
GO:0016226	iron-sulfur cluster assembly	20	377	2	0.1	0.29117	0.535853	0.506012	CAF17_MOUSE,ISCA2_MOUSE	E9Q9A3_MOUSE
GO:0030838	positive regulation of actin filament polymerization	36	377	3	0.0833333	0.303324	0.518093	0.525214	A0A3Q4EBK4_MOUSE,ICAM1_MOUSE,LMOD2_MOUSE	WASF2_MOUSE
GO:0071222	cellular response to lipopolysaccharide	69	377	5	0.0724638	0.310087	0.508516	0.525214	B1AUW6_MOUSE,PLS4_MOUSE,Q05CJ7_MOUSE,CD36_MOUSE,Q9EQI5_MOUSE	E9QKK1_MOUSE
GO:0019369	arachidonic acid metabolic process	21	377	2	0.0952381	0.311365	0.50673	0.525214	E9Q3B9_MOUSE,PLPL8_MOUSE	G5E852_MOUSE
GO:0007416	synapse assembly	21	377	2	0.0952381	0.311365	0.50673	0.525214	GNPAT_MOUSE,MECP2_MOUSE	HOOK3_MOUSE
GO:0007268	chemical synaptic transmission	53	377	4	0.0754717	0.315598	0.500865	0.525214	A0A076FSX1_MOUSE,Q3TX38_MOUSE,VDAC1_MOUSE,MECP2_MOUSE	PTMA_MOUSE
GO:0007605	sensory perception of sound	53	377	4	0.0754717	0.315598	0.500865	0.525214	A0A286YD72_MOUSE,B2RUD7_MOUSE,SODC_MOUSE,ICAM1_MOUSE	Q5FWJ9_MOUSE
GO:0002084	protein depalmitoylation	7	377	1	0.142857	0.319962	0.494902	0.525214	PPT1_MOUSE	RCN3_MOUSE
GO:0006996	organelle organization	7	377	1	0.142857	0.319962	0.494902	0.525214	AT2A2_MOUSE	RAN_MOUSE
GO:1902396	protein localization to bicellular tight junction	7	377	1	0.142857	0.319962	0.494902	0.525214	ACTG_MOUSE	PAF1_MOUSE
GO:0016559	peroxisome fission	7	377	1	0.142857	0.319962	0.494902	0.525214	MFF_MOUSE	ADH7_MOUSE
GO:0009743	response to carbohydrate	7	377	1	0.142857	0.319962	0.494902	0.525214	AATC_MOUSE	MLP3B_MOUSE
GO:0019538	protein metabolic process	7	377	1	0.142857	0.319962	0.494902	0.525214	ACACA_MOUSE	PUR4_MOUSE
GO:0090650	cellular response to oxygen-glucose deprivation	7	377	1	0.142857	0.319962	0.494902	0.525214	B1AU25_MOUSE	Q3TYK4_MOUSE
GO:0060315	negative regulation of ryanodine-sensitive calcium-release channel activity	7	377	1	0.142857	0.319962	0.494902	0.525214	GSTM7_MOUSE	A0A0J9YUN4_MOUSE
GO:1990000	amyloid fibril formation	7	377	1	0.142857	0.319962	0.494902	0.525214	CD36_MOUSE	HPRT_MOUSE
GO:0034333	adherens junction assembly	7	377	1	0.142857	0.319962	0.494902	0.525214	B2RRX1_MOUSE	A2CG76_MOUSE
GO:0045010	actin nucleation	7	377	1	0.142857	0.319962	0.494902	0.525214	LMOD2_MOUSE	COR1A_MOUSE
GO:0001893	maternal placenta development	7	377	1	0.142857	0.319962	0.494902	0.525214	PRDX3_MOUSE	TRBP2_MOUSE
GO:0050848	regulation of calcium-mediated signaling	7	377	1	0.142857	0.319962	0.494902	0.525214	PDK2_MOUSE	Q78ZM0_MOUSE
GO:0055091	phospholipid homeostasis	7	377	1	0.142857	0.319962	0.494902	0.525214	FABPH_MOUSE	GLU2B_MOUSE
GO:0046475	glycerophospholipid catabolic process	7	377	1	0.142857	0.319962	0.494902	0.525214	GPCP1_MOUSE	CHM2A_MOUSE
GO:0008535	respiratory chain complex IV assembly	7	377	1	0.142857	0.319962	0.494902	0.525214	COX3_MOUSE	ANF_MOUSE
GO:0051597	response to methylmercury	7	377	1	0.142857	0.319962	0.494902	0.525214	HEM2_MOUSE	SORT_MOUSE
GO:0046486	glycerolipid metabolic process	7	377	1	0.142857	0.319962	0.494902	0.525214	A0A668KL90_MOUSE	Q3TYK4_MOUSE
GO:0033523	histone H2B ubiquitination	7	377	1	0.142857	0.319962	0.494902	0.525214	Q05CJ7_MOUSE	B4YB29_MOUSE
GO:0003374	dynamin family protein polymerization involved in mitochondrial fission	7	377	1	0.142857	0.319962	0.494902	0.525214	MID49_MOUSE	FLOT1_MOUSE
GO:0050995	negative regulation of lipid catabolic process	7	377	1	0.142857	0.319962	0.494902	0.525214	ACACB_MOUSE	NDEL1_MOUSE
GO:2001028	positive regulation of endothelial cell chemotaxis	7	377	1	0.142857	0.319962	0.494902	0.525214	Q3UPZ0_MOUSE	FLOT1_MOUSE
GO:0016558	protein import into peroxisome matrix	7	377	1	0.142857	0.319962	0.494902	0.525214	PEX6_MOUSE	EHD3_MOUSE
GO:0014066	regulation of phosphatidylinositol 3-kinase signaling	7	377	1	0.142857	0.319962	0.494902	0.525214	CEAM1_MOUSE	UFM1_MOUSE
GO:0050482	arachidonic acid secretion	7	377	1	0.142857	0.319962	0.494902	0.525214	PLPL8_MOUSE	SCFD1_MOUSE
GO:0006646	phosphatidylethanolamine biosynthetic process	7	377	1	0.142857	0.319962	0.494902	0.525214	Q544D7_MOUSE	A2AEX7_MOUSE
GO:0001818	negative regulation of cytokine production	7	377	1	0.142857	0.319962	0.494902	0.525214	CEAM1_MOUSE	PUR4_MOUSE
GO:1900029	positive regulation of ruffle assembly	7	377	1	0.142857	0.319962	0.494902	0.525214	RASH_MOUSE	WASF2_MOUSE
GO:0007202	activation of phospholipase C activity	7	377	1	0.142857	0.319962	0.494902	0.525214	PHB_MOUSE	B1AQZ2_MOUSE
GO:0001779	natural killer cell differentiation	7	377	1	0.142857	0.319962	0.494902	0.525214	Q542N4_MOUSE	PAF1_MOUSE
GO:0050918	positive chemotaxis	7	377	1	0.142857	0.319962	0.494902	0.525214	Q3UPZ0_MOUSE	ANF_MOUSE
GO:0034982	mitochondrial protein processing	7	377	1	0.142857	0.319962	0.494902	0.525214	OMA1_MOUSE	HOOK3_MOUSE
GO:0007250	activation of NF-kappaB-inducing kinase activity	7	377	1	0.142857	0.319962	0.494902	0.525214	B1AUW6_MOUSE	HPRT_MOUSE
GO:0035116	embryonic hindlimb morphogenesis	7	377	1	0.142857	0.319962	0.494902	0.525214	A0A571BEI3_MOUSE	ACE_MOUSE
GO:0051926	negative regulation of calcium ion transport	7	377	1	0.142857	0.319962	0.494902	0.525214	ICAM1_MOUSE	B1AQZ2_MOUSE
GO:0014883	transition between fast and slow fiber	7	377	1	0.142857	0.319962	0.494902	0.525214	AT2A2_MOUSE	Q543B5_MOUSE
GO:0051694	pointed-end actin filament capping	7	377	1	0.142857	0.319962	0.494902	0.525214	LMOD2_MOUSE	A0A3B2WCN9_MOUSE
GO:0055064	chloride ion homeostasis	7	377	1	0.142857	0.319962	0.494902	0.525214	A0A076FSX1_MOUSE	Q3TXX8_MOUSE
GO:0008090	retrograde axonal transport	7	377	1	0.142857	0.319962	0.494902	0.525214	SODC_MOUSE	SMAD3_MOUSE
GO:1900364	negative regulation of mRNA polyadenylation	7	377	1	0.142857	0.319962	0.494902	0.525214	Q05CJ7_MOUSE	RAN_MOUSE
GO:0097067	cellular response to thyroid hormone stimulus	7	377	1	0.142857	0.319962	0.494902	0.525214	CATB_MOUSE	BAG2_MOUSE
GO:0060576	intestinal epithelial cell development	7	377	1	0.142857	0.319962	0.494902	0.525214	IL6RB_MOUSE	BNIP3_MOUSE
GO:0007274	neuromuscular synaptic transmission	7	377	1	0.142857	0.319962	0.494902	0.525214	RED1_MOUSE	A3KG93_MOUSE
GO:0007512	adult heart development	7	377	1	0.142857	0.319962	0.494902	0.525214	TELT_MOUSE	HPRT_MOUSE
GO:0006590	thyroid hormone generation	7	377	1	0.142857	0.319962	0.494902	0.525214	CATB_MOUSE	RAB10_MOUSE
GO:0071897	DNA biosynthetic process	7	377	1	0.142857	0.319962	0.494902	0.525214	PHB_MOUSE	E9QAT0_MOUSE
GO:0033235	positive regulation of protein sumoylation	7	377	1	0.142857	0.319962	0.494902	0.525214	F8WJF7_MOUSE	FYN_MOUSE
GO:0019563	glycerol catabolic process	7	377	1	0.142857	0.319962	0.494902	0.525214	Q8C635_MOUSE	HNRPU_MOUSE
GO:0048843	negative regulation of axon extension involved in axon guidance	7	377	1	0.142857	0.319962	0.494902	0.525214	Q3UPZ0_MOUSE	A2CG76_MOUSE
GO:0007033	vacuole organization	7	377	1	0.142857	0.319962	0.494902	0.525214	VPS18_MOUSE	HIG1B_MOUSE
GO:0030836	positive regulation of actin filament depolymerization	7	377	1	0.142857	0.319962	0.494902	0.525214	Q3UPZ0_MOUSE	DOPO_MOUSE
GO:2001214	positive regulation of vasculogenesis	7	377	1	0.142857	0.319962	0.494902	0.525214	CEAM1_MOUSE	MOES_MOUSE
GO:0016042	lipid catabolic process	54	377	4	0.0740741	0.32794	0.484206	0.537796	PLCH2_MOUSE,PPT1_MOUSE,Q3UGC8_MOUSE,PLPL8_MOUSE	M3K5_MOUSE
GO:0045669	positive regulation of osteoblast differentiation	22	377	2	0.0909091	0.331437	0.4796	0.541978	A0A571BEI3_MOUSE,IL6RB_MOUSE	Q543B5_MOUSE
GO:0097190	apoptotic signaling pathway	22	377	2	0.0909091	0.331437	0.4796	0.541978	CRADD_MOUSE,NDUAD_MOUSE	ATG3_MOUSE
GO:0050679	positive regulation of epithelial cell proliferation	22	377	2	0.0909091	0.331437	0.4796	0.541978	RASH_MOUSE,HTRA1_MOUSE	TRBP2_MOUSE
GO:0007613	memory	38	377	3	0.0789474	0.333205	0.477289	0.544351	SC6A1_MOUSE,ATAD1_MOUSE,MECP2_MOUSE	NDEL1_MOUSE
GO:0009887	animal organ morphogenesis	39	377	3	0.0769231	0.348137	0.458249	0.547888	NET1_MOUSE,Q3USI2_MOUSE,Q5DTP0_MOUSE	RADI_MOUSE
GO:0050852	T cell receptor signaling pathway	39	377	3	0.0769231	0.348137	0.458249	0.547888	Q3TMF4_MOUSE,Q3UZR8_MOUSE,RASH_MOUSE	EZRI_MOUSE
GO:0055088	lipid homeostasis	23	377	2	0.0869565	0.35134	0.454273	0.547888	ACACA_MOUSE,PLPL8_MOUSE	DOPO_MOUSE
GO:1902600	proton transmembrane transport	23	377	2	0.0869565	0.35134	0.454273	0.547888	ATPB_MOUSE,Q8BGK0_MOUSE	B4YB29_MOUSE
GO:0001829	trophectodermal cell differentiation	8	377	1	0.125	0.35643	0.448025	0.547888	Q05CJ7_MOUSE	PDLI1_MOUSE
GO:1901799	negative regulation of proteasomal protein catabolic process	8	377	1	0.125	0.35643	0.448025	0.547888	HEM2_MOUSE	E9QAT0_MOUSE
GO:0033194	response to hydroperoxide	8	377	1	0.125	0.35643	0.448025	0.547888	COX3_MOUSE	Q3UG37_MOUSE
GO:0032793	positive regulation of CREB transcription factor activity	8	377	1	0.125	0.35643	0.448025	0.547888	A0A286YD72_MOUSE	SC11A_MOUSE
GO:0048739	cardiac muscle fiber development	8	377	1	0.125	0.35643	0.448025	0.547888	TELT_MOUSE	BAG1_MOUSE
GO:0034383	low-density lipoprotein particle clearance	8	377	1	0.125	0.35643	0.448025	0.547888	CD36_MOUSE	HIPK1_MOUSE
GO:0032511	late endosome to vacuole transport via multivesicular body sorting pathway	8	377	1	0.125	0.35643	0.448025	0.547888	VTA1_MOUSE	A2CG76_MOUSE,SPRC_MOUSE,FYN_MOUSE,ADH7_MOUSE
GO:0045822	negative regulation of heart contraction	8	377	1	0.125	0.35643	0.448025	0.547888	AT2A2_MOUSE	A2CEE7_MOUSE,EZRI_MOUSE,EMIL1_MOUSE
GO:0060337	type I interferon signaling pathway	8	377	1	0.125	0.35643	0.448025	0.547888	B1AUW6_MOUSE	G5E852_MOUSE,SMAD3_MOUSE,HIP1_MOUSE
GO:0032270	positive regulation of cellular protein metabolic process	8	377	1	0.125	0.35643	0.448025	0.547888	E9PVC5_MOUSE	E9Q3U1_MOUSE,Q3UG37_MOUSE,I2BP1_MOUSE,UBE2S_MOUSE,Q9D2F8_MOUSE
GO:0090398	cellular senescence	8	377	1	0.125	0.35643	0.448025	0.547888	RASH_MOUSE	A0A183ZRM3_MOUSE,B1AQZ2_MOUSE,PDLI1_MOUSE,SPRC_MOUSE,Q3TYK4_MOUSE,XIRP2_MOUSE,SMAD2_MOUSE
GO:0000904	cell morphogenesis involved in differentiation	8	377	1	0.125	0.35643	0.448025	0.547888	Q3USI2_MOUSE	ATG3_MOUSE,MLP3B_MOUSE
GO:0007585	respiratory gaseous exchange by respiratory system	8	377	1	0.125	0.35643	0.448025	0.547888	MECP2_MOUSE	BNIP3_MOUSE,Q543B5_MOUSE
GO:0007405	neuroblast proliferation	8	377	1	0.125	0.35643	0.448025	0.547888	Q5F2D0_MOUSE	Q3UG37_MOUSE,NDEL1_MOUSE
GO:0048701	embryonic cranial skeleton morphogenesis	8	377	1	0.125	0.35643	0.448025	0.547888	A0A571BEI3_MOUSE	A0A0R4J052_MOUSE,HYAL2_MOUSE,MLEC_MOUSE,NPL_MOUSE
GO:0001819	positive regulation of cytokine production	8	377	1	0.125	0.35643	0.448025	0.547888	SODC_MOUSE	A0A1Y7VLZ7_MOUSE,ATG3_MOUSE,MLP3B_MOUSE
GO:0035970	peptidyl-threonine dephosphorylation	8	377	1	0.125	0.35643	0.448025	0.547888	PPM1B_MOUSE	M3K5_MOUSE,BNIP3_MOUSE,Q3UG37_MOUSE
GO:0042100	B cell proliferation	8	377	1	0.125	0.35643	0.448025	0.547888	NET1_MOUSE	G5E852_MOUSE,PRIO_MOUSE,Q3TNK3_MOUSE,Q546K1_MOUSE,PON2_MOUSE
GO:0032703	negative regulation of interleukin-2 production	8	377	1	0.125	0.35643	0.448025	0.547888	CEAM1_MOUSE	PRIO_MOUSE,SPRC_MOUSE
GO:0036503	ERAD pathway	8	377	1	0.125	0.35643	0.448025	0.547888	Q0VBU4_MOUSE	RAB10_MOUSE,CP070_MOUSE
GO:0031295	T cell costimulation	8	377	1	0.125	0.35643	0.448025	0.547888	EFNB3_MOUSE	E9Q9A3_MOUSE,Q3TD51_MOUSE
GO:0051646	mitochondrion localization	8	377	1	0.125	0.35643	0.448025	0.547888	MFN1_MOUSE	HMGB2_MOUSE,Q4FK11_MOUSE
GO:0002082	regulation of oxidative phosphorylation	8	377	1	0.125	0.35643	0.448025	0.547888	CX7A1_MOUSE	A3KG93_MOUSE,BNIP3_MOUSE,CSK21_MOUSE
GO:0003085	negative regulation of systemic arterial blood pressure	8	377	1	0.125	0.35643	0.448025	0.547888	CD36_MOUSE	ANF_MOUSE
GO:0019433	triglyceride catabolic process	8	377	1	0.125	0.35643	0.448025	0.547888	E9Q3B9_MOUSE	RTN4_MOUSE
GO:0032049	cardiolipin biosynthetic process	8	377	1	0.125	0.35643	0.448025	0.547888	Q544D7_MOUSE	A3KG93_MOUSE
GO:0046339	diacylglycerol metabolic process	8	377	1	0.125	0.35643	0.448025	0.547888	A0A668KL90_MOUSE	EHD3_MOUSE
GO:0031915	positive regulation of synaptic plasticity	8	377	1	0.125	0.35643	0.448025	0.547888	MECP2_MOUSE	B1AQZ2_MOUSE
GO:2001259	positive regulation of cation channel activity	8	377	1	0.125	0.35643	0.448025	0.547888	A0A0R4J0T4_MOUSE	NDEL1_MOUSE
GO:0018401	peptidyl-proline hydroxylation to 4-hydroxy-L-proline	8	377	1	0.125	0.35643	0.448025	0.547888	A0A0R4J0H9_MOUSE	BAG2_MOUSE
GO:0001832	blastocyst growth	8	377	1	0.125	0.35643	0.448025	0.547888	Q05CJ7_MOUSE	CELA1_MOUSE
GO:0021680	cerebellar Purkinje cell layer development	8	377	1	0.125	0.35643	0.448025	0.547888	KLHL1_MOUSE	Q3UG37_MOUSE
GO:0071361	cellular response to ethanol	8	377	1	0.125	0.35643	0.448025	0.547888	SODM_MOUSE	APOC1_MOUSE
GO:0046755	viral budding	8	377	1	0.125	0.35643	0.448025	0.547888	VTA1_MOUSE	HIPK1_MOUSE
GO:0019226	transmission of nerve impulse	8	377	1	0.125	0.35643	0.448025	0.547888	SODC_MOUSE	Q3TXX8_MOUSE
GO:0070098	chemokine-mediated signaling pathway	8	377	1	0.125	0.35643	0.448025	0.547888	Q9EQI5_MOUSE	RB_MOUSE
GO:0045672	positive regulation of osteoclast differentiation	8	377	1	0.125	0.35643	0.448025	0.547888	A0A571BEI3_MOUSE	M3K5_MOUSE
GO:0010917	negative regulation of mitochondrial membrane potential	8	377	1	0.125	0.35643	0.448025	0.547888	A2AFW6_MOUSE	A3KG93_MOUSE
GO:0046470	phosphatidylcholine metabolic process	8	377	1	0.125	0.35643	0.448025	0.547888	MECP2_MOUSE	TMF1_MOUSE
GO:0060402	calcium ion transport into cytosol	8	377	1	0.125	0.35643	0.448025	0.547888	RYR2_MOUSE	RCN3_MOUSE
GO:0010390	histone monoubiquitination	8	377	1	0.125	0.35643	0.448025	0.547888	Q05CJ7_MOUSE	CHM2A_MOUSE
GO:0010035	response to inorganic substance	8	377	1	0.125	0.35643	0.448025	0.547888	SC6A1_MOUSE	HIP1_MOUSE
GO:0033189	response to vitamin A	8	377	1	0.125	0.35643	0.448025	0.547888	CATA_MOUSE	PAF1_MOUSE
GO:0006306	DNA methylation	8	377	1	0.125	0.35643	0.448025	0.547888	A0A571BEI3_MOUSE	A3KG93_MOUSE
GO:0043249	erythrocyte maturation	8	377	1	0.125	0.35643	0.448025	0.547888	F210B_MOUSE	A0A0J9YUN4_MOUSE
GO:0051930	regulation of sensory perception of pain	8	377	1	0.125	0.35643	0.448025	0.547888	E9Q3B9_MOUSE	Q543B5_MOUSE
GO:1902176	negative regulation of oxidative stress-induced intrinsic apoptotic signaling pathway	8	377	1	0.125	0.35643	0.448025	0.547888	SODM_MOUSE	APOC1_MOUSE
GO:0055117	regulation of cardiac muscle contraction	8	377	1	0.125	0.35643	0.448025	0.547888	RYR2_MOUSE	DX39B_MOUSE
GO:0031669	cellular response to nutrient levels	8	377	1	0.125	0.35643	0.448025	0.547888	E9PVC5_MOUSE	ZDH11_MOUSE
GO:0090331	negative regulation of platelet aggregation	8	377	1	0.125	0.35643	0.448025	0.547888	CEAM1_MOUSE	PPIA_MOUSE
GO:0006782	protoporphyrinogen IX biosynthetic process	8	377	1	0.125	0.35643	0.448025	0.547888	HEM2_MOUSE	APOC1_MOUSE
GO:0030574	collagen catabolic process	8	377	1	0.125	0.35643	0.448025	0.547888	CATB_MOUSE	DOPO_MOUSE
GO:0032471	negative regulation of endoplasmic reticulum calcium ion concentration	8	377	1	0.125	0.35643	0.448025	0.547888	AT2A1_MOUSE	A2CG76_MOUSE
GO:0009437	carnitine metabolic process	8	377	1	0.125	0.35643	0.448025	0.547888	ACADM_MOUSE	G5E852_MOUSE
GO:0098719	sodium ion import across plasma membrane	8	377	1	0.125	0.35643	0.448025	0.547888	SC6A1_MOUSE	CELA1_MOUSE
GO:0055089	fatty acid homeostasis	8	377	1	0.125	0.35643	0.448025	0.547888	AATC_MOUSE	NUD16_MOUSE
GO:0050771	negative regulation of axonogenesis	8	377	1	0.125	0.35643	0.448025	0.547888	EFNB3_MOUSE	Q3TMN8_MOUSE
GO:0051639	actin filament network formation	8	377	1	0.125	0.35643	0.448025	0.547888	FHOD3_MOUSE	NDEL1_MOUSE
GO:0032733	positive regulation of interleukin-10 production	8	377	1	0.125	0.35643	0.448025	0.547888	Q542N4_MOUSE	ACE_MOUSE
GO:0006999	nuclear pore organization	8	377	1	0.125	0.35643	0.448025	0.547888	NUP35_MOUSE	IF2B2_MOUSE
GO:0031952	regulation of protein autophosphorylation	8	377	1	0.125	0.35643	0.448025	0.547888	2A5A_MOUSE	PRS7_MOUSE
GO:0010890	positive regulation of sequestering of triglyceride	8	377	1	0.125	0.35643	0.448025	0.547888	PLIN2_MOUSE	PRIO_MOUSE
GO:0043547	positive regulation of GTPase activity	74	377	5	0.0675676	0.363883	0.439039	0.558843	A0A3Q4EBK4_MOUSE,A0A571BEI3_MOUSE,A2AS47_MOUSE,ICAM1_MOUSE,RASH_MOUSE	NDEL1_MOUSE
GO:0031032	actomyosin structure organization	24	377	2	0.0833333	0.371035	0.430585	0.568302	A0A068WAQ5_MOUSE,ACTC_MOUSE	RTN4_MOUSE
GO:0001541	ovarian follicle development	24	377	2	0.0833333	0.371035	0.430585	0.568302	SODC_MOUSE,PHB_MOUSE	COR1A_MOUSE
GO:0043536	positive regulation of blood vessel endothelial cell migration	24	377	2	0.0833333	0.371035	0.430585	0.568302	ATPB_MOUSE,ATPA_MOUSE	UBC9_MOUSE
GO:0070374	positive regulation of ERK1 and ERK2 cascade	75	377	5	0.0666667	0.374698	0.426318	0.569345	ICAM1_MOUSE,ACTA_MOUSE,PHB_MOUSE,CD36_MOUSE,RASH_MOUSE	Q543B5_MOUSE
GO:0008203	cholesterol metabolic process	41	377	3	0.0731707	0.37788	0.422646	0.569345	F8WGI9_MOUSE,CATA_MOUSE,ADRO_MOUSE	DPM3_MOUSE
GO:1990830	cellular response to leukemia inhibitory factor	59	377	4	0.0677966	0.389809	0.409148	0.569345	A0A0R4J0H9_MOUSE,ICAM1_MOUSE,ADT2_MOUSE,NUP35_MOUSE	TRBP2_MOUSE
GO:0046854	phosphatidylinositol phosphorylation	25	377	2	0.08	0.390488	0.408393	0.569345	A0A140T8I9_MOUSE,Q3U3B7_MOUSE	Q3TD51_MOUSE
GO:0060291	long-term synaptic potentiation	25	377	2	0.08	0.390488	0.408393	0.569345	MPP2_MOUSE,MECP2_MOUSE	A0A0J9YUN4_MOUSE
GO:0007595	lactation	25	377	2	0.08	0.390488	0.408393	0.569345	COX2_MOUSE,COX3_MOUSE	NDEL1_MOUSE
GO:1904706	negative regulation of vascular associated smooth muscle cell proliferation	9	377	1	0.111111	0.390948	0.407881	0.569345	SODM_MOUSE	E9Q616_MOUSE
GO:0048312	intracellular distribution of mitochondria	9	377	1	0.111111	0.390948	0.407881	0.569345	MFN1_MOUSE	Q3U1P2_MOUSE
GO:0050773	regulation of dendrite development	9	377	1	0.111111	0.390948	0.407881	0.569345	A0A0R4J0S3_MOUSE	PPIB_MOUSE
GO:0007205	protein kinase C-activating G protein-coupled receptor signaling pathway	9	377	1	0.111111	0.390948	0.407881	0.569345	A0A668KL90_MOUSE	RADI_MOUSE
GO:0032482	Rab protein signal transduction	9	377	1	0.111111	0.390948	0.407881	0.569345	Q0PD24_MOUSE	CDN2C_MOUSE
GO:0040029	regulation of gene expression	9	377	1	0.111111	0.390948	0.407881	0.569345	MECP2_MOUSE	A0A097BW18_MOUSE
GO:0048545	response to steroid hormone	9	377	1	0.111111	0.390948	0.407881	0.569345	ACTS_MOUSE	A3KG93_MOUSE
GO:0010719	negative regulation of epithelial to mesenchymal transition	9	377	1	0.111111	0.390948	0.407881	0.569345	SDHF2_MOUSE	Q5FWJ9_MOUSE
GO:0048469	cell maturation	9	377	1	0.111111	0.390948	0.407881	0.569345	Q542N4_MOUSE	A2RRR3_MOUSE
GO:0090557	establishment of endothelial intestinal barrier	9	377	1	0.111111	0.390948	0.407881	0.569345	ICAM1_MOUSE	ACE_MOUSE
GO:0010744	positive regulation of macrophage derived foam cell differentiation	9	377	1	0.111111	0.390948	0.407881	0.569345	CD36_MOUSE	GPC4_MOUSE
GO:0050892	intestinal absorption	9	377	1	0.111111	0.390948	0.407881	0.569345	CD36_MOUSE	SAE1_MOUSE
GO:0043408	regulation of MAPK cascade	9	377	1	0.111111	0.390948	0.407881	0.569345	B2RUD7_MOUSE	PTBP2_MOUSE
GO:0050908	detection of light stimulus involved in visual perception	9	377	1	0.111111	0.390948	0.407881	0.569345	Q3UPZ0_MOUSE	Q4FK36_MOUSE
GO:0033673	negative regulation of kinase activity	9	377	1	0.111111	0.390948	0.407881	0.569345	PRDX3_MOUSE	SMAD3_MOUSE
GO:0051571	positive regulation of histone H3-K4 methylation	9	377	1	0.111111	0.390948	0.407881	0.569345	Q05CJ7_MOUSE	PRIO_MOUSE
GO:0045776	negative regulation of blood pressure	9	377	1	0.111111	0.390948	0.407881	0.569345	A0A571BEI3_MOUSE	Q543B6_MOUSE
GO:0006607	NLS-bearing protein import into nucleus	9	377	1	0.111111	0.390948	0.407881	0.569345	NUP35_MOUSE	E9QAT0_MOUSE
GO:0014067	negative regulation of phosphatidylinositol 3-kinase signaling	9	377	1	0.111111	0.390948	0.407881	0.569345	E9QQ96_MOUSE	A0A0G2JEP4_MOUSE,A3KG93_MOUSE,D3Z357_MOUSE,HMGB2_MOUSE,HP1B3_MOUSE,FUBP2_MOUSE,Q4FK11_MOUSE,SMAD2_MOUSE,SMAD3_MOUSE,CCAR1_MOUSE
GO:0044406	adhesion of symbiont to host	9	377	1	0.111111	0.390948	0.407881	0.569345	ICAM1_MOUSE	G5E852_MOUSE,M3K5_MOUSE,BNIP3_MOUSE,ACE_MOUSE,PTPA_MOUSE,RS6_MOUSE,MPRI_MOUSE,ITA6_MOUSE,CCAR1_MOUSE
GO:0006349	regulation of gene expression by genetic imprinting	9	377	1	0.111111	0.390948	0.407881	0.569345	MECP2_MOUSE	A2CG76_MOUSE,ZFYV1_MOUSE,MLP3B_MOUSE
GO:0010637	negative regulation of mitochondrial fusion	9	377	1	0.111111	0.390948	0.407881	0.569345	OMA1_MOUSE	A2RRR3_MOUSE,COR1A_MOUSE,FSCN1_MOUSE
GO:0042325	regulation of phosphorylation	9	377	1	0.111111	0.390948	0.407881	0.569345	A0A0R4J0T4_MOUSE	RB_MOUSE,FBLN5_MOUSE
GO:0045671	negative regulation of osteoclast differentiation	9	377	1	0.111111	0.390948	0.407881	0.569345	CEAM1_MOUSE	G3UW85_MOUSE,SMAD3_MOUSE
GO:0035269	protein O-linked mannosylation	9	377	1	0.111111	0.390948	0.407881	0.569345	B4GA1_MOUSE	B1AQZ2_MOUSE,HIP1_MOUSE
GO:0030953	astral microtubule organization	9	377	1	0.111111	0.390948	0.407881	0.569345	Q3URG1_MOUSE	G5E852_MOUSE,FYN_MOUSE
GO:0034220	ion transmembrane transport	9	377	1	0.111111	0.390948	0.407881	0.569345	RYR2_MOUSE	HMGB2_MOUSE,HBEGF_MOUSE
GO:0042113	B cell activation	9	377	1	0.111111	0.390948	0.407881	0.569345	PHB_MOUSE	A3KG93_MOUSE,E9QAT0_MOUSE
GO:0046697	decidualization	9	377	1	0.111111	0.390948	0.407881	0.569345	CATB_MOUSE	HBEGF_MOUSE
GO:2000786	positive regulation of autophagosome assembly	9	377	1	0.111111	0.390948	0.407881	0.569345	PI42C_MOUSE	G5E852_MOUSE
GO:0045668	negative regulation of osteoblast differentiation	9	377	1	0.111111	0.390948	0.407881	0.569345	RIOX1_MOUSE	A0A0G2JEX1_MOUSE
GO:0030279	negative regulation of ossification	9	377	1	0.111111	0.390948	0.407881	0.569345	E9PYU8_MOUSE	Q3UG37_MOUSE
GO:0060384	innervation	9	377	1	0.111111	0.390948	0.407881	0.569345	RED1_MOUSE	A0A0J9YUN4_MOUSE
GO:0006268	DNA unwinding involved in DNA replication	9	377	1	0.111111	0.390948	0.407881	0.569345	Q8R2K3_MOUSE	G5E852_MOUSE
GO:0061337	cardiac conduction	9	377	1	0.111111	0.390948	0.407881	0.569345	A0A286YD72_MOUSE	A2RRR3_MOUSE
GO:0071257	cellular response to electrical stimulus	9	377	1	0.111111	0.390948	0.407881	0.569345	B2RRX1_MOUSE	EHD3_MOUSE
GO:0044257	cellular protein catabolic process	9	377	1	0.111111	0.390948	0.407881	0.569345	PPT1_MOUSE	FBLN5_MOUSE
GO:0045176	apical protein localization	9	377	1	0.111111	0.390948	0.407881	0.569345	B2RRX1_MOUSE	RB_MOUSE
GO:0046579	positive regulation of Ras protein signal transduction	9	377	1	0.111111	0.390948	0.407881	0.569345	RASH_MOUSE	XIRP2_MOUSE
GO:0021591	ventricular system development	9	377	1	0.111111	0.390948	0.407881	0.569345	MECP2_MOUSE	CHM2A_MOUSE
GO:0051298	centrosome duplication	9	377	1	0.111111	0.390948	0.407881	0.569345	CHRD1_MOUSE	Q5FWJ9_MOUSE
GO:1902017	regulation of cilium assembly	9	377	1	0.111111	0.390948	0.407881	0.569345	Q3TX38_MOUSE	A2MG_MOUSE
GO:0010614	negative regulation of cardiac muscle hypertrophy	9	377	1	0.111111	0.390948	0.407881	0.569345	MLIP_MOUSE	RDH11_MOUSE
GO:1903206	negative regulation of hydrogen peroxide-induced cell death	9	377	1	0.111111	0.390948	0.407881	0.569345	B2RUD7_MOUSE	DX39B_MOUSE
GO:0010801	negative regulation of peptidyl-threonine phosphorylation	9	377	1	0.111111	0.390948	0.407881	0.569345	E9PVC5_MOUSE	RCN3_MOUSE
GO:0060766	negative regulation of androgen receptor signaling pathway	9	377	1	0.111111	0.390948	0.407881	0.569345	PHB_MOUSE	A0A0R4J1W0_MOUSE
GO:0014002	astrocyte development	9	377	1	0.111111	0.390948	0.407881	0.569345	Q3USI2_MOUSE	Q3UPU3_MOUSE
GO:0010039	response to iron ion	9	377	1	0.111111	0.390948	0.407881	0.569345	HEM2_MOUSE	SRPRA_MOUSE
GO:0042755	eating behavior	9	377	1	0.111111	0.390948	0.407881	0.569345	CD36_MOUSE	RCN3_MOUSE
GO:0046685	response to arsenic-containing substance	9	377	1	0.111111	0.390948	0.407881	0.569345	HEM2_MOUSE	A2CG76_MOUSE
GO:0071872	cellular response to epinephrine stimulus	9	377	1	0.111111	0.390948	0.407881	0.569345	RYR2_MOUSE	A2CG76_MOUSE
GO:0009314	response to radiation	9	377	1	0.111111	0.390948	0.407881	0.569345	SODM_MOUSE	Q3UG37_MOUSE
GO:0007626	locomotory behavior	43	377	3	0.0697674	0.407332	0.390051	0.592703	SODC_MOUSE,SODM_MOUSE,KLHL1_MOUSE	ANF_MOUSE
GO:0007628	adult walking behavior	26	377	2	0.0769231	0.409667	0.387569	0.594589	EFNB3_MOUSE,KLHL1_MOUSE	E9Q3X0_MOUSE
GO:0006813	potassium ion transport	26	377	2	0.0769231	0.409667	0.387569	0.594589	A0A076FSX1_MOUSE,PLM_MOUSE	A0A097BW18_MOUSE
GO:0071805	potassium ion transmembrane transport	26	377	2	0.0769231	0.409667	0.387569	0.594589	MITOK_MOUSE,MITOS_MOUSE	EHD3_MOUSE
GO:0097428	protein maturation by iron-sulfur cluster transfer	10	377	1	0.1	0.423619	0.373024	0.596192	ISCA2_MOUSE	E9Q1G8_MOUSE
GO:0043653	mitochondrial fragmentation involved in apoptotic process	10	377	1	0.1	0.423619	0.373024	0.596192	MFF_MOUSE	B4YB29_MOUSE
GO:0007413	axonal fasciculation	10	377	1	0.1	0.423619	0.373024	0.596192	Q3UPZ0_MOUSE	SMAD3_MOUSE
GO:0000002	mitochondrial genome maintenance	10	377	1	0.1	0.423619	0.373024	0.596192	RM39_MOUSE	UFM1_MOUSE
GO:0006071	glycerol metabolic process	10	377	1	0.1	0.423619	0.373024	0.596192	Q8C635_MOUSE	A2RRR3_MOUSE
GO:0086005	ventricular cardiac muscle cell action potential	10	377	1	0.1	0.423619	0.373024	0.596192	RYR2_MOUSE	HBEGF_MOUSE
GO:0043277	apoptotic cell clearance	10	377	1	0.1	0.423619	0.373024	0.596192	CD36_MOUSE	DNM3A_MOUSE
GO:0042953	lipoprotein transport	10	377	1	0.1	0.423619	0.373024	0.596192	CD36_MOUSE	MB12A_MOUSE
GO:0043116	negative regulation of vascular permeability	10	377	1	0.1	0.423619	0.373024	0.596192	CEAM1_MOUSE	SMAD3_MOUSE
GO:1902430	negative regulation of amyloid-beta formation	10	377	1	0.1	0.423619	0.373024	0.596192	A0A3Q4EBK4_MOUSE	ITA9_MOUSE
GO:0051000	positive regulation of nitric-oxide synthase activity	10	377	1	0.1	0.423619	0.373024	0.596192	RASK_MOUSE	BNIP3_MOUSE
GO:0051561	positive regulation of mitochondrial calcium ion concentration	10	377	1	0.1	0.423619	0.373024	0.596192	AT2A1_MOUSE	WASF2_MOUSE
GO:0006941	striated muscle contraction	10	377	1	0.1	0.423619	0.373024	0.596192	E9Q7B5_MOUSE	DOPO_MOUSE
GO:0051781	positive regulation of cell division	10	377	1	0.1	0.423619	0.373024	0.596192	CATA_MOUSE	FUBP2_MOUSE
GO:0044319	wound healing	10	377	1	0.1	0.423619	0.373024	0.596192	CEAM1_MOUSE	Q78ZM0_MOUSE
GO:1901223	negative regulation of NIK/NF-kappaB signaling	10	377	1	0.1	0.423619	0.373024	0.596192	PPM1B_MOUSE	M3K5_MOUSE
GO:0071404	cellular response to low-density lipoprotein particle stimulus	10	377	1	0.1	0.423619	0.373024	0.596192	CD36_MOUSE	A2AEX7_MOUSE
GO:0030516	regulation of axon extension	10	377	1	0.1	0.423619	0.373024	0.596192	E9Q3B9_MOUSE	PAF1_MOUSE
GO:0075522	IRES-dependent viral translational initiation	10	377	1	0.1	0.423619	0.373024	0.596192	A0A2R8VHP9_MOUSE	MOES_MOUSE
GO:0030595	leukocyte chemotaxis	10	377	1	0.1	0.423619	0.373024	0.596192	Q9EQI5_MOUSE	Q4FK49_MOUSE
GO:0060546	negative regulation of necroptotic process	10	377	1	0.1	0.423619	0.373024	0.596192	ADT1_MOUSE	A0A097BW18_MOUSE
GO:0046785	microtubule polymerization	10	377	1	0.1	0.423619	0.373024	0.596192	Q3URG1_MOUSE	Q5FWJ9_MOUSE
GO:0010867	positive regulation of triglyceride biosynthetic process	10	377	1	0.1	0.423619	0.373024	0.596192	Q544D7_MOUSE	Q541Z2_MOUSE
GO:0007259	receptor signaling pathway via JAK-STAT	10	377	1	0.1	0.423619	0.373024	0.596192	Q05CJ7_MOUSE	A0A0R4J005_MOUSE
GO:0006352	DNA-templated transcription	10	377	1	0.1	0.423619	0.373024	0.596192	F8VPY2_MOUSE	G5E852_MOUSE
GO:0061564	axon development	10	377	1	0.1	0.423619	0.373024	0.596192	A2A7P9_MOUSE	MILK1_MOUSE
GO:2000060	positive regulation of ubiquitin-dependent protein catabolic process	10	377	1	0.1	0.423619	0.373024	0.596192	E9PYU8_MOUSE	PPIA_MOUSE
GO:0060828	regulation of canonical Wnt signaling pathway	10	377	1	0.1	0.423619	0.373024	0.596192	E9QKH8_MOUSE	E9Q1G8_MOUSE
GO:0009395	phospholipid catabolic process	10	377	1	0.1	0.423619	0.373024	0.596192	ABHD6_MOUSE	MICU2_MOUSE
GO:0006672	ceramide metabolic process	10	377	1	0.1	0.423619	0.373024	0.596192	B2RUD7_MOUSE	Q543P7_MOUSE
GO:0035584	calcium-mediated signaling using intracellular calcium source	10	377	1	0.1	0.423619	0.373024	0.596192	RYR2_MOUSE	EHD3_MOUSE
GO:0008593	regulation of Notch signaling pathway	10	377	1	0.1	0.423619	0.373024	0.596192	IL6RB_MOUSE	G5E852_MOUSE
GO:0098696	regulation of neurotransmitter receptor localization to postsynaptic specialization membrane	10	377	1	0.1	0.423619	0.373024	0.596192	RASH_MOUSE	Q14AX9_MOUSE
GO:0030099	myeloid cell differentiation	10	377	1	0.1	0.423619	0.373024	0.596192	PRDX3_MOUSE	EZRI_MOUSE
GO:0000079	regulation of cyclin-dependent protein serine/threonine kinase activity	10	377	1	0.1	0.423619	0.373024	0.596192	B2RRX1_MOUSE	RTN4_MOUSE
GO:0045777	positive regulation of blood pressure	10	377	1	0.1	0.423619	0.373024	0.596192	ATP5J_MOUSE	EHD3_MOUSE
GO:0032515	negative regulation of phosphoprotein phosphatase activity	10	377	1	0.1	0.423619	0.373024	0.596192	E9QLJ0_MOUSE	Q543B6_MOUSE
GO:0030032	lamellipodium assembly	27	377	2	0.0740741	0.428547	0.368002	0.600175	E9Q030_MOUSE,NUP85_MOUSE	A2RRR3_MOUSE
GO:0008344	adult locomotory behavior	27	377	2	0.0740741	0.428547	0.368002	0.600175	PPT1_MOUSE,MECP2_MOUSE	Q3UPU3_MOUSE
GO:0031100	animal organ regeneration	27	377	2	0.0740741	0.428547	0.368002	0.600175	COX3_MOUSE,PHB_MOUSE	APOC4_MOUSE
GO:0048015	phosphatidylinositol-mediated signaling	27	377	2	0.0740741	0.428547	0.368002	0.600175	A0A140T8I9_MOUSE,PLCH2_MOUSE	E9QAT0_MOUSE
GO:1901224	positive regulation of NIK/NF-kappaB signaling	27	377	2	0.0740741	0.428547	0.368002	0.600175	B1AUW6_MOUSE,PHB_MOUSE	G5E852_MOUSE,VIME_MOUSE,HMGB2_MOUSE,PAF1_MOUSE
GO:0050766	positive regulation of phagocytosis	27	377	2	0.0740741	0.428547	0.368002	0.600175	SODC_MOUSE,CD36_MOUSE	A3KG93_MOUSE,Q3UPU3_MOUSE
GO:0050731	positive regulation of peptidyl-tyrosine phosphorylation	45	377	3	0.0666667	0.436357	0.360158	0.610615	A0A0G2JE46_MOUSE,ICAM1_MOUSE,CD36_MOUSE	E9Q9A3_MOUSE,Q3TD51_MOUSE
GO:0007417	central nervous system development	28	377	2	0.0714286	0.447104	0.349592	0.621377	B2RS41_MOUSE,TPP1_MOUSE	ACE_MOUSE,MPRI_MOUSE
GO:0008089	anterograde axonal transport	28	377	2	0.0714286	0.447104	0.349592	0.621377	SODC_MOUSE,Q6PAL3_MOUSE	RAB10_MOUSE,SCFD1_MOUSE
GO:0008542	visual learning	28	377	2	0.0714286	0.447104	0.349592	0.621377	RASK_MOUSE,MECP2_MOUSE	G5E852_MOUSE,O08972_MOUSE,SMAD3_MOUSE
GO:0006814	sodium ion transport	28	377	2	0.0714286	0.447104	0.349592	0.621377	Q1MXF9_MOUSE,PLM_MOUSE	A0A0R4J173_MOUSE,SPRC_MOUSE,SMAD2_MOUSE
GO:0060088	auditory receptor cell stereocilium organization	11	377	1	0.0909091	0.454542	0.342426	0.621377	SODC_MOUSE	A0A1L1STE4_MOUSE,D3Z357_MOUSE,M3K5_MOUSE,TYB4_MOUSE,HMGB2_MOUSE,Q3TD51_MOUSE,Q3UVC6_MOUSE,Q5FWJ9_MOUSE,SMAD2_MOUSE,SMAD3_MOUSE
GO:0030301	cholesterol transport	11	377	1	0.0909091	0.454542	0.342426	0.621377	CD36_MOUSE	A2BFF5_MOUSE,GLU2B_MOUSE,VIME_MOUSE,RTN4_MOUSE
GO:0045879	negative regulation of smoothened signaling pathway	11	377	1	0.0909091	0.454542	0.342426	0.621377	HERC4_MOUSE	PRIO_MOUSE,Q3TD51_MOUSE,Q3TXX8_MOUSE
GO:0001516	prostaglandin biosynthetic process	11	377	1	0.0909091	0.454542	0.342426	0.621377	PLPL8_MOUSE	B1AQZ2_MOUSE,E9QAT0_MOUSE
GO:0010918	positive regulation of mitochondrial membrane potential	11	377	1	0.0909091	0.454542	0.342426	0.621377	MFN1_MOUSE	A0A0R4J005_MOUSE,RB_MOUSE
GO:0002098	tRNA wobble uridine modification	11	377	1	0.0909091	0.454542	0.342426	0.621377	G5E889_MOUSE	Q3TIV9_MOUSE,DOPO_MOUSE
GO:0010881	regulation of cardiac muscle contraction by regulation of the release of sequestered calcium ion	11	377	1	0.0909091	0.454542	0.342426	0.621377	RYR2_MOUSE	HYAL2_MOUSE,Q5FWJ9_MOUSE
GO:0006885	regulation of pH	11	377	1	0.0909091	0.454542	0.342426	0.621377	PDK2_MOUSE	MOES_MOUSE
GO:0055075	potassium ion homeostasis	11	377	1	0.0909091	0.454542	0.342426	0.621377	A0A076FSX1_MOUSE	ANF_MOUSE
GO:0007020	microtubule nucleation	11	377	1	0.0909091	0.454542	0.342426	0.621377	Q3UIT6_MOUSE	EMIL1_MOUSE
GO:0006656	phosphatidylcholine biosynthetic process	11	377	1	0.0909091	0.454542	0.342426	0.621377	Q544D7_MOUSE	HPRT_MOUSE
GO:1900244	positive regulation of synaptic vesicle endocytosis	11	377	1	0.0909091	0.454542	0.342426	0.621377	MFF_MOUSE	TCPQ_MOUSE
GO:0032688	negative regulation of interferon-beta production	11	377	1	0.0909091	0.454542	0.342426	0.621377	PPM1B_MOUSE	Q3UG37_MOUSE
GO:0006515	protein quality control for misfolded or incompletely synthesized proteins	11	377	1	0.0909091	0.454542	0.342426	0.621377	OMA1_MOUSE	HMGB2_MOUSE
GO:0032801	receptor catabolic process	11	377	1	0.0909091	0.454542	0.342426	0.621377	E9PYU8_MOUSE	Q543P7_MOUSE
GO:0098974	postsynaptic actin cytoskeleton organization	11	377	1	0.0909091	0.454542	0.342426	0.621377	B2RRX1_MOUSE	A0A3B2WCN9_MOUSE
GO:0070885	negative regulation of calcineurin-NFAT signaling cascade	11	377	1	0.0909091	0.454542	0.342426	0.621377	E9QLJ0_MOUSE	A0A3B2WCN9_MOUSE
GO:0060307	regulation of ventricular cardiac muscle cell membrane repolarization	11	377	1	0.0909091	0.454542	0.342426	0.621377	Q1MXF9_MOUSE	HNRPU_MOUSE
GO:0042572	retinol metabolic process	11	377	1	0.0909091	0.454542	0.342426	0.621377	RDH14_MOUSE	A2RRR3_MOUSE
GO:0045664	regulation of neuron differentiation	11	377	1	0.0909091	0.454542	0.342426	0.621377	A0A3Q4EBK4_MOUSE	BNIP3_MOUSE
GO:0050877	nervous system process	11	377	1	0.0909091	0.454542	0.342426	0.621377	B2RUD7_MOUSE	PP14A_MOUSE
GO:0032481	positive regulation of type I interferon production	11	377	1	0.0909091	0.454542	0.342426	0.621377	B1AUW6_MOUSE	A0A0A6YY47_MOUSE
GO:0002523	leukocyte migration involved in inflammatory response	11	377	1	0.0909091	0.454542	0.342426	0.621377	Q9EQI5_MOUSE	E9QAT0_MOUSE
GO:0006739	NADP metabolic process	11	377	1	0.0909091	0.454542	0.342426	0.621377	A2AC16_MOUSE	A0A0R4J173_MOUSE
GO:0034551	mitochondrial respiratory chain complex III assembly	11	377	1	0.0909091	0.454542	0.342426	0.621377	QCR1_MOUSE	EZRI_MOUSE
GO:0006508	proteolysis	101	377	6	0.0594059	0.45816	0.338983	0.625824	A0A1L1SVF9_MOUSE,A2A7P9_MOUSE,TPP1_MOUSE,CATB_MOUSE,CATD_MOUSE,HTRA1_MOUSE	FLOT1_MOUSE
GO:0098609	cell-cell adhesion	83	377	5	0.060241	0.460531	0.336742	0.628562	A2AS47_MOUSE,E9QKH8_MOUSE,NET1_MOUSE,DSG2_MOUSE,ICAM1_MOUSE	Q9CQF7_MOUSE
GO:0009749	response to glucose	47	377	3	0.0638298	0.464835	0.332701	0.632583	Q3UZR8_MOUSE,TXNIP_MOUSE,NDUA9_MOUSE	VIME_MOUSE
GO:0030512	negative regulation of transforming growth factor beta receptor signaling pathway	29	377	2	0.0689655	0.465319	0.332249	0.632583	E9PYU8_MOUSE,HTRA1_MOUSE	PTPA_MOUSE
GO:0007528	neuromuscular junction development	29	377	2	0.0689655	0.465319	0.332249	0.632583	E9Q7B5_MOUSE,Q3USI2_MOUSE	TF2B_MOUSE
GO:0071902	positive regulation of protein serine/threonine kinase activity	29	377	2	0.0689655	0.465319	0.332249	0.632583	ACSL1_MOUSE,Q544D7_MOUSE	Q4FK36_MOUSE
GO:0071300	cellular response to retinoic acid	29	377	2	0.0689655	0.465319	0.332249	0.632583	TEAD2_MOUSE,NDUAD_MOUSE	SMAD3_MOUSE
GO:0045429	positive regulation of nitric oxide biosynthetic process	48	377	3	0.0625	0.478837	0.319812	0.637042	SODM_MOUSE,ICAM1_MOUSE,CD36_MOUSE	A0A183ZRM3_MOUSE
GO:0046330	positive regulation of JNK cascade	30	377	2	0.0666667	0.483175	0.315896	0.637042	CEAM1_MOUSE,RASH_MOUSE	HOOK3_MOUSE
GO:0001938	positive regulation of endothelial cell proliferation	30	377	2	0.0666667	0.483175	0.315896	0.637042	Q3TMF4_MOUSE,Q3UPZ0_MOUSE	COFA1_MOUSE
GO:0016310	phosphorylation	30	377	2	0.0666667	0.483175	0.315896	0.637042	A0A140T8I9_MOUSE,Q8C635_MOUSE	A0A097BW18_MOUSE
GO:0032780	negative regulation of ATPase activity	12	377	1	0.0833333	0.48381	0.315325	0.637042	ATIF1_MOUSE	E9QKK1_MOUSE
GO:0043254	regulation of protein-containing complex assembly	12	377	1	0.0833333	0.48381	0.315325	0.637042	CD36_MOUSE	B2RRV3_MOUSE
GO:0043122	regulation of I-kappaB kinase/NF-kappaB signaling	12	377	1	0.0833333	0.48381	0.315325	0.637042	ZFAN6_MOUSE	HNRPU_MOUSE
GO:0001755	neural crest cell migration	12	377	1	0.0833333	0.48381	0.315325	0.637042	Q3UPZ0_MOUSE	TMF1_MOUSE
GO:0016571	histone methylation	12	377	1	0.0833333	0.48381	0.315325	0.637042	MECP2_MOUSE	SMAD2_MOUSE
GO:0043537	negative regulation of blood vessel endothelial cell migration	12	377	1	0.0833333	0.48381	0.315325	0.637042	MECP2_MOUSE	HNRPU_MOUSE
GO:0030488	tRNA methylation	12	377	1	0.0833333	0.48381	0.315325	0.637042	G5E889_MOUSE	MLP3B_MOUSE
GO:0019934	cGMP-mediated signaling	12	377	1	0.0833333	0.48381	0.315325	0.637042	CD36_MOUSE	DX39B_MOUSE
GO:0043171	peptide catabolic process	12	377	1	0.0833333	0.48381	0.315325	0.637042	TPP1_MOUSE	FUBP2_MOUSE
GO:0010596	negative regulation of endothelial cell migration	12	377	1	0.0833333	0.48381	0.315325	0.637042	A2A7P9_MOUSE	RADI_MOUSE
GO:0016540	protein autoprocessing	12	377	1	0.0833333	0.48381	0.315325	0.637042	OMA1_MOUSE	SPD2A_MOUSE
GO:0016573	histone acetylation	12	377	1	0.0833333	0.48381	0.315325	0.637042	MECP2_MOUSE	ENPL_MOUSE
GO:0071310	cellular response to organic substance	12	377	1	0.0833333	0.48381	0.315325	0.637042	B2RUD7_MOUSE	E9QAT0_MOUSE
GO:0008045	motor neuron axon guidance	12	377	1	0.0833333	0.48381	0.315325	0.637042	NET1_MOUSE	B2RQK7_MOUSE
GO:2000147	positive regulation of cell motility	12	377	1	0.0833333	0.48381	0.315325	0.637042	NET1_MOUSE	E9QAT0_MOUSE
GO:0051055	negative regulation of lipid biosynthetic process	12	377	1	0.0833333	0.48381	0.315325	0.637042	CEAM1_MOUSE	HNRPU_MOUSE
GO:0061157	mRNA destabilization	12	377	1	0.0833333	0.48381	0.315325	0.637042	RIDA_MOUSE	ATG3_MOUSE
GO:1990138	neuron projection extension	12	377	1	0.0833333	0.48381	0.315325	0.637042	Q3UPZ0_MOUSE	VIME_MOUSE
GO:0032967	positive regulation of collagen biosynthetic process	12	377	1	0.0833333	0.48381	0.315325	0.637042	PRDX5_MOUSE	B1AQZ2_MOUSE
GO:0006836	neurotransmitter transport	12	377	1	0.0833333	0.48381	0.315325	0.637042	SC6A1_MOUSE	ACE_MOUSE
GO:0006112	energy reserve metabolic process	12	377	1	0.0833333	0.48381	0.315325	0.637042	A0A571BEI3_MOUSE	TCPQ_MOUSE
GO:0007041	lysosomal transport	12	377	1	0.0833333	0.48381	0.315325	0.637042	B2RUD7_MOUSE	SMAD2_MOUSE
GO:0010821	regulation of mitochondrion organization	12	377	1	0.0833333	0.48381	0.315325	0.637042	MID49_MOUSE	Q3TD51_MOUSE
GO:0010761	fibroblast migration	12	377	1	0.0833333	0.48381	0.315325	0.637042	TM201_MOUSE	SORT_MOUSE
GO:0043523	regulation of neuron apoptotic process	12	377	1	0.0833333	0.48381	0.315325	0.637042	A0A0R4J0H9_MOUSE	VIME_MOUSE
GO:0061098	positive regulation of protein tyrosine kinase activity	12	377	1	0.0833333	0.48381	0.315325	0.637042	HS105_MOUSE	RB_MOUSE
GO:0006661	phosphatidylinositol biosynthetic process	12	377	1	0.0833333	0.48381	0.315325	0.637042	Q544D7_MOUSE	Q543B6_MOUSE
GO:0045596	negative regulation of cell differentiation	12	377	1	0.0833333	0.48381	0.315325	0.637042	RASK_MOUSE	A2RRR3_MOUSE
GO:0001782	B cell homeostasis	12	377	1	0.0833333	0.48381	0.315325	0.637042	A0A0R4J0T4_MOUSE	E9QAQ3_MOUSE
GO:0070328	triglyceride homeostasis	12	377	1	0.0833333	0.48381	0.315325	0.637042	PLPL8_MOUSE	B4YB29_MOUSE
GO:0030517	negative regulation of axon extension	12	377	1	0.0833333	0.48381	0.315325	0.637042	NET1_MOUSE	A0A097BW18_MOUSE,DNM3A_MOUSE,ARC1B_MOUSE
GO:0090102	cochlea development	12	377	1	0.0833333	0.48381	0.315325	0.637042	B2RUD7_MOUSE	PTBP2_MOUSE,Q9CQF7_MOUSE
GO:1903077	negative regulation of protein localization to plasma membrane	12	377	1	0.0833333	0.48381	0.315325	0.637042	2A5A_MOUSE	A0A0J9YUN4_MOUSE,HOOK3_MOUSE
GO:0051412	response to corticosterone	12	377	1	0.0833333	0.48381	0.315325	0.637042	AOFB_MOUSE	SPRC_MOUSE,Q3TM70_MOUSE
GO:1905606	regulation of presynapse assembly	12	377	1	0.0833333	0.48381	0.315325	0.637042	E9PVC5_MOUSE	A2RRR3_MOUSE,E9QKK1_MOUSE,RB_MOUSE,RAN_MOUSE,UBC9_MOUSE,Q3TXX8_MOUSE,HNRPU_MOUSE,UBE2S_MOUSE
GO:1900006	positive regulation of dendrite development	12	377	1	0.0833333	0.48381	0.315325	0.637042	F8WGI9_MOUSE	PPAL_MOUSE,HOOK3_MOUSE
GO:0072332	intrinsic apoptotic signaling pathway by p53 class mediator	12	377	1	0.0833333	0.48381	0.315325	0.637042	PDK2_MOUSE	A0A0A6YY47_MOUSE,E9Q9A3_MOUSE
GO:0051897	positive regulation of protein kinase B signaling	49	377	3	0.0612245	0.492666	0.307447	0.647709	A0A0G2JE46_MOUSE,PHB_MOUSE,Q3UPZ0_MOUSE	PPIA_MOUSE,EZRI_MOUSE
GO:0032091	negative regulation of protein binding	49	377	3	0.0612245	0.492666	0.307447	0.647709	B2RRX1_MOUSE,KCRU_MOUSE,MECP2_MOUSE	E9QAT0_MOUSE,G5E852_MOUSE,COR1A_MOUSE,FYN_MOUSE
GO:0032869	cellular response to insulin stimulus	68	377	4	0.0588235	0.498247	0.302555	0.654545	E0CX53_MOUSE,AATC_MOUSE,GLUT4_MOUSE,CEAM1_MOUSE	Q3UVC6_MOUSE
GO:0034605	cellular response to heat	31	377	2	0.0645161	0.500658	0.300459	0.656893	B1AUW6_MOUSE,AT2A2_MOUSE	ACE_MOUSE
GO:0007409	axonogenesis	50	377	3	0.06	0.506312	0.295582	0.656893	B2RRX1_MOUSE,NET1_MOUSE,ACTBL_MOUSE	ITA6_MOUSE
GO:0032355	response to estradiol	50	377	3	0.06	0.506312	0.295582	0.656893	CATA_MOUSE,SC6A1_MOUSE,TXNIP_MOUSE	MICU2_MOUSE
GO:0006970	response to osmotic stress	13	377	1	0.0769231	0.511512	0.291144	0.656893	DHSO_MOUSE	Q3UPU3_MOUSE
GO:0046716	muscle cell cellular homeostasis	13	377	1	0.0769231	0.511512	0.291144	0.656893	SODC_MOUSE	HOOK3_MOUSE
GO:0006376	mRNA splice site selection	13	377	1	0.0769231	0.511512	0.291144	0.656893	CELF1_MOUSE	Q4FK36_MOUSE
GO:0043086	negative regulation of catalytic activity	13	377	1	0.0769231	0.511512	0.291144	0.656893	ACACB_MOUSE	SAE1_MOUSE
GO:0050715	positive regulation of cytokine secretion	13	377	1	0.0769231	0.511512	0.291144	0.656893	CD36_MOUSE	PRIO_MOUSE
GO:0031638	zymogen activation	13	377	1	0.0769231	0.511512	0.291144	0.656893	OMA1_MOUSE	Q78ZM0_MOUSE
GO:0008631	intrinsic apoptotic signaling pathway in response to oxidative stress	13	377	1	0.0769231	0.511512	0.291144	0.656893	SODM_MOUSE	PRIO_MOUSE
GO:0001835	blastocyst hatching	13	377	1	0.0769231	0.511512	0.291144	0.656893	Q05CJ7_MOUSE	HOOK3_MOUSE
GO:0044030	regulation of DNA methylation	13	377	1	0.0769231	0.511512	0.291144	0.656893	MECP2_MOUSE	A2RRR3_MOUSE
GO:0099149	regulation of postsynaptic neurotransmitter receptor internalization	13	377	1	0.0769231	0.511512	0.291144	0.656893	ATAD1_MOUSE	PRIO_MOUSE
GO:0045648	positive regulation of erythrocyte differentiation	13	377	1	0.0769231	0.511512	0.291144	0.656893	F210B_MOUSE	A0A0A6YY47_MOUSE
GO:0046329	negative regulation of JNK cascade	13	377	1	0.0769231	0.511512	0.291144	0.656893	CEAM1_MOUSE	CHM2A_MOUSE
GO:0045638	negative regulation of myeloid cell differentiation	13	377	1	0.0769231	0.511512	0.291144	0.656893	Q05CJ7_MOUSE	A3KG93_MOUSE
GO:0060135	maternal process involved in female pregnancy	13	377	1	0.0769231	0.511512	0.291144	0.656893	DSG2_MOUSE	A0A0G2JEP4_MOUSE
GO:0045995	regulation of embryonic development	13	377	1	0.0769231	0.511512	0.291144	0.656893	Q5DTP0_MOUSE	A2RRR3_MOUSE
GO:0016339	calcium-dependent cell-cell adhesion via plasma membrane cell adhesion molecules	13	377	1	0.0769231	0.511512	0.291144	0.656893	CEAM1_MOUSE	Q3TYK4_MOUSE
GO:0071385	cellular response to glucocorticoid stimulus	13	377	1	0.0769231	0.511512	0.291144	0.656893	COX3_MOUSE	Q9CQF7_MOUSE
GO:0006821	chloride transport	13	377	1	0.0769231	0.511512	0.291144	0.656893	A0A076FSX1_MOUSE	RB_MOUSE
GO:0030239	myofibril assembly	13	377	1	0.0769231	0.511512	0.291144	0.656893	LMOD2_MOUSE	ANF_MOUSE
GO:0051966	regulation of synaptic transmission	13	377	1	0.0769231	0.511512	0.291144	0.656893	A0A668KL90_MOUSE	HYAL2_MOUSE
GO:0090200	positive regulation of release of cytochrome c from mitochondria	13	377	1	0.0769231	0.511512	0.291144	0.656893	MFF_MOUSE	SFXN1_MOUSE
GO:0035994	response to muscle stretch	13	377	1	0.0769231	0.511512	0.291144	0.656893	RYR2_MOUSE	Q543B5_MOUSE
GO:0042308	negative regulation of protein import into nucleus	13	377	1	0.0769231	0.511512	0.291144	0.656893	CD36_MOUSE	G5E852_MOUSE
GO:0006367	transcription initiation from RNA polymerase II promoter	13	377	1	0.0769231	0.511512	0.291144	0.656893	F8VPY2_MOUSE	TF2B_MOUSE
GO:0051893	regulation of focal adhesion assembly	13	377	1	0.0769231	0.511512	0.291144	0.656893	ACTG_MOUSE	ITA5_MOUSE
GO:0061028	establishment of endothelial barrier	13	377	1	0.0769231	0.511512	0.291144	0.656893	ICAM1_MOUSE	COR1A_MOUSE
GO:0046039	GTP metabolic process	13	377	1	0.0769231	0.511512	0.291144	0.656893	MFN1_MOUSE	G5E852_MOUSE
GO:0006909	phagocytosis	32	377	2	0.0625	0.517756	0.285875	0.663919	ANX11_MOUSE,Q542N4_MOUSE	HMGB2_MOUSE
GO:0007519	skeletal muscle tissue development	32	377	2	0.0625	0.517756	0.285875	0.663919	E9Q7B5_MOUSE,GPCP1_MOUSE	SORT_MOUSE
GO:0032259	methylation	33	377	2	0.0606061	0.534462	0.272083	0.676398	Q5I0W6_MOUSE,COQ5_MOUSE	PRIO_MOUSE
GO:0035458	cellular response to interferon-beta	33	377	2	0.0606061	0.534462	0.272083	0.676398	A0A0R4J0H6_MOUSE,NDUAD_MOUSE	A0A097BW18_MOUSE
GO:0045747	positive regulation of Notch signaling pathway	14	377	1	0.0714286	0.537731	0.269435	0.676398	IL6RB_MOUSE	GPC4_MOUSE
GO:0006884	cell volume homeostasis	14	377	1	0.0714286	0.537731	0.269435	0.676398	A0A076FSX1_MOUSE	G5E852_MOUSE
GO:0045453	bone resorption	14	377	1	0.0714286	0.537731	0.269435	0.676398	TPP1_MOUSE	CDN2C_MOUSE
GO:0051146	striated muscle cell differentiation	14	377	1	0.0714286	0.537731	0.269435	0.676398	RASK_MOUSE	Q543B6_MOUSE
GO:0046855	inositol phosphate dephosphorylation	14	377	1	0.0714286	0.537731	0.269435	0.676398	Q3U3B7_MOUSE	UFM1_MOUSE
GO:0060997	dendritic spine morphogenesis	14	377	1	0.0714286	0.537731	0.269435	0.676398	E9QKH8_MOUSE	SRPRA_MOUSE
GO:0061024	membrane organization	14	377	1	0.0714286	0.537731	0.269435	0.676398	GNPAT_MOUSE	ACE_MOUSE
GO:0046580	negative regulation of Ras protein signal transduction	14	377	1	0.0714286	0.537731	0.269435	0.676398	A0A668KL90_MOUSE	PTPA_MOUSE
GO:0071732	cellular response to nitric oxide	14	377	1	0.0714286	0.537731	0.269435	0.676398	B1AU25_MOUSE	FYN_MOUSE
GO:0048013	ephrin receptor signaling pathway	14	377	1	0.0714286	0.537731	0.269435	0.676398	EFNB3_MOUSE	A0A097BW18_MOUSE,M3K5_MOUSE,HYAL2_MOUSE
GO:0001958	endochondral ossification	14	377	1	0.0714286	0.537731	0.269435	0.676398	A0A571BEI3_MOUSE	G5E852_MOUSE,SPRC_MOUSE,ACE_MOUSE,HMGB2_MOUSE
GO:0010971	positive regulation of G2/M transition of mitotic cell cycle	14	377	1	0.0714286	0.537731	0.269435	0.676398	MECP2_MOUSE	B4YB29_MOUSE,HKDC1_MOUSE
GO:0050900	leukocyte migration	14	377	1	0.0714286	0.537731	0.269435	0.676398	ICAM1_MOUSE	SNG2_MOUSE,SRPRA_MOUSE
GO:0051453	regulation of intracellular pH	14	377	1	0.0714286	0.537731	0.269435	0.676398	ATPB_MOUSE	E9QAT0_MOUSE,FLOT1_MOUSE,M3K5_MOUSE,PPIA_MOUSE,ARBK2_MOUSE
GO:0071526	semaphorin-plexin signaling pathway	14	377	1	0.0714286	0.537731	0.269435	0.676398	Q3UPZ0_MOUSE	B2RQK7_MOUSE,E9QQ93_MOUSE
GO:0050807	regulation of synapse organization	14	377	1	0.0714286	0.537731	0.269435	0.676398	MECP2_MOUSE	UBE2S_MOUSE
GO:0010666	positive regulation of cardiac muscle cell apoptotic process	14	377	1	0.0714286	0.537731	0.269435	0.676398	MFF_MOUSE	RB_MOUSE
GO:0007520	myoblast fusion	14	377	1	0.0714286	0.537731	0.269435	0.676398	E9Q7B5_MOUSE	ITA9_MOUSE
GO:0086004	regulation of cardiac muscle cell contraction	14	377	1	0.0714286	0.537731	0.269435	0.676398	PLM_MOUSE	A0A183ZRM3_MOUSE
GO:0000387	spliceosomal snRNP assembly	14	377	1	0.0714286	0.537731	0.269435	0.676398	RUXE_MOUSE	SFXN1_MOUSE
GO:0001975	response to amphetamine	14	377	1	0.0714286	0.537731	0.269435	0.676398	SODC_MOUSE	Q3UG37_MOUSE
GO:0097284	hepatocyte apoptotic process	14	377	1	0.0714286	0.537731	0.269435	0.676398	A2AFW6_MOUSE	B0V2Q7_MOUSE
GO:0080182	histone H3-K4 trimethylation	14	377	1	0.0714286	0.537731	0.269435	0.676398	Q05CJ7_MOUSE	Q3TD51_MOUSE
GO:0090161	Golgi ribbon formation	14	377	1	0.0714286	0.537731	0.269435	0.676398	A2RS96_MOUSE	E9QAT0_MOUSE
GO:0071356	cellular response to tumor necrosis factor	53	377	3	0.0566038	0.546064	0.262756	0.686378	A0A0R4J0T4_MOUSE,GLUT4_MOUSE,ZFAN6_MOUSE	DX39B_MOUSE
GO:0050885	neuromuscular process controlling balance	34	377	2	0.0588235	0.550767	0.259032	0.691277	B2RUD7_MOUSE,TPP1_MOUSE	Q543B6_MOUSE
GO:0045732	positive regulation of protein catabolic process	34	377	2	0.0588235	0.550767	0.259032	0.691277	E9PYU8_MOUSE,NDUAD_MOUSE	Q543B6_MOUSE
GO:0010907	positive regulation of glucose metabolic process	15	377	1	0.0666667	0.562546	0.249842	0.692891	CMC1_MOUSE	MOES_MOUSE
GO:2001234	negative regulation of apoptotic signaling pathway	15	377	1	0.0666667	0.562546	0.249842	0.692891	HS105_MOUSE	Q546K1_MOUSE
GO:0046488	phosphatidylinositol metabolic process	15	377	1	0.0666667	0.562546	0.249842	0.692891	PLCH2_MOUSE	FSCN1_MOUSE
GO:0008219	cell death	15	377	1	0.0666667	0.562546	0.249842	0.692891	PLPL8_MOUSE	ITA5_MOUSE
GO:0042472	inner ear morphogenesis	15	377	1	0.0666667	0.562546	0.249842	0.692891	NET1_MOUSE	SMAD3_MOUSE
GO:2000378	negative regulation of reactive oxygen species metabolic process	15	377	1	0.0666667	0.562546	0.249842	0.692891	VDAC1_MOUSE	FUBP2_MOUSE
GO:0007093	mitotic cell cycle checkpoint	15	377	1	0.0666667	0.562546	0.249842	0.692891	RASH_MOUSE	FYN_MOUSE
GO:0030048	actin filament-based movement	15	377	1	0.0666667	0.562546	0.249842	0.692891	ACTC_MOUSE	Q3UG37_MOUSE
GO:0006368	transcription elongation from RNA polymerase II promoter	15	377	1	0.0666667	0.562546	0.249842	0.692891	Q05CJ7_MOUSE	Q3UVC6_MOUSE
GO:0071353	cellular response to interleukin-4	15	377	1	0.0666667	0.562546	0.249842	0.692891	HEM2_MOUSE	PAF1_MOUSE
GO:0042026	protein refolding	15	377	1	0.0666667	0.562546	0.249842	0.692891	DNJA2_MOUSE	MB12A_MOUSE
GO:0010824	regulation of centrosome duplication	15	377	1	0.0666667	0.562546	0.249842	0.692891	CHRD1_MOUSE	A0A1Y7VLZ7_MOUSE
GO:0007249	I-kappaB kinase/NF-kappaB signaling	15	377	1	0.0666667	0.562546	0.249842	0.692891	A0A0R4J0T4_MOUSE	DX39B_MOUSE
GO:0007254	JNK cascade	15	377	1	0.0666667	0.562546	0.249842	0.692891	B1AUW6_MOUSE	G5E852_MOUSE
GO:0006998	nuclear envelope organization	15	377	1	0.0666667	0.562546	0.249842	0.692891	TM201_MOUSE	RADI_MOUSE
GO:0046676	negative regulation of insulin secretion	15	377	1	0.0666667	0.562546	0.249842	0.692891	SIR4_MOUSE	E9QAT0_MOUSE
GO:0048490	anterograde synaptic vesicle transport	15	377	1	0.0666667	0.562546	0.249842	0.692891	Q6PAL3_MOUSE	PRIO_MOUSE
GO:0051642	centrosome localization	15	377	1	0.0666667	0.562546	0.249842	0.692891	TM201_MOUSE	G5E852_MOUSE
GO:0030511	positive regulation of transforming growth factor beta receptor signaling pathway	15	377	1	0.0666667	0.562546	0.249842	0.692891	AATC_MOUSE	TRBP2_MOUSE
GO:0035634	response to stilbenoid	15	377	1	0.0666667	0.562546	0.249842	0.692891	CD36_MOUSE	RTN4_MOUSE
GO:0050905	neuromuscular process	15	377	1	0.0666667	0.562546	0.249842	0.692891	MECP2_MOUSE	RL5_MOUSE,RS7_MOUSE,RS14_MOUSE,RS23_MOUSE,RS6_MOUSE,RS28_MOUSE,RL22_MOUSE
GO:2000377	regulation of reactive oxygen species metabolic process	15	377	1	0.0666667	0.562546	0.249842	0.692891	Q542N4_MOUSE	B7ZNH7_MOUSE,E9Q7B0_MOUSE
GO:0045216	cell-cell junction organization	15	377	1	0.0666667	0.562546	0.249842	0.692891	CEAM1_MOUSE	A0A087WRA4_MOUSE,IFI4_MOUSE
GO:2000379	positive regulation of reactive oxygen species metabolic process	15	377	1	0.0666667	0.562546	0.249842	0.692891	CD36_MOUSE	A3KG93_MOUSE,EZRI_MOUSE
GO:0051928	positive regulation of calcium ion transport	15	377	1	0.0666667	0.562546	0.249842	0.692891	A0A286YD72_MOUSE	RS14_MOUSE
GO:0032930	positive regulation of superoxide anion generation	15	377	1	0.0666667	0.562546	0.249842	0.692891	SODC_MOUSE	ARPC2_MOUSE
GO:0006412	translation	151	377	8	0.0529801	0.565235	0.247771	0.695705	E9PVC5_MOUSE,RL32_MOUSE,Q14B21_MOUSE,Q3UZR8_MOUSE,RMND1_MOUSE,RM51_MOUSE,RM20_MOUSE,RM39_MOUSE	A0A1Y7VLZ7_MOUSE
GO:0009306	protein secretion	35	377	2	0.0571429	0.566667	0.246672	0.696967	A2A7P9_MOUSE,B2RUD7_MOUSE	RAN_MOUSE
GO:0010628	positive regulation of gene expression	191	377	10	0.052356	0.57701	0.238817	0.709181	RASK_MOUSE,ACTA_MOUSE,ACTG_MOUSE,ACTH_MOUSE,PHB_MOUSE,ACTC_MOUSE,ACTS_MOUSE,CD36_MOUSE,RASH_MOUSE,MECP2_MOUSE	CAP2_MOUSE
GO:0008333	endosome to lysosome transport	36	377	2	0.0555556	0.582157	0.23496	0.71161	A0A3Q4EBK4_MOUSE,VPS18_MOUSE	ACE_MOUSE
GO:0008284	positive regulation of cell population proliferation	192	377	10	0.0520833	0.583764	0.233763	0.71161	A0A0R4J0T4_MOUSE,A0A571BEI3_MOUSE,NET1_MOUSE,PRDX3_MOUSE,RASK_MOUSE,ADT2_MOUSE,IL6RB_MOUSE,RASH_MOUSE,NDUF4_MOUSE,MECP2_MOUSE	NDEL1_MOUSE
GO:0006955	immune response	56	377	3	0.0535714	0.583891	0.233668	0.71161	FRIH_MOUSE,CD36_MOUSE,Q9EQI5_MOUSE	ANF_MOUSE
GO:0043085	positive regulation of catalytic activity	16	377	1	0.0625	0.586032	0.232079	0.71161	SODC_MOUSE	ACE_MOUSE
GO:0002092	positive regulation of receptor internalization	16	377	1	0.0625	0.586032	0.232079	0.71161	ATAD1_MOUSE	PRIO_MOUSE
GO:0061136	regulation of proteasomal protein catabolic process	16	377	1	0.0625	0.586032	0.232079	0.71161	NUD15_MOUSE	ITA5_MOUSE
GO:0098761	cellular response to interleukin-7	16	377	1	0.0625	0.586032	0.232079	0.71161	ATPB_MOUSE	SMAD2_MOUSE
GO:0010332	response to gamma radiation	16	377	1	0.0625	0.586032	0.232079	0.71161	SODM_MOUSE	Q80TM4_MOUSE
GO:0048709	oligodendrocyte differentiation	16	377	1	0.0625	0.586032	0.232079	0.71161	Q3URG1_MOUSE	CHM2A_MOUSE
GO:0048754	branching morphogenesis of an epithelial tube	16	377	1	0.0625	0.586032	0.232079	0.71161	Q3UPZ0_MOUSE	A0A097BW18_MOUSE
GO:0017156	calcium-ion regulated exocytosis	16	377	1	0.0625	0.586032	0.232079	0.71161	SYN2_MOUSE	VIME_MOUSE
GO:0033627	cell adhesion mediated by integrin	16	377	1	0.0625	0.586032	0.232079	0.71161	ICAM1_MOUSE	VIME_MOUSE
GO:0045859	regulation of protein kinase activity	16	377	1	0.0625	0.586032	0.232079	0.71161	SODC_MOUSE	G5E852_MOUSE
GO:0071276	cellular response to cadmium ion	16	377	1	0.0625	0.586032	0.232079	0.71161	SODC_MOUSE	MPRI_MOUSE
GO:2001243	negative regulation of intrinsic apoptotic signaling pathway	16	377	1	0.0625	0.586032	0.232079	0.71161	NDUAD_MOUSE	BNIP3_MOUSE
GO:0003151	outflow tract morphogenesis	16	377	1	0.0625	0.586032	0.232079	0.71161	A0A1L1SQG7_MOUSE	PDLI1_MOUSE
GO:0006094	gluconeogenesis	16	377	1	0.0625	0.586032	0.232079	0.71161	E9QPD7_MOUSE	COR1A_MOUSE
GO:0032088	negative regulation of NF-kappaB transcription factor activity	37	377	2	0.0540541	0.597237	0.223853	0.723171	B1AUW6_MOUSE,CATA_MOUSE	ITA5_MOUSE
GO:0006890	retrograde vesicle-mediated transport	37	377	2	0.0540541	0.597237	0.223853	0.723171	E9Q1L7_MOUSE,SEC20_MOUSE	Q3UG37_MOUSE
GO:0002931	response to ischemia	37	377	2	0.0540541	0.597237	0.223853	0.723171	B1AU25_MOUSE,DCMC_MOUSE	Q5FWJ9_MOUSE
GO:0006351	transcription	37	377	2	0.0540541	0.597237	0.223853	0.723171	TEAD4_MOUSE,RPAB3_MOUSE	APOC4_MOUSE
GO:0043066	negative regulation of apoptotic process	253	377	13	0.0513834	0.603771	0.219128	0.72678	A0A0G2JE46_MOUSE,PPT1_MOUSE,SODC_MOUSE,SODM_MOUSE,PRDX3_MOUSE,CATA_MOUSE,KCRU_MOUSE,PHB_MOUSE,ACTC_MOUSE,PRDX5_MOUSE,ATAD3_MOUSE,NDUF4_MOUSE,ZFAN6_MOUSE	RTN4_MOUSE
GO:0097193	intrinsic apoptotic signaling pathway	17	377	1	0.0588235	0.60826	0.215911	0.72678	RASH_MOUSE	Q3TD51_MOUSE
GO:0045930	negative regulation of mitotic cell cycle	17	377	1	0.0588235	0.60826	0.215911	0.72678	A0A668KL90_MOUSE	TRBP2_MOUSE
GO:0045165	cell fate commitment	17	377	1	0.0588235	0.60826	0.215911	0.72678	TEAD4_MOUSE	ACE_MOUSE
GO:0040018	positive regulation of multicellular organism growth	17	377	1	0.0588235	0.60826	0.215911	0.72678	CELF1_MOUSE	GPC4_MOUSE
GO:0000266	mitochondrial fission	17	377	1	0.0588235	0.60826	0.215911	0.72678	MFF_MOUSE	M3K5_MOUSE
GO:0001825	blastocyst formation	17	377	1	0.0588235	0.60826	0.215911	0.72678	TEAD4_MOUSE	PPIA_MOUSE
GO:0007159	leukocyte cell-cell adhesion	17	377	1	0.0588235	0.60826	0.215911	0.72678	ICAM1_MOUSE	FYN_MOUSE,BAG2_MOUSE
GO:0005978	glycogen biosynthetic process	17	377	1	0.0588235	0.60826	0.215911	0.72678	ACADM_MOUSE	B1AQZ2_MOUSE,FYN_MOUSE
GO:0042738	exogenous drug catabolic process	17	377	1	0.0588235	0.60826	0.215911	0.72678	NUD15_MOUSE	RAB10_MOUSE,RCN3_MOUSE
GO:0001569	branching involved in blood vessel morphogenesis	17	377	1	0.0588235	0.60826	0.215911	0.72678	Q3UPZ0_MOUSE	ITA9_MOUSE,ITA5_MOUSE,ITA6_MOUSE
GO:0042311	vasodilation	17	377	1	0.0588235	0.60826	0.215911	0.72678	SODM_MOUSE	A0A0G2JFZ4_MOUSE
GO:0060996	dendritic spine development	17	377	1	0.0588235	0.60826	0.215911	0.72678	A0A076FSX1_MOUSE	PTN12_MOUSE
GO:0048675	axon extension	17	377	1	0.0588235	0.60826	0.215911	0.72678	Q3UPZ0_MOUSE	NDEL1_MOUSE
GO:0001657	ureteric bud development	17	377	1	0.0588235	0.60826	0.215911	0.72678	CATA_MOUSE	PTBP2_MOUSE
GO:0001756	somitogenesis	17	377	1	0.0588235	0.60826	0.215911	0.72678	TELT_MOUSE	GLU2B_MOUSE
GO:0048873	homeostasis of number of cells within a tissue	17	377	1	0.0588235	0.60826	0.215911	0.72678	RASK_MOUSE	HYAL2_MOUSE
GO:0006694	steroid biosynthetic process	17	377	1	0.0588235	0.60826	0.215911	0.72678	DHB11_MOUSE	B2RQK7_MOUSE
GO:0055072	iron ion homeostasis	17	377	1	0.0588235	0.60826	0.215911	0.72678	SODM_MOUSE	V1R48_MOUSE
GO:0045454	cell redox homeostasis	38	377	2	0.0526316	0.611906	0.213316	0.730119	PRDX3_MOUSE,PRDX5_MOUSE	A2CG76_MOUSE
GO:0048661	positive regulation of smooth muscle cell proliferation	38	377	2	0.0526316	0.611906	0.213316	0.730119	B1AUW6_MOUSE,PHB_MOUSE	B4YB29_MOUSE
GO:0001501	skeletal system development	39	377	2	0.0512821	0.626163	0.203312	0.73805	A0A571BEI3_MOUSE,E9Q7B5_MOUSE	TXD12_MOUSE
GO:0007601	visual perception	39	377	2	0.0512821	0.626163	0.203312	0.73805	PPT1_MOUSE,Q3USI2_MOUSE	BNIP3_MOUSE
GO:0000187	activation of MAPK activity	39	377	2	0.0512821	0.626163	0.203312	0.73805	SODC_MOUSE,SBK2_MOUSE	Q543B5_MOUSE
GO:0043065	positive regulation of apoptotic process	179	377	9	0.0502793	0.626955	0.202764	0.73805	A0A3Q4EBK4_MOUSE,A2AFW6_MOUSE,B1AU25_MOUSE,D3YWJ5_MOUSE,CRADD_MOUSE,CATD_MOUSE,TXNIP_MOUSE,OMA1_MOUSE,TOM40_MOUSE	D3Z390_MOUSE
GO:0051225	spindle assembly	18	377	1	0.0555556	0.629298	0.201144	0.73805	Q3UIT6_MOUSE	G3X9D8_MOUSE
GO:0070131	positive regulation of mitochondrial translation	18	377	1	0.0555556	0.629298	0.201144	0.73805	RMND1_MOUSE	PAF1_MOUSE
GO:0045070	positive regulation of viral genome replication	18	377	1	0.0555556	0.629298	0.201144	0.73805	RED1_MOUSE	SORT_MOUSE
GO:0060325	face morphogenesis	18	377	1	0.0555556	0.629298	0.201144	0.73805	CDKA1_MOUSE	SMUG1_MOUSE
GO:0043507	positive regulation of JUN kinase activity	18	377	1	0.0555556	0.629298	0.201144	0.73805	B1AUW6_MOUSE	HNRPU_MOUSE
GO:0042102	positive regulation of T cell proliferation	18	377	1	0.0555556	0.629298	0.201144	0.73805	IL6RB_MOUSE	Q542F1_MOUSE
GO:0006082	organic acid metabolic process	18	377	1	0.0555556	0.629298	0.201144	0.73805	ACADM_MOUSE	MICU2_MOUSE
GO:0045740	positive regulation of DNA replication	18	377	1	0.0555556	0.629298	0.201144	0.73805	RASH_MOUSE	M3K5_MOUSE
GO:0042531	positive regulation of tyrosine phosphorylation of STAT protein	18	377	1	0.0555556	0.629298	0.201144	0.73805	IL6RB_MOUSE	BNIP3_MOUSE
GO:0001837	epithelial to mesenchymal transition	18	377	1	0.0555556	0.629298	0.201144	0.73805	CIP4_MOUSE	UFM1_MOUSE
GO:0030837	negative regulation of actin filament polymerization	18	377	1	0.0555556	0.629298	0.201144	0.73805	FHOD3_MOUSE	TF2B_MOUSE
GO:0043200	response to amino acid	18	377	1	0.0555556	0.629298	0.201144	0.73805	HEM2_MOUSE	Q3TXX8_MOUSE
GO:1902042	negative regulation of extrinsic apoptotic signaling pathway via death domain receptors	18	377	1	0.0555556	0.629298	0.201144	0.73805	ICAM1_MOUSE	PDLI1_MOUSE
GO:0097192	extrinsic apoptotic signaling pathway in absence of ligand	18	377	1	0.0555556	0.629298	0.201144	0.73805	ITM2B_MOUSE	RAN_MOUSE
GO:1990573	potassium ion import across plasma membrane	18	377	1	0.0555556	0.629298	0.201144	0.73805	A0A076FSX1_MOUSE	A2AEX7_MOUSE,DESM_MOUSE
GO:0055007	cardiac muscle cell differentiation	18	377	1	0.0555556	0.629298	0.201144	0.73805	ACADM_MOUSE	SORT_MOUSE,HOOK3_MOUSE
GO:0008361	regulation of cell size	18	377	1	0.0555556	0.629298	0.201144	0.73805	KELL_MOUSE	TMF1_MOUSE,HMGB2_MOUSE
GO:0070555	response to interleukin-1	18	377	1	0.0555556	0.629298	0.201144	0.73805	B1AUW6_MOUSE	Q3U1P2_MOUSE,ARPC2_MOUSE
GO:0001954	positive regulation of cell-matrix adhesion	18	377	1	0.0555556	0.629298	0.201144	0.73805	CD36_MOUSE	PTN12_MOUSE,ARPC2_MOUSE
GO:0071480	cellular response to gamma radiation	18	377	1	0.0555556	0.629298	0.201144	0.73805	RASH_MOUSE	D3Z390_MOUSE,SCFD1_MOUSE
GO:0031663	lipopolysaccharide-mediated signaling pathway	18	377	1	0.0555556	0.629298	0.201144	0.73805	B1AUW6_MOUSE	B4YB29_MOUSE,M3K5_MOUSE
GO:0032729	positive regulation of interferon-gamma production	40	377	2	0.05	0.640012	0.193812	0.750103	Q3TMF4_MOUSE,RASH_MOUSE	RS6_MOUSE
GO:0030879	mammary gland development	19	377	1	0.0526316	0.649209	0.187615	0.757264	NET1_MOUSE	APOC1_MOUSE
GO:0006402	mRNA catabolic process	19	377	1	0.0526316	0.649209	0.187615	0.757264	RIDA_MOUSE	RAN_MOUSE
GO:0061003	positive regulation of dendritic spine morphogenesis	19	377	1	0.0526316	0.649209	0.187615	0.757264	MFN1_MOUSE	RB_MOUSE
GO:0097191	extrinsic apoptotic signaling pathway	19	377	1	0.0526316	0.649209	0.187615	0.757264	NDUAD_MOUSE	SMAD3_MOUSE
GO:0007193	adenylate cyclase-inhibiting G protein-coupled receptor signaling pathway	19	377	1	0.0526316	0.649209	0.187615	0.757264	B2RUD7_MOUSE	ENPL_MOUSE
GO:0035176	social behavior	19	377	1	0.0526316	0.649209	0.187615	0.757264	MECP2_MOUSE	HNRPU_MOUSE
GO:0002026	regulation of the force of heart contraction	19	377	1	0.0526316	0.649209	0.187615	0.757264	AT2A2_MOUSE	GPC4_MOUSE
GO:0034765	regulation of ion transmembrane transport	41	377	2	0.0487805	0.653455	0.184784	0.760666	A0A286YD72_MOUSE,E9Q7B5_MOUSE	SMAD3_MOUSE
GO:0007219	Notch signaling pathway	41	377	2	0.0487805	0.653455	0.184784	0.760666	F8WJF7_MOUSE,AATC_MOUSE	MILK1_MOUSE
GO:0007166	cell surface receptor signaling pathway	41	377	2	0.0487805	0.653455	0.184784	0.760666	A0A0G2JE46_MOUSE,CD36_MOUSE	Q5FWJ9_MOUSE
GO:0005975	carbohydrate metabolic process	63	377	3	0.047619	0.664008	0.177826	0.768798	MDHM_MOUSE,Q80X68_MOUSE,CISY_MOUSE	SPRC_MOUSE
GO:0000209	protein polyubiquitination	84	377	4	0.047619	0.666216	0.176385	0.768798	A0A0R4J1H0_MOUSE,E9PYU8_MOUSE,Q8BW45_MOUSE,RN114_MOUSE	NDEL1_MOUSE
GO:0051260	protein homooligomerization	42	377	2	0.047619	0.666495	0.176203	0.768798	HEM2_MOUSE,MPP2_MOUSE	DOPO_MOUSE
GO:0007059	chromosome segregation	42	377	2	0.047619	0.666495	0.176203	0.768798	ADT2_MOUSE,PP1R7_MOUSE	RB_MOUSE
GO:0045907	positive regulation of vasoconstriction	20	377	1	0.05	0.668053	0.175189	0.768798	ICAM1_MOUSE	HBEGF_MOUSE
GO:0002027	regulation of heart rate	20	377	1	0.05	0.668053	0.175189	0.768798	RYR2_MOUSE	SORT_MOUSE
GO:0045807	positive regulation of endocytosis	20	377	1	0.05	0.668053	0.175189	0.768798	A0A3Q4EBK4_MOUSE	APOC1_MOUSE
GO:0007163	establishment or maintenance of cell polarity	20	377	1	0.05	0.668053	0.175189	0.768798	B2RRX1_MOUSE	Q3TMN8_MOUSE
GO:0006413	translational initiation	20	377	1	0.05	0.668053	0.175189	0.768798	Q3UZR8_MOUSE	RS6_MOUSE
GO:1903076	regulation of protein localization to plasma membrane	20	377	1	0.05	0.668053	0.175189	0.768798	B2RRX1_MOUSE	HYAL2_MOUSE
GO:0034260	negative regulation of GTPase activity	20	377	1	0.05	0.668053	0.175189	0.768798	RASH_MOUSE	Q541Z2_MOUSE
GO:0016575	histone deacetylation	20	377	1	0.05	0.668053	0.175189	0.768798	PHB_MOUSE	CSK21_MOUSE
GO:0043124	negative regulation of I-kappaB kinase/NF-kappaB signaling	20	377	1	0.05	0.668053	0.175189	0.768798	PPM1B_MOUSE	RB_MOUSE
GO:0001578	microtubule bundle formation	20	377	1	0.05	0.668053	0.175189	0.768798	Q3URG1_MOUSE	ARI4A_MOUSE
GO:0030509	BMP signaling pathway	20	377	1	0.05	0.668053	0.175189	0.768798	E9PYU8_MOUSE	E9Q512_MOUSE
GO:0001890	placenta development	20	377	1	0.05	0.668053	0.175189	0.768798	HTRA1_MOUSE	RAN_MOUSE,Q14AA6_MOUSE,Q5FWJ9_MOUSE
GO:0010212	response to ionizing radiation	20	377	1	0.05	0.668053	0.175189	0.768798	HEM2_MOUSE	ITA5_MOUSE,DOPO_MOUSE
GO:0051402	neuron apoptotic process	21	377	1	0.047619	0.685888	0.163747	0.786686	B1AU25_MOUSE	SPRC_MOUSE,SORT_MOUSE
GO:0040014	regulation of multicellular organism growth	21	377	1	0.047619	0.685888	0.163747	0.786686	SODC_MOUSE	TF2B_MOUSE,SMAD3_MOUSE
GO:0008033	tRNA processing	21	377	1	0.047619	0.685888	0.163747	0.786686	G5E889_MOUSE	COFA1_MOUSE,HBEGF_MOUSE,Q543B5_MOUSE,WASF2_MOUSE,RTN4_MOUSE
GO:0060999	positive regulation of dendritic spine development	21	377	1	0.047619	0.685888	0.163747	0.786686	MECP2_MOUSE	PPAL_MOUSE,SMAD3_MOUSE
GO:0010507	negative regulation of autophagy	21	377	1	0.047619	0.685888	0.163747	0.786686	E9PVC5_MOUSE	PSB8_MOUSE,RAB10_MOUSE
GO:0007566	embryo implantation	44	377	2	0.0454545	0.691386	0.160279	0.792463	SODC_MOUSE,TEAD4_MOUSE	SHRM4_MOUSE,SETD5_MOUSE
GO:0030308	negative regulation of cell growth	66	377	3	0.0454545	0.694731	0.158183	0.795766	PPT1_MOUSE,PHB_MOUSE,NDUAD_MOUSE	TRBP2_MOUSE
GO:0030216	keratinocyte differentiation	22	377	1	0.0454545	0.702766	0.153189	0.799635	TXNIP_MOUSE	SMAD3_MOUSE
GO:0034394	protein localization to cell surface	22	377	1	0.0454545	0.702766	0.153189	0.799635	E9PYU8_MOUSE	Q543B5_MOUSE
GO:0060348	bone development	22	377	1	0.0454545	0.702766	0.153189	0.799635	A0A571BEI3_MOUSE	A0A1L1STE4_MOUSE
GO:0120163	negative regulation of cold-induced thermogenesis	22	377	1	0.0454545	0.702766	0.153189	0.799635	ABHD6_MOUSE	Q543B6_MOUSE
GO:0019233	sensory perception of pain	22	377	1	0.0454545	0.702766	0.153189	0.799635	MECP2_MOUSE	NUD16_MOUSE
GO:0070527	platelet aggregation	22	377	1	0.0454545	0.702766	0.153189	0.799635	A0A571BEI3_MOUSE	E9QAT0_MOUSE
GO:0033209	tumor necrosis factor-mediated signaling pathway	22	377	1	0.0454545	0.702766	0.153189	0.799635	A0A0R4J0T4_MOUSE	G5E8H5_MOUSE
GO:0042177	negative regulation of protein catabolic process	22	377	1	0.0454545	0.702766	0.153189	0.799635	PHB_MOUSE	RS6_MOUSE
GO:0006611	protein export from nucleus	22	377	1	0.0454545	0.702766	0.153189	0.799635	E9PYU8_MOUSE	ACE_MOUSE
GO:0014911	positive regulation of smooth muscle cell migration	22	377	1	0.0454545	0.702766	0.153189	0.799635	IL6RB_MOUSE	PAF1_MOUSE
GO:0007568	aging	110	377	5	0.0454545	0.709662	0.148948	0.806947	B1AUW6_MOUSE,COX1_MOUSE,COX3_MOUSE,SODC_MOUSE,CATA_MOUSE	A2CG76_MOUSE
GO:0043123	positive regulation of I-kappaB kinase/NF-kappaB signaling	68	377	3	0.0441176	0.714009	0.146297	0.811352	A0A0R4J0T4_MOUSE,B1AUW6_MOUSE,CD36_MOUSE	Q3TMN8_MOUSE
GO:0032781	positive regulation of ATPase activity	23	377	1	0.0434783	0.71874	0.143428	0.812427	AHSA1_MOUSE	COR1A_MOUSE
GO:0006997	nucleus organization	23	377	1	0.0434783	0.71874	0.143428	0.812427	A0A3Q4EBK4_MOUSE	CHM2A_MOUSE
GO:0002218	activation of innate immune response	23	377	1	0.0434783	0.71874	0.143428	0.812427	A0A0R4J0H6_MOUSE	ZDH11_MOUSE
GO:0030833	regulation of actin filament polymerization	23	377	1	0.0434783	0.71874	0.143428	0.812427	A0A0G2JE46_MOUSE	MLP3B_MOUSE
GO:1900087	positive regulation of G1/S transition of mitotic cell cycle	23	377	1	0.0434783	0.71874	0.143428	0.812427	E9PVC5_MOUSE	CHM2A_MOUSE
GO:0007052	mitotic spindle organization	23	377	1	0.0434783	0.71874	0.143428	0.812427	MECP2_MOUSE	B1AQZ2_MOUSE
GO:0051216	cartilage development	23	377	1	0.0434783	0.71874	0.143428	0.812427	A0A571BEI3_MOUSE	BNIP3_MOUSE
GO:0006935	chemotaxis	23	377	1	0.0434783	0.71874	0.143428	0.812427	NUP85_MOUSE	CHM2A_MOUSE
GO:0042593	glucose homeostasis	69	377	3	0.0434783	0.72329	0.140688	0.817032	GLUT4_MOUSE,CD36_MOUSE,PDK2_MOUSE	ITA5_MOUSE
GO:0033138	positive regulation of peptidyl-serine phosphorylation	47	377	2	0.0425532	0.725835	0.139162	0.81883	A0A0G2JE46_MOUSE,E9PVC5_MOUSE	B1AQZ2_MOUSE
GO:0030182	neuron differentiation	47	377	2	0.0425532	0.725835	0.139162	0.81883	B1AU25_MOUSE,MECP2_MOUSE	SPRC_MOUSE
GO:0007189	adenylate cyclase-activating G protein-coupled receptor signaling pathway	24	377	1	0.0416667	0.733858	0.134388	0.823014	A0A571BEI3_MOUSE	3BHS5_MOUSE
GO:0048008	platelet-derived growth factor receptor signaling pathway	24	377	1	0.0416667	0.733858	0.134388	0.823014	TXNIP_MOUSE	RADI_MOUSE
GO:0042254	ribosome biogenesis	24	377	1	0.0416667	0.733858	0.134388	0.823014	RIOX1_MOUSE	Q543B5_MOUSE
GO:0030593	neutrophil chemotaxis	24	377	1	0.0416667	0.733858	0.134388	0.823014	Q9EQI5_MOUSE	PUR4_MOUSE
GO:0008630	intrinsic apoptotic signaling pathway in response to DNA damage	24	377	1	0.0416667	0.733858	0.134388	0.823014	SODM_MOUSE	E9Q1G8_MOUSE
GO:0035725	sodium ion transmembrane transport	24	377	1	0.0416667	0.733858	0.134388	0.823014	Q1MXF9_MOUSE	FLOT1_MOUSE
GO:0045860	positive regulation of protein kinase activity	24	377	1	0.0416667	0.733858	0.134388	0.823014	F8WGI9_MOUSE	RL5_MOUSE
GO:0030163	protein catabolic process	24	377	1	0.0416667	0.733858	0.134388	0.823014	AMBP_MOUSE	A0A0A6YY47_MOUSE,RB_MOUSE,MILK1_MOUSE,NDEL1_MOUSE
GO:0051865	protein autoubiquitination	24	377	1	0.0416667	0.733858	0.134388	0.823014	A0A0R4J1H0_MOUSE	G5E852_MOUSE,RB_MOUSE,HNRPU_MOUSE
GO:0030324	lung development	48	377	2	0.0416667	0.736574	0.132783	0.825521	DHI1_MOUSE,RIDA_MOUSE	G5E852_MOUSE,HIPK1_MOUSE,RS6_MOUSE,HBEGF_MOUSE,Q541Z2_MOUSE,CSK21_MOUSE,NUD16_MOUSE,CCAR1_MOUSE
GO:0071260	cellular response to mechanical stimulus	49	377	2	0.0408163	0.746953	0.126707	0.833073	CRADD_MOUSE,AATC_MOUSE	RB_MOUSE,SMAD3_MOUSE
GO:0002244	hematopoietic progenitor cell differentiation	49	377	2	0.0408163	0.746953	0.126707	0.833073	G3X9F4_MOUSE,WDR7_MOUSE	B2RQK7_MOUSE,SMAD3_MOUSE
GO:0031623	receptor internalization	25	377	1	0.04	0.748165	0.126003	0.833073	CD36_MOUSE	E9Q512_MOUSE,DPM3_MOUSE
GO:0001915	negative regulation of T cell mediated cytotoxicity	25	377	1	0.04	0.748165	0.126003	0.833073	CEAM1_MOUSE	G3UW85_MOUSE,RB_MOUSE,UBC9_MOUSE,CSK21_MOUSE,CCAR1_MOUSE,HNRPU_MOUSE
GO:0060907	positive regulation of macrophage cytokine production	25	377	1	0.04	0.748165	0.126003	0.833073	CD36_MOUSE	A3KG93_MOUSE,FYN_MOUSE,ITA6_MOUSE,Q78ZM0_MOUSE
GO:0048260	positive regulation of receptor-mediated endocytosis	25	377	1	0.04	0.748165	0.126003	0.833073	PPT1_MOUSE	AIP_MOUSE
GO:0060326	cell chemotaxis	25	377	1	0.04	0.748165	0.126003	0.833073	Q3UPZ0_MOUSE	Q3TIV9_MOUSE
GO:0031122	cytoplasmic microtubule organization	25	377	1	0.04	0.748165	0.126003	0.833073	Q3UIT6_MOUSE	UBC9_MOUSE
GO:0061077	chaperone-mediated protein folding	25	377	1	0.04	0.748165	0.126003	0.833073	CHRD1_MOUSE	E9QAT0_MOUSE
GO:0061844	antimicrobial humoral immune response mediated by antimicrobial peptide	25	377	1	0.04	0.748165	0.126003	0.833073	Q9EQI5_MOUSE	A2CG76_MOUSE
GO:0006470	protein dephosphorylation	72	377	3	0.0416667	0.749726	0.125098	0.83427	PPM1B_MOUSE,2A5A_MOUSE,SDHF2_MOUSE	Q78ZM0_MOUSE
GO:0001764	neuron migration	50	377	2	0.04	0.75698	0.120916	0.841797	NET1_MOUSE,Q3UIT6_MOUSE	HBEGF_MOUSE
GO:0030155	regulation of cell adhesion	26	377	1	0.0384615	0.761705	0.118213	0.844862	Q5DTP0_MOUSE	TMF1_MOUSE
GO:0055085	transmembrane transport	26	377	1	0.0384615	0.761705	0.118213	0.844862	MITOS_MOUSE	Q3TD51_MOUSE
GO:0060041	retina development in camera-type eye	26	377	1	0.0384615	0.761705	0.118213	0.844862	Q3USI2_MOUSE	E9Q9A3_MOUSE
GO:0045666	positive regulation of neuron differentiation	26	377	1	0.0384615	0.761705	0.118213	0.844862	E9PVC5_MOUSE	B1AQZ2_MOUSE
GO:0010629	negative regulation of gene expression	118	377	5	0.0423729	0.765654	0.115967	0.848695	ACACB_MOUSE,E9QPD7_MOUSE,CD36_MOUSE,RASH_MOUSE,MECP2_MOUSE	A0A0N4SWG4_MOUSE
GO:0035264	multicellular organism growth	74	377	3	0.0405405	0.766202	0.115657	0.848754	A0A076FSX1_MOUSE,A0A571BEI3_MOUSE,RED1_MOUSE	A3KG93_MOUSE
GO:0006406	mRNA export from nucleus	27	377	1	0.037037	0.774519	0.110968	0.850831	NUP85_MOUSE	Q3TYK4_MOUSE
GO:0006342	chromatin silencing	27	377	1	0.037037	0.774519	0.110968	0.850831	MECP2_MOUSE	SMAD3_MOUSE
GO:0048488	synaptic vesicle endocytosis	27	377	1	0.037037	0.774519	0.110968	0.850831	A0A3Q4EBK4_MOUSE	B1AQZ2_MOUSE
GO:0000165	MAPK cascade	27	377	1	0.037037	0.774519	0.110968	0.850831	PPM1L_MOUSE	A0A0R4J1W0_MOUSE,E9QQ93_MOUSE
GO:0030100	regulation of endocytosis	27	377	1	0.037037	0.774519	0.110968	0.850831	A0A3Q4EBK4_MOUSE	A0A1L1STE4_MOUSE,E9PV48_MOUSE,HYAL2_MOUSE,BNIP3_MOUSE
GO:0006904	vesicle docking involved in exocytosis	27	377	1	0.037037	0.774519	0.110968	0.850831	VPS18_MOUSE	E9QAT0_MOUSE,IF2B2_MOUSE,I2BPL_MOUSE,RTN4_MOUSE
GO:0001570	vasculogenesis	27	377	1	0.037037	0.774519	0.110968	0.850831	TEAD2_MOUSE	PRIO_MOUSE,BAG1_MOUSE
GO:0031334	positive regulation of protein-containing complex assembly	27	377	1	0.037037	0.774519	0.110968	0.850831	Q3URG1_MOUSE	I7HFT9_MOUSE,HP1B3_MOUSE
GO:0050829	defense response to Gram-negative bacterium	27	377	1	0.037037	0.774519	0.110968	0.850831	Q542N4_MOUSE	BNIP3_MOUSE
GO:2000300	regulation of synaptic vesicle exocytosis	27	377	1	0.037037	0.774519	0.110968	0.850831	VPS18_MOUSE	D3YZC9_MOUSE
GO:1901216	positive regulation of neuron death	27	377	1	0.037037	0.774519	0.110968	0.850831	A0A0R4J0T4_MOUSE	SMAD2_MOUSE
GO:0006396	RNA processing	27	377	1	0.037037	0.774519	0.110968	0.850831	RED1_MOUSE	A0A0J9YUN4_MOUSE
GO:2000774	positive regulation of cellular senescence	27	377	1	0.037037	0.774519	0.110968	0.850831	RASK_MOUSE	RTN4_MOUSE
GO:0051726	regulation of cell cycle	52	377	2	0.0384615	0.776008	0.110134	0.850834	Q3TMF4_MOUSE,RED1_MOUSE	SPRC_MOUSE
GO:0030334	regulation of cell migration	52	377	2	0.0384615	0.776008	0.110134	0.850834	NET1_MOUSE,Q5DTP0_MOUSE	PTN12_MOUSE
GO:0035690	cellular response to drug	52	377	2	0.0384615	0.776008	0.110134	0.850834	A2AE89_MOUSE,GSTM3_MOUSE	HNRPU_MOUSE
GO:0007156	homophilic cell adhesion via plasma membrane adhesion molecules	53	377	2	0.0377358	0.785025	0.105116	0.857568	DSG2_MOUSE,CEAM1_MOUSE	FLOT1_MOUSE
GO:0090263	positive regulation of canonical Wnt signaling pathway	53	377	2	0.0377358	0.785025	0.105116	0.857568	PPM1B_MOUSE,Q3UPZ0_MOUSE	A0A2R8W6R6_MOUSE
GO:0051028	mRNA transport	53	377	2	0.0377358	0.785025	0.105116	0.857568	NUP85_MOUSE,NUP35_MOUSE	Q4FK57_MOUSE
GO:0060548	negative regulation of cell death	53	377	2	0.0377358	0.785025	0.105116	0.857568	CATB_MOUSE,TEAD2_MOUSE	PTBP2_MOUSE
GO:0019827	stem cell population maintenance	28	377	1	0.0357143	0.786645	0.104221	0.857568	Q05CJ7_MOUSE	SMAD2_MOUSE
GO:0050680	negative regulation of epithelial cell proliferation	28	377	1	0.0357143	0.786645	0.104221	0.857568	RIDA_MOUSE	A0A0G2JEX1_MOUSE
GO:0007162	negative regulation of cell adhesion	28	377	1	0.0357143	0.786645	0.104221	0.857568	Q3UPZ0_MOUSE	CSK21_MOUSE
GO:0001568	blood vessel development	28	377	1	0.0357143	0.786645	0.104221	0.857568	CEAM1_MOUSE	G5E852_MOUSE
GO:0030317	flagellated sperm motility	28	377	1	0.0357143	0.786645	0.104221	0.857568	DHSO_MOUSE	ANF_MOUSE
GO:0001934	positive regulation of protein phosphorylation	101	377	4	0.039604	0.797821	0.0980945	0.866229	A0A571BEI3_MOUSE,CDKA1_MOUSE,RASK_MOUSE,RASH_MOUSE	B1AQZ2_MOUSE
GO:0032755	positive regulation of interleukin-6 production	29	377	1	0.0344828	0.798121	0.0979313	0.866229	CD36_MOUSE	ITA5_MOUSE
GO:0048813	dendrite morphogenesis	29	377	1	0.0344828	0.798121	0.0979313	0.866229	F8WGI9_MOUSE	E9QAT0_MOUSE
GO:0007032	endosome organization	29	377	1	0.0344828	0.798121	0.0979313	0.866229	VPS18_MOUSE	A0A097BW18_MOUSE
GO:0071363	cellular response to growth factor stimulus	29	377	1	0.0344828	0.798121	0.0979313	0.866229	CATA_MOUSE	WASF2_MOUSE
GO:0043627	response to estrogen	29	377	1	0.0344828	0.798121	0.0979313	0.866229	GSTM5_MOUSE	SMAD3_MOUSE
GO:0006487	protein N-linked glycosylation	29	377	1	0.0344828	0.798121	0.0979313	0.866229	E9Q853_MOUSE	Q3TD51_MOUSE
GO:0030336	negative regulation of cell migration	55	377	2	0.0363636	0.802108	0.095767	0.870006	ABHD6_MOUSE,RED1_MOUSE	G5E852_MOUSE
GO:0048666	neuron development	30	377	1	0.0333333	0.808981	0.0920616	0.875249	SODM_MOUSE	Q5FWJ9_MOUSE
GO:0048146	positive regulation of fibroblast proliferation	30	377	1	0.0333333	0.808981	0.0920616	0.875249	Q3TMF4_MOUSE	A0A0R4J1H6_MOUSE,B0V2Q7_MOUSE,E9QKK1_MOUSE,UBC9_MOUSE,SORT_MOUSE
GO:0007050	cell cycle arrest	30	377	1	0.0333333	0.808981	0.0920616	0.875249	RASH_MOUSE	ANF_MOUSE,SORT_MOUSE
GO:0030218	erythrocyte differentiation	30	377	1	0.0333333	0.808981	0.0920616	0.875249	ATIF1_MOUSE	HPRT_MOUSE,DOPO_MOUSE
GO:0007030	Golgi organization	80	377	3	0.0375	0.81039	0.0913057	0.876222	A2RS96_MOUSE,E9Q1L7_MOUSE,Q0PD24_MOUSE	SCFD1_MOUSE,CAP2_MOUSE
GO:0045773	positive regulation of axon extension	31	377	1	0.0322581	0.819259	0.086579	0.884696	NET1_MOUSE	A0A0G2JEP4_MOUSE,FLOT1_MOUSE,PPIA_MOUSE
GO:0070936	protein K48-linked ubiquitination	31	377	1	0.0322581	0.819259	0.086579	0.884696	Q8BW45_MOUSE	Q543B6_MOUSE,CELA1_MOUSE,RTN4_MOUSE
GO:0007264	small GTPase mediated signal transduction	58	377	2	0.0344828	0.825478	0.0832946	0.890852	RGL2_MOUSE,RASH_MOUSE	SPRC_MOUSE,EMIL1_MOUSE,FBLN5_MOUSE
GO:0043484	regulation of RNA splicing	32	377	1	0.03125	0.828984	0.0814536	0.894074	CELF1_MOUSE	RS23_MOUSE
GO:0006986	response to unfolded protein	33	377	1	0.030303	0.838188	0.0766584	0.901171	HS105_MOUSE	TBB1_MOUSE
GO:0071320	cellular response to cAMP	33	377	1	0.030303	0.838188	0.0766584	0.901171	ATPO_MOUSE	ACE_MOUSE
GO:0007623	circadian rhythm	33	377	1	0.030303	0.838188	0.0766584	0.901171	NDUA9_MOUSE	FYN_MOUSE
GO:0032735	positive regulation of interleukin-12 production	33	377	1	0.030303	0.838188	0.0766584	0.901171	CD36_MOUSE	ITA6_MOUSE
GO:0010506	regulation of autophagy	33	377	1	0.030303	0.838188	0.0766584	0.901171	PI42C_MOUSE	COR1A_MOUSE
GO:0007015	actin filament organization	85	377	3	0.0352941	0.841637	0.0748751	0.904312	ACTC_MOUSE,LMOD2_MOUSE,FHOD3_MOUSE	TRBP2_MOUSE
GO:0031397	negative regulation of protein ubiquitination	34	377	1	0.0294118	0.846898	0.0721689	0.90826	A2A7P9_MOUSE	RB_MOUSE
GO:0001932	regulation of protein phosphorylation	34	377	1	0.0294118	0.846898	0.0721689	0.90826	Q3TMF4_MOUSE	HOOK3_MOUSE
GO:0008286	insulin receptor signaling pathway	34	377	1	0.0294118	0.846898	0.0721689	0.90826	PDK2_MOUSE	HMGB2_MOUSE
GO:0006606	protein import into nucleus	62	377	2	0.0322581	0.852776	0.0691653	0.913992	TXNIP_MOUSE,NUP85_MOUSE	A0A0B4J1L4_MOUSE
GO:0051603	proteolysis involved in cellular protein catabolic process	35	377	1	0.0285714	0.85514	0.0679627	0.915384	CATB_MOUSE	B1AQZ2_MOUSE
GO:0051321	meiotic cell cycle	35	377	1	0.0285714	0.85514	0.0679627	0.915384	Q3UIT6_MOUSE	A3KG93_MOUSE
GO:0007155	cell adhesion	181	377	7	0.038674	0.860067	0.0654678	0.920084	A0A140T8W1_MOUSE,DSG2_MOUSE,ICAM1_MOUSE,CD36_MOUSE,Q5DTP0_MOUSE,CO6A6_MOUSE,BCAM_MOUSE	Q3UPU3_MOUSE
GO:0002181	cytoplasmic translation	36	377	1	0.0277778	0.86294	0.0640196	0.920713	RL32_MOUSE	3BHS1_MOUSE,3BHS5_MOUSE
GO:0071407	cellular response to organic cyclic compound	36	377	1	0.0277778	0.86294	0.0640196	0.920713	GSTM3_MOUSE	B1AQZ2_MOUSE,ACE_MOUSE,Q543P7_MOUSE
GO:0034446	substrate adhesion-dependent cell spreading	36	377	1	0.0277778	0.86294	0.0640196	0.920713	Q3USI2_MOUSE	A0A0N4SWG4_MOUSE,SPRC_MOUSE
GO:0006457	protein folding	89	377	3	0.0337079	0.863336	0.0638201	0.920713	PDRG1_MOUSE,AHSA1_MOUSE,DNJA2_MOUSE	G5E8H5_MOUSE,PTN12_MOUSE,MYPT1_MOUSE
GO:0031175	neuron projection development	89	377	3	0.0337079	0.863336	0.0638201	0.920713	A0A0R4J0T4_MOUSE,Q3USI2_MOUSE,MECP2_MOUSE	A0A183ZRM3_MOUSE
GO:0000278	mitotic cell cycle	64	377	2	0.03125	0.864915	0.0630264	0.921253	Q3UIT6_MOUSE,NUD15_MOUSE	A0A183ZRM3_MOUSE
GO:0050830	defense response to Gram-positive bacterium	64	377	2	0.03125	0.864915	0.0630264	0.921253	D3YWJ5_MOUSE,CD36_MOUSE	FUBP2_MOUSE
GO:0042130	negative regulation of T cell proliferation	37	377	1	0.027027	0.87032	0.0603209	0.926435	CEAM1_MOUSE	RL5_MOUSE
GO:0007165	signal transduction	230	377	9	0.0391304	0.875985	0.0575033	0.931887	A0A668KL90_MOUSE,B2RS16_MOUSE,CRADD_MOUSE,RASK_MOUSE,IL6RB_MOUSE,Q3TMF4_MOUSE,Q3U3B7_MOUSE,RASH_MOUSE,2A5A_MOUSE	Q542F1_MOUSE
GO:1901215	negative regulation of neuron death	38	377	1	0.0263158	0.877304	0.0568497	0.932136	P20D1_MOUSE	UBE2S_MOUSE
GO:0006366	transcription by RNA polymerase II	38	377	1	0.0263158	0.877304	0.0568497	0.932136	RPAB3_MOUSE	A0A1L1STE4_MOUSE,E9QAT0_MOUSE
GO:0007399	nervous system development	92	377	3	0.0326087	0.877856	0.0565767	0.932145	PPT1_MOUSE,TPP1_MOUSE,Q3UPZ0_MOUSE	Q4FK57_MOUSE,BAG1_MOUSE
GO:0030036	actin cytoskeleton organization	117	377	4	0.034188	0.880151	0.0554427	0.934005	A0A068WAQ5_MOUSE,RASK_MOUSE,ARHGH_MOUSE,CIP4_MOUSE	DOPO_MOUSE
GO:0007611	learning or memory	39	377	1	0.025641	0.883913	0.0535903	0.935684	GLUT4_MOUSE	PSB8_MOUSE
GO:0042632	cholesterol homeostasis	39	377	1	0.025641	0.883913	0.0535903	0.935684	FABPH_MOUSE	BNIP3_MOUSE
GO:0019882	antigen processing and presentation	39	377	1	0.025641	0.883913	0.0535903	0.935684	B2RUD7_MOUSE	FLOT1_MOUSE
GO:0050890	cognition	39	377	1	0.025641	0.883913	0.0535903	0.935684	A0A571BEI3_MOUSE	D3Z390_MOUSE
GO:0007420	brain development	119	377	4	0.0336134	0.888069	0.0515535	0.939408	PPT1_MOUSE,RIDA_MOUSE,Q3UIT6_MOUSE,MECP2_MOUSE	FYN_MOUSE
GO:0050728	negative regulation of inflammatory response	40	377	1	0.025	0.890167	0.0505284	0.939408	SODC_MOUSE	MPRI_MOUSE
GO:0007286	spermatid development	40	377	1	0.025	0.890167	0.0505284	0.939408	CELF1_MOUSE	TCPQ_MOUSE
GO:0006486	protein glycosylation	40	377	1	0.025	0.890167	0.0505284	0.939408	B4GA1_MOUSE	CSK21_MOUSE
GO:0034097	response to cytokine	40	377	1	0.025	0.890167	0.0505284	0.939408	IL6RB_MOUSE	A2CG76_MOUSE
GO:0045766	positive regulation of angiogenesis	69	377	2	0.0289855	0.891358	0.0499477	0.940032	Q3TMF4_MOUSE,Q3UPZ0_MOUSE	RADI_MOUSE
GO:0007275	multicellular organism development	120	377	4	0.0333333	0.891854	0.0497064	0.940032	A0A1L1SQG7_MOUSE,E9QQ96_MOUSE,Q4KL69_MOUSE,RN114_MOUSE	Q3UG37_MOUSE
GO:0008285	negative regulation of cell population proliferation	145	377	5	0.0344828	0.895307	0.0480282	0.941602	FRIH_MOUSE,SODM_MOUSE,PHB_MOUSE,RASH_MOUSE,RED1_MOUSE	Q3UVC6_MOUSE
GO:0016525	negative regulation of angiogenesis	70	377	2	0.0285714	0.896035	0.0476748	0.941602	CD36_MOUSE,MECP2_MOUSE	SRSF9_MOUSE
GO:0016197	endosomal transport	41	377	1	0.0243902	0.896085	0.0476507	0.941602	SRCA_MOUSE	RS6_MOUSE
GO:0001843	neural tube closure	41	377	1	0.0243902	0.896085	0.0476507	0.941602	TEAD2_MOUSE	SPRC_MOUSE
GO:0030097	hemopoiesis	41	377	1	0.0243902	0.896085	0.0476507	0.941602	SODM_MOUSE	DNM3A_MOUSE
GO:0007010	cytoskeleton organization	71	377	2	0.028169	0.900525	0.0455043	0.94402	A0A068WAQ5_MOUSE,E9Q030_MOUSE	Q543N3_MOUSE
GO:0001822	kidney development	71	377	2	0.028169	0.900525	0.0455043	0.94402	CATA_MOUSE,RIDA_MOUSE	SFXN1_MOUSE
GO:0043525	positive regulation of neuron apoptotic process	42	377	1	0.0238095	0.901685	0.0449452	0.94402	B1AU25_MOUSE	E9QAT0_MOUSE
GO:0006260	DNA replication	42	377	1	0.0238095	0.901685	0.0449452	0.94402	Q8R2K3_MOUSE	E9QAT0_MOUSE
GO:0009615	response to virus	42	377	1	0.0238095	0.901685	0.0449452	0.94402	ACTA_MOUSE	HYAL2_MOUSE
GO:0070373	negative regulation of ERK1 and ERK2 cascade	42	377	1	0.0238095	0.901685	0.0449452	0.94402	PHB_MOUSE	NDEL1_MOUSE
GO:0016567	protein ubiquitination	148	377	5	0.0337838	0.904931	0.0433847	0.945532	E9PYU8_MOUSE,F8WJF7_MOUSE,HERC4_MOUSE,DCAF6_MOUSE,RN114_MOUSE	A0A0J9YUN4_MOUSE
GO:0000045	autophagosome assembly	43	377	1	0.0232558	0.906984	0.0424006	0.945532	CATD_MOUSE	A0A0B4J1L4_MOUSE
GO:0070301	cellular response to hydrogen peroxide	43	377	1	0.0232558	0.906984	0.0424006	0.945532	B1AU25_MOUSE	HBEGF_MOUSE,RTN4_MOUSE
GO:0043087	regulation of GTPase activity	43	377	1	0.0232558	0.906984	0.0424006	0.945532	SODC_MOUSE	E9Q3U1_MOUSE,PSB8_MOUSE,UBC9_MOUSE,PSMD6_MOUSE
GO:0006469	negative regulation of protein kinase activity	43	377	1	0.0232558	0.906984	0.0424006	0.945532	CEAM1_MOUSE	A0A0G2JEX1_MOUSE,B1AQZ2_MOUSE,FLOT1_MOUSE
GO:0050727	regulation of inflammatory response	43	377	1	0.0232558	0.906984	0.0424006	0.945532	E9Q3B9_MOUSE	RAB10_MOUSE,Q3TD51_MOUSE,Q3TIV9_MOUSE,SCFD1_MOUSE,GOT1B_MOUSE
GO:0071333	cellular response to glucose stimulus	43	377	1	0.0232558	0.906984	0.0424006	0.945532	ICAM1_MOUSE	SPRC_MOUSE,IFI4_MOUSE
GO:0030335	positive regulation of cell migration	126	377	4	0.031746	0.912295	0.0398647	0.950004	SODM_MOUSE,ACTG_MOUSE,Q3UPZ0_MOUSE,RASH_MOUSE	PAF1_MOUSE
GO:0006915	apoptotic process	221	377	8	0.0361991	0.912847	0.039602	0.950004	A0A0R4J0H9_MOUSE,B1AU25_MOUSE,F8WJF7_MOUSE,NET1_MOUSE,VDAC1_MOUSE,RASH_MOUSE,SEC20_MOUSE,ZFAN6_MOUSE	FBLN5_MOUSE
GO:0065003	protein-containing complex assembly	74	377	2	0.027027	0.912933	0.039561	0.950004	A0A068WAQ5_MOUSE,TEAD2_MOUSE	HIP1_MOUSE
GO:0007160	cell-matrix adhesion	46	377	1	0.0217391	0.921231	0.0356315	0.956899	BCAM_MOUSE	PAF1_MOUSE
GO:0007204	positive regulation of cytosolic calcium ion concentration	46	377	1	0.0217391	0.921231	0.0356315	0.956899	CD36_MOUSE	RB_MOUSE
GO:0030433	ubiquitin-dependent ERAD pathway	46	377	1	0.0217391	0.921231	0.0356315	0.956899	Q0VBU4_MOUSE	SRSF9_MOUSE
GO:0017148	negative regulation of translation	47	377	1	0.0212766	0.925479	0.0336336	0.959569	RIDA_MOUSE	ACE_MOUSE
GO:0051085	chaperone cofactor-dependent protein refolding	47	377	1	0.0212766	0.925479	0.0336336	0.959569	HS105_MOUSE	G5E8H5_MOUSE
GO:0006869	lipid transport	47	377	1	0.0212766	0.925479	0.0336336	0.959569	F8WGI9_MOUSE	A2RRR3_MOUSE
GO:0009617	response to bacterium	78	377	2	0.025641	0.927233	0.0328112	0.960808	GSTM3_MOUSE,CD36_MOUSE	G5E852_MOUSE
GO:0032760	positive regulation of tumor necrosis factor production	48	377	1	0.0208333	0.929498	0.0317515	0.961994	CD36_MOUSE	A0A183ZRM3_MOUSE
GO:0008104	protein localization	48	377	1	0.0208333	0.929498	0.0317515	0.961994	MECP2_MOUSE	B1AQZ2_MOUSE
GO:0042981	regulation of apoptotic process	79	377	2	0.0253165	0.930445	0.0313092	0.962394	D3YWJ5_MOUSE,CRADD_MOUSE	RAN_MOUSE
GO:0090630	activation of GTPase activity	49	377	1	0.0204082	0.933301	0.0299783	0.963028	E0CX53_MOUSE	ITA6_MOUSE
GO:0032880	regulation of protein localization	49	377	1	0.0204082	0.933301	0.0299783	0.963028	F8WJF7_MOUSE	SPRC_MOUSE
GO:0090090	negative regulation of canonical Wnt signaling pathway	49	377	1	0.0204082	0.933301	0.0299783	0.963028	SDHF2_MOUSE	RB_MOUSE
GO:0006338	chromatin remodeling	49	377	1	0.0204082	0.933301	0.0299783	0.963028	RIOX1_MOUSE	G5E852_MOUSE,MPRI_MOUSE,HIP1_MOUSE
GO:0071277	cellular response to calcium ion	50	377	1	0.02	0.936899	0.028307	0.96616	A0A1L1SQG7_MOUSE	RET1_MOUSE
GO:0046777	protein autophosphorylation	110	377	3	0.0272727	0.939494	0.027106	0.967927	A2AI91_MOUSE,B1AUW6_MOUSE,E9QQ96_MOUSE	RAB10_MOUSE
GO:0034976	response to endoplasmic reticulum stress	51	377	1	0.0196078	0.940304	0.0267317	0.967927	AT2A1_MOUSE	VATE2_MOUSE
GO:0007596	blood coagulation	51	377	1	0.0196078	0.940304	0.0267317	0.967927	ENPP4_MOUSE	CHM2A_MOUSE
GO:0006974	cellular response to DNA damage stimulus	111	377	3	0.027027	0.941884	0.0260024	0.968973	A0A0R4J091_MOUSE,A0A0R4J0H9_MOUSE,SIR4_MOUSE	ZFYV1_MOUSE
GO:0032092	positive regulation of protein binding	52	377	1	0.0192308	0.943526	0.0252463	0.969499	A0A068WAQ5_MOUSE	COR1A_MOUSE
GO:0031647	regulation of protein stability	52	377	1	0.0192308	0.943526	0.0252463	0.969499	RASK_MOUSE	RADI_MOUSE
GO:0006897	endocytosis	115	377	3	0.026087	0.950598	0.0220029	0.976026	RASH_MOUSE,SRCA_MOUSE,CIP4_MOUSE	A0A1B0GRF5_MOUSE
GO:0007049	cell cycle	142	377	4	0.028169	0.951014	0.0218129	0.976026	A0A068WAQ5_MOUSE,CDKA1_MOUSE,TXNIP_MOUSE,CENPV_MOUSE	TCPQ_MOUSE
GO:0007565	female pregnancy	55	377	1	0.0181818	0.952186	0.021278	0.976239	RASK_MOUSE	B1AQZ2_MOUSE,GLU2B_MOUSE,RCN1_MOUSE,SMAD2_MOUSE,SMAD3_MOUSE
GO:0015031	protein transport	289	377	10	0.0346021	0.952359	0.0211993	0.976239	A0A0R4J135_MOUSE,A2RS96_MOUSE,MTX2_MOUSE,PPT1_MOUSE,SBP1_MOUSE,Q6PAL3_MOUSE,SEC20_MOUSE,TXNIP_MOUSE,NUP85_MOUSE,VTA1_MOUSE	A0A0B4J1L4_MOUSE,A2RRR3_MOUSE,E9Q512_MOUSE
GO:0030154	cell differentiation	195	377	6	0.0307692	0.954595	0.020181	0.977947	E9PYU8_MOUSE,E9QQ96_MOUSE,Q3UPZ0_MOUSE,HERC4_MOUSE,SLFN5_MOUSE,RN114_MOUSE	Q3UG37_MOUSE,DPM3_MOUSE
GO:0000381	regulation of alternative mRNA splicing	58	377	1	0.0172414	0.959522	0.0179451	0.982189	CELF1_MOUSE	A0A0B4J1L4_MOUSE,A0A0G2JEX1_MOUSE
GO:0010976	positive regulation of neuron projection development	91	377	2	0.021978	0.959879	0.0177834	0.982189	A0A0R4J0T4_MOUSE,Q5F2D0_MOUSE	COPB_MOUSE
GO:0006417	regulation of translation	59	377	1	0.0169492	0.961709	0.0169565	0.982889	Q4KL69_MOUSE	CNN2_MOUSE
GO:0006364	rRNA processing	59	377	1	0.0169492	0.961709	0.0169565	0.982889	F8WJF7_MOUSE	Q3UG37_MOUSE
GO:0006886	intracellular protein transport	201	377	6	0.0298507	0.962832	0.0164495	0.983452	A2RS96_MOUSE,B2RUD7_MOUSE,E0CX53_MOUSE,Q545H3_MOUSE,Q6PAL3_MOUSE,VPS18_MOUSE	G5E852_MOUSE
GO:0030307	positive regulation of cell growth	60	377	1	0.0166667	0.963777	0.0160233	0.983832	E9PVC5_MOUSE	RS28_MOUSE
GO:0010468	regulation of gene expression	151	377	4	0.0264901	0.965175	0.0153941	0.984673	A0A2R8VHP9_MOUSE,PCBP3_MOUSE,Q3TMF4_MOUSE,MECP2_MOUSE	ITA6_MOUSE
GO:0045892	negative regulation of transcription	178	377	5	0.0280899	0.965951	0.0150447	0.98488	B1AUW6_MOUSE,PHB_MOUSE,NDUAD_MOUSE,RIOX1_MOUSE,MECP2_MOUSE	CSK21_MOUSE
GO:0008360	regulation of cell shape	96	377	2	0.0208333	0.96823	0.0140213	0.985448	A0A068WAQ5_MOUSE,ICAM1_MOUSE	Q9D2F8_MOUSE
GO:0018105	peptidyl-serine phosphorylation	96	377	2	0.0208333	0.96823	0.0140213	0.985448	A0A0R4J0T4_MOUSE,PDK2_MOUSE	PRIO_MOUSE
GO:0042127	regulation of cell population proliferation	96	377	2	0.0208333	0.96823	0.0140213	0.985448	A0A0R4J0H9_MOUSE,TXNIP_MOUSE	PRS7_MOUSE
GO:0060271	cilium assembly	63	377	1	0.015873	0.969338	0.0135246	0.985992	E9Q030_MOUSE	HBEGF_MOUSE
GO:0007283	spermatogenesis	155	377	4	0.0258065	0.970159	0.0131571	0.986242	SODC_MOUSE,HERC4_MOUSE,Q8C635_MOUSE,RN114_MOUSE	Q4FK57_MOUSE
GO:0007507	heart development	128	377	3	0.0234375	0.971221	0.0126818	0.986738	MYG_MOUSE,SODM_MOUSE,ACADM_MOUSE	HYAL2_MOUSE
GO:0016192	vesicle-mediated transport	132	377	3	0.0227273	0.975714	0.0106773	0.990716	E0CX53_MOUSE,Q6PAL3_MOUSE,VPS18_MOUSE	B4YB29_MOUSE,G5E852_MOUSE,FYN_MOUSE,CSK21_MOUSE
GO:0000122	negative regulation of transcription by RNA polymerase II	267	377	8	0.0299625	0.978071	0.00962961	0.991926	F8WJF7_MOUSE,PCBP3_MOUSE,PHB_MOUSE,Q05CJ7_MOUSE,CD36_MOUSE,MLIP_MOUSE,TXNIP_MOUSE,MECP2_MOUSE	E9QAT0_MOUSE,FUBP2_MOUSE,Q80TM4_MOUSE,HNRPU_MOUSE,PTBP2_MOUSE
GO:0043161	proteasome-mediated ubiquitin-dependent protein catabolic process	104	377	2	0.0192308	0.978226	0.00956085	0.991926	A0A2R8VHP9_MOUSE,E9PYU8_MOUSE	A0A0R4J005_MOUSE,Q543B6_MOUSE,ITA6_MOUSE
GO:0001701	in utero embryonic development	135	377	3	0.0222222	0.978639	0.0093776	0.991926	CDKA1_MOUSE,COX3_MOUSE,TEAD4_MOUSE	G5E8H5_MOUSE
GO:0006954	inflammatory response	106	377	2	0.0188679	0.980204	0.00868365	0.992926	Q542N4_MOUSE,Q9EQI5_MOUSE	RTN4_MOUSE
GO:0016055	Wnt signaling pathway	74	377	1	0.0135135	0.983369	0.00728335	0.994959	Q05CJ7_MOUSE	A2RRR3_MOUSE
GO:0030198	extracellular matrix organization	74	377	1	0.0135135	0.983369	0.00728335	0.994959	D3Z689_MOUSE	HOOK3_MOUSE
GO:0071346	cellular response to interferon-gamma	76	377	1	0.0131579	0.985122	0.00651017	0.996145	ACTG_MOUSE	PPIB_MOUSE
GO:0006355	regulation of transcription	202	377	5	0.0247525	0.986029	0.00611027	0.996378	PHB_MOUSE,Q05CJ7_MOUSE,PERM1_MOUSE,NUP35_MOUSE,MECP2_MOUSE	RCN1_MOUSE
GO:0001525	angiogenesis	114	377	2	0.0175439	0.986513	0.00589711	0.996378	ATPB_MOUSE,ACTG_MOUSE	TSCOT_MOUSE
GO:0006914	autophagy	84	377	1	0.0119048	0.990472	0.0041578	0.999435	VPS18_MOUSE	B2RRV3_MOUSE,SMAD3_MOUSE
GO:0006888	endoplasmic reticulum to Golgi vesicle-mediated transport	85	377	1	0.0117647	0.990989	0.00393134	0.999435	A2RS96_MOUSE	Q3TMN8_MOUSE
GO:0050821	protein stabilization	123	377	2	0.0162602	0.991286	0.00380102	0.999435	PHB_MOUSE,PEX6_MOUSE	MYPT1_MOUSE
GO:0045944	positive regulation of transcription by RNA polymerase II	373	377	11	0.0294906	0.991964	0.00350395	0.999486	A0A0G2JE46_MOUSE,A0A0R4J0T4_MOUSE,E9Q030_MOUSE,F8VPU0_MOUSE,F8VPY2_MOUSE,F8WHL1_MOUSE,TEAD2_MOUSE,RASH_MOUSE,HS105_MOUSE,TEAD4_MOUSE,DCAF6_MOUSE	TSCOT_MOUSE
GO:0006468	protein phosphorylation	218	377	5	0.0229358	0.9925	0.00326928	0.999486	A0A0R4J0T4_MOUSE,B1AUW6_MOUSE,E9QQ96_MOUSE,KPBB_MOUSE,PDK2_MOUSE	PDIA1_MOUSE
GO:0051607	defense response to virus	92	377	1	0.0108696	0.993902	0.00265663	0.999585	A0A2R8VHP9_MOUSE	WASF2_MOUSE
GO:0072659	protein localization to plasma membrane	93	377	1	0.0107527	0.994233	0.002512	0.999585	A0A0R4J0T4_MOUSE	HYAL2_MOUSE
GO:0051301	cell division	168	377	3	0.0178571	0.99504	0.00215966	0.999585	A0A068WAQ5_MOUSE,Q3URG1_MOUSE,CENPV_MOUSE	PSB8_MOUSE
GO:0006357	regulation of transcription by RNA polymerase II	172	377	3	0.0174419	0.995866	0.00179905	0.999585	A0A571BEI3_MOUSE,SODM_MOUSE,TEAD4_MOUSE	HMGB2_MOUSE
GO:0000398	mRNA splicing	99	377	1	0.010101	0.995875	0.00179536	0.999585	RUXE_MOUSE	EZRI_MOUSE
GO:0045893	positive regulation of transcription	211	377	4	0.0189573	0.99704	0.00128724	0.999585	TEAD2_MOUSE,PHB_MOUSE,NUP85_MOUSE,MECP2_MOUSE	A0A0R4J005_MOUSE
GO:0006511	ubiquitin-dependent protein catabolic process	150	377	2	0.0133333	0.997712	0.000994897	0.999585	E9PYU8_MOUSE,RN114_MOUSE	RB_MOUSE
GO:0007186	G protein-coupled receptor signaling pathway	116	377	1	0.00862069	0.998406	0.000692816	0.999585	A0A571BEI3_MOUSE	A0A097BW18_MOUSE
GO:0045087	innate immune response	167	377	2	0.011976	0.999031	0.000421139	0.999585	A0A2R8VHP9_MOUSE,B1AUW6_MOUSE	RAB10_MOUSE,Q3TIV9_MOUSE,Q3U1P2_MOUSE,Q3UG37_MOUSE,ARBK2_MOUSE,SCFD1_MOUSE,COPB_MOUSE
GO:0035556	intracellular signal transduction	208	377	3	0.0144231	0.999231	0.000334082	0.999585	A0A668KL90_MOUSE,PLCH2_MOUSE,B1AUW6_MOUSE	G5E852_MOUSE,FYN_MOUSE
GO:0006397	mRNA processing	138	377	1	0.00724638	0.999536	0.000201546	0.999585	RED1_MOUSE	A0A0N4SWG4_MOUSE,A0A1B0GRF5_MOUSE,E9QAQ3_MOUSE,E9QJU7_MOUSE,G5E852_MOUSE,ARBK2_MOUSE,Q543B6_MOUSE,MYPT1_MOUSE
GO:0016477	cell migration	140	377	1	0.00714286	0.999585	0.000180114	0.999585	Q3USI2_MOUSE	E9QAT0_MOUSE
GO:0019827	stem cell population maintenance	28	269	1	0.0357143	0.664951		0.177211	0.703975	PAF1_MOUSE
GO:0006641	triglyceride metabolic process	28	269	1	0.0357143	0.664951		0.177211	0.703975	APOC1_MOUSE
GO:0042149	cellular response to glucose starvation	28	269	1	0.0357143	0.664951		0.177211	0.703975	Q3TMN8_MOUSE
GO:0030317	flagellated sperm motility	28	269	1	0.0357143	0.664951		0.177211	0.703975	TMF1_MOUSE
GO:0030307	positive regulation of cell growth	60	269	2	0.0333333	0.674755		0.170854	0.713939	HBEGF_MOUSE,CSK21_MOUSE
GO:0032755	positive regulation of interleukin-6 production	29	269	1	0.0344828	0.67781		0.168892	0.715095	HYAL2_MOUSE
GO:0030512	negative regulation of transforming growth factor beta receptor signaling pathway	29	269	1	0.0344828	0.67781		0.168892	0.715095	EMIL1_MOUSE
GO:0007528	neuromuscular junction development	29	269	1	0.0344828	0.67781		0.168892	0.715095	Q541Z2_MOUSE
GO:0006633	fatty acid biosynthetic process	29	269	1	0.0344828	0.67781		0.168892	0.715095	Q3TMN8_MOUSE
GO:0043627	response to estrogen	29	269	1	0.0344828	0.67781		0.168892	0.715095	ARC1B_MOUSE
GO:0006511	ubiquitin-dependent protein catabolic process	150	269	5	0.0333333	0.685391		0.164062	0.722675	E9Q3U1_MOUSE,PRS7_MOUSE,Q3UG37_MOUSE,Q3UPU3_MOUSE,UBE2S_MOUSE
GO:0010595	positive regulation of endothelial cell migration	30	269	1	0.0333333	0.690177		0.16104	0.72646	SPRC_MOUSE
GO:0006805	xenobiotic metabolic process	30	269	1	0.0333333	0.690177		0.16104	0.72646	AIP_MOUSE
GO:0001938	positive regulation of endothelial cell proliferation	30	269	1	0.0333333	0.690177		0.16104	0.72646	HMGB2_MOUSE
GO:0010468	regulation of gene expression	151	269	5	0.0331126	0.691023		0.160507	0.726931	A0A0R4J173_MOUSE,DNM3A_MOUSE,FUBP2_MOUSE,IF2B2_MOUSE,SORT_MOUSE
GO:0045773	positive regulation of axon extension	31	269	1	0.0322581	0.702071		0.153619	0.736003	NDEL1_MOUSE
GO:0034198	cellular response to amino acid starvation	31	269	1	0.0322581	0.702071		0.153619	0.736003	M3K5_MOUSE
GO:0010033	response to organic substance	31	269	1	0.0322581	0.702071		0.153619	0.736003	PPAL_MOUSE
GO:0030030	cell projection organization	31	269	1	0.0322581	0.702071		0.153619	0.736003	EHD3_MOUSE
GO:0042391	regulation of membrane potential	31	269	1	0.0322581	0.702071		0.153619	0.736003	E9QQ93_MOUSE
GO:0070936	protein K48-linked ubiquitination	31	269	1	0.0322581	0.702071		0.153619	0.736003	E9Q3U1_MOUSE
GO:1990090	cellular response to nerve growth factor stimulus	32	269	1	0.03125	0.71351		0.1466	0.745849	MILK1_MOUSE
GO:0006909	phagocytosis	32	269	1	0.03125	0.71351		0.1466	0.745849	COR1A_MOUSE
GO:0016485	protein processing	32	269	1	0.03125	0.71351		0.1466	0.745849	A0A183ZRM3_MOUSE
GO:0043280	positive regulation of cysteine-type endopeptidase activity involved in apoptotic process	32	269	1	0.03125	0.71351		0.1466	0.745849	M3K5_MOUSE
GO:0007029	endoplasmic reticulum organization	32	269	1	0.03125	0.71351		0.1466	0.745849	RTN4_MOUSE
GO:0018105	peptidyl-serine phosphorylation	96	269	3	0.03125	0.716935		0.14452	0.749	B4YB29_MOUSE,HIPK1_MOUSE,CSK21_MOUSE
GO:0007623	circadian rhythm	33	269	1	0.030303	0.724512		0.139955	0.756482	Q4FK11_MOUSE
GO:0071230	cellular response to amino acid stimulus	34	269	1	0.0294118	0.735092		0.133658	0.765774	DNM3A_MOUSE
GO:0050885	neuromuscular process controlling balance	34	269	1	0.0294118	0.735092		0.133658	0.765774	Q3TIV9_MOUSE
GO:0008286	insulin receptor signaling pathway	34	269	1	0.0294118	0.735092		0.133658	0.765774	NDEL1_MOUSE
GO:0045732	positive regulation of protein catabolic process	34	269	1	0.0294118	0.735092		0.133658	0.765774	CSK21_MOUSE
GO:0043154	negative regulation of cysteine-type endopeptidase activity involved in apoptotic process	35	269	1	0.0285714	0.745268		0.127688	0.774161	CSK21_MOUSE
GO:0051603	proteolysis involved in cellular protein catabolic process	35	269	1	0.0285714	0.745268		0.127688	0.774161	PSB8_MOUSE
GO:0051321	meiotic cell cycle	35	269	1	0.0285714	0.745268		0.127688	0.774161	A2RRR3_MOUSE
GO:0032922	circadian regulation of gene expression	35	269	1	0.0285714	0.745268		0.127688	0.774161	HNRPU_MOUSE
GO:0051384	response to glucocorticoid	35	269	1	0.0285714	0.745268		0.127688	0.774161	SPRC_MOUSE
GO:0042593	glucose homeostasis	69	269	2	0.0289855	0.7473		0.126505	0.775829	RS6_MOUSE,DOPO_MOUSE
GO:0006508	proteolysis	101	269	3	0.029703	0.748559		0.125774	0.776694	A0A183ZRM3_MOUSE,Q3UE92_MOUSE,CELA1_MOUSE
GO:0055114	oxidation-reduction process	102	269	3	0.0294118	0.754535		0.122321	0.782448	Q3TML0_MOUSE,Q4FK57_MOUSE,ADH7_MOUSE
GO:0042752	regulation of circadian rhythm	36	269	1	0.0277778	0.755054		0.122022	0.782542	Q4FK11_MOUSE
GO:0007010	cytoskeleton organization	71	269	2	0.028169	0.761408		0.118382	0.788679	A0A1B0GRF5_MOUSE,CAP2_MOUSE
GO:0032088	negative regulation of NF-kappaB transcription factor activity	37	269	1	0.027027	0.764466		0.116642	0.791396	B7ZNP2_MOUSE
GO:0045087	innate immune response	167	269	5	0.0299401	0.771783		0.112505	0.798497	B4YB29_MOUSE,M3K5_MOUSE,HMGB2_MOUSE,FYN_MOUSE,Q4FK11_MOUSE
GO:1901215	negative regulation of neuron death	38	269	1	0.0263158	0.773517		0.11153	0.798497	Q543B6_MOUSE
GO:0051289	protein homotetramerization	38	269	1	0.0263158	0.773517		0.11153	0.798497	HPRT_MOUSE
GO:0048661	positive regulation of smooth muscle cell proliferation	38	269	1	0.0263158	0.773517		0.11153	0.798497	HBEGF_MOUSE
GO:0019221	cytokine-mediated signaling pathway	38	269	1	0.0263158	0.773517		0.11153	0.798497	G5E852_MOUSE
GO:0006954	inflammatory response	106	269	3	0.0283019	0.777304		0.109409	0.801952	B4YB29_MOUSE,LXN_MOUSE,CELA1_MOUSE
GO:0035264	multicellular organism growth	74	269	2	0.027027	0.781294		0.107186	0.804293	TRBP2_MOUSE,CELA1_MOUSE
GO:0009887	animal organ morphogenesis	39	269	1	0.025641	0.782222		0.10667	0.804293	Q3TYK4_MOUSE
GO:0048511	rhythmic process	39	269	1	0.025641	0.782222		0.10667	0.804293	CSK21_MOUSE
GO:0006749	glutathione metabolic process	39	269	1	0.025641	0.782222		0.10667	0.804293	A0A0R4J052_MOUSE
GO:0050852	T cell receptor signaling pathway	39	269	1	0.025641	0.782222		0.10667	0.804293	FYN_MOUSE
GO:0007601	visual perception	39	269	1	0.025641	0.782222		0.10667	0.804293	RDH11_MOUSE
GO:0042493	response to drug	170	269	5	0.0294118	0.784983		0.10514	0.806677	A0A0A6YY47_MOUSE,DNM3A_MOUSE,HMGB2_MOUSE,FYN_MOUSE,PUR4_MOUSE
GO:0007568	aging	110	269	3	0.0272727	0.798317		0.0978249	0.818868	A0A0A6YY47_MOUSE,E9Q1Y9_MOUSE,DNM3A_MOUSE
GO:0008203	cholesterol metabolic process	41	269	1	0.0243902	0.798644		0.097647	0.818868	APOC1_MOUSE
GO:0001843	neural tube closure	41	269	1	0.0243902	0.798644		0.097647	0.818868	RS7_MOUSE
GO:0034765	regulation of ion transmembrane transport	41	269	1	0.0243902	0.798644		0.097647	0.818868	Q542F1_MOUSE
GO:0031532	actin cytoskeleton reorganization	42	269	1	0.0238095	0.806386		0.0934571	0.825413	EZRI_MOUSE
GO:0009615	response to virus	42	269	1	0.0238095	0.806386		0.0934571	0.825413	HYAL2_MOUSE
GO:0007169	transmembrane receptor protein tyrosine kinase signaling pathway	42	269	1	0.0238095	0.806386		0.0934571	0.825413	FYN_MOUSE
GO:0006936	muscle contraction	43	269	1	0.0232558	0.813831		0.0894655	0.831166	TPM4_MOUSE
GO:0043087	regulation of GTPase activity	43	269	1	0.0232558	0.813831		0.0894655	0.831166	RADI_MOUSE
GO:0050727	regulation of inflammatory response	43	269	1	0.0232558	0.813831		0.0894655	0.831166	G5E852_MOUSE
GO:0051898	negative regulation of protein kinase B signaling	43	269	1	0.0232558	0.813831		0.0894655	0.831166	HYAL2_MOUSE
GO:0042542	response to hydrogen peroxide	44	269	1	0.0227273	0.820992		0.0856612	0.83801	FYN_MOUSE
GO:0007186	G protein-coupled receptor signaling pathway	116	269	3	0.0258621	0.826717		0.0826433	0.843381	G5E852_MOUSE,MPRI_MOUSE,SORT_MOUSE
GO:0007608	sensory perception of smell	45	269	1	0.0222222	0.827878		0.0820338	0.844092	A0A0N4SWG4_MOUSE
GO:0007204	positive regulation of cytosolic calcium ion concentration	46	269	1	0.0217391	0.8345		0.0785738	0.849893	G5E852_MOUSE
GO:0030433	ubiquitin-dependent ERAD pathway	46	269	1	0.0217391	0.8345		0.0785738	0.849893	ENPL_MOUSE
GO:0007420	brain development	119	269	3	0.0252101	0.839593		0.0759312	0.853516	UFM1_MOUSE,SHRM4_MOUSE,Q3TJC2_MOUSE
GO:0034599	cellular response to oxidative stress	47	269	1	0.0212766	0.840868		0.0752723	0.853516	PPIA_MOUSE
GO:0033138	positive regulation of peptidyl-serine phosphorylation	47	269	1	0.0212766	0.840868		0.0752723	0.853516	Q3UG37_MOUSE
GO:0006869	lipid transport	47	269	1	0.0212766	0.840868		0.0752723	0.853516	APOC4_MOUSE
GO:0009749	response to glucose	47	269	1	0.0212766	0.840868		0.0752723	0.853516	SMAD2_MOUSE
GO:0043434	response to peptide hormone	47	269	1	0.0212766	0.840868		0.0752723	0.853516	SPRC_MOUSE
GO:0006888	endoplasmic reticulum to Golgi vesicle-mediated transport	85	269	2	0.0235294	0.842288		0.0745394	0.854006	SCFD1_MOUSE,COPB_MOUSE
GO:0008283	cell population proliferation	85	269	2	0.0235294	0.842288		0.0745394	0.854006	E9Q3X0_MOUSE,Q3TYK4_MOUSE
GO:0014070	response to organic cyclic compound	48	269	1	0.0208333	0.846992		0.0721208	0.857821	Q541Z2_MOUSE
GO:0032760	positive regulation of tumor necrosis factor production	48	269	1	0.0208333	0.846992		0.0721208	0.857821	G5E852_MOUSE
GO:0090630	activation of GTPase activity	49	269	1	0.0204082	0.852881		0.0691116	0.861869	NDEL1_MOUSE
GO:0002244	hematopoietic progenitor cell differentiation	49	269	1	0.0204082	0.852881		0.0691116	0.861869	HYAL2_MOUSE
GO:0090090	negative regulation of canonical Wnt signaling pathway	49	269	1	0.0204082	0.852881		0.0691116	0.861869	ANF_MOUSE
GO:0006338	chromatin remodeling	49	269	1	0.0204082	0.852881		0.0691116	0.861869	HMGB2_MOUSE
GO:0006816	calcium ion transport	50	269	1	0.02	0.858544		0.0662373	0.867111	COR1A_MOUSE
GO:0006952	defense response	51	269	1	0.0196078	0.86399		0.0634911	0.872128	A0A1B0GRF5_MOUSE
GO:0090263	positive regulation of canonical Wnt signaling pathway	53	269	1	0.0188679	0.874264		0.0583576	0.881033	SMAD3_MOUSE
GO:0007268	chemical synaptic transmission	53	269	1	0.0188679	0.874264		0.0583576	0.881033	E9Q9A3_MOUSE
GO:0007605	sensory perception of sound	53	269	1	0.0188679	0.874264		0.0583576	0.881033	OTOGL_MOUSE
GO:0016042	lipid catabolic process	54	269	1	0.0185185	0.879107		0.0559585	0.885424	Q3TJC2_MOUSE
GO:0030336	negative regulation of cell migration	55	269	1	0.0181818	0.883764		0.0536639	0.889623	CNN2_MOUSE
GO:0042742	defense response to bacterium	57	269	1	0.0175439	0.892548		0.0493683	0.89797	TMF1_MOUSE
GO:0006281	DNA repair	98	269	2	0.0204082	0.894289		0.0485223	0.899224	Q4FK11_MOUSE,SMUG1_MOUSE
GO:0007264	small GTPase mediated signal transduction	58	269	1	0.0172414	0.896689		0.047358	0.901141	Q543P7_MOUSE
GO:1990830	cellular response to leukemia inhibitory factor	59	269	1	0.0169492	0.900671		0.0454336	0.904644	HNRPU_MOUSE
GO:0050830	defense response to Gram-positive bacterium	64	269	1	0.015625	0.918401		0.0369675	0.921943	HMGB2_MOUSE
GO:0032869	cellular response to insulin stimulus	68	269	1	0.0147059	0.930285		0.0313839	0.933359	RAB10_MOUSE
GO:0065003	protein-containing complex assembly	74	269	1	0.0135135	0.944955		0.0245887	0.947556	Q3U1P2_MOUSE
GO:0071346	cellular response to interferon-gamma	76	269	1	0.0131579	0.949127		0.0226758	0.951215	VIME_MOUSE
GO:0035556	intracellular signal transduction	208	269	4	0.0192308	0.961057		0.017251	0.962642	A2CEE7_MOUSE,G5E852_MOUSE,Q3TMN8_MOUSE,SMAD2_MOUSE
GO:0006914	autophagy	84	269	1	0.0119048	0.96289		0.0164235	0.963948	MLP3B_MOUSE
GO:0016567	protein ubiquitination	148	269	2	0.0135135	0.979412		0.00903444	0.97995	Q3UPU3_MOUSE,ATG3_MOUSE
GO:0006974	cellular response to DNA damage stimulus	111	269	1	0.00900901	0.987237		0.00557846	0.987237	E9QAT0_MOUSE

## Sheet: TAC_2W_Control .Up.enrichment
TermID	Term		bg_pro_num	bg_term_num	fg_pronum	fg_termnum	Ratio	pvalue	Enrichment	FDR	IDs	Sig(Model_12W_Control)	Ratio.Model_4W_Model_2W	Ratio_base2.Model_4W_Model_2W	pValue.Model_4W_Model_2W	Sig(Model_4W_Model_2W)	Ratio.Model_12W_Model_2W	Ratio_base2.Model_12W_Model_2W	pValue.Model_12W_Model_2W	Sig(Model_12W_Model_2W)	Ratio.Model_12W_Model_4W	Ratio_base2.Model_12W_Model_4W	pValue.Model_12W_Model_4W	Sig(Model_12W_Model_4W)
path:mmu04810	Regulation of actin cytoskeleton	KEGG pathway	3679	128	148	13	0.101562	0.00164954	2.78264	0.339806	ITA9_MOUSE,ITA5_MOUSE,TYB4_MOUSE,EZRI_MOUSE,MOES_MOUSE,RADI_MOUSE,ML12B_MOUSE,Q3TXX8_MOUSE,ITA6_MOUSE,WASF2_MOUSE,ARPC2_MOUSE,MYPT1_MOUSE,ARC1B_MOUSE	0	1.98637	0.990134	0.651865	0	1.59854	0.67675	0.747715	0	0.804752	-0.313384	0.880194	0
path:mmu05100	Bacterial invasion of epithelial cells	KEGG pathway	3679	64	148	8	0.125	0.00370834	2.43082	0.381959	A0A0J9YUL3_MOUSE,A0A0J9YUN4_MOUSE,ITA5_MOUSE,Q3TXX8_MOUSE,WASF2_MOUSE,ARPC2_MOUSE,SEPT6_MOUSE,ARC1B_MOUSE	0	1.70462	0.769448	0.050454	0	0.657308	-0.605359	0.225317	0	0.385605	-1.3748	0.011912	-1
path:mmu04520	Adherens junction	KEGG pathway	3679	49	148	6	0.122449	0.0128279	1.89184	0.764197	FYN_MOUSE,Q3TXX8_MOUSE,Q543B5_MOUSE,CSK21_MOUSE,WASF2_MOUSE,SMAD3_MOUSE	0	0.277871	-1.84751	0.358824	0	0.16849	-2.56927	0.29689	0	0.606361	-0.721751	0.040421	-1
path:mmu00524	Neomycin, kanamycin and gentamicin biosynthesis	KEGG pathway	3679	5	148	2	0.4	0.0148388	1.8286	0.764197	B4YB29_MOUSE,HKDC1_MOUSE	0	1.22252	0.289853	0.396656	0	0.76161	-0.392876	0.661979	0	0.622985	-0.682731	0.434728	0
path:mmu05410	Hypertrophic cardiomyopathy (HCM)	KEGG pathway	3679	70	148	7	0.1	0.0212367	1.67291	0.821657	ITA9_MOUSE,ACE_MOUSE,ITA5_MOUSE,DESM_MOUSE,Q3TMN8_MOUSE,ITA6_MOUSE,TPM4_MOUSE	0	1.0131	0.0187752	0.985695	0	0.335984	-1.57354	0.245209	0	0.33164	-1.59231	0.207447	0
path:mmu04144	Endocytosis	KEGG pathway	3679	198	148	14	0.0707071	0.0264988	1.57677	0.821657	A0A0J9YUN4_MOUSE,RAB10_MOUSE,MPRI_MOUSE,Q3TM70_MOUSE,Q3TXX8_MOUSE,ARBK2_MOUSE,SMAD2_MOUSE,MB12A_MOUSE,Q78ZM0_MOUSE,SMAD3_MOUSE,ARPC2_MOUSE,CHM2A_MOUSE,EHD3_MOUSE,ARC1B_MOUSE	0	2.03373	1.02413	0.029689	1	1.26616	0.340462	0.570566	0	0.622582	-0.683664	0.129519	0
path:mmu05206	MicroRNAs in cancer	KEGG pathway	3679	74	148	7	0.0945946	0.0279204	1.55408	0.821657	DNM3A_MOUSE,ITA5_MOUSE,VIME_MOUSE,EZRI_MOUSE,RADI_MOUSE,UBC9_MOUSE,FSCN1_MOUSE	0	1.34633	0.429035	0.150161	0	1.03331	0.0472689	0.846134	0	0.767497	-0.381767	0.268892	0
path:mmu05205	Proteoglycans in cancer	KEGG pathway	3679	119	148	9	0.0756303	0.0484326	1.31486	0.994747	ITA5_MOUSE,EZRI_MOUSE,MOES_MOUSE,RADI_MOUSE,RS6_MOUSE,HBEGF_MOUSE,SMAD2_MOUSE,FLNC_MOUSE,MYPT1_MOUSE	0	2.20278	1.13933	0.10962	0	2.71142	1.43905	0.108361	0	1.23091	0.299722	0.655048	0
path:mmu05132	Salmonella infection	KEGG pathway	3679	158	148	11	0.0696203	0.0513136	1.28977	0.994747	A2AVR9_MOUSE,A2BFF5_MOUSE,E9Q616_MOUSE,ENPL_MOUSE,ML12B_MOUSE,Q3TXX8_MOUSE,Q3U1P2_MOUSE,Q543B5_MOUSE,FLNC_MOUSE,ARPC2_MOUSE,ARC1B_MOUSE	0	1.64539	0.71843	0.316057	0	0.61013	-0.712811	0.146148	0	0.370811	-1.43124	0.115967	0
path:mmu04550	Signaling pathways regulating pluripotency of stem cells	KEGG pathway	3679	37	148	4	0.108108	0.0593837	1.22633	0.994747	G5E852_MOUSE,Q3UVC6_MOUSE,SMAD2_MOUSE,SMAD3_MOUSE	0	1.24951	0.321361	0.716668	0	0.385791	-1.37411	0.17651	0	0.308754	-1.69547	0.164277	0
path:mmu04141	Protein processing in endoplasmic reticulum	KEGG pathway	3679	128	148	9	0.0703125	0.0705646	1.15141	0.994747	GLU2B_MOUSE,M3K5_MOUSE,ENPL_MOUSE,PDIA1_MOUSE,Q3TML0_MOUSE,Q4FK57_MOUSE,BAG1_MOUSE,CKAP4_MOUSE,BAG2_MOUSE	0	7.96009	2.99279	0.32329	0	1.71897	0.781545	0.594065	0	0.215949	-2.21124	0.37617	0
path:mmu05020	Prion diseases	KEGG pathway	3679	27	148	3	0.111111	0.0923154	1.03473	0.994747	A0A0A6YY47_MOUSE,PRIO_MOUSE,FYN_MOUSE	1	0.760635	-0.394724	0.451145	0	3.37406	1.75448	0.014083	1	4.43584	2.14921	0.008032	1
path:mmu04064	NF-kappa B signaling pathway	KEGG pathway	3679	44	148	4	0.0909091	0.0987246	1.00557	0.994747	B2RRV3_MOUSE,UBC9_MOUSE,Q543B5_MOUSE,CSK21_MOUSE	0	0.417649	-1.25964	0.161673	0	0.314893	-1.66707	0.107715	0	0.753964	-0.407432	0.39181	0
path:mmu04145	Phagosome	KEGG pathway	3679	120	148	8	0.0666667	0.10808	0.966254	0.994747	TBB1_MOUSE,A2BFF5_MOUSE,B2RSN3_MOUSE,COR1A_MOUSE,ITA5_MOUSE,Q14AX9_MOUSE,TBB2A_MOUSE,VATE2_MOUSE	0	0.751086	-0.41295	0.712306	0	0.219188	-2.18976	0.241365	0	0.291828	-1.77681	0.115298	0
path:mmu04934	Cushing syndrome	KEGG pathway	3679	65	148	5	0.0769231	0.118774	0.925279	0.994747	AIP_MOUSE,RB_MOUSE,3BHS1_MOUSE,CDN2C_MOUSE,3BHS5_MOUSE	0	0.780222	-0.358043	0.614521	0	0.201447	-2.31153	0.009519	-1	0.258192	-1.95348	0.163561	0
path:mmu05219	Bladder cancer	KEGG pathway	3679	16	148	2	0.125	0.133606	0.874173	0.994747	RB_MOUSE,HBEGF_MOUSE	0	1.79527	0.8442	0.029029	1	1.02517	0.0358674	0.908594	0	0.571041	-0.808334	0.018001	-1
path:mmu05414	Dilated cardiomyopathy (DCM)	KEGG pathway	3679	72	148	5	0.0694444	0.16207	0.790298	0.994747	ITA9_MOUSE,ITA5_MOUSE,DESM_MOUSE,ITA6_MOUSE,TPM4_MOUSE	0	0.9442	-0.0828356	0.903626	0	1.87464	0.90661	0.324339	0	1.98542	0.989446	0.24368	0
path:mmu04530	Tight junction	KEGG pathway	3679	112	148	7	0.0625	0.162597	0.788886	0.994747	A0A3B2WCN9_MOUSE,M3K5_MOUSE,EZRI_MOUSE,MOES_MOUSE,RADI_MOUSE,ML12B_MOUSE,Q3TMN8_MOUSE	0	2.22532	1.15401	0.233838	0	1.59574	0.674229	0.222325	0	0.717085	-0.479784	0.550184	0
path:mmu04110	Cell cycle	KEGG pathway	3679	54	148	4	0.0740741	0.170598	0.768027	0.994747	RB_MOUSE,CDN2C_MOUSE,SMAD2_MOUSE,SMAD3_MOUSE	0	0.94806	-0.0769497	0.891154	0	0.590603	-0.759739	0.167576	0	0.622959	-0.682791	0.284292	0
path:mmu05014	Amyotrophic lateral sclerosis (ALS)	KEGG pathway	3679	36	148	3	0.0833333	0.174679	0.757759	0.994747	A0A2R8W6R6_MOUSE,M3K5_MOUSE,Q3TNK3_MOUSE	0	0.769548	-0.377917	0.683303	0	0.585546	-0.772146	0.502815	0	0.760896	-0.394229	0.453099	0
path:mmu04350	TGF-beta signaling pathway	KEGG pathway	3679	36	148	3	0.0833333	0.174679	0.757759	0.994747	Q3UVC6_MOUSE,SMAD2_MOUSE,SMAD3_MOUSE	-1	0.809296	-0.305261	0.474402	0	0.289598	-1.78788	0.018095	-1	0.35784	-1.48261	0.019362	-1
path:mmu05412	Arrhythmogenic right ventricular cardiomyopathy (ARVC)	KEGG pathway	3679	56	148	4	0.0714286	0.186759	0.728718	0.994747	ITA9_MOUSE,ITA5_MOUSE,DESM_MOUSE,ITA6_MOUSE	0	1.1131	0.154578	0.740449	0	9.87552	3.30386	0.345581	0	8.87212	3.14928	0.351526	0
path:mmu03010	Ribosome	KEGG pathway	3679	118	148	7	0.059322	0.195267	0.709372	0.994747	RL5_MOUSE,RS7_MOUSE,RS14_MOUSE,RS23_MOUSE,RS6_MOUSE,RS28_MOUSE,RL22_MOUSE	0	0.524946	-0.929759	0.213581	0	0.407291	-1.29587	0.075655	0	0.775871	-0.366111	0.642529	0
path:mmu04310	Wnt signaling pathway	KEGG pathway	3679	58	148	4	0.0689655	0.203397	0.691656	0.994747	GPC4_MOUSE,Q543B5_MOUSE,CSK21_MOUSE,SMAD3_MOUSE	0	1.40802	0.493665	0.220447	0	0.622624	-0.683567	0.444314	0	0.442199	-1.17723	0.070216	0
path:mmu00520	Amino sugar and nucleotide sugar metabolism	KEGG pathway	3679	40	148	3	0.075	0.216236	0.665071	0.994747	B4YB29_MOUSE,HKDC1_MOUSE,NPL_MOUSE	0	0.998238	-0.00254427	0.984896	0	0.682957	-0.550133	0.02707	0	0.684162	-0.54759	0.032094	0
path:mmu04066	HIF-1 signaling pathway	KEGG pathway	3679	81	148	5	0.0617284	0.225466	0.646919	0.994747	B2RRV3_MOUSE,B4YB29_MOUSE,ANF_MOUSE,RS6_MOUSE,HKDC1_MOUSE	0	231.063	7.85214	0.348471	0	0.700057	-0.514456	0.3549	0	0.00303	-8.36647	0.347889	0
path:mmu04910	Insulin signaling pathway	KEGG pathway	3679	102	148	6	0.0588235	0.226054	0.645788	0.994747	B4YB29_MOUSE,FLOT1_MOUSE,RS6_MOUSE,Q3TMN8_MOUSE,Q3TYK4_MOUSE,HKDC1_MOUSE	0	0.507764	-0.97777	0.112479	0	0.585112	-0.773215	0.169752	0	1.15233	0.204553	0.409079	0
path:mmu03008	Ribosome biogenesis in eukaryotes	KEGG pathway	3679	41	148	3	0.0731707	0.226942	0.644086	0.994747	RAN_MOUSE,Q14AA6_MOUSE,CSK21_MOUSE	0	6.36153	2.66937	0.257329	0	1.33873	0.420867	0.582765	0	0.210442	-2.24851	0.285289	0
path:mmu05166	Human T-cell leukemia virus 1 infection	KEGG pathway	3679	124	148	7	0.0564516	0.230331	0.637648	0.994747	B2RRV3_MOUSE,RB_MOUSE,RAN_MOUSE,Q14AA6_MOUSE,CDN2C_MOUSE,SMAD2_MOUSE,SMAD3_MOUSE	0	0.031831	-4.97342	0.36351	0	0.272708	-1.87457	0.502194	0	8.5675	3.09887	0.39327	0
path:mmu03060	Protein export	KEGG pathway	3679	23	148	2	0.0869565	0.236009	0.627072	0.994747	SRPRA_MOUSE,SC11A_MOUSE	0	0.044087	-4.5035	0.35347	0	0.352413	-1.50466	0.545028	0	7.99351	2.99883	0.404183	0
path:mmu00052	Galactose metabolism	KEGG pathway	3679	23	148	2	0.0869565	0.236009	0.627072	0.994747	B4YB29_MOUSE,HKDC1_MOUSE	0	0.917128	-0.124805	0.809822	0	0.430279	-1.21666	0.115413	0	0.469159	-1.09185	0.01173	-1
path:mmu03050	Proteasome	KEGG pathway	3679	42	148	3	0.0714286	0.237747	0.623884	0.994747	PSB8_MOUSE,PRS7_MOUSE,PSMD6_MOUSE	0	0.670178	-0.577384	0.203233	0	0.448871	-1.15563	0.082517	0	0.669778	-0.578245	0.266522	0
path:mmu05135	Yersinia infection	KEGG pathway	3679	83	148	5	0.060241	0.240482	0.618917	0.994747	A2CEE7_MOUSE,ITA5_MOUSE,Q3TXX8_MOUSE,Q543B5_MOUSE,WASF2_MOUSE	0	1.56821	0.649116	0.232721	0	0.672563	-0.572259	0.508034	0	0.428874	-1.22137	0.138965	0
path:mmu00740	Riboflavin metabolism	KEGG pathway	3679	7	148	1	0.142857	0.249982	0.602091	0.994747	PPAL_MOUSE	0	5.05696	2.33827	0.423061	0	0.47462	-1.07516	0.57059	0	0.093855	-3.41342	0.363301	0
path:mmu04340	Hedgehog signaling pathway	KEGG pathway	3679	24	148	2	0.0833333	0.251134	0.600094	0.994747	B1AQZ2_MOUSE,ARBK2_MOUSE	0	1.71286	0.776407	0.511703	0	0.702601	-0.509222	0.350149	0	0.410192	-1.28563	0.3527	0
path:mmu00350	Tyrosine metabolism	KEGG pathway	3679	24	148	2	0.0833333	0.251134	0.600094	0.994747	DOPO_MOUSE,ADH7_MOUSE	1	1.17743	0.235644	0.199263	0	2.07569	1.05359	0.001223	1	1.76289	0.817945	0.003968	1
path:mmu04514	Cell adhesion molecules (CAMs)	KEGG pathway	3679	64	148	4	0.0625	0.25563	0.592389	0.994747	A0A0A6YY47_MOUSE,ITA9_MOUSE,Q543B6_MOUSE,ITA6_MOUSE	0	0.919978	-0.120329	0.691644	0	1.25629	0.329175	0.373101	0	1.36557	0.449504	0.183426	0
path:mmu00500	Starch and sucrose metabolism	KEGG pathway	3679	25	148	2	0.08	0.266288	0.574649	0.994747	B4YB29_MOUSE,HKDC1_MOUSE	0	0.939652	-0.0898015	0.947093	0	0.731219	-0.451625	0.711142	0	0.778181	-0.361822	0.845922	0
path:mmu00510	N-Glycan biosynthesis	KEGG pathway	3679	25	148	2	0.08	0.266288	0.574649	0.994747	DOLK_MOUSE,DPM3_MOUSE	0	1.42201	0.507931	0.394848	0	142.286	7.15265	0.357587	0	100.06	6.64472	0.358922	0
path:mmu04924	Renin secretion	KEGG pathway	3679	46	148	3	0.0652174	0.28173	0.550167	0.994747	A0A0N4SWG4_MOUSE,ANF_MOUSE,ACE_MOUSE	-1	0.840726	-0.250292	0.575485	0	0.435386	-1.19963	0.067694	0	0.51787	-0.949338	0.020104	-1
path:mmu04973	Carbohydrate digestion and absorption	KEGG pathway	3679	27	148	2	0.0740741	0.296571	0.527871	0.994747	B4YB29_MOUSE,HKDC1_MOUSE	0	1.09576	0.131925	0.865966	0	0.568865	-0.813842	0.414507	0	0.519153	-0.945768	0.28877	0
path:mmu04913	Ovarian steroidogenesis	KEGG pathway	3679	28	148	2	0.0714286	0.311655	0.506325	0.994747	3BHS1_MOUSE,3BHS5_MOUSE	0	1.56719	0.648176	0.307145	0	0.344101	-1.5391	0.087353	0	0.219566	-2.18727	0.030917	-1
path:mmu04979	Cholesterol metabolism	KEGG pathway	3679	28	148	2	0.0714286	0.311655	0.506325	0.994747	APOC1_MOUSE,SORT_MOUSE	0	0.748248	-0.418412	0.586209	0	0.642339	-0.638593	0.422113	0	0.858457	-0.220182	0.85852	0
path:mmu04216	Ferroptosis	KEGG pathway	3679	28	148	2	0.0714286	0.311655	0.506325	0.994747	PRIO_MOUSE,MLP3B_MOUSE	0	1.80612	0.852897	0.383002	0	0.636106	-0.652661	0.514457	0	0.352194	-1.50556	0.219325	0
path:mmu05212	Pancreatic cancer	KEGG pathway	3679	49	148	3	0.0612245	0.315193	0.501423	0.994747	RB_MOUSE,SMAD2_MOUSE,SMAD3_MOUSE	0	0.529405	-0.917556	0.429263	0	4.35101	2.12135	0.193392	0	8.21868	3.03891	0.138254	0
path:mmu04510	Focal adhesion	KEGG pathway	3679	138	148	7	0.0507246	0.319049	0.496143	0.994747	ITA9_MOUSE,ITA5_MOUSE,FYN_MOUSE,ML12B_MOUSE,ITA6_MOUSE,FLNC_MOUSE,MYPT1_MOUSE	0	8.08213	3.01474	0.276886	0	0.309363	-1.69263	0.010081	-1	0.038277	-4.70738	0.237298	0
path:mmu04640	Hematopoietic cell lineage	KEGG pathway	3679	50	148	3	0.06	0.326381	0.486275	0.994747	ITA5_MOUSE,Q543B6_MOUSE,ITA6_MOUSE	0	3.19256	1.67471	0.088862	0	1.10852	0.148631	0.768442	0	0.347219	-1.52608	0.111151	0
path:mmu00830	Retinol metabolism	KEGG pathway	3679	29	148	2	0.0689655	0.326672	0.485888	0.994747	ADH7_MOUSE,RDH11_MOUSE	0	0.739385	-0.435602	0.628345	0	5.47954	2.45405	0.274635	0	7.41094	2.88966	0.250198	0
path:mmu00531	Glycosaminoglycan degradation	KEGG pathway	3679	10	148	1	0.1	0.337087	0.472257	0.994747	HYAL2_MOUSE	0	1.07143	0.0995309	0.801234	0	0.866904	-0.206056	0.798537	0	0.809113	-0.305587	0.722527	0
path:mmu05321	Inflammatory bowel disease (IBD)	KEGG pathway	3679	31	148	2	0.0645161	0.356432	0.448024	0.994747	SMAD2_MOUSE,SMAD3_MOUSE	0	0.490718	-1.02703	0.283776	0	3.41761	1.77299	0.341806	0	6.9645	2.80002	0.254509	0
path:mmu04930	Type II diabetes mellitus	KEGG pathway	3679	31	148	2	0.0645161	0.356432	0.448024	0.994747	B4YB29_MOUSE,HKDC1_MOUSE	-1	1.40183	0.487313	0.257149	0	0.6692	-0.579491	0.259169	0	0.477375	-1.06681	0.071383	0
path:mmu04061	Viral protein interaction with cytokine and cytokine receptor	KEGG pathway	3679	11	148	1	0.0909091	0.363828	0.439104	0.994747	B2RRV3_MOUSE	0	0.873683	-0.194818	0.831351	0	1.26663	0.340995	0.692849	0	1.44976	0.535812	0.544478	0
path:mmu05226	Gastric cancer	KEGG pathway	3679	54	148	3	0.0555556	0.371048	0.43057	0.994747	RB_MOUSE,SMAD2_MOUSE,SMAD3_MOUSE	0	0.674919	-0.567214	0.582538	0	0.434796	-1.20159	0.342854	0	0.64422	-0.634375	0.399875	0
path:mmu00310	Lysine degradation	KEGG pathway	3679	32	148	2	0.0625	0.371141	0.430461	0.994747	A2CG76_MOUSE,D3Z357_MOUSE	0	1.69175	0.758521	0.258484	0	1.38945	0.474511	0.625031	0	0.821305	-0.28401	0.675599	0
path:mmu03013	RNA transport	KEGG pathway	3679	124	148	6	0.0483871	0.381744	0.418227	0.994747	E9QAT0_MOUSE,RAN_MOUSE,UBC9_MOUSE,Q14AA6_MOUSE,Q5FWJ9_MOUSE,DX39B_MOUSE	0	0.912512	-0.132085	0.862603	0	1.95723	0.968811	0.291828	0	2.14488	1.1009	0.204803	0
path:mmu01522	Endocrine resistance	KEGG pathway	3679	55	148	3	0.0545455	0.38215	0.417766	0.994747	RB_MOUSE,HBEGF_MOUSE,CDN2C_MOUSE	0	0.823099	-0.280862	0.761854	0	7.12101	2.83208	0.406969	0	8.65146	3.11294	0.393189	0
path:mmu03410	Base excision repair	KEGG pathway	3679	12	148	1	0.0833333	0.389497	0.409496	0.994747	SMUG1_MOUSE	0	0.635108	-0.654926	0.374723	0	0.110211	-3.18166	0.040605	-1	0.173531	-2.52673	0.038623	-1
path:mmu00010	Glycolysis / Gluconeogenesis	KEGG pathway	3679	56	148	3	0.0535714	0.39321	0.405375	0.994747	B4YB29_MOUSE,ADH7_MOUSE,HKDC1_MOUSE	0	0.820899	-0.284723	0.679092	0	0.374237	-1.41798	0.177733	0	0.455887	-1.13325	0.025329	-1
path:mmu00051	Fructose and mannose metabolism	KEGG pathway	3679	34	148	2	0.0588235	0.400146	0.397782	0.994747	B4YB29_MOUSE,HKDC1_MOUSE	0	1.10117	0.139037	0.906886	0	8.5211	3.09104	0.401592	0	7.73822	2.952	0.407362	0
path:mmu04142	Lysosome	KEGG pathway	3679	80	148	4	0.05	0.40296	0.394738	0.994747	PPAL_MOUSE,MPRI_MOUSE,Q3TIV9_MOUSE,SORT_MOUSE	0	1.3043	0.383277	0.58913	0	0.885439	-0.175535	0.857293	0	0.678861	-0.558812	0.453774	0
path:mmu04512	ECM-receptor interaction	KEGG pathway	3679	58	148	3	0.0517241	0.415174	0.381769	0.994747	ITA9_MOUSE,ITA5_MOUSE,ITA6_MOUSE	0	2.91707	1.54452	0.096846	0	1.82801	0.870275	0.284671	0	0.626659	-0.674247	0.374193	0
path:mmu04927	Cortisol synthesis and secretion	KEGG pathway	3679	36	148	2	0.0555556	0.428519	0.36803	0.994747	3BHS1_MOUSE,3BHS5_MOUSE	0	0.991697	-0.0120287	0.980478	0	0.724015	-0.465909	0.512164	0	0.730076	-0.453881	0.405389	0
path:mmu00140	Steroid hormone biosynthesis	KEGG pathway	3679	36	148	2	0.0555556	0.428519	0.36803	0.994747	3BHS1_MOUSE,3BHS5_MOUSE	0	1.6178	0.694032	0.402917	0	1.65264	0.724774	0.599581	0	1.02154	0.0307415	0.976976	0
path:mmu04657	IL-17 signaling pathway	KEGG pathway	3679	36	148	2	0.0555556	0.428519	0.36803	0.994747	ENPL_MOUSE,Q543B5_MOUSE	0	0.714954	-0.484078	0.679543	0	0.465574	-1.10292	0.340429	0	0.651194	-0.618841	0.696877	0
path:mmu05161	Hepatitis B	KEGG pathway	3679	83	148	4	0.0481928	0.430532	0.365995	0.994747	G5E852_MOUSE,RB_MOUSE,Q543B5_MOUSE,SMAD3_MOUSE	0	3.18063	1.66931	0.297836	0	0.559276	-0.838368	0.246036	0	0.175838	-2.50768	0.219161	0
path:mmu03022	Basal transcription factors	KEGG pathway	3679	14	148	1	0.0714286	0.437789	0.358736	0.994747	TF2B_MOUSE	0	2.24137	1.16438	0.154969	0	0.769075	-0.378804	0.736821	0	0.343127	-1.54319	0.083381	0
path:mmu03460	Fanconi anemia pathway	KEGG pathway	3679	14	148	1	0.0714286	0.437789	0.358736	0.994747	Q3UJF5_MOUSE	0	1.38028	0.464965	0.176122	0	0.735784	-0.442646	0.509611	0	0.533067	-0.907611	0.095626	0
path:mmu04925	Aldosterone synthesis and secretion	KEGG pathway	3679	61	148	3	0.0491803	0.447633	0.349078	0.994747	ANF_MOUSE,3BHS1_MOUSE,3BHS5_MOUSE	0	1.37571	0.460178	0.093491	0	0.794052	-0.332695	0.643218	0	0.577193	-0.792874	0.200637	0
path:mmu04659	Th17 cell differentiation	KEGG pathway	3679	61	148	3	0.0491803	0.447633	0.349078	0.994747	G5E852_MOUSE,SMAD2_MOUSE,SMAD3_MOUSE	-1	0.913653	-0.130282	0.558763	0	0.388106	-1.36548	0.019299	-1	0.424785	-1.2352	0.011732	-1
path:mmu04540	Gap junction	KEGG pathway	3679	61	148	3	0.0491803	0.447633	0.349078	0.994747	TBB1_MOUSE,B2RSN3_MOUSE,TBB2A_MOUSE	0	2.2974	1.2	0.354409	0	0.454802	-1.13669	0.266427	0	0.197964	-2.33669	0.215223	0
path:mmu00900	Terpenoid backbone biosynthesis	KEGG pathway	3679	15	148	1	0.0666667	0.460492	0.336778	0.994747	Q541Z2_MOUSE	0	11.5549	3.53043	0.322069	0	0.769913	-0.377233	0.714906	0	0.066631	-3.90766	0.312126	0
path:mmu04120	Ubiquitin mediated proteolysis	KEGG pathway	3679	87	148	4	0.045977	0.466758	0.330908	0.994747	E9Q3U1_MOUSE,UBC9_MOUSE,UBE2S_MOUSE,SAE1_MOUSE	0	1.15152	0.203543	0.75816	0	0.73825	-0.437819	0.579984	0	0.641108	-0.641361	0.378389	0
path:mmu05162	Measles	KEGG pathway	3679	64	148	3	0.046875	0.479365	0.319334	0.994747	MOES_MOUSE,Q543B5_MOUSE,CSK21_MOUSE	0	1.80397	0.851177	0.114492	0	0.598748	-0.739979	0.316659	0	0.331905	-1.59116	0.055464	0
path:mmu04933	AGE-RAGE signaling pathway in diabetic complications	KEGG pathway	3679	64	148	3	0.046875	0.479365	0.319334	0.994747	G5E852_MOUSE,SMAD2_MOUSE,SMAD3_MOUSE	0	0.982421	-0.0255867	0.981285	0	1.01759	0.0251521	0.961175	0	1.0358	0.0507399	0.960064	0
path:mmu03440	Homologous recombination	KEGG pathway	3679	16	148	1	0.0625	0.482284	0.316697	0.994747	Q3UJF5_MOUSE	0	1.30056	0.379137	0.644706	0	0.790269	-0.339584	0.692905	0	0.607636	-0.718721	0.444003	0
path:mmu04710	Circadian rhythm	KEGG pathway	3679	16	148	1	0.0625	0.482284	0.316697	0.994747	Q3TMN8_MOUSE	0	1.27357	0.348877	0.420882	0	0.918198	-0.123123	0.87603	0	0.720964	-0.472001	0.520919	0
path:mmu04666	Fc gamma R-mediated phagocytosis	KEGG pathway	3679	65	148	3	0.0461538	0.489756	0.31002	0.994747	WASF2_MOUSE,ARPC2_MOUSE,ARC1B_MOUSE	0	4.42426	2.14544	0.268901	0	0.270706	-1.8852	0.393549	0	0.061187	-4.03063	0.175282	0
path:mmu04371	Apelin signaling pathway	KEGG pathway	3679	90	148	4	0.0444444	0.493393	0.306807	0.994747	RS6_MOUSE,Q3TMN8_MOUSE,SMAD2_MOUSE,SMAD3_MOUSE	0	1.20299	0.266626	0.549005	0	0.537183	-0.896514	0.287408	0	0.446539	-1.16314	0.086719	0
path:mmu04721	Synaptic vesicle cycle	KEGG pathway	3679	42	148	2	0.047619	0.509121	0.293179	0.994747	A0A0J9YUN4_MOUSE,VATE2_MOUSE	0	2.22881	1.15627	0.137704	0	123.391	6.94709	0.35433	0	55.3618	5.79082	0.35884	0
path:mmu04068	FoxO signaling pathway	KEGG pathway	3679	68	148	3	0.0441176	0.520314	0.283735	0.994747	BNIP3_MOUSE,Q3TMN8_MOUSE,SMAD3_MOUSE	0	1.28793	0.365059	0.487783	0	0.690172	-0.534972	0.514188	0	0.535876	-0.900029	0.086485	0
path:mmu04670	Leukocyte transendothelial migration	KEGG pathway	3679	68	148	3	0.0441176	0.520314	0.283735	0.994747	EZRI_MOUSE,MOES_MOUSE,ML12B_MOUSE	0	4.46455	2.15852	0.437205	0	1.01595	0.0228351	0.984098	0	0.22756	-2.13568	0.443888	0
path:mmu04918	Thyroid hormone synthesis	KEGG pathway	3679	43	148	2	0.0465116	0.521827	0.282474	0.994747	ENPL_MOUSE,Q3TNK3_MOUSE	0	0.717401	-0.479148	0.671099	0	0.578328	-0.79004	0.520864	0	0.806143	-0.310892	0.651255	0
path:mmu04742	Taste transduction	KEGG pathway	3679	18	148	1	0.0555556	0.52328	0.281266	0.994747	A0A0N4SWG4_MOUSE	0	0.663608	-0.591597	0.494147	0	0.042373	-4.56071	0.048477	-1	0.063852	-3.96912	0.048554	-1
path:mmu04966	Collecting duct acid secretion	KEGG pathway	3679	18	148	1	0.0555556	0.52328	0.281266	0.994747	VATE2_MOUSE	0	1.24693	0.318385	0.550444	0	0.546287	-0.872269	0.199969	0	0.438104	-1.19065	0.098494	0
path:mmu04614	Renin-angiotensin system	KEGG pathway	3679	18	148	1	0.0555556	0.52328	0.281266	0.994747	ACE_MOUSE	0	0.324096	-1.62551	0.302014	0	0.508008	-0.977077	0.510864	0	1.56746	0.648431	0.653173	0
path:mmu05169	Epstein-Barr virus infection	KEGG pathway	3679	119	148	5	0.0420168	0.526645	0.278482	0.994747	RB_MOUSE,VIME_MOUSE,PRS7_MOUSE,Q543B5_MOUSE,PSMD6_MOUSE	-1	1.26856	0.343189	0.503141	0	0.388393	-1.36441	0.022438	-1	0.306169	-1.7076	0.057869	0
path:mmu04137	Mitophagy - animal	KEGG pathway	3679	44	148	2	0.0454545	0.534313	0.272204	0.994747	BNIP3_MOUSE,CSK21_MOUSE	0	2.10534	1.07405	0.33056	0	1.52757	0.611234	0.520191	0	0.725568	-0.462817	0.663669	0
path:mmu05032	Morphine addiction	KEGG pathway	3679	44	148	2	0.0454545	0.534313	0.272204	0.994747	A0A0N4SWG4_MOUSE,ARBK2_MOUSE	0	5.22669	2.3859	0.404882	0	1.51073	0.595242	0.610648	0	0.289041	-1.79065	0.465012	0
path:mmu05143	African trypanosomiasis	KEGG pathway	3679	19	148	1	0.0526316	0.542552	0.265559	0.994747	ANF_MOUSE	0	2.71995	1.44358	0.142085	0	100.204	6.6468	0.353293	0	36.8405	5.20322	0.361116	0
path:mmu05215	Prostate cancer	KEGG pathway	3679	45	148	2	0.0444444	0.546577	0.262349	0.994747	ENPL_MOUSE,RB_MOUSE	0	1.45633	0.542332	0.085344	0	0.355783	-1.49093	0.046926	-1	0.244302	-2.03326	0.005164	-1
path:mmu04140	Autophagy - animal	KEGG pathway	3679	97	148	4	0.0412371	0.553248	0.25708	0.994747	BNIP3_MOUSE,Q543B5_MOUSE,ZFYV1_MOUSE,ATG3_MOUSE	0	0.856463	-0.223537	0.691224	0	0.786276	-0.346892	0.634959	0	0.918051	-0.123354	0.834963	0
path:mmu04630	Jak-STAT signaling pathway	KEGG pathway	3679	46	148	2	0.0434783	0.558616	0.252887	0.994747	A2AEX7_MOUSE,G5E852_MOUSE	0	0.515769	-0.955203	0.376101	0	0.400548	-1.31995	0.274629	0	0.776604	-0.364749	0.728783	0
path:mmu00230	Purine metabolism	KEGG pathway	3679	98	148	4	0.0408163	0.561498	0.250652	0.994747	A0A0N4SWG4_MOUSE,HPRT_MOUSE,PUR4_MOUSE,NUD16_MOUSE	0	0.517979	-0.949034	0.392607	0	0.121006	-3.04685	0.118025	0	0.233612	-2.09781	0.152649	0
path:mmu04218	Cellular senescence	KEGG pathway	3679	98	148	4	0.0408163	0.561498	0.250652	0.994747	HIPK1_MOUSE,RB_MOUSE,SMAD2_MOUSE,SMAD3_MOUSE	0	1.66483	0.735375	0.471198	0	0.786401	-0.346663	0.744867	0	0.472361	-1.08204	0.271895	0
path:mmu04931	Insulin resistance	KEGG pathway	3679	73	148	3	0.0410959	0.568975	0.244907	0.994747	A2CEE7_MOUSE,PTPA_MOUSE,Q3TMN8_MOUSE	0	0.655415	-0.609519	0.550883	0	0.195218	-2.35684	0.118064	0	0.297853	-1.74733	0.297253	0
path:mmu04920	Adipocytokine signaling pathway	KEGG pathway	3679	47	148	2	0.0425532	0.570427	0.2438	0.994747	G5E852_MOUSE,Q3TMN8_MOUSE	0	0.476204	-1.07035	0.078181	0	0.477211	-1.0673	0.073947	0	1.00211	0.0030452	0.995583	0
path:mmu00480	Glutathione metabolism	KEGG pathway	3679	47	148	2	0.0425532	0.570427	0.2438	0.994747	Q3TNK3_MOUSE,TXD12_MOUSE	0	1.83454	0.87542	0.283045	0	15.9436	3.9949	0.363674	0	8.69075	3.11948	0.389454	0
path:mmu01521	EGFR tyrosine kinase inhibitor resistance	KEGG pathway	3679	48	148	2	0.0416667	0.58201	0.235069	0.994747	G5E852_MOUSE,RS6_MOUSE	1	1.1012	0.139071	0.558628	0	1.22759	0.295831	0.224633	0	1.11478	0.15676	0.330288	0
path:mmu05230	Central carbon metabolism in cancer	KEGG pathway	3679	49	148	2	0.0408163	0.593364	0.226679	0.994747	B4YB29_MOUSE,HKDC1_MOUSE	0	24.984	4.64293	0.355987	0	0.605451	-0.723918	0.538425	0	0.024234	-5.36682	0.348661	0
path:mmu05235	PD-L1 expression and PD-1 checkpoint pathway in cancer	KEGG pathway	3679	49	148	2	0.0408163	0.593364	0.226679	0.994747	G5E852_MOUSE,CSK21_MOUSE	0	0.618305	-0.693609	0.55156	0	1.91457	0.937017	0.436205	0	3.09647	1.63063	0.219742	0
path:mmu04722	Neurotrophin signaling pathway	KEGG pathway	3679	76	148	3	0.0394737	0.596692	0.22425	0.994747	A2CEE7_MOUSE,M3K5_MOUSE,SORT_MOUSE	0	0.081598	-3.61532	0.183184	0	0.025101	-5.31611	0.161054	0	0.307616	-1.7008	0.189493	0
path:mmu05140	Leishmaniasis	KEGG pathway	3679	50	148	2	0.04	0.604488	0.218612	0.994747	G5E852_MOUSE,Q543B5_MOUSE	0	1.46236	0.548294	0.301636	0	1.50508	0.589842	0.27083	0	1.02922	0.0415486	0.93916	0
path:mmu05210	Colorectal cancer	KEGG pathway	3679	50	148	2	0.04	0.604488	0.218612	0.994747	SMAD2_MOUSE,SMAD3_MOUSE	0	1.32928	0.410644	0.646511	0	254.976	7.99422	0.357058	0	191.815	7.58357	0.357638	0
path:mmu05152	Tuberculosis	KEGG pathway	3679	104	148	4	0.0384615	0.609222	0.215224	0.994747	A0A1B0GRF5_MOUSE,G5E852_MOUSE,COR1A_MOUSE,Q14AX9_MOUSE	0	1.15468	0.207498	0.330592	0	1.91558	0.937779	0.027473	1	1.65896	0.730281	0.054838	0
path:mmu00565	Ether lipid metabolism	KEGG pathway	3679	23	148	1	0.0434783	0.612202	0.213105	0.994747	Q3TJC2_MOUSE	0	1.99419	0.995804	0.332289	0	3.47504	1.79703	0.467275	0	1.74258	0.801225	0.671257	0
path:mmu04136	Autophagy - other	KEGG pathway	3679	23	148	1	0.0434783	0.612202	0.213105	0.994747	ATG3_MOUSE	0	1.94219	0.957684	0.421298	0	3.92267	1.97184	0.418811	0	2.01971	1.01415	0.588748	0
path:mmu04668	TNF signaling pathway	KEGG pathway	3679	51	148	2	0.0392157	0.615383	0.210854	0.994747	M3K5_MOUSE,Q543B5_MOUSE	0	2.5921	1.37412	0.026921	1	4.03786	2.01359	0.181193	0	1.55776	0.639468	0.502853	0
path:mmu05220	Chronic myeloid leukemia	KEGG pathway	3679	51	148	2	0.0392157	0.615383	0.210854	0.994747	RB_MOUSE,SMAD3_MOUSE	0	0.384096	-1.38046	0.247181	0	0.620425	-0.688671	0.490631	0	1.61529	0.691791	0.524867	0
path:mmu05222	Small cell lung cancer	KEGG pathway	3679	52	148	2	0.0384615	0.626048	0.203392	0.994747	RB_MOUSE,ITA6_MOUSE	0	0.466214	-1.10094	0.165781	0	1.01313	0.018825	0.970368	0	2.17311	1.11976	0.037976	1
path:mmu04060	Cytokine-cytokine receptor interaction	KEGG pathway	3679	24	148	1	0.0416667	0.627901	0.202109	0.994747	B2RRV3_MOUSE	0	9.04342	3.17687	0.004696	1	2.03602	1.02575	0.409866	0	0.225138	-2.15112	0.017542	-1
path:mmu04270	Vascular smooth muscle contraction	KEGG pathway	3679	80	148	3	0.0375	0.631819	0.199407	0.994747	ANF_MOUSE,PP14A_MOUSE,MYPT1_MOUSE	0	0.823729	-0.279758	0.463785	0	16.8537	4.075	0.35849	0	20.4603	4.35475	0.353519	0
path:mmu05017	Spinocerebellar ataxia	KEGG pathway	3679	54	148	2	0.037037	0.646694	0.189301	0.994747	M3K5_MOUSE,TF2B_MOUSE	0	0.673262	-0.57076	0.332464	0	7.55741	2.91789	0.402112	0	11.2251	3.48865	0.380202	0
path:mmu04380	Osteoclast differentiation	KEGG pathway	3679	54	148	2	0.037037	0.646694	0.189301	0.994747	FYN_MOUSE,Q543B5_MOUSE	0	1.28893	0.366175	0.126605	0	0.725433	-0.463086	0.311717	0	0.562817	-0.829262	0.032731	-1
path:mmu04152	AMPK signaling pathway	KEGG pathway	3679	84	148	3	0.0357143	0.664797	0.177311	0.994747	RAB10_MOUSE,Q3TMN8_MOUSE,Q543B5_MOUSE	0	1.05726	0.0803288	0.809494	0	0.662119	-0.594838	0.250561	0	0.62626	-0.675166	0.118118	0
path:mmu04660	T cell receptor signaling pathway	KEGG pathway	3679	56	148	2	0.0357143	0.666435	0.176242	0.994747	FYN_MOUSE,Q543B5_MOUSE	-1	1.02689	0.0382887	0.90495	0	0.54966	-0.863389	0.094954	0	0.535264	-0.901677	0.027209	-1
path:mmu04151	PI3K-Akt signaling pathway	KEGG pathway	3679	166	148	6	0.0361446	0.666457	0.176228	0.994747	ITA9_MOUSE,G5E852_MOUSE,ENPL_MOUSE,ITA5_MOUSE,RS6_MOUSE,ITA6_MOUSE	1	0.73554	-0.443124	0.057774	0	1.12992	0.176221	0.632882	0	1.53618	0.619345	0.177798	0
path:mmu04672	Intestinal immune network for IgA production	KEGG pathway	3679	27	148	1	0.037037	0.671308	0.173078	0.994747	B2RRV3_MOUSE	0	1.8037	0.850963	0.154135	0	1.53934	0.622312	0.223204	0	0.853433	-0.22865	0.532745	0
path:mmu05145	Toxoplasmosis	KEGG pathway	3679	85	148	3	0.0352941	0.672702	0.172177	0.994747	G5E852_MOUSE,Q543B5_MOUSE,ITA6_MOUSE	0	1.73119	0.791761	0.647836	0	0.454257	-1.13842	0.293951	0	0.262396	-1.93018	0.414446	0
path:mmu03040	Spliceosome	KEGG pathway	3679	113	148	4	0.0353982	0.674618	0.170942	0.994747	Q3THB3_MOUSE,HNRPU_MOUSE,SRSF9_MOUSE,DX39B_MOUSE	0	1.68926	0.756392	0.051486	0	0.401429	-1.31678	0.180354	0	0.237636	-2.07317	0.011162	-1
path:mmu05218	Melanoma	KEGG pathway	3679	28	148	1	0.0357143	0.684629	0.164545	0.994747	RB_MOUSE	0	1.59178	0.67064	0.578452	0	8.78012	3.13424	0.399082	0	5.51592	2.4636	0.435635	0
path:mmu04211	Longevity regulating pathway	KEGG pathway	3679	58	148	2	0.0344828	0.685284	0.164129	0.994747	A2CG76_MOUSE,Q3TMN8_MOUSE	0	1.55344	0.635468	0.129451	0	0.728343	-0.45731	0.45057	0	0.468858	-1.09278	0.019787	-1
path:mmu05142	Chagas disease (American trypanosomiasis)	KEGG pathway	3679	60	148	2	0.0333333	0.703259	0.152885	0.994747	ACE_MOUSE,SMAD2_MOUSE	0	20.9859	4.39135	0.353272	0	1.73369	0.793847	0.528883	0	0.082612	-3.5975	0.370602	0
path:mmu04962	Vasopressin-regulated water reabsorption	KEGG pathway	3679	30	148	1	0.0333333	0.709682	0.148936	0.994747	A2BFF5_MOUSE	0	4.26628	2.09298	0.39262	0	0.709411	-0.495306	0.300485	0	0.166283	-2.58829	0.354887	0
path:mmu00330	Arginine and proline metabolism	KEGG pathway	3679	30	148	1	0.0333333	0.709682	0.148936	0.994747	E9Q7B0_MOUSE	0	24.8557	4.6355	0.348375	0	0.45102	-1.14874	0.350807	0	0.018146	-5.7842	0.338179	0
path:mmu05418	Fluid shear stress and atherosclerosis	KEGG pathway	3679	90	148	3	0.0333333	0.710188	0.148627	0.994747	M3K5_MOUSE,ENPL_MOUSE,Q543B5_MOUSE	0	0.993919	-0.00879981	0.986394	0	0.751123	-0.412879	0.655734	0	0.755719	-0.404078	0.672678	0
path:mmu04217	Necroptosis	KEGG pathway	3679	90	148	3	0.0333333	0.710188	0.148627	0.994747	G5E852_MOUSE,PPIA_MOUSE,CHM2A_MOUSE	0	1.65232	0.724491	0.637987	0	0.332738	-1.58754	0.45709	0	0.201376	-2.31204	0.276736	0
path:mmu04740	Olfactory transduction	KEGG pathway	3679	61	148	2	0.0327869	0.711924	0.147566	0.994747	A0A0N4SWG4_MOUSE,ARBK2_MOUSE	0	0.1678	-2.57519	0.329552	0	0.098625	-3.3419	0.293166	0	0.587752	-0.766721	0.409681	0
path:mmu05225	Hepatocellular carcinoma	KEGG pathway	3679	91	148	3	0.032967	0.71728	0.144311	0.994747	RB_MOUSE,SMAD2_MOUSE,SMAD3_MOUSE	0	0.420726	-1.24905	0.073897	0	0.887927	-0.171487	0.759642	0	2.11046	1.07756	0.084983	0
path:mmu05168	Herpes simplex virus 1 infection	KEGG pathway	3679	120	148	4	0.0333333	0.720044	0.142641	0.994747	G5E852_MOUSE,ITA5_MOUSE,Q543B5_MOUSE,SRSF9_MOUSE	-1	1.08837	0.122165	0.713963	0	0.733988	-0.446172	0.386073	0	0.674394	-0.568336	0.187711	0
path:mmu04611	Platelet activation	KEGG pathway	3679	92	148	3	0.0326087	0.724238	0.140119	0.994747	FYN_MOUSE,ML12B_MOUSE,MYPT1_MOUSE	0	1.63782	0.711779	0.56812	0	0.6437	-0.63554	0.26917	0	0.393022	-1.34732	0.377632	0
path:mmu04390	Hippo signaling pathway	KEGG pathway	3679	64	148	2	0.03125	0.736665	0.13273	0.994747	SMAD2_MOUSE,SMAD3_MOUSE	0	1.98649	0.990225	0.195015	0	38.601	5.27057	0.357236	0	19.4317	4.28034	0.369162	0
path:mmu04622	RIG-I-like receptor signaling pathway	KEGG pathway	3679	33	148	1	0.030303	0.743603	0.128659	0.994747	Q543B5_MOUSE	0	2.48387	1.31259	0.064963	0	0.455289	-1.13515	0.152357	0	0.183298	-2.44774	0.019234	-1
path:mmu04150	mTOR signaling pathway	KEGG pathway	3679	95	148	3	0.0315789	0.74432	0.12824	0.994747	A2CEE7_MOUSE,RS6_MOUSE,VATE2_MOUSE	0	0.009416	-6.73067	0.356296	0	0.013659	-6.194	0.358211	0	1.4506	0.536647	0.343301	0
path:mmu04714	Thermogenesis	KEGG pathway	3679	183	148	6	0.0327869	0.755492	0.12177	0.994747	A2CEE7_MOUSE,A3KG93_MOUSE,M3K5_MOUSE,ANF_MOUSE,RS6_MOUSE,Q3TMN8_MOUSE	0	1.07423	0.103307	0.855606	0	0.554267	-0.851347	0.190384	0	0.515965	-0.954655	0.115146	0
path:mmu04921	Oxytocin signaling pathway	KEGG pathway	3679	97	148	3	0.0309278	0.757055	0.120872	0.994747	ANF_MOUSE,Q3TMN8_MOUSE,MYPT1_MOUSE	0	0.838659	-0.253844	0.651591	0	1.03733	0.0528749	0.94886	0	1.23689	0.30672	0.755731	0
path:mmu04923	Regulation of lipolysis in adipocytes	KEGG pathway	3679	35	148	1	0.0285714	0.763999	0.116907	0.994747	ANF_MOUSE	0	1.00101	0.0014535	0.996149	0	0.55318	-0.854179	0.179853	0	0.552623	-0.855632	0.240064	0
path:mmu05203	Viral carcinogenesis	KEGG pathway	3679	128	148	4	0.03125	0.766088	0.115722	0.994747	B2RRV3_MOUSE,RB_MOUSE,TF2B_MOUSE,Q3UG37_MOUSE	0	0.420776	-1.24888	0.326799	0	0.294908	-1.76166	0.226789	0	0.700868	-0.512785	0.440593	0
path:mmu00270	Cysteine and methionine metabolism	KEGG pathway	3679	36	148	1	0.0277778	0.773584	0.111493	0.994747	DNM3A_MOUSE	0	0.784151	-0.350797	0.651462	0	1.4499	0.535955	0.668648	0	1.84901	0.886752	0.491961	0
path:mmu00620	Pyruvate metabolism	KEGG pathway	3679	36	148	1	0.0277778	0.773584	0.111493	0.994747	A0A0R4J052_MOUSE	0	1.13017	0.176545	0.626537	0	0.638384	-0.647504	0.174008	0	0.564854	-0.82405	0.010373	-1
path:mmu00561	Glycerolipid metabolism	KEGG pathway	3679	36	148	1	0.0277778	0.773584	0.111493	0.994747	B0V2Q7_MOUSE	0	1.13732	0.185636	0.699755	0	0.761624	-0.392849	0.25288	0	0.669666	-0.578486	0.316433	0
path:mmu04725	Cholinergic synapse	KEGG pathway	3679	69	148	2	0.0289855	0.773898	0.111316	0.994747	G5E852_MOUSE,FYN_MOUSE	0	2.65232	1.40725	0.073815	0	0.600724	-0.735226	0.085034	0	0.22649	-2.14248	0.036852	-1
path:mmu00071	Fatty acid degradation	KEGG pathway	3679	37	148	1	0.027027	0.782782	0.106359	0.994747	ADH7_MOUSE	0	0.985652	-0.0208497	0.991637	0	0.064533	-3.95382	0.366447	0	0.065472	-3.93298	0.344871	0
path:mmu05134	Legionellosis	KEGG pathway	3679	37	148	1	0.027027	0.782782	0.106359	0.994747	BNIP3_MOUSE	0	0.746698	-0.421403	0.199793	0	0.292488	-1.77355	0.011196	-1	0.391709	-1.35215	0.00906	-1
path:mmu04650	Natural killer cell mediated cytotoxicity	KEGG pathway	3679	72	148	2	0.0277778	0.79398	0.100191	0.994747	E9QJU7_MOUSE,FYN_MOUSE	0	0.854438	-0.226952	0.699801	0	0.355778	-1.49095	0.060866	0	0.416388	-1.264	0.166117	0
path:mmu00590	Arachidonic acid metabolism	KEGG pathway	3679	39	148	1	0.025641	0.80008	0.0968667	0.994747	Q3TNK3_MOUSE	0	3.73352	1.90053	0.029679	1	1.69328	0.75982	0.367639	0	0.453535	-1.14071	0.093312	0
path:mmu04961	Endocrine and other factor-regulated calcium reabsorption	KEGG pathway	3679	39	148	1	0.025641	0.80008	0.0968667	0.994747	A0A0J9YUN4_MOUSE	0	1.02685	0.038224	0.957579	0	0.797894	-0.325731	0.692223	0	0.777032	-0.363954	0.531516	0
path:mmu04010	MAPK signaling pathway	KEGG pathway	3679	135	148	4	0.0296296	0.801391	0.0961557	0.994747	A2CEE7_MOUSE,M3K5_MOUSE,Q543B5_MOUSE,FLNC_MOUSE	0	1.74452	0.802828	0.5249	0	4.26136	2.09131	0.224742	0	2.44272	1.28849	0.366523	0
path:mmu04917	Prolactin signaling pathway	KEGG pathway	3679	40	148	1	0.025	0.808208	0.0924766	0.994747	G5E852_MOUSE	0	1.02832	0.0402935	0.965025	0	0.321078	-1.639	0.291668	0	0.312234	-1.6793	0.03099	-1
path:mmu04620	Toll-like receptor signaling pathway	KEGG pathway	3679	42	148	1	0.0238095	0.823494	0.0843397	0.994747	Q543B5_MOUSE	0	1.78181	0.833348	0.374744	0	0.522382	-0.936823	0.596729	0	0.293174	-1.77017	0.006038	-1
path:mmu00980	Metabolism of xenobiotics by cytochrome P450	KEGG pathway	3679	42	148	1	0.0238095	0.823494	0.0843397	0.994747	ADH7_MOUSE	0	1.95157	0.964636	0.194092	0	0.9952	-0.00694161	0.995163	0	0.509948	-0.971578	0.346825	0
path:mmu05133	Pertussis	KEGG pathway	3679	42	148	1	0.0238095	0.823494	0.0843397	0.994747	ITA5_MOUSE	0	0.647334	-0.627418	0.288336	0	0.383952	-1.381	0.097846	0	0.593129	-0.753582	0.124475	0
path:mmu04720	Long-term potentiation	KEGG pathway	3679	43	148	1	0.0232558	0.830676	0.0805682	0.994747	A2CEE7_MOUSE	1	1.35654	0.439932	0.109138	0	1.88004	0.910766	0.046342	1	1.38591	0.470834	0.173568	0
path:mmu05214	Glioma	KEGG pathway	3679	43	148	1	0.0232558	0.830676	0.0805682	0.994747	RB_MOUSE	0	1.33125	0.412779	0.138734	0	0.801436	-0.319341	0.45663	0	0.602019	-0.732119	0.101823	0
path:mmu05223	Non-small cell lung cancer	KEGG pathway	3679	43	148	1	0.0232558	0.830676	0.0805682	0.994747	RB_MOUSE	0	2.14863	1.10342	0.087803	0	1.43464	0.520692	0.526583	0	0.667702	-0.582724	0.338102	0
path:mmu04664	Fc epsilon RI signaling pathway	KEGG pathway	3679	44	148	1	0.0227273	0.837569	0.0769797	0.994747	FYN_MOUSE	0	1.72706	0.788321	0.431707	0	0.766491	-0.383659	0.6261	0	0.443812	-1.17198	0.348384	0
path:mmu00982	Drug metabolism - cytochrome P450	KEGG pathway	3679	44	148	1	0.0227273	0.837569	0.0769797	0.994747	ADH7_MOUSE	0	1.73221	0.792616	0.064953	0	1.40788	0.493526	0.502692	0	0.812765	-0.29909	0.632467	0
path:mmu04971	Gastric acid secretion	KEGG pathway	3679	45	148	1	0.0222222	0.844182	0.0735639	0.994747	EZRI_MOUSE	0	1.46707	0.552943	0.215848	0	1.058	0.0813451	0.887991	0	0.721166	-0.471597	0.346185	0
path:mmu04071	Sphingolipid signaling pathway	KEGG pathway	3679	82	148	2	0.0243902	0.850031	0.0705653	0.994747	M3K5_MOUSE,FYN_MOUSE	0	3.7538	1.90835	0.412185	0	0.584251	-0.77534	0.003845	-1	0.155642	-2.6837	0.349516	0
path:mmu05224	Breast cancer	KEGG pathway	3679	46	148	1	0.0217391	0.850528	0.0703114	0.994747	RB_MOUSE	0	0.225527	-2.14863	0.2396	0	0.260242	-1.94207	0.259325	0	1.15393	0.206553	0.695663	0
path:mmu05167	Kaposi sarcoma-associated herpesvirus infection	KEGG pathway	3679	117	148	3	0.025641	0.858166	0.0664286	0.994747	G5E852_MOUSE,RB_MOUSE,ATG3_MOUSE	0	0.076158	-3.71486	0.353306	0	1.66832	0.738394	0.657512	0	21.906	4.45325	0.198257	0
path:mmu04974	Protein digestion and absorption	KEGG pathway	3679	48	148	1	0.0208333	0.86246	0.0642612	0.994747	COFA1_MOUSE	0	1.81782	0.862209	0.020048	1	0.711872	-0.49031	0.306115	0	0.391608	-1.35252	0.003924	-1
path:mmu05323	Rheumatoid arthritis	KEGG pathway	3679	48	148	1	0.0208333	0.86246	0.0642612	0.994747	VATE2_MOUSE	0	4.20765	2.07302	0.427544	0	1.00946	0.0135866	0.984301	0	0.239911	-2.05943	0.427248	0
path:mmu05204	Chemical carcinogenesis	KEGG pathway	3679	48	148	1	0.0208333	0.86246	0.0642612	0.994747	ADH7_MOUSE	0	1.6174	0.693676	0.126978	0	1.05771	0.08094	0.890004	0	0.653956	-0.612735	0.162764	0
path:mmu04213	Longevity regulating pathway - multiple species	KEGG pathway	3679	48	148	1	0.0208333	0.86246	0.0642612	0.994747	Q3TMN8_MOUSE	0	1.67781	0.746578	0.274691	0	0.982293	-0.0257747	0.975193	0	0.585462	-0.772353	0.353598	0
path:mmu04658	Th1 and Th2 cell differentiation	KEGG pathway	3679	49	148	1	0.0204082	0.868066	0.0614473	0.994747	G5E852_MOUSE	0	0.003099	-8.33398	0.354443	0	0.578365	-0.789948	0.711336	0	186.604	7.54383	0.238295	0
path:mmu01524	Platinum drug resistance	KEGG pathway	3679	49	148	1	0.0204082	0.868066	0.0614473	0.994747	M3K5_MOUSE	0	1.28117	0.357457	0.31512	0	0.189068	-2.40302	0.012105	-1	0.147575	-2.76048	0.000982	-1
path:mmu04072	Phospholipase D signaling pathway	KEGG pathway	3679	86	148	2	0.0232558	0.868305	0.0613276	0.994747	A0A0J9YUN4_MOUSE,FYN_MOUSE	0	1.14386	0.193909	0.823252	0	0.739144	-0.436073	0.565241	0	0.646184	-0.629983	0.492439	0
path:mmu04915	Estrogen signaling pathway	KEGG pathway	3679	87	148	2	0.0229885	0.872545	0.059212	0.994747	ENPL_MOUSE,HBEGF_MOUSE	0	1.42519	0.511154	0.34741	0	1.04154	0.058721	0.921141	0	0.730809	-0.452434	0.11153	0
path:mmu04360	Axon guidance	KEGG pathway	3679	87	148	2	0.0229885	0.872545	0.059212	0.994747	FYN_MOUSE,ML12B_MOUSE	0	0.664123	-0.590478	0.059306	0	0.476161	-1.07048	0.036	-1	0.716977	-0.480001	0.390699	0
path:mmu03018	RNA degradation	KEGG pathway	3679	51	148	1	0.0196078	0.878606	0.0562057	0.994747	NUD16_MOUSE	0	0.303694	-1.71931	0.432031	0	0.226176	-2.14448	0.381163	0	0.74475	-0.425172	0.753514	0
path:mmu05165	Human papillomavirus infection	KEGG pathway	3679	188	148	5	0.0265957	0.884015	0.0535402	0.994747	ITA9_MOUSE,ITA5_MOUSE,RB_MOUSE,ITA6_MOUSE,VATE2_MOUSE	1	1.12458	0.169391	0.592617	0	1.98326	0.987873	0.010828	1	1.76355	0.818481	0.004206	1
path:mmu04621	NOD-like receptor signaling pathway	KEGG pathway	3679	91	148	2	0.021978	0.888286	0.0514472	0.994747	IFI4_MOUSE,Q543B5_MOUSE	0	23.0215	4.52491	3e-06	1	7.94074	2.98927	0.190468	0	0.344927	-1.53564	0.01883	-1
path:mmu04625	C-type lectin receptor signaling pathway	KEGG pathway	3679	53	148	1	0.0188679	0.88831	0.0514356	0.994747	A0A1B0GRF5_MOUSE	0	0.89502	-0.160008	0.873938	0	0.319979	-1.64395	0.290249	0	0.357511	-1.48394	0.063187	0
path:mmu05416	Viral myocarditis	KEGG pathway	3679	53	148	1	0.0188679	0.88831	0.0514356	0.994747	FYN_MOUSE	0	0.751565	-0.41203	0.357831	0	0.233471	-2.09868	0.01856	-1	0.310646	-1.68666	0.07214	0
path:mmu04928	Parathyroid hormone synthesis, secretion and action	KEGG pathway	3679	55	148	1	0.0181818	0.897242	0.0470902	0.994747	HBEGF_MOUSE	0	1.90837	0.932342	0.410324	0	0.209857	-2.25252	0.098582	0	0.109967	-3.18486	0.132097	0
path:mmu04914	Progesterone-mediated oocyte maturation	KEGG pathway	3679	55	148	1	0.0181818	0.897242	0.0470902	0.994747	A2CEE7_MOUSE	0	3.72782	1.89833	0.041935	1	1.43092	0.516942	0.371918	0	0.383849	-1.38139	0.091456	0
path:mmu00983	Drug metabolism - other enzymes	KEGG pathway	3679	56	148	1	0.0178571	0.901439	0.0450637	0.994747	HPRT_MOUSE	0	1.57577	0.656055	0.327197	0	1.02425	0.0345707	0.970443	0	0.650002	-0.621484	0.524791	0
path:mmu04062	Chemokine signaling pathway	KEGG pathway	3679	97	148	2	0.0206186	0.908566	0.0416433	0.994747	G5E852_MOUSE,ARBK2_MOUSE	0	1.47613	0.561825	0.536153	0	0.134751	-2.89163	0.166119	0	0.091287	-3.45345	0.034471	-1
path:mmu04012	ErbB signaling pathway	KEGG pathway	3679	58	148	1	0.0172414	0.909328	0.0412794	0.994747	HBEGF_MOUSE	0	2.34669	1.23063	0.010942	1	0.403263	-1.31021	0.172006	0	0.171844	-2.54083	0.009404	-1
path:mmu04912	GnRH signaling pathway	KEGG pathway	3679	59	148	1	0.0169492	0.913034	0.039513	0.994747	HBEGF_MOUSE	0	1.98167	0.98672	0.589775	0	0.471221	-1.08552	0.198372	0	0.23779	-2.07224	0.409109	0
path:mmu00564	Glycerophospholipid metabolism	KEGG pathway	3679	60	148	1	0.0166667	0.91659	0.0378251	0.994747	B0V2Q7_MOUSE	0	0.124654	-3.004	0.35233	0	0.049043	-4.34981	0.315518	0	0.393432	-1.34581	0.013496	-1
path:mmu05202	Transcriptional misregulation in cancer	KEGG pathway	3679	61	148	1	0.0163934	0.920001	0.0362119	0.994747	CDN2C_MOUSE	0	0.40194	-1.31495	0.253133	0	0.391567	-1.35267	0.2569	0	0.974194	-0.037719	0.952548	0
path:mmu04724	Glutamatergic synapse	KEGG pathway	3679	61	148	1	0.0163934	0.920001	0.0362119	0.994747	ARBK2_MOUSE	-1	1.16853	0.2247	0.548303	0	0.669435	-0.578984	0.329708	0	0.572885	-0.803683	0.048529	-1
path:mmu05231	Choline metabolism in cancer	KEGG pathway	3679	63	148	1	0.015873	0.926413	0.0331955	0.994747	WASF2_MOUSE	0	1.60329	0.681036	0.367973	0	1.19107	0.252255	0.782489	0	0.742889	-0.428781	0.588494	0
path:mmu04024	cAMP signaling pathway	KEGG pathway	3679	104	148	2	0.0192308	0.927885	0.0325057	0.994747	ANF_MOUSE,MYPT1_MOUSE	0	1.29156	0.369118	0.637815	0	0.199549	-2.32519	0.16793	0	0.154502	-2.6943	0.015171	-1
path:mmu04022	cGMP-PKG signaling pathway	KEGG pathway	3679	107	148	2	0.0186916	0.934933	0.0292196	0.994747	ANF_MOUSE,MYPT1_MOUSE	0	1.68807	0.755375	0.158239	0	1.3161	0.396271	0.59065	0	0.779649	-0.359103	0.465304	0
path:mmu04260	Cardiac muscle contraction	KEGG pathway	3679	66	148	1	0.0151515	0.935086	0.0291485	0.994747	TPM4_MOUSE	0	1.23859	0.308693	0.526807	0	1.23083	0.299628	0.447816	0	0.993736	-0.00906546	0.984116	0
path:mmu05200	Pathways in cancer	KEGG pathway	3679	244	148	6	0.0245902	0.936121	0.0286679	0.994747	G5E852_MOUSE,ENPL_MOUSE,RB_MOUSE,ITA6_MOUSE,SMAD2_MOUSE,SMAD3_MOUSE	0	1.1397	0.188659	0.799213	0	1.09525	0.131258	0.866879	0	0.960994	-0.0574007	0.945245	0
path:mmu04610	Complement and coagulation cascades	KEGG pathway	3679	67	148	1	0.0149254	0.937745	0.0279153	0.994747	A2MG_MOUSE	0	0.554942	-0.849591	0.116608	0	4.17256	2.06093	0.414525	0	7.51891	2.91052	0.355676	0
path:mmu04932	Non-alcoholic fatty liver disease (NAFLD)	KEGG pathway	3679	110	148	2	0.0181818	0.941329	0.0262587	0.994747	M3K5_MOUSE,Q3TMN8_MOUSE	0	13.8628	3.79315	0.346104	0	17.1905	4.10354	0.362558	0	1.24004	0.31039	0.877484	0
path:mmu04922	Glucagon signaling pathway	KEGG pathway	3679	70	148	1	0.0142857	0.94509	0.0245268	0.994747	Q3TMN8_MOUSE	0	8.30467	3.05392	0.338175	0	9.72976	3.2824	0.362692	0	1.1716	0.22848	0.903553	0
path:mmu00190	Oxidative phosphorylation	KEGG pathway	3679	113	148	2	0.0176991	0.947128	0.0235912	0.994747	Q4FK49_MOUSE,VATE2_MOUSE	0	1.62957	0.704495	0.285243	0	0.92896	-0.106312	0.898301	0	0.570063	-0.810807	0.00182	-1
path:mmu04114	Oocyte meiosis	KEGG pathway	3679	71	148	1	0.0140845	0.947342	0.0234932	0.994747	A2CEE7_MOUSE	0	4.02004	2.00721	0.140702	0	1.41577	0.501589	0.654456	0	0.352178	-1.50562	0.220257	0
path:mmu05160	Hepatitis C	KEGG pathway	3679	73	148	1	0.0136986	0.951574	0.0215574	0.994747	RB_MOUSE	0	0.861652	-0.214823	0.687063	0	0.900327	-0.151479	0.801771	0	1.04489	0.0633442	0.920098	0
path:mmu03015	mRNA surveillance pathway	KEGG pathway	3679	73	148	1	0.0136986	0.951574	0.0215574	0.994747	DX39B_MOUSE	0	1.23544	0.305019	0.12625	0	0.619371	-0.691124	0.263914	0	0.501339	-0.996142	0.103166	0
path:mmu04926	Relaxin signaling pathway	KEGG pathway	3679	76	148	1	0.0131579	0.957297	0.0189534	0.994747	SMAD2_MOUSE	0	0.054798	-4.18973	0.313386	0	0.072451	-3.78685	0.321689	0	1.32214	0.402875	0.535373	0
path:mmu04935	Growth hormone synthesis, secretion and action	KEGG pathway	3679	76	148	1	0.0131579	0.957297	0.0189534	0.994747	G5E852_MOUSE	0	1.14879	0.200119	0.694398	0	0.54814	-0.867384	0.240681	0	0.477144	-1.0675	0.079435	0
path:mmu05034	Alcoholism	KEGG pathway	3679	84	148	1	0.0119048	0.96948	0.0134612	0.994747	Q3UG37_MOUSE	0	1.49203	0.57728	0.427084	0	1.12814	0.173942	0.871228	0	0.756107	-0.403338	0.712707	0
path:mmu04210	Apoptosis	KEGG pathway	3679	87	148	1	0.0114943	0.973097	0.0118438	0.994747	M3K5_MOUSE	0	0.91471	-0.128614	0.899397	0	0.711666	-0.490728	0.693436	0	0.778024	-0.362113	0.755199	0
path:mmu04020	Calcium signaling pathway	KEGG pathway	3679	95	148	1	0.0105263	0.980793	0.00842279	0.994747	A0A0N4SWG4_MOUSE	-1	1.6845	0.752322	0.078694	0	0.60323	-0.72922	0.082567	0	0.358106	-1.48154	0.015516	-1
path:mmu04261	Adrenergic signaling in cardiomyocytes	KEGG pathway	3679	99	148	1	0.010101	0.983775	0.00710408	0.994747	TPM4_MOUSE	0	2.03852	1.02752	0.050936	0	1.18749	0.247919	0.689446	0	0.582527	-0.779603	0.187712	0
path:mmu05170	Human immunodeficiency virus 1 infection	KEGG pathway	3679	148	148	2	0.0135135	0.984899	0.00660821	0.994747	Q3TIV9_MOUSE,Q543B5_MOUSE	0	0.447502	-1.16003	0.232262	0	0.280636	-1.83323	0.116157	0	0.627117	-0.673193	0.488828	0
path:mmu05016	Huntington disease	KEGG pathway	3679	148	148	2	0.0135135	0.984899	0.00660821	0.994747	Q3TNK3_MOUSE,HIP1_MOUSE	0	5.00449	2.32322	0.196648	0	0.960299	-0.0584444	0.93849	0	0.191887	-2.38167	0.19627	0
path:mmu05164	Influenza A	KEGG pathway	3679	101	148	1	0.00990099	0.985089	0.00652442	0.994747	G5E852_MOUSE	0	1.6162	0.69261	0.453531	0	0.699068	-0.516495	0.668765	0	0.432537	-1.2091	0.235707	0
path:mmu05010	Alzheimer disease	KEGG pathway	3679	133	148	1	0.0075188	0.996165	0.00166888	0.998145	RTN4_MOUSE	-1	1.15006	0.201709	0.323804	0	0.930372	-0.10412	0.792636	0	0.808977	-0.305829	0.38556	0
path:mmu05163	Human cytomegalovirus infection	KEGG pathway	3679	150	148	1	0.00666667	0.998145	0.000806317	0.998145	RB_MOUSE	0	0.237671	-2.07296	0.340977	0	0.208509	-2.26182	0.32405	0	0.877302	-0.188855	0.73563	0
GO:0006589	octopamine biosynthetic process	7037	1	269	1	1	0.0382265		1.41764	0.2353	DOPO_MOUSE	0	0.799596	-0.322657	0.512907	0	0.191255	-2.38643	0.009348	-1	0.239189	-2.06378	0.047105	-1
GO:2000771	positive regulation of establishment or maintenance of cell polarity regulating cell shape	7037	1	269	1	1	0.0382265		1.41764	0.2353	B1AQZ2_MOUSE	0	0.767975	-0.380869	0.476381	0	0.977705	-0.0325289	0.967488	0	1.2731	0.348341	0.67338	0
GO:0030852	regulation of granulocyte differentiation	7037	1	269	1	1	0.0382265		1.41764	0.2353	RET1_MOUSE	0	0.359547	-1.47575	0.069445	0	1.5159	0.600174	0.58262	0	4.21614	2.07592	0.21794	0
GO:0071657	positive regulation of granulocyte colony-stimulating factor production	7037	1	269	1	1	0.0382265		1.41764	0.2353	Q543B6_MOUSE	-1	1.33315	0.414838	0.716794	0	0.752027	-0.411144	0.583653	0	0.564099	-0.82598	0.506515	0
GO:0061050	regulation of cell growth involved in cardiac muscle cell development	7037	1	269	1	1	0.0382265		1.41764	0.2353	B7ZNH7_MOUSE	0	0.959824	-0.0591582	0.7568	0	0.591897	-0.756582	0.044664	-1	0.616672	-0.697425	0.019426	-1
GO:1902889	protein localization to spindle microtubule	7037	1	269	1	1	0.0382265		1.41764	0.2353	HNRPU_MOUSE	-1	1.27406	0.349434	0.44533	0	0.865856	-0.207801	0.76064	0	0.679603	-0.557236	0.29342	0
GO:1901254	positive regulation of intracellular transport of viral material	7037	1	269	1	1	0.0382265		1.41764	0.2353	E9QAT0_MOUSE	0	3.10925	1.63657	0.411875	0	0.485435	-1.04265	0.131349	0	0.156126	-2.67922	0.314892	0
GO:0042309	homoiothermy	7037	1	269	1	1	0.0382265		1.41764	0.2353	DOPO_MOUSE	0	0.774107	-0.369395	0.55699	0	2.14253	1.09931	0.478438	0	2.76774	1.46871	0.389713	0
GO:0006178	guanine salvage	7037	1	269	1	1	0.0382265		1.41764	0.2353	HPRT_MOUSE	1	0.522253	-0.937179	0.519786	0	2.0334	1.0239	0.307494	0	3.89352	1.96108	0.129322	0
GO:0046782	regulation of viral transcription	7037	1	269	1	1	0.0382265		1.41764	0.2353	TRBP2_MOUSE	0	7.55976	2.91834	0.038886	1	4.60285	2.20253	0.082988	0	0.608863	-0.71581	0.363728	0
GO:0016062	adaptation of rhodopsin mediated signaling	7037	1	269	1	1	0.0382265		1.41764	0.2353	RDH11_MOUSE	0	1.3612	0.444876	0.689803	0	0.061036	-4.0342	0.090122	0	0.04484	-4.47907	0.124038	0
GO:0042942	D-serine transport	7037	1	269	1	1	0.0382265		1.41764	0.2353	SFXN1_MOUSE	0	1.72808	0.789173	0.468443	0	0.874458	-0.193539	0.720839	0	0.506028	-0.982711	0.409512	0
GO:1903755	positive regulation of SUMO transferase activity	7037	1	269	1	1	0.0382265		1.41764	0.2353	UBC9_MOUSE	0	1.49955	0.584527	0.308174	0	0.795085	-0.330819	0.707755	0	0.530217	-0.915345	0.136919	0
GO:1900147	regulation of Schwann cell migration	7037	1	269	1	1	0.0382265		1.41764	0.2353	VIME_MOUSE	0	1.21446	0.280321	0.361596	0	0.756648	-0.402306	0.347926	0	0.62303	-0.682626	0.190323	0
GO:0031270	pseudopodium retraction	7037	1	269	1	1	0.0382265		1.41764	0.2353	E9Q1G8_MOUSE	0	0.792998	-0.334611	0.728965	0	0.3248	-1.62238	0.143882	0	0.409586	-1.28776	0.314152	0
GO:1990280	RNA localization to chromatin	7037	1	269	1	1	0.0382265		1.41764	0.2353	HNRPU_MOUSE	-1	1.04006	0.0566626	0.925036	0	0.184709	-2.43667	0.07359	0	0.177595	-2.49334	0.011502	-1
GO:1905017	positive regulation of isoleucine-tRNA ligase activity	7037	1	269	1	1	0.0382265		1.41764	0.2353	RL5_MOUSE	0	0.534182	-0.904597	0.156619	0	0.295717	-1.75771	0.0298	-1	0.553589	-0.853113	0.218024	0
GO:0043550	regulation of lipid kinase activity	7037	1	269	1	1	0.0382265		1.41764	0.2353	RB_MOUSE	0	0.086795	-3.52624	0.371647	0	0.628362	-0.670332	0.74801	0	7.23963	2.85592	0.381426	0
GO:0032458	slow endocytic recycling	7037	1	269	1	1	0.0382265		1.41764	0.2353	MILK1_MOUSE	0	2.53677	1.34299	0.182744	0	4.26552	2.09272	0.326985	0	1.68147	0.749726	0.599102	0
GO:1905020	positive regulation of methionine-tRNA ligase activity	7037	1	269	1	1	0.0382265		1.41764	0.2353	RL5_MOUSE	0	1.68653	0.754059	0.430512	0	0.64677	-0.628675	0.523988	0	0.383492	-1.38273	0.183267	0
GO:1902959	regulation of aspartic-type endopeptidase activity involved in amyloid precursor protein catabolic process	7037	1	269	1	1	0.0382265		1.41764	0.2353	Q3TD51_MOUSE	0	2.16991	1.11763	0.15959	0	1.68738	0.754788	0.551098	0	0.777629	-0.362846	0.718469	0
GO:0060180	female mating behavior	7037	1	269	1	1	0.0382265		1.41764	0.2353	FUCM_MOUSE	0	5.15432	2.36578	0.003822	1	3.06113	1.61407	0.30239	0	0.593897	-0.751715	0.33818	0
GO:0010814	substance P catabolic process	7037	1	269	1	1	0.0382265		1.41764	0.2353	A0A183ZRM3_MOUSE	0	0.993047	-0.0100661	0.995795	0	1.4576	0.543599	0.71767	0	1.46781	0.553665	0.73985	0
GO:1902624	positive regulation of neutrophil migration	7037	1	269	1	1	0.0382265		1.41764	0.2353	RTN4_MOUSE	0	4.20122	2.07081	0.201065	0	12.6783	3.66429	0.058579	0	3.01777	1.59348	0.169506	0
GO:1903438	positive regulation of mitotic cytokinetic process	7037	1	269	1	1	0.0382265		1.41764	0.2353	Q5FWJ9_MOUSE	0	0.707059	-0.500097	0.351896	0	0.197886	-2.33726	0.023142	-1	0.279872	-1.83716	0.022621	-1
GO:0060235	lens induction in camera-type eye	7037	1	269	1	1	0.0382265		1.41764	0.2353	HIPK1_MOUSE	0	0.87093	-0.199371	0.631387	0	0.455464	-1.13459	0.202601	0	0.522963	-0.935219	0.312207	0
GO:0070845	polyubiquitinated misfolded protein transport	7037	1	269	1	1	0.0382265		1.41764	0.2353	Q3UG37_MOUSE	0	0.188232	-2.40942	0.334971	0	1.57339	0.653876	0.734662	0	8.3588	3.0633	0.367323	0
GO:0061113	pancreas morphogenesis	7037	1	269	1	1	0.0382265		1.41764	0.2353	CELA1_MOUSE	0	0.657454	-0.605038	0.244279	0	0.287668	-1.79752	0.066325	0	0.437548	-1.19249	0.341397	0
GO:1902373	negative regulation of mRNA catabolic process	7037	1	269	1	1	0.0382265		1.41764	0.2353	E9QAT0_MOUSE	0	25.8983	4.69479	0.287525	0	3.55918	1.83154	0.17679	0	0.137429	-2.86324	0.336808	0
GO:0016476	regulation of embryonic cell shape	7037	1	269	1	1	0.0382265		1.41764	0.2353	E9Q1G8_MOUSE	0	0.062517	-3.99961	0.327832	0	0.083021	-3.59038	0.337919	0	1.32797	0.409226	0.670513	0
GO:1990145	maintenance of translational fidelity	7037	1	269	1	1	0.0382265		1.41764	0.2353	RS23_MOUSE	-1	1.03479	0.0493394	0.954326	0	1.0197	0.0281391	0.971081	0	0.985413	-0.0211996	0.980824	0
GO:0098908	regulation of neuronal action potential	7037	1	269	1	1	0.0382265		1.41764	0.2353	E9QAT0_MOUSE	0	0.526909	-0.924374	0.256091	0	0.677474	-0.561763	0.431602	0	1.28575	0.362611	0.592485	0
GO:0099606	microtubule plus-end directed mitotic chromosome migration	7037	1	269	1	1	0.0382265		1.41764	0.2353	E9QKK1_MOUSE	0	2.1158	1.0812	0.031183	1	1.3091	0.388571	0.412697	0	0.618724	-0.692632	0.142758	0
GO:0035409	histone H3-Y41 phosphorylation	7037	1	269	1	1	0.0382265		1.41764	0.2353	G5E852_MOUSE	0	7.88964	2.97996	0.337305	0	0.873499	-0.195122	0.840707	0	0.110715	-3.17508	0.329196	0
GO:0038001	paracrine signaling	7037	1	269	1	1	0.0382265		1.41764	0.2353	Q543B6_MOUSE	-1	1.72048	0.782811	0.159002	0	0.660275	-0.598861	0.490289	0	0.383774	-1.38167	0.031452	-1
GO:0071171	site-specific DNA replication termination at RTS1 barrier	7037	1	269	1	1	0.0382265		1.41764	0.2353	RTF2_MOUSE	0	1.0715	0.0996372	0.804006	0	0.993869	-0.00887239	0.991291	0	0.927546	-0.108509	0.882091	0
GO:0061015	snRNA import into nucleus	7037	1	269	1	1	0.0382265		1.41764	0.2353	RAN_MOUSE	1	1.93261	0.950553	0.036316	1	3.00893	1.58925	0.010261	1	1.55692	0.638698	0.064992	0
GO:0061767	negative regulation of lung blood pressure	7037	1	269	1	1	0.0382265		1.41764	0.2353	SMAD3_MOUSE	0	0.383321	-1.38338	0.247398	0	0.7377	-0.438894	0.557797	0	1.9245	0.944482	0.426108	0
GO:0071847	TNFSF11-mediated signaling pathway	7037	1	269	1	1	0.0382265		1.41764	0.2353	A0A3B2WCN9_MOUSE	0	0.827383	-0.273373	0.653304	0	0.12444	-3.00648	0.050985	0	0.150403	-2.73309	5.7e-05	-1
GO:0090065	regulation of production of siRNA involved in RNA interference	7037	1	269	1	1	0.0382265		1.41764	0.2353	TRBP2_MOUSE	0	0.755275	-0.404926	0.645058	0	1.28628	0.363207	0.595858	0	1.70306	0.768132	0.059692	0
GO:1902669	positive regulation of axon guidance	7037	1	269	1	1	0.0382265		1.41764	0.2353	B2RSN3_MOUSE	0	0.272434	-1.87602	0.249513	0	0.075455	-3.72824	0.155731	0	0.276965	-1.85222	0.002816	-1
GO:1900453	negative regulation of long-term synaptic depression	7037	1	269	1	1	0.0382265		1.41764	0.2353	E9QAT0_MOUSE	0	2.26715	1.18088	0.364552	0	0.515935	-0.954739	0.515109	0	0.22757	-2.13562	0.166003	0
GO:0120078	cell adhesion involved in sprouting angiogenesis	7037	1	269	1	1	0.0382265		1.41764	0.2353	RTN4_MOUSE	0	1.21465	0.280542	0.604379	0	0.453011	-1.14238	0.106338	0	0.372956	-1.42292	0.044292	-1
GO:0046154	rhodopsin metabolic process	7037	1	269	1	1	0.0382265		1.41764	0.2353	ARBK2_MOUSE	0	341.642	8.41634	0.102194	0	0.428223	-1.22357	0.299615	0	0.001253	-9.6404	0.101736	0
GO:1903597	negative regulation of gap junction assembly	7037	1	269	1	1	0.0382265		1.41764	0.2353	ACE_MOUSE	0	1.26919	0.343913	0.587664	0	1.1623	0.216986	0.761498	0	0.915781	-0.126925	0.818789	0
GO:1904027	negative regulation of collagen fibril organization	7037	1	269	1	1	0.0382265		1.41764	0.2353	EMIL1_MOUSE	0	0.443881	-1.17176	0.499309	0	0.383331	-1.38334	0.481396	0	0.86359	-0.211582	0.856223	0
GO:0034050	host programmed cell death induced by symbiont	7037	1	269	1	1	0.0382265		1.41764	0.2353	G5E852_MOUSE	0	1.02643	0.0376409	0.961136	0	1.06536	0.091337	0.919641	0	1.03792	0.0536952	0.923302	0
GO:1990144	intrinsic apoptotic signaling pathway in response to hypoxia	7037	1	269	1	1	0.0382265		1.41764	0.2353	BNIP3_MOUSE	-1	0.62038	-0.688776	0.385106	0	0.34353	-1.54149	0.124619	0	0.553741	-0.852717	0.26023	0
GO:0036166	phenotypic switching	7037	1	269	1	1	0.0382265		1.41764	0.2353	A2CG76_MOUSE	0	1.31554	0.395655	0.460328	0	1.02473	0.0352382	0.938426	0	0.77894	-0.360416	0.472839	0
GO:0097012	response to granulocyte macrophage colony-stimulating factor	7037	1	269	1	1	0.0382265		1.41764	0.2353	G5E852_MOUSE	0	1.32624	0.407342	0.328321	0	2.64942	1.40568	0.093679	0	1.99769	0.998333	0.163939	0
GO:0017186	peptidyl-pyroglutamic acid biosynthetic process	7037	1	269	1	1	0.0382265		1.41764	0.2353	QPCTL_MOUSE	0	0.717638	-0.478672	0.491596	0	0.763497	-0.389306	0.663877	0	1.0639	0.0893666	0.903761	0
GO:0061944	negative regulation of protein K48-linked ubiquitination	7037	1	269	1	1	0.0382265		1.41764	0.2353	PPIA_MOUSE	0	1.12661	0.171991	0.85102	0	0.902223	-0.148444	0.897523	0	0.800829	-0.320434	0.761768	0
GO:0010816	calcitonin catabolic process	7037	1	269	1	1	0.0382265		1.41764	0.2353	A0A183ZRM3_MOUSE	0	1.13632	0.184367	0.704554	0	1.8372	0.877511	0.161158	0	1.61681	0.693146	0.191001	0
GO:1901639	XDP catabolic process	7037	1	269	1	1	0.0382265		1.41764	0.2353	NUD16_MOUSE	0	3.68539	1.88182	0.009525	1	2.94577	1.55864	0.429482	0	0.79931	-0.323173	0.764515	0
GO:0099577	regulation of translation at presynapse	7037	1	269	1	1	0.0382265		1.41764	0.2353	E9QAT0_MOUSE	0	0.360436	-1.47218	0.271898	0	1.4024	0.4879	0.716326	0	3.89085	1.96009	0.315474	0
GO:1902979	mitotic DNA replication termination	7037	1	269	1	1	0.0382265		1.41764	0.2353	RTF2_MOUSE	0	1.31347	0.39338	0.504854	0	0.15663	-2.67457	0.05666	0	0.119249	-3.06795	0.004378	-1
GO:0071838	cell proliferation in bone marrow	7037	1	269	1	1	0.0382265		1.41764	0.2353	ACE_MOUSE	0	2.03645	1.02606	0.190977	0	0.551948	-0.857396	0.20349	0	0.271034	-1.88345	0.077554	0
GO:0000304	response to singlet oxygen	7037	1	269	1	1	0.0382265		1.41764	0.2353	FYN_MOUSE	0	0.708162	-0.497849	0.65767	0	1.04679	0.0659693	0.952641	0	1.47818	0.563817	0.528166	0
GO:0097198	histone H3-K36 trimethylation	7037	1	269	1	1	0.0382265		1.41764	0.2353	SETD5_MOUSE	0	4.31831	2.11047	0.124406	0	1.70162	0.766909	0.252968	0	0.394047	-1.34356	0.225169	0
GO:0001174	transcriptional start site selection at RNA polymerase II promoter	7037	1	269	1	1	0.0382265		1.41764	0.2353	TF2B_MOUSE	-1	1.33291	0.414575	0.465105	0	0.63262	-0.660589	0.236181	0	0.474617	-1.07516	0.175259	0
GO:1903815	negative regulation of collecting lymphatic vessel constriction	7037	1	269	1	1	0.0382265		1.41764	0.2353	ANF_MOUSE	0	1.76713	0.821404	0.351415	0	1.26259	0.336389	0.717582	0	0.71449	-0.485014	0.610869	0
GO:0010952	positive regulation of peptidase activity	7037	1	269	1	1	0.0382265		1.41764	0.2353	RCN3_MOUSE	0	2.5186	1.33262	0.568599	0	5.35451	2.42075	0.445318	0	2.12599	1.08813	0.640619	0
GO:0071930	negative regulation of transcription involved in G1/S transition of mitotic cell cycle	7037	1	269	1	1	0.0382265		1.41764	0.2353	RB_MOUSE	0	1.62189	0.697679	0.37093	0	2.57186	1.36281	0.077877	0	1.58572	0.665135	0.295727	0
GO:0045992	negative regulation of embryonic development	7037	1	269	1	1	0.0382265		1.41764	0.2353	A2CEE7_MOUSE	0	349.62	8.44964	0.355918	0	1.22004	0.286926	0.757872	0	0.00349	-8.16256	0.356201	0
GO:1905943	negative regulation of formation of growth cone in injured axon	7037	1	269	1	1	0.0382265		1.41764	0.2353	RTN4_MOUSE	0	0.838029	-0.254928	0.751815	0	0.703007	-0.508389	0.661157	0	0.838881	-0.253462	0.844626	0
GO:0006067	ethanol metabolic process	7037	1	269	1	1	0.0382265		1.41764	0.2353	ADH7_MOUSE	0	1.44415	0.530225	0.268075	0	0.263451	-1.92439	0.022684	-1	0.182426	-2.45462	0.006047	-1
GO:1905580	positive regulation of ERBB3 signaling pathway	7037	1	269	1	1	0.0382265		1.41764	0.2353	RTN4_MOUSE	0	7.61652	2.92913	0.346068	0	0.913656	-0.130277	0.858466	0	0.119957	-3.05941	0.339562	0
GO:0051545	negative regulation of elastin biosynthetic process	7037	1	269	1	1	0.0382265		1.41764	0.2353	HBEGF_MOUSE	0	1.68262	0.750713	0.17436	0	0.73517	-0.44385	0.663988	0	0.436919	-1.19456	0.051875	0
GO:0045348	positive regulation of MHC class II biosynthetic process	7037	1	269	1	1	0.0382265		1.41764	0.2353	G5E852_MOUSE	0	0.875531	-0.19177	0.832794	0	1.85303	0.889889	0.470726	0	2.11647	1.08166	0.445568	0
GO:0035967	cellular response to topologically incorrect protein	7037	1	269	1	1	0.0382265		1.41764	0.2353	Q3UG37_MOUSE	0	0.328248	-1.60714	0.207942	0	0.54881	-0.865621	0.498842	0	1.67194	0.741523	0.623973	0
GO:0035507	regulation of myosin-light-chain-phosphatase activity	7037	1	269	1	1	0.0382265		1.41764	0.2353	MYPT1_MOUSE	0	2.52475	1.33614	0.193685	0	0.657874	-0.604117	0.654343	0	0.26057	-1.94026	0.096315	0
GO:0033184	positive regulation of histone ubiquitination	7037	1	269	1	1	0.0382265		1.41764	0.2353	A3KG93_MOUSE	0	3.86043	1.94876	0.184284	0	0.687281	-0.541028	0.225217	0	0.178032	-2.48979	0.149369	0
GO:2001260	regulation of semaphorin-plexin signaling pathway	7037	1	269	1	1	0.0382265		1.41764	0.2353	A0A0A6YY47_MOUSE	0	1.3715	0.45576	0.366638	0	1.77329	0.826432	0.139374	0	1.29296	0.370672	0.3686	0
GO:1903798	regulation of production of miRNAs involved in gene silencing by miRNA	7037	1	269	1	1	0.0382265		1.41764	0.2353	TRBP2_MOUSE	0	0.793871	-0.333023	0.450122	0	0.704149	-0.506047	0.548937	0	0.886981	-0.173025	0.827032	0
GO:0070897	transcription preinitiation complex assembly	7037	1	269	1	1	0.0382265		1.41764	0.2353	TF2B_MOUSE	0	1.27838	0.354312	0.575449	0	1.18138	0.240477	0.821306	0	0.924128	-0.113835	0.914131	0
GO:0032226	positive regulation of synaptic transmission	7037	1	269	1	1	0.0382265		1.41764	0.2353	FLOT1_MOUSE	0	1.08476	0.117379	0.926177	0	0.491819	-1.0238	0.273721	0	0.453388	-1.14118	0.497792	0
GO:1904006	negative regulation of phospholipase D activity	7037	1	269	1	1	0.0382265		1.41764	0.2353	E9Q9A3_MOUSE	0	0.776876	-0.364244	0.615614	0	0.31723	-1.6564	0.043439	-1	0.408341	-1.29215	0.247235	0
GO:0035660	MyD88-dependent toll-like receptor 4 signaling pathway	7037	1	269	1	1	0.0382265		1.41764	0.2353	A0A0G2JEP4_MOUSE	-1	0.844182	-0.244374	0.687449	0	1.12401	0.168651	0.83309	0	1.33147	0.413024	0.556246	0
GO:0048665	neuron fate specification	7037	1	269	1	1	0.0382265		1.41764	0.2353	A2CG76_MOUSE	0	1.43547	0.521523	0.06128	0	1.00004	5.33787e-05	0.999905	0	0.696662	-0.521469	0.214792	0
GO:1905926	positive regulation of invadopodium assembly	7037	1	269	1	1	0.0382265		1.41764	0.2353	ARPC2_MOUSE	0	1.05215	0.0733459	0.922732	0	1.62369	0.699277	0.530861	0	1.54321	0.625932	0.583615	0
GO:0045687	positive regulation of glial cell differentiation	7037	1	269	1	1	0.0382265		1.41764	0.2353	RTN4_MOUSE	0	2.65211	1.40714	0.048264	1	0.863139	-0.212335	0.814296	0	0.325454	-1.61947	0.064479	0
GO:0033601	positive regulation of mammary gland epithelial cell proliferation	7037	1	269	1	1	0.0382265		1.41764	0.2353	RTN4_MOUSE	0	0.790574	-0.339028	0.59521	0	0.45241	-1.1443	0.257035	0	0.572255	-0.80527	0.2968	0
GO:0046333	octopamine metabolic process	7037	1	269	1	1	0.0382265		1.41764	0.2353	DOPO_MOUSE	0	0.994246	-0.00832524	0.987535	0	0.315414	-1.66468	0.117035	0	0.317239	-1.65636	0.016119	-1
GO:1902938	regulation of intracellular calcium activated chloride channel activity	7037	1	269	1	1	0.0382265		1.41764	0.2353	PRIO_MOUSE	0	1.00824	0.0118348	0.992122	0	0.36419	-1.45724	0.376354	0	0.361215	-1.46907	0.239217	0
GO:0043647	inositol phosphate metabolic process	7037	1	269	1	1	0.0382265		1.41764	0.2353	ARBK2_MOUSE	0	0.072004	-3.79578	0.369295	0	0.336264	-1.57233	0.535134	0	4.67005	2.22344	0.444553	0
GO:0098867	intramembranous bone growth	7037	1	269	1	1	0.0382265		1.41764	0.2353	FBLN5_MOUSE	0	1.12526	0.170262	0.591971	0	1.10719	0.1469	0.869167	0	0.983937	-0.0233621	0.977257	0
GO:1900224	positive regulation of nodal signaling pathway involved in determination of lateral mesoderm left/right asymmetry	7037	1	269	1	1	0.0382265		1.41764	0.2353	SMAD2_MOUSE	0	1.02425	0.0345693	0.964336	0	0.366285	-1.44896	0.091093	0	0.357612	-1.48353	0.213454	0
GO:1902443	negative regulation of ripoptosome assembly involved in necroptotic process	7037	1	269	1	1	0.0382265		1.41764	0.2353	Q543B5_MOUSE	0	5.69596	2.50994	0.217835	0	0.834869	-0.260378	0.681163	0	0.146572	-2.77032	0.205998	0
GO:0031959	mineralocorticoid receptor signaling pathway	7037	1	269	1	1	0.0382265		1.41764	0.2353	G5E852_MOUSE	0	3.85731	1.9476	0.204761	0	1.3065	0.385706	0.688741	0	0.338707	-1.56189	0.268127	0
GO:1905023	positive regulation of threonine-tRNA ligase activity	7037	1	269	1	1	0.0382265		1.41764	0.2353	RL5_MOUSE	-1	1.20523	0.269313	0.38069	0	0.653122	-0.614576	0.189226	0	0.541905	-0.883888	0.049146	-1
GO:1901998	toxin transport	7037	34	269	4	0.117647	0.0393596		1.40495	0.241459	A0A0J9YUN4_MOUSE,BNIP3_MOUSE,TCPQ_MOUSE,SCFD1_MOUSE	-1	5.8259	2.54248	0.050636	0	0.676669	-0.563478	0.596055	0	0.116148	-3.10596	0.037704	-1
GO:0045019	negative regulation of nitric oxide biosynthetic process	7037	9	269	2	0.222222	0.0438851		1.35768	0.258766	FUBP2_MOUSE,Q543B6_MOUSE	0	4.33171	2.11494	0.210874	0	1.36758	0.451628	0.577388	0	0.315714	-1.66331	0.259112	0
GO:0071786	endoplasmic reticulum tubular network organization	7037	9	269	2	0.222222	0.0438851		1.35768	0.258766	RAB10_MOUSE,RTN4_MOUSE	1	1.07583	0.105449	0.829491	0	1.41232	0.498071	0.110932	0	1.31278	0.392623	0.328142	0
GO:0001523	retinoid metabolic process	7037	9	269	2	0.222222	0.0438851		1.35768	0.258766	ADH7_MOUSE,RDH11_MOUSE	0	0.902847	-0.147447	0.696013	0	0.635082	-0.654985	0.206575	0	0.703421	-0.50754	0.191806	0
GO:0006349	regulation of gene expression by genetic imprinting	7037	9	269	2	0.222222	0.0438851		1.35768	0.258766	ARI4A_MOUSE,DNM3A_MOUSE	0	0.382314	-1.38717	0.296749	0	0.191096	-2.38763	0.191736	0	0.499841	-1.00046	0.180607	0
GO:0010637	negative regulation of mitochondrial fusion	7037	9	269	2	0.222222	0.0438851		1.35768	0.258766	BNIP3_MOUSE,Q499X4_MOUSE	0	3.21769	1.68602	0.004208	1	3.13882	1.65022	0.316989	0	0.975487	-0.0358054	0.969289	0
GO:0032516	positive regulation of phosphoprotein phosphatase activity	7037	9	269	2	0.222222	0.0438851		1.35768	0.258766	G5E852_MOUSE,PTPA_MOUSE	-1	1.42596	0.511934	0.494968	0	0.177654	-2.49286	0.172908	0	0.124586	-3.00479	0.002937	-1
GO:0008207	C21-steroid hormone metabolic process	7037	9	269	2	0.222222	0.0438851		1.35768	0.258766	3BHS1_MOUSE,3BHS5_MOUSE	0	1.07168	0.0998769	0.891454	0	0.769007	-0.378931	0.484178	0	0.71757	-0.478809	0.571578	0
GO:1902902	negative regulation of autophagosome assembly	7037	9	269	2	0.222222	0.0438851		1.35768	0.258766	A2CG76_MOUSE,SCFD1_MOUSE	0	6.17321	2.62602	0.028205	1	10.1089	3.33756	0.311633	0	1.63755	0.711541	0.657325	0
GO:0030033	microvillus assembly	7037	9	269	2	0.222222	0.0438851		1.35768	0.258766	EZRI_MOUSE,RADI_MOUSE	0	0.88204	-0.181084	0.693089	0	0.24046	-2.05613	0.017637	-1	0.272618	-1.87505	0.031194	-1
GO:0045842	positive regulation of mitotic metaphase/anaphase transition	7037	9	269	2	0.222222	0.0438851		1.35768	0.258766	E9QKK1_MOUSE,RB_MOUSE	0	0.597721	-0.742456	0.403835	0	0.168357	-2.5704	0.085016	0	0.281666	-1.82794	0.08916	0
GO:0035457	cellular response to interferon-alpha	7037	9	269	2	0.222222	0.0438851		1.35768	0.258766	E9PV48_MOUSE,IFI4_MOUSE	0	2.11153	1.07829	0.253831	0	0.969857	-0.044156	0.950587	0	0.459316	-1.12244	0.19369	0
GO:0060122	inner ear receptor cell stereocilium organization	7037	9	269	2	0.222222	0.0438851		1.35768	0.258766	B1AQZ2_MOUSE,E9Q512_MOUSE	0	1.47454	0.560263	0.41853	0	3.01586	1.59257	0.467844	0	2.04529	1.0323	0.575542	0
GO:0043488	regulation of mRNA stability	7037	21	269	3	0.142857	0.0441617		1.35495	0.259557	E9QAT0_MOUSE,VIME_MOUSE,FUBP2_MOUSE	-1	0.970767	-0.042803	0.964652	0	0.142289	-2.8131	0.1112	0	0.146574	-2.7703	0.112924	0
GO:0050821	protein stabilization	7037	123	269	9	0.0731707	0.0454132		1.34282	0.266054	FLOT1_MOUSE,PPIB_MOUSE,TCPQ_MOUSE,RL5_MOUSE,RS7_MOUSE,SMAD3_MOUSE,HIP1_MOUSE,BAG2_MOUSE,RTN4_MOUSE	0	1.35815	0.441643	0.661558	0	0.700851	-0.51282	0.618682	0	0.516034	-0.954462	0.384283	0
GO:0016236	macroautophagy	7037	22	269	3	0.136364	0.0497352		1.30334	0.27678	ZFYV1_MOUSE,ATG3_MOUSE,MLP3B_MOUSE	0	0.643099	-0.636887	0.302762	0	0.349573	-1.51633	0.04529	-1	0.543576	-0.879446	0.223477	0
GO:0033209	tumor necrosis factor-mediated signaling pathway	7037	22	269	3	0.136364	0.0497352		1.30334	0.27678	A0A0R4J005_MOUSE,G3X924_MOUSE,G5E852_MOUSE	0	0.435539	-1.19913	0.305102	0	0.379231	-1.39885	0.29978	0	0.870718	-0.199723	0.857117	0
GO:0042177	negative regulation of protein catabolic process	7037	22	269	3	0.136364	0.0497352		1.30334	0.27678	FYN_MOUSE,Q78ZM0_MOUSE,SMAD3_MOUSE	-1	0.880112	-0.184241	0.669782	0	0.309222	-1.69329	0.047683	-1	0.351344	-1.50904	0.027972	-1
GO:0014911	positive regulation of smooth muscle cell migration	7037	22	269	3	0.136364	0.0497352		1.30334	0.27678	A0A097BW18_MOUSE,TYB4_MOUSE,ARPC2_MOUSE	0	78.2575	6.29016	0.351874	0	0.609378	-0.714591	0.333993	0	0.007787	-7.00472	0.349623	0
GO:0051028	mRNA transport	7037	53	269	5	0.0943396	0.0507908		1.29421	0.27678	D3Z390_MOUSE,E9QAT0_MOUSE,FUBP2_MOUSE,Q5FWJ9_MOUSE,IF2B2_MOUSE	-1	1.06359	0.0889367	0.867006	0	0.379447	-1.39803	0.080941	0	0.356762	-1.48697	0.027239	-1
GO:0071560	cellular response to transforming growth factor beta stimulus	7037	37	269	4	0.108108	0.0513309		1.28962	0.27678	A0A097BW18_MOUSE,HYAL2_MOUSE,FYN_MOUSE,SMAD3_MOUSE	-1	0.802896	-0.316715	0.398147	0	0.660333	-0.598734	0.115885	0	0.822439	-0.282019	0.379017	0
GO:0032456	endocytic recycling	7037	37	269	4	0.108108	0.0513309		1.28962	0.27678	Q3TM70_MOUSE,Q78ZM0_MOUSE,MILK1_MOUSE,EHD3_MOUSE	0	5.57337	2.47855	0.241484	0	1.1247	0.169539	0.752569	0	0.201799	-2.30901	0.252915	0
GO:0006895	Golgi to endosome transport	7037	10	269	2	0.2	0.0534994		1.27165	0.27678	B9EKJ3_MOUSE,SORT_MOUSE	0	4.78213	2.25765	0.007873	1	0.601877	-0.732459	0.521877	0	0.125859	-2.99012	0.00353	-1
GO:0043653	mitochondrial fragmentation involved in apoptotic process	7037	10	269	2	0.2	0.0534994		1.27165	0.27678	BNIP3_MOUSE,ATG3_MOUSE	1	8.50095	3.08762	0.387321	0	0.845405	-0.242285	0.787843	0	0.099448	-3.32991	0.377258	0
GO:0007218	neuropeptide signaling pathway	7037	10	269	2	0.2	0.0534994		1.27165	0.27678	ANF_MOUSE,SORT_MOUSE	0	0.952634	-0.0700061	0.942833	0	0.479004	-1.06189	0.449832	0	0.502821	-0.991883	0.082719	0
GO:0007413	axonal fasciculation	7037	10	269	2	0.2	0.0534994		1.27165	0.27678	A0A0A6YY47_MOUSE,RTN4_MOUSE	0	2.40328	1.26501	0.028276	1	2.36071	1.23922	0.217362	0	0.982287	-0.0257835	0.970102	0
GO:0000186	activation of MAPKK activity	7037	10	269	2	0.2	0.0534994		1.27165	0.27678	G5E852_MOUSE,M3K5_MOUSE	0	1.2167	0.282973	0.760074	0	0.888913	-0.169886	0.864924	0	0.730593	-0.45286	0.578083	0
GO:0017015	regulation of transforming growth factor beta receptor signaling pathway	7037	10	269	2	0.2	0.0534994		1.27165	0.27678	SMAD2_MOUSE,SMAD3_MOUSE	0	2.31614	1.21172	0.045741	1	0.929173	-0.105981	0.922191	0	0.401174	-1.3177	0.132827	0
GO:0051561	positive regulation of mitochondrial calcium ion concentration	7037	10	269	2	0.2	0.0534994		1.27165	0.27678	BNIP3_MOUSE,MICU2_MOUSE	0	1.09508	0.13103	0.899962	0	1.55999	0.641539	0.732586	0	1.42455	0.510509	0.780354	0
GO:0046847	filopodium assembly	7037	10	269	2	0.2	0.0534994		1.27165	0.27678	EZRI_MOUSE,ITA6_MOUSE	0	1.04311	0.0608885	0.92179	0	0.731015	-0.452027	0.600064	0	0.700805	-0.512915	0.556702	0
GO:0030595	leukocyte chemotaxis	7037	10	269	2	0.2	0.0534994		1.27165	0.27678	COR1A_MOUSE,PPIA_MOUSE	0	1.27944	0.355508	0.438399	0	0.926257	-0.110516	0.883258	0	0.723957	-0.466024	0.358065	0
GO:0051156	glucose 6-phosphate metabolic process	7037	10	269	2	0.2	0.0534994		1.27165	0.27678	B4YB29_MOUSE,HKDC1_MOUSE	0	7.65124	2.93569	0.118524	0	0.533562	-0.906272	0.247376	0	0.069735	-3.84197	0.098598	0
GO:0061049	cell growth involved in cardiac muscle cell development	7037	10	269	2	0.2	0.0534994		1.27165	0.27678	A0A0R4J1W0_MOUSE,ANF_MOUSE	0	3.65184	1.86862	0.201986	0	1.43244	0.518476	0.560433	0	0.392252	-1.35015	0.299927	0
GO:0045727	positive regulation of translation	7037	54	269	5	0.0925926	0.0543037		1.26517	0.27678	E9QAT0_MOUSE,VIME_MOUSE,RL5_MOUSE,TRBP2_MOUSE,DX39B_MOUSE	0	3.09569	1.63026	0.072311	0	1.58688	0.666197	0.538597	0	0.512611	-0.964064	0.284761	0
GO:0090314	positive regulation of protein targeting to membrane	7037	23	269	3	0.130435	0.0556336		1.25466	0.27678	PRIO_MOUSE,FYN_MOUSE,ARPC2_MOUSE	0	4.16561	2.05853	0.033216	1	6.0043	2.586	0.069711	0	1.4414	0.527471	0.492447	0
GO:0009952	anterior/posterior pattern specification	7037	23	269	3	0.130435	0.0556336		1.25466	0.27678	B1AQZ2_MOUSE,HIPK1_MOUSE,SMAD2_MOUSE	0	1.10974	0.150217	0.803927	0	0.621202	-0.686866	0.320194	0	0.559774	-0.837084	0.212547	0
GO:0002218	activation of innate immune response	7037	23	269	3	0.130435	0.0556336		1.25466	0.27678	A0A087WRA4_MOUSE,IFI4_MOUSE,Q4FK11_MOUSE	0	1.49752	0.582571	0.162874	0	1.01932	0.0276042	0.930527	0	0.680673	-0.554966	0.199383	0
GO:0007080	mitotic metaphase plate congression	7037	23	269	3	0.130435	0.0556336		1.25466	0.27678	E9QKK1_MOUSE,Q5FWJ9_MOUSE,CHM2A_MOUSE	-1	0.935531	-0.0961426	0.834893	0	0.147185	-2.7643	0.016639	-1	0.157328	-2.66815	0.004155	-1
GO:0007052	mitotic spindle organization	7037	23	269	3	0.130435	0.0556336		1.25466	0.27678	A2RRR3_MOUSE,E9QKK1_MOUSE,PTPA_MOUSE	0	1.21992	0.286787	0.681133	0	0.289171	-1.79001	0.168872	0	0.237041	-2.07679	0.025484	-1
GO:0051216	cartilage development	7037	23	269	3	0.130435	0.0556336		1.25466	0.27678	E9Q512_MOUSE,HYAL2_MOUSE,Q3UVC6_MOUSE	0	0.311991	-1.68042	0.187606	0	0.060879	-4.03791	0.075069	0	0.19513	-2.35749	0.157539	0
GO:0045454	cell redox homeostasis	7037	38	269	4	0.105263	0.0557165		1.25402	0.27678	PDIA1_MOUSE,Q3TML0_MOUSE,Q4FK57_MOUSE,TXD12_MOUSE	0	1.4443	0.530368	0.004637	0	0.828923	-0.27069	0.560573	0	0.573928	-0.801058	0.061712	0
GO:0000226	microtubule cytoskeleton organization	7037	90	269	7	0.0777778	0.0559244		1.2524	0.27678	A0A0B4J1L4_MOUSE,TBB1_MOUSE,A2RRR3_MOUSE,B2RSN3_MOUSE,TBB2A_MOUSE,Q80TM4_MOUSE,NDEL1_MOUSE	0	1.06736	0.0940414	0.921705	0	0.457835	-1.1271	0.359716	0	0.428943	-1.22114	0.217235	0
GO:0009636	response to toxic substance	7037	39	269	4	0.102564	0.0602977		1.2197	0.27678	DNM3A_MOUSE,PON2_MOUSE,SCFD1_MOUSE,SRSF9_MOUSE	0	0.337171	-1.56845	0.384922	0	0.51015	-0.971007	0.517548	0	1.51303	0.597441	0.424822	0
GO:0007179	transforming growth factor beta receptor signaling pathway	7037	39	269	4	0.102564	0.0602977		1.2197	0.27678	Q3UVC6_MOUSE,Q543B5_MOUSE,SMAD2_MOUSE,SMAD3_MOUSE	-1	2.65038	1.4062	0.298368	0	0.422353	-1.24348	0.297912	0	0.159356	-2.64967	0.163088	0
GO:0007018	microtubule-based movement	7037	39	269	4	0.102564	0.0602977		1.2197	0.27678	A2AVR9_MOUSE,A2BFF5_MOUSE,B1AQZ2_MOUSE,D3Z390_MOUSE	0	0.574218	-0.80033	0.178534	0	0.65131	-0.618584	0.20551	0	1.13426	0.181745	0.770864	0
GO:0030593	neutrophil chemotaxis	7037	24	269	3	0.125	0.0618487		1.20867	0.27678	ITA9_MOUSE,PPIA_MOUSE,PPIB_MOUSE	0	2.30208	1.20294	0.012098	1	0.741044	-0.432369	0.549598	0	0.321902	-1.63531	0.005029	-1
GO:0045860	positive regulation of protein kinase activity	7037	24	269	3	0.125	0.0618487		1.20867	0.27678	E9QKK1_MOUSE,Q3TMN8_MOUSE,Q3U1P2_MOUSE	0	0.915255	-0.127754	0.844856	0	1.37588	0.460355	0.744617	0	1.50328	0.58811	0.681223	0
GO:0032509	endosome transport via multivesicular body sorting pathway	7037	11	269	2	0.181818	0.063776		1.19534	0.27678	SORT_MOUSE,CHM2A_MOUSE	0	2.32761	1.21885	0.161354	0	0.754143	-0.40709	0.561896	0	0.323998	-1.62594	0.121676	0
GO:0007020	microtubule nucleation	7037	11	269	2	0.181818	0.063776		1.19534	0.27678	A2RRR3_MOUSE,NDEL1_MOUSE	0	8.46444	3.08141	0.156413	0	0.53855	-0.892848	0.192397	0	0.063625	-3.97426	0.135931	0
GO:0051770	positive regulation of nitric-oxide synthase biosynthetic process	7037	11	269	2	0.181818	0.063776		1.19534	0.27678	G5E852_MOUSE,Q541Z2_MOUSE	0	0.96533	-0.0509059	0.963327	0	0.687924	-0.539679	0.657569	0	0.712631	-0.488773	0.579787	0
GO:0098974	postsynaptic actin cytoskeleton organization	7037	11	269	2	0.181818	0.063776		1.19534	0.27678	Q3TXX8_MOUSE,WASF2_MOUSE	0	1.83184	0.87329	0.174292	0	1.86597	0.899922	0.181607	0	1.01863	0.0266329	0.959928	0
GO:0051896	regulation of protein kinase B signaling	7037	11	269	2	0.181818	0.063776		1.19534	0.27678	G5E8H5_MOUSE,RCN3_MOUSE	0	3.04594	1.60689	0.093359	0	0.58616	-0.770634	0.559803	0	0.19244	-2.37752	0.040205	-1
GO:0008360	regulation of cell shape	7037	96	269	7	0.0729167	0.0738623		1.13158	0.27678	COR1A_MOUSE,EZRI_MOUSE,MOES_MOUSE,RADI_MOUSE,FYN_MOUSE,ML12B_MOUSE,Q6ZWQ9_MOUSE	0	0.474488	-1.07556	0.194444	0	1.02555	0.0363964	0.974774	0	2.16138	1.11195	0.463652	0
GO:0006417	regulation of translation	7037	59	269	5	0.0847458	0.073926		1.1312	0.27678	B2RXM7_MOUSE,E9QAT0_MOUSE,PA2G4_MOUSE,IF2B2_MOUSE,PTBP2_MOUSE	0	0.426565	-1.22916	0.332869	0	0.377359	-1.40599	0.288323	0	0.884645	-0.176829	0.816489	0
GO:0006364	rRNA processing	7037	59	269	5	0.0847458	0.073926		1.1312	0.27678	RL5_MOUSE,PA2G4_MOUSE,RS7_MOUSE,RS6_MOUSE,RS28_MOUSE	0	1.16539	0.220808	0.837985	0	0.077091	-3.69729	0.144418	0	0.066151	-3.91809	0.093028	0
GO:0006468	protein phosphorylation	7037	218	269	13	0.059633	0.0739804		1.13088	0.27678	A0A1L1STE4_MOUSE,B4YB29_MOUSE,M3K5_MOUSE,HIPK1_MOUSE,FYN_MOUSE,Q3TMN8_MOUSE,Q3TYK4_MOUSE,Q3UVC6_MOUSE,ARBK2_MOUSE,Q543B5_MOUSE,CSK21_MOUSE,SMAD2_MOUSE,RSRC1_MOUSE	0	0.648295	-0.625278	0.708209	0	0.771281	-0.374672	0.806182	0	1.18971	0.250605	0.780875	0
GO:0016571	histone methylation	7037	12	269	2	0.166667	0.0746508		1.12697	0.27678	A2CG76_MOUSE,D3Z357_MOUSE	-1	0.916953	-0.12508	0.898941	0	0.379805	-1.39667	0.314456	0	0.414203	-1.27159	0.238897	0
GO:0043666	regulation of phosphoprotein phosphatase activity	7037	12	269	2	0.166667	0.0746508		1.12697	0.27678	ENPL_MOUSE,PTPA_MOUSE	0	0.55126	-0.859195	0.515568	0	0.182469	-2.45428	0.230289	0	0.331003	-1.59508	0.231988	0
GO:0050768	negative regulation of neurogenesis	7037	12	269	2	0.166667	0.0746508		1.12697	0.27678	A3KG93_MOUSE,HOOK3_MOUSE	0	1.13831	0.186892	0.892075	0	1.07501	0.104347	0.945671	0	0.944391	-0.0825438	0.959505	0
GO:0061098	positive regulation of protein tyrosine kinase activity	7037	12	269	2	0.166667	0.0746508		1.12697	0.27678	PRIO_MOUSE,ACE_MOUSE	0	0.905359	-0.143438	0.750274	0	0.41862	-1.25629	0.106191	0	0.46238	-1.11285	0.054997	0
GO:0043029	T cell homeostasis	7037	12	269	2	0.166667	0.0746508		1.12697	0.27678	COR1A_MOUSE,TSCOT_MOUSE	0	3.93011	1.97457	0.120333	0	2.143	1.09963	0.567401	0	0.545277	-0.874939	0.487306	0
GO:0048589	developmental growth	7037	12	269	2	0.166667	0.0746508		1.12697	0.27678	SMAD2_MOUSE,SMAD3_MOUSE	0	1.08608	0.119134	0.874765	0	0.717374	-0.479203	0.426541	0	0.660515	-0.598337	0.478061	0
GO:0030325	adrenal gland development	7037	12	269	2	0.166667	0.0746508		1.12697	0.27678	SMAD2_MOUSE,SMAD3_MOUSE	0	1.46866	0.554496	0.183742	0	0.396462	-1.33475	0.267397	0	0.269949	-1.88924	0.034504	-1
GO:0051412	response to corticosterone	7037	12	269	2	0.166667	0.0746508		1.12697	0.27678	3BHS1_MOUSE,3BHS5_MOUSE	-1	1.61596	0.692394	0.088412	0	0.825634	-0.276426	0.567264	0	0.510924	-0.968819	0.02504	-1
GO:0016925	protein sumoylation	7037	12	269	2	0.166667	0.0746508		1.12697	0.27678	UBC9_MOUSE,SAE1_MOUSE	0	3.03963	1.6039	0.13582	0	1.51217	0.596623	0.287724	0	0.497486	-1.00727	0.266741	0
GO:0050730	regulation of peptidyl-tyrosine phosphorylation	7037	12	269	2	0.166667	0.0746508		1.12697	0.27678	PRIO_MOUSE,FYN_MOUSE	0	0.72133	-0.471269	0.548708	0	23.7242	4.56829	0.368299	0	32.8895	5.03955	0.362801	0
GO:0046498	S-adenosylhomocysteine metabolic process	7037	2	269	1	0.5	0.074997		1.12496	0.27678	E0CYV0_MOUSE	0	0.562085	-0.83114	0.560174	0	0.445671	-1.16595	0.458004	0	0.792889	-0.334809	0.667682	0
GO:0001880	Mullerian duct regression	7037	2	269	1	0.5	0.074997		1.12496	0.27678	Q3UVC6_MOUSE	0	0.792939	-0.334718	0.74748	0	0.656318	-0.607533	0.597922	0	0.827703	-0.272815	0.54205	0
GO:1903723	negative regulation of centriole elongation	7037	2	269	1	0.5	0.074997		1.12496	0.27678	CHM2A_MOUSE	0	1.82279	0.866146	0.323101	0	0.081751	-3.61262	0.103069	0	0.04485	-4.47875	0.026741	-1
GO:0045761	regulation of adenylate cyclase activity	7037	2	269	1	0.5	0.074997		1.12496	0.27678	CAP2_MOUSE	0	1.11242	0.153699	0.908064	0	0.187658	-2.41382	0.260549	0	0.168694	-2.56752	0.220861	0
GO:0035722	interleukin-12-mediated signaling pathway	7037	2	269	1	0.5	0.074997		1.12496	0.27678	G5E852_MOUSE	0	1.31658	0.396793	0.683523	0	0.868039	-0.204168	0.867883	0	0.659314	-0.600962	0.449881	0
GO:2000401	regulation of lymphocyte migration	7037	2	269	1	0.5	0.074997		1.12496	0.27678	MOES_MOUSE	0	0.866624	-0.206522	0.714345	0	9.46641	3.24282	0.382713	0	10.9233	3.44934	0.375608	0
GO:0021801	cerebral cortex radial glia guided migration	7037	2	269	1	0.5	0.074997		1.12496	0.27678	RTN4_MOUSE	0	1.24399	0.314971	0.724316	0	1.28277	0.359258	0.701599	0	1.03117	0.0442864	0.905233	0
GO:2001255	positive regulation of histone H3-K36 trimethylation	7037	2	269	1	0.5	0.074997		1.12496	0.27678	D3Z357_MOUSE	0	1.23033	0.299051	0.566898	0	0.97225	-0.0406008	0.936996	0	0.790232	-0.339652	0.48899	0
GO:0035878	nail development	7037	2	269	1	0.5	0.074997		1.12496	0.27678	ITA6_MOUSE	0	2.9331	1.55243	0.313595	0	0.418868	-1.25543	0.29216	0	0.142807	-2.80786	0.195085	0
GO:0005996	monosaccharide metabolic process	7037	2	269	1	0.5	0.074997		1.12496	0.27678	FUCM_MOUSE	0	0.715799	-0.482374	0.55619	0	0.911035	-0.134422	0.883855	0	1.27275	0.347952	0.658194	0
GO:0051303	establishment of chromosome localization	7037	2	269	1	0.5	0.074997		1.12496	0.27678	NDEL1_MOUSE	0	7.98234	2.99681	0.386789	0	0.695898	-0.523052	0.527084	0	0.08718	-3.51986	0.367074	0
GO:1902803	regulation of synaptic vesicle transport	7037	2	269	1	0.5	0.074997		1.12496	0.27678	Q3TD51_MOUSE	0	0.196601	-2.34666	0.122726	0	0.463832	-1.10833	0.386002	0	2.35925	1.23833	0.500957	0
GO:0060352	cell adhesion molecule production	7037	2	269	1	0.5	0.074997		1.12496	0.27678	PPIA_MOUSE	0	0.670009	-0.577748	0.232222	0	0.589126	-0.763352	0.155785	0	0.879281	-0.185604	0.691256	0
GO:0033227	dsRNA transport	7037	2	269	1	0.5	0.074997		1.12496	0.27678	FLOT1_MOUSE	0	1.39267	0.477854	0.196729	0	2.36784	1.24357	0.407331	0	1.70021	0.765715	0.550497	0
GO:0019064	fusion of virus membrane with host plasma membrane	7037	2	269	1	0.5	0.074997		1.12496	0.27678	HYAL2_MOUSE	1	2.71025	1.43842	0.211327	0	1.14752	0.198523	0.882936	0	0.423402	-1.2399	0.094449	0
GO:0071922	regulation of cohesin loading	7037	2	269	1	0.5	0.074997		1.12496	0.27678	RB_MOUSE	0	2.87185	1.52198	0.127832	0	0.923499	-0.114818	0.909078	0	0.321569	-1.6368	0.103603	0
GO:0099578	regulation of translation at postsynapse	7037	2	269	1	0.5	0.074997		1.12496	0.27678	E9QAT0_MOUSE	0	3.79431	1.92384	0.491221	0	0.033379	-4.90492	0.326495	0	0.008797	-6.82877	0.349051	0
GO:1902948	negative regulation of tau-protein kinase activity	7037	2	269	1	0.5	0.074997		1.12496	0.27678	RB_MOUSE	0	1.15737	0.210853	0.693674	0	3.02112	1.59508	0.263369	0	2.61033	1.38423	0.296448	0
GO:2000172	regulation of branching morphogenesis of a nerve	7037	2	269	1	0.5	0.074997		1.12496	0.27678	RTN4_MOUSE	-1	0.71682	-0.480317	0.466607	0	0.692112	-0.530923	0.435061	0	0.96553	-0.050607	0.944489	0
GO:0010260	animal organ senescence	7037	2	269	1	0.5	0.074997		1.12496	0.27678	Q4FK57_MOUSE	0	0.596863	-0.744528	0.504126	0	0.523621	-0.933405	0.315304	0	0.877288	-0.188878	0.869101	0
GO:0034088	maintenance of mitotic sister chromatid cohesion	7037	2	269	1	0.5	0.074997		1.12496	0.27678	RB_MOUSE	0	0.250993	-1.99428	0.177261	0	1.18698	0.247298	0.814854	0	4.72914	2.24158	0.165089	0
GO:0070723	response to cholesterol	7037	2	269	1	0.5	0.074997		1.12496	0.27678	SMAD2_MOUSE	0	0.587272	-0.767899	0.206941	0	0.687543	-0.540478	0.294307	0	1.17074	0.227421	0.638367	0
GO:1905605	positive regulation of blood-brain barrier permeability	7037	2	269	1	0.5	0.074997		1.12496	0.27678	A0A3B2WCN9_MOUSE	0	12.8072	3.67888	0.349805	0	0.630585	-0.665237	0.268815	0	0.049237	-4.34411	0.336119	0
GO:2000815	regulation of mRNA stability involved in response to oxidative stress	7037	2	269	1	0.5	0.074997		1.12496	0.27678	Q3THB3_MOUSE	0	2.17979	1.12419	0.067985	0	0.473632	-1.07816	0.454294	0	0.217284	-2.20235	0.013474	-1
GO:0043242	negative regulation of protein-containing complex disassembly	7037	2	269	1	0.5	0.074997		1.12496	0.27678	Q3UG37_MOUSE	0	0.397951	-1.32934	0.248837	0	0.24728	-2.01578	0.103411	0	0.621384	-0.686443	0.619275	0
GO:1903766	positive regulation of potassium ion export across plasma membrane	7037	2	269	1	0.5	0.074997		1.12496	0.27678	ANF_MOUSE	0	3.66214	1.87269	0.027303	1	18.5507	4.2134	0.243742	0	5.06554	2.34072	0.315249	0
GO:1902425	positive regulation of attachment of mitotic spindle microtubules to kinetochore	7037	2	269	1	0.5	0.074997		1.12496	0.27678	HNRPU_MOUSE	0	3.52013	1.81563	0.241601	0	109.456	6.77421	0.345511	0	31.0943	4.95858	0.356072	0
GO:1903944	negative regulation of hepatocyte apoptotic process	7037	2	269	1	0.5	0.074997		1.12496	0.27678	RB_MOUSE	0	1.31213	0.391914	0.480371	0	0.637907	-0.648582	0.476403	0	0.48616	-1.0405	0.203917	0
GO:0042976	activation of Janus kinase activity	7037	2	269	1	0.5	0.074997		1.12496	0.27678	G5E852_MOUSE	0	2.33725	1.22481	0.090447	0	0.266114	-1.90988	0.13916	0	0.113858	-3.13469	0.00692	-1
GO:2000381	negative regulation of mesoderm development	7037	2	269	1	0.5	0.074997		1.12496	0.27678	A2CEE7_MOUSE	0	1.74867	0.806257	0.374354	0	0.845394	-0.242304	0.836561	0	0.48345	-1.04856	0.327878	0
GO:0046098	guanine metabolic process	7037	2	269	1	0.5	0.074997		1.12496	0.27678	A3KG93_MOUSE	0	1.02672	0.0380358	0.973151	0	0.077596	-3.68787	0.122818	0	0.075577	-3.72591	0.145462	0
GO:1904761	negative regulation of myofibroblast differentiation	7037	2	269	1	0.5	0.074997		1.12496	0.27678	RB_MOUSE	0	2.78377	1.47704	0.140788	0	1.07114	0.0991444	0.944783	0	0.384779	-1.3779	0.245326	0
GO:0048694	positive regulation of collateral sprouting of injured axon	7037	2	269	1	0.5	0.074997		1.12496	0.27678	RTN4_MOUSE	0	18.6459	4.22079	0.226959	0	5.23348	2.38777	0.436916	0	0.280677	-1.83302	0.376306	0
GO:1903055	positive regulation of extracellular matrix organization	7037	2	269	1	0.5	0.074997		1.12496	0.27678	RB_MOUSE	-1	0.877217	-0.188994	0.647155	0	0.53329	-0.907008	0.110852	0	0.607934	-0.718013	0.030103	-1
GO:0046083	adenine metabolic process	7037	2	269	1	0.5	0.074997		1.12496	0.27678	HPRT_MOUSE	0	4.53171	2.18006	0.00036	1	2.52128	1.33415	0.261726	0	0.556363	-0.845902	0.129062	0
GO:0032231	regulation of actin filament bundle assembly	7037	2	269	1	0.5	0.074997		1.12496	0.27678	RADI_MOUSE	0	0.839919	-0.251678	0.735525	0	0.618475	-0.693213	0.429744	0	0.736351	-0.441534	0.045464	0
GO:0036149	phosphatidylinositol acyl-chain remodeling	7037	2	269	1	0.5	0.074997		1.12496	0.27678	B0V2Q7_MOUSE	0	33.7802	5.07811	0.349097	0	1.41437	0.500165	0.535616	0	0.04187	-4.57794	0.354845	0
GO:1903526	negative regulation of membrane tubulation	7037	2	269	1	0.5	0.074997		1.12496	0.27678	Q3TXX8_MOUSE	0	0.359669	-1.47526	0.353793	0	0.136594	-2.87203	0.208641	0	0.379778	-1.39677	0.260377	0
GO:0072697	protein localization to cell cortex	7037	2	269	1	0.5	0.074997		1.12496	0.27678	EZRI_MOUSE	-1	18.2025	4.18606	0.150093	0	0.578924	-0.788554	0.154226	0	0.031805	-4.9746	0.141889	0
GO:0009629	response to gravity	7037	2	269	1	0.5	0.074997		1.12496	0.27678	SPRC_MOUSE	0	1.28629	0.363222	0.744001	0	1.03269	0.0464142	0.964489	0	0.802845	-0.316807	0.784744	0
GO:0021542	dentate gyrus development	7037	2	269	1	0.5	0.074997		1.12496	0.27678	B1AQZ2_MOUSE	0	0.989113	-0.0157927	0.989695	0	0.310981	-1.6851	0.33107	0	0.314404	-1.66931	0.335326	0
GO:0051126	negative regulation of actin nucleation	7037	2	269	1	0.5	0.074997		1.12496	0.27678	COR1A_MOUSE	0	0.651709	-0.6177	0.370402	0	0.81196	-0.300519	0.709533	0	1.24589	0.317181	0.733216	0
GO:0032534	regulation of microvillus assembly	7037	2	269	1	0.5	0.074997		1.12496	0.27678	FSCN1_MOUSE	0	7.17406	2.84279	0.136975	0	9.89705	3.307	0.076745	0	1.37956	0.464207	0.636728	0
GO:0050793	regulation of developmental process	7037	2	269	1	0.5	0.074997		1.12496	0.27678	E9QKK1_MOUSE	0	274.006	8.09807	0.137873	0	42.0811	5.3951	0.296491	0	0.153577	-2.70297	0.205903	0
GO:0031339	negative regulation of vesicle fusion	7037	2	269	1	0.5	0.074997		1.12496	0.27678	COR1A_MOUSE	0	0.830116	-0.268615	0.777315	0	0.892365	-0.164294	0.892794	0	1.07499	0.104321	0.943531	0
GO:0070676	intralumenal vesicle formation	7037	2	269	1	0.5	0.074997		1.12496	0.27678	Q78ZM0_MOUSE	0	0.642965	-0.637188	0.376342	0	0.897638	-0.155794	0.881937	0	1.39609	0.481394	0.675536	0
GO:0060964	regulation of gene silencing by miRNA	7037	2	269	1	0.5	0.074997		1.12496	0.27678	E9QAT0_MOUSE	0	1.55667	0.638459	0.545983	0	0.322606	-1.63215	0.365607	0	0.207242	-2.27061	0.059723	0
GO:0097065	anterior head development	7037	2	269	1	0.5	0.074997		1.12496	0.27678	PUR4_MOUSE	0	1.69754	0.763447	0.546045	0	0.778148	-0.361884	0.748607	0	0.458397	-1.12533	0.372498	0
GO:0097753	membrane bending	7037	2	269	1	0.5	0.074997		1.12496	0.27678	Q3TD51_MOUSE	0	12.8872	3.68787	0.227097	0	14.3404	3.84202	0.34709	0	1.11277	0.15415	0.929624	0
GO:0060428	lung epithelium development	7037	2	269	1	0.5	0.074997		1.12496	0.27678	RCN3_MOUSE	0	1.35447	0.437728	0.787239	0	0.218068	-2.19715	0.403156	0	0.160999	-2.63488	0.258242	0
GO:0046038	GMP catabolic process	7037	2	269	1	0.5	0.074997		1.12496	0.27678	HPRT_MOUSE	0	0.116801	-3.09788	0.331872	0	0.171675	-2.54225	0.362388	0	1.46981	0.555627	0.590862	0
GO:0043103	hypoxanthine salvage	7037	2	269	1	0.5	0.074997		1.12496	0.27678	HPRT_MOUSE	0	0.554353	-0.851123	0.324349	0	0.608527	-0.716607	0.421158	0	1.09773	0.134517	0.825973	0
GO:0050867	positive regulation of cell activation	7037	2	269	1	0.5	0.074997		1.12496	0.27678	G5E852_MOUSE	0	0.764775	-0.386893	0.695531	0	3.67579	1.87805	0.205806	0	4.80637	2.26495	0.181275	0
GO:0042421	norepinephrine biosynthetic process	7037	2	269	1	0.5	0.074997		1.12496	0.27678	DOPO_MOUSE	0	7.3294	2.8737	0.174421	0	1.85168	0.888836	0.566003	0	0.252638	-1.98486	0.249514	0
GO:0010430	fatty acid omega-oxidation	7037	2	269	1	0.5	0.074997		1.12496	0.27678	ADH7_MOUSE	0	3.00126	1.58557	0.082694	0	0.274265	-1.86636	0.192141	0	0.091383	-3.45193	0.017171	-1
GO:2001213	negative regulation of vasculogenesis	7037	2	269	1	0.5	0.074997		1.12496	0.27678	RTN4_MOUSE	0	3.18708	1.67223	0.22822	0	0.833334	-0.263033	0.725145	0	0.261473	-1.93527	0.20339	0
GO:0046709	IDP catabolic process	7037	2	269	1	0.5	0.074997		1.12496	0.27678	NUD16_MOUSE	0	1.18433	0.244067	0.711236	0	1.07848	0.108999	0.869457	0	0.910627	-0.135068	0.859698	0
GO:0051960	regulation of nervous system development	7037	2	269	1	0.5	0.074997		1.12496	0.27678	RTN4_MOUSE	0	0.230411	-2.11772	0.090383	0	0.658276	-0.603235	0.462061	0	2.85697	1.51448	0.087328	0
GO:2000642	negative regulation of early endosome to late endosome transport	7037	2	269	1	0.5	0.074997		1.12496	0.27678	Q78ZM0_MOUSE	0	1.17848	0.236925	0.722088	0	0.215188	-2.21633	0.144452	0	0.182599	-2.45325	0.000321	-1
GO:0051573	negative regulation of histone H3-K9 methylation	7037	2	269	1	0.5	0.074997		1.12496	0.27678	A3KG93_MOUSE	0	1.19864	0.261404	0.519625	0	0.80766	-0.30818	0.595432	0	0.67381	-0.569586	0.274503	0
GO:1902963	negative regulation of metalloendopeptidase activity involved in amyloid precursor protein catabolic process	7037	2	269	1	0.5	0.074997		1.12496	0.27678	Q3TD51_MOUSE	0	0.411765	-1.28011	0.22481	0	3.71938	1.89506	0.205993	0	9.03279	3.17517	0.130821	0
GO:0031134	sister chromatid biorientation	7037	2	269	1	0.5	0.074997		1.12496	0.27678	RB_MOUSE	0	0.200694	-2.31693	0.369993	0	0.147351	-2.76267	0.339313	0	0.734208	-0.445739	0.53236	0
GO:1905224	clathrin-coated pit assembly	7037	2	269	1	0.5	0.074997		1.12496	0.27678	Q3TD51_MOUSE	0	3.78717	1.92112	0.224382	0	1.52824	0.611872	0.586195	0	0.403531	-1.30925	0.350239	0
GO:0097752	regulation of DNA stability	7037	2	269	1	0.5	0.074997		1.12496	0.27678	RTF2_MOUSE	0	2.35673	1.23679	0.165816	0	0.83818	-0.254668	0.695951	0	0.355654	-1.49145	0.134581	0
GO:0034111	negative regulation of homotypic cell-cell adhesion	7037	2	269	1	0.5	0.074997		1.12496	0.27678	RADI_MOUSE	-1	0.982626	-0.0252857	0.935605	0	0.2561	-1.96522	0.012829	-1	0.260629	-1.93993	0.003364	-1
GO:0071314	cellular response to cocaine	7037	2	269	1	0.5	0.074997		1.12496	0.27678	A2CG76_MOUSE	0	1.33735	0.419381	0.15924	0	0.836627	-0.257344	0.641508	0	0.625584	-0.676724	0.115411	0
GO:0061072	iris morphogenesis	7037	2	269	1	0.5	0.074997		1.12496	0.27678	HIPK1_MOUSE	0	61.8462	5.95061	0.357073	0	0.679637	-0.557164	0.548409	0	0.010989	-6.5078	0.354726	0
GO:1902175	regulation of oxidative stress-induced intrinsic apoptotic signaling pathway	7037	2	269	1	0.5	0.074997		1.12496	0.27678	PDIA1_MOUSE	0	1.11832	0.161334	0.791062	0	0.361315	-1.46867	0.068396	0	0.323087	-1.63001	0.08428	0
GO:1902033	regulation of hematopoietic stem cell proliferation	7037	2	269	1	0.5	0.074997		1.12496	0.27678	ACE_MOUSE	0	0.943742	-0.0835356	0.801482	0	0.45356	-1.14063	0.076873	0	0.480597	-1.0571	0.059416	0
GO:2000845	positive regulation of testosterone secretion	7037	2	269	1	0.5	0.074997		1.12496	0.27678	TMF1_MOUSE	0	1.489	0.574342	0.169047	0	0.619774	-0.690186	0.330593	0	0.416235	-1.26453	0.029283	-1
GO:1905522	negative regulation of macrophage migration	7037	2	269	1	0.5	0.074997		1.12496	0.27678	EMIL1_MOUSE	0	1.17051	0.227142	0.516492	0	0.749545	-0.415913	0.517375	0	0.640356	-0.643054	0.262365	0
GO:0001845	phagolysosome assembly	7037	2	269	1	0.5	0.074997		1.12496	0.27678	COR1A_MOUSE	0	0.396371	-1.33508	0.099992	0	0.544419	-0.877211	0.264316	0	1.37351	0.457865	0.587717	0
GO:0033603	positive regulation of dopamine secretion	7037	2	269	1	0.5	0.074997		1.12496	0.27678	RTN4_MOUSE	0	0.866272	-0.207108	0.896901	0	0.21316	-2.22999	0.359092	0	0.246065	-2.02289	0.352066	0
GO:0060309	elastin catabolic process	7037	2	269	1	0.5	0.074997		1.12496	0.27678	CELA1_MOUSE	1	3.73691	1.90184	0.138339	0	1.37868	0.463283	0.385338	0	0.368935	-1.43856	0.188698	0
GO:0045835	negative regulation of meiotic nuclear division	7037	2	269	1	0.5	0.074997		1.12496	0.27678	Q3TYK4_MOUSE	0	2.53102	1.33972	0.4374	0	0.898987	-0.153628	0.803138	0	0.355187	-1.49335	0.40765	0
GO:0035089	establishment of apical/basal cell polarity	7037	2	269	1	0.5	0.074997		1.12496	0.27678	FSCN1_MOUSE	0	0.535589	-0.900802	0.115026	0	0.850405	-0.233778	0.772745	0	1.5878	0.667025	0.502417	0
GO:0060399	positive regulation of growth hormone receptor signaling pathway	7037	2	269	1	0.5	0.074997		1.12496	0.27678	G5E852_MOUSE	0	6.62744	2.72845	0.218409	0	0.303998	-1.71787	0.136506	0	0.04587	-4.44631	0.171813	0
GO:0032776	DNA methylation on cytosine	7037	2	269	1	0.5	0.074997		1.12496	0.27678	DNM3A_MOUSE	0	2.12812	1.08958	0.347241	0	0.556974	-0.844318	0.522457	0	0.261721	-1.9339	0.157042	0
GO:0072393	microtubule anchoring at microtubule organizing center	7037	2	269	1	0.5	0.074997		1.12496	0.27678	D3Z390_MOUSE	0	1.3094	0.388904	0.303974	0	0.772726	-0.371971	0.643608	0	0.590139	-0.760873	0.316953	0
GO:1902728	positive regulation of growth factor dependent skeletal muscle satellite cell proliferation	7037	2	269	1	0.5	0.074997		1.12496	0.27678	G5E852_MOUSE	0	2.11743	1.08232	0.153367	0	1.80754	0.854029	0.442901	0	0.853647	-0.228288	0.775743	0
GO:0043583	ear development	7037	2	269	1	0.5	0.074997		1.12496	0.27678	A0A183ZRM3_MOUSE	0	1.73784	0.797295	0.190172	0	3.03263	1.60057	0.437831	0	1.74506	0.803274	0.618561	0
GO:0043067	regulation of programmed cell death	7037	2	269	1	0.5	0.074997		1.12496	0.27678	BNIP3_MOUSE	0	0.538966	-0.891734	0.457219	0	0.92888	-0.106436	0.915371	0	1.72345	0.785296	0.350635	0
GO:0045200	establishment of neuroblast polarity	7037	2	269	1	0.5	0.074997		1.12496	0.27678	RAB10_MOUSE	1	0.869074	-0.202449	0.733538	0	2.99084	1.58055	0.088218	0	3.44141	1.783	0.060145	0
GO:0045837	negative regulation of membrane potential	7037	2	269	1	0.5	0.074997		1.12496	0.27678	BNIP3_MOUSE	0	3.71687	1.89409	0.00418	1	1.24929	0.321111	0.664202	0	0.336114	-1.57298	0.019375	-1
GO:0030046	parallel actin filament bundle assembly	7037	2	269	1	0.5	0.074997		1.12496	0.27678	FSCN1_MOUSE	0	0.765773	-0.385011	0.672547	0	5.74731	2.52289	0.351861	0	7.50524	2.9079	0.329669	0
GO:0019075	virus maturation	7037	2	269	1	0.5	0.074997		1.12496	0.27678	MB12A_MOUSE	0	0.718058	-0.477828	0.69674	0	0.364792	-1.45485	0.35456	0	0.508026	-0.977026	0.307162	0
GO:0046373	L-arabinose metabolic process	7037	2	269	1	0.5	0.074997		1.12496	0.27678	OTOGL_MOUSE	0	4.707	2.23481	0.339508	0	0.528861	-0.91904	0.280857	0	0.112356	-3.15385	0.286403	0
GO:2000814	positive regulation of barbed-end actin filament capping	7037	2	269	1	0.5	0.074997		1.12496	0.27678	ARPC2_MOUSE	0	0.420843	-1.24865	0.525176	0	0.048889	-4.35435	0.296155	0	0.11617	-3.10569	0.13775	0
GO:0003413	chondrocyte differentiation involved in endochondral bone morphogenesis	7037	2	269	1	0.5	0.074997		1.12496	0.27678	E9Q512_MOUSE	0	2.4937	1.31829	0.250393	0	0.287081	-1.80047	0.167969	0	0.115122	-3.11876	0.089753	0
GO:0010359	regulation of anion channel activity	7037	2	269	1	0.5	0.074997		1.12496	0.27678	B4YB29_MOUSE	0	1.31195	0.391714	0.294719	0	0.744047	-0.426534	0.472175	0	0.56713	-0.818249	0.08574	0
GO:0019087	transformation of host cell by virus	7037	2	269	1	0.5	0.074997		1.12496	0.27678	HYAL2_MOUSE	-1	1.14835	0.199557	0.439052	0	0.415517	-1.26702	0.016434	-1	0.361839	-1.46658	0.007202	-1
GO:0035441	cell migration involved in vasculogenesis	7037	2	269	1	0.5	0.074997		1.12496	0.27678	RTN4_MOUSE	0	1.90434	0.929288	0.37266	0	0.251431	-1.99177	0.385428	0	0.132031	-2.92105	0.023291	-1
GO:0006168	adenine salvage	7037	2	269	1	0.5	0.074997		1.12496	0.27678	HPRT_MOUSE	0	7.89168	2.98033	0.224702	0	0.63368	-0.658174	0.136144	0	0.080297	-3.63851	0.203953	0
GO:1990523	bone regeneration	7037	2	269	1	0.5	0.074997		1.12496	0.27678	A0A097BW18_MOUSE	0	1.78247	0.833877	0.002536	1	0.992149	-0.0113713	0.98874	0	0.556615	-0.845248	0.189332	0
GO:0035759	mesangial cell-matrix adhesion	7037	2	269	1	0.5	0.074997		1.12496	0.27678	Q543B6_MOUSE	-1	3.82664	1.93608	0.08502	0	0.398558	-1.32714	0.311436	0	0.104153	-3.26322	0.037141	-1
GO:0055001	muscle cell development	7037	2	269	1	0.5	0.074997		1.12496	0.27678	A3KG93_MOUSE	0	0.542868	-0.881327	0.371169	0	0.485472	-1.04254	0.299308	0	0.894273	-0.161213	0.795724	0
GO:2000233	negative regulation of rRNA processing	7037	2	269	1	0.5	0.074997		1.12496	0.27678	NUD16_MOUSE	0	1.04771	0.0672367	0.942989	0	0.687125	-0.541356	0.648831	0	0.655836	-0.608593	0.657625	0
GO:0032796	uropod organization	7037	2	269	1	0.5	0.074997		1.12496	0.27678	COR1A_MOUSE	0	0.516516	-0.953115	0.412914	0	2.81417	1.49271	0.333374	0	5.44837	2.44582	0.212111	0
GO:1903860	negative regulation of dendrite extension	7037	2	269	1	0.5	0.074997		1.12496	0.27678	RTN4_MOUSE	0	1.31338	0.393285	0.6046	0	0.332239	-1.58971	0.247394	0	0.252965	-1.98299	0.057296	0
GO:0051570	regulation of histone H3-K9 methylation	7037	2	269	1	0.5	0.074997		1.12496	0.27678	A2CG76_MOUSE	0	0.730701	-0.452647	0.296489	0	0.178469	-2.48625	0.014819	-1	0.244244	-2.0336	0.001984	-1
GO:0030859	polarized epithelial cell differentiation	7037	2	269	1	0.5	0.074997		1.12496	0.27678	RAB10_MOUSE	0	0.221437	-2.17503	0.16549	0	1.79174	0.84136	0.614632	0	8.0914	3.01639	0.308196	0
GO:0036124	histone H3-K9 trimethylation	7037	2	269	1	0.5	0.074997		1.12496	0.27678	ARI4A_MOUSE	0	0.920633	-0.119302	0.796482	0	1.89524	0.922378	0.12268	0	2.05862	1.04168	0.10383	0
GO:0061180	mammary gland epithelium development	7037	2	269	1	0.5	0.074997		1.12496	0.27678	G5E852_MOUSE	0	1.3605	0.444139	0.575099	0	0.985507	-0.021062	0.978968	0	0.72437	-0.465201	0.544253	0
GO:1900168	positive regulation of glial cell-derived neurotrophic factor secretion	7037	2	269	1	0.5	0.074997		1.12496	0.27678	Q543B6_MOUSE	0	0.503099	-0.991086	0.575316	0	0.07575	-3.72261	0.269281	0	0.150567	-2.73152	0.276122	0
GO:0016569	covalent chromatin modification	7037	2	269	1	0.5	0.074997		1.12496	0.27678	SETD5_MOUSE	-1	2.72023	1.44373	0.045773	1	0.615493	-0.700186	0.098364	0	0.226265	-2.14391	0.020795	-1
GO:0061502	early endosome to recycling endosome transport	7037	2	269	1	0.5	0.074997		1.12496	0.27678	COR1A_MOUSE	0	1.52587	0.609632	0.40309	0	0.907861	-0.139457	0.770435	0	0.594979	-0.749089	0.2845	0
GO:0001869	negative regulation of complement activation	7037	2	269	1	0.5	0.074997		1.12496	0.27678	A2MG_MOUSE	0	0.482725	-1.05073	0.058129	0	0.390287	-1.35739	0.035435	-1	0.808509	-0.306664	0.486906	0
GO:0060447	bud outgrowth involved in lung branching	7037	2	269	1	0.5	0.074997		1.12496	0.27678	A0A0R4J173_MOUSE	0	0.476867	-1.06834	0.03906	-1	15.2888	3.9344	0.358149	0	32.061	5.00275	0.342096	0
GO:0010730	negative regulation of hydrogen peroxide biosynthetic process	7037	2	269	1	0.5	0.074997		1.12496	0.27678	FYN_MOUSE	0	1.25087	0.32293	0.803744	0	0.661481	-0.596228	0.55002	0	0.528818	-0.919157	0.546262	0
GO:0090068	positive regulation of cell cycle process	7037	2	269	1	0.5	0.074997		1.12496	0.27678	NUD16_MOUSE	0	1.50377	0.58858	0.130802	0	0.954888	-0.0665966	0.907082	0	0.634997	-0.655178	0.099961	0
GO:0016077	snoRNA catabolic process	7037	2	269	1	0.5	0.074997		1.12496	0.27678	NUD16_MOUSE	0	1.18119	0.240247	0.362922	0	0.758463	-0.398849	0.340316	0	0.642115	-0.639096	0.062751	0
GO:0055123	digestive system development	7037	2	269	1	0.5	0.074997		1.12496	0.27678	CELA1_MOUSE	0	3.50203	1.80819	0.059763	0	1.35861	0.442132	0.77427	0	0.38795	-1.36606	0.21931	0
GO:0060059	embryonic retina morphogenesis in camera-type eye	7037	2	269	1	0.5	0.074997		1.12496	0.27678	HIPK1_MOUSE	0	0.84967	-0.235025	0.842853	0	0.647195	-0.627728	0.604984	0	0.761701	-0.392703	0.724539	0
GO:1905552	positive regulation of protein localization to endoplasmic reticulum	7037	2	269	1	0.5	0.074997		1.12496	0.27678	RTN4_MOUSE	-1	1.24527	0.316461	0.437222	0	0.158157	-2.66057	0.027003	-1	0.127006	-2.97703	0.00147	-1
GO:0051123	RNA polymerase II preinitiation complex assembly	7037	2	269	1	0.5	0.074997		1.12496	0.27678	TF2B_MOUSE	0	3.76591	1.913	0.382193	0	0.763115	-0.390028	0.340731	0	0.202638	-2.30302	0.344824	0
GO:0035088	establishment or maintenance of apical/basal cell polarity	7037	2	269	1	0.5	0.074997		1.12496	0.27678	EZRI_MOUSE	0	0.452205	-1.14495	0.246547	0	1.17842	0.236857	0.856392	0	2.60595	1.38181	0.45884	0
GO:2000170	positive regulation of peptidyl-cysteine S-nitrosylation	7037	2	269	1	0.5	0.074997		1.12496	0.27678	ACE_MOUSE	0	11.7764	3.55783	0.352367	0	0.474934	-1.0742	0.558691	0	0.040329	-4.63204	0.330531	0
GO:0022612	gland morphogenesis	7037	2	269	1	0.5	0.074997		1.12496	0.27678	MOES_MOUSE	0	1.93578	0.952915	0.479179	0	1.36	0.443611	0.729168	0	0.702561	-0.509305	0.619193	0
GO:0036334	epidermal stem cell homeostasis	7037	2	269	1	0.5	0.074997		1.12496	0.27678	B1AQZ2_MOUSE	-1	1.55408	0.636064	0.128033	0	0.768611	-0.379674	0.378067	0	0.494575	-1.01574	0.071864	0
GO:0001928	regulation of exocyst assembly	7037	2	269	1	0.5	0.074997		1.12496	0.27678	A0A0A6YY47_MOUSE	0	0.888556	-0.170465	0.743293	0	0.778411	-0.361396	0.59212	0	0.876041	-0.19093	0.807555	0
GO:0070734	histone H3-K27 methylation	7037	2	269	1	0.5	0.074997		1.12496	0.27678	A2CG76_MOUSE	0	0.663077	-0.592752	0.656529	0	1.60073	0.678727	0.619195	0	2.41409	1.27148	0.349933	0
GO:1904028	positive regulation of collagen fibril organization	7037	2	269	1	0.5	0.074997		1.12496	0.27678	RB_MOUSE	0	1.46186	0.547804	0.46109	0	0.591514	-0.757516	0.37581	0	0.404631	-1.30532	0.155749	0
GO:1902170	cellular response to reactive nitrogen species	7037	2	269	1	0.5	0.074997		1.12496	0.27678	M3K5_MOUSE	0	1.12408	0.16875	0.6608	0	2.63515	1.39789	0.128424	0	2.34426	1.22914	0.158033	0
GO:0072011	glomerular endothelium development	7037	2	269	1	0.5	0.074997		1.12496	0.27678	Q543B6_MOUSE	0	0.739052	-0.436252	0.203556	0	0.326335	-1.61557	0.00455	-1	0.441559	-1.17932	0.081472	0
GO:0031247	actin rod assembly	7037	2	269	1	0.5	0.074997		1.12496	0.27678	ENPL_MOUSE	0	0.68397	-0.547995	0.652317	0	0.376156	-1.4106	0.390669	0	0.54996	-0.862601	0.555125	0
GO:1903044	protein localization to membrane raft	7037	2	269	1	0.5	0.074997		1.12496	0.27678	FLOT1_MOUSE	0	0.183522	-2.44598	0.152542	0	0.307721	-1.70031	0.212515	0	1.67675	0.745666	0.120669	0
GO:2000490	negative regulation of hepatic stellate cell activation	7037	2	269	1	0.5	0.074997		1.12496	0.27678	Q546K1_MOUSE	0	1.83442	0.875324	0.654502	0	0.293063	-1.77072	0.244	0	0.159758	-2.64604	0.39653	0
GO:1905818	regulation of chromosome separation	7037	2	269	1	0.5	0.074997		1.12496	0.27678	CSK21_MOUSE	0	1.74115	0.800041	0.330367	0	1.41525	0.50106	0.668772	0	0.812826	-0.298982	0.778773	0
GO:0032916	positive regulation of transforming growth factor beta3 production	7037	2	269	1	0.5	0.074997		1.12496	0.27678	SMAD3_MOUSE	0	0.462689	-1.11189	0.011146	-1	49.4932	5.62916	0.35842	0	106.969	6.74104	0.353502	0
GO:0045741	positive regulation of epidermal growth factor-activated receptor activity	7037	2	269	1	0.5	0.074997		1.12496	0.27678	HBEGF_MOUSE	0	1.66783	0.73797	0.108027	0	0.755745	-0.404029	0.464357	0	0.453132	-1.142	0.044625	-1
GO:0045665	negative regulation of neuron differentiation	7037	26	269	3	0.115385	0.0751928		1.12382	0.27678	E9QAT0_MOUSE,FUCM_MOUSE,RTN4_MOUSE	0	0.794679	-0.331556	0.716062	0	5.26678	2.39692	0.265287	0	6.62756	2.72848	0.244169	0
GO:0051260	protein homooligomerization	7037	42	269	4	0.0952381	0.0751954		1.12381	0.27678	PRIO_MOUSE,Q3TM70_MOUSE,CHM2A_MOUSE,EHD3_MOUSE	0	1.18115	0.24019	0.764633	0	1.32207	0.402803	0.604918	0	1.11931	0.162614	0.832664	0
GO:0007059	chromosome segregation	7037	42	269	4	0.0952381	0.0751954		1.12381	0.27678	E9QKK1_MOUSE,UBC9_MOUSE,Q3UJF5_MOUSE,NDEL1_MOUSE	0	1.23534	0.304908	0.475241	0	0.809527	-0.304849	0.710516	0	0.655307	-0.609757	0.375887	0
GO:0045892	negative regulation of transcription	7037	178	269	11	0.0617977	0.0785313		1.10496	0.288476	A0A0R4J005_MOUSE,A0A1L1STE4_MOUSE,A3KG93_MOUSE,D3Z357_MOUSE,ARI4A_MOUSE,RB_MOUSE,HMGB2_MOUSE,PA2G4_MOUSE,UBC9_MOUSE,Q4FK11_MOUSE,SMAD2_MOUSE	0	0.758831	-0.398149	0.600647	0	0.823699	-0.279811	0.646768	0	1.08548	0.118338	0.896007	0
GO:0034613	cellular protein localization	7037	43	269	4	0.0930233	0.0805375		1.094	0.294657	A0A0J9YUL3_MOUSE,E9Q1G8_MOUSE,RAN_MOUSE,SEPT6_MOUSE	0	1.23325	0.302463	0.624559	0	21.7975	4.44609	0.352327	0	17.6749	4.14363	0.357426	0
GO:0006469	negative regulation of protein kinase activity	7037	43	269	4	0.0930233	0.0805375		1.094	0.294657	RB_MOUSE,PPIA_MOUSE,Q3TMN8_MOUSE,Q3TYK4_MOUSE	0	1.48624	0.571667	0.294033	0	1.47493	0.560646	0.487844	0	0.99239	-0.0110209	0.987232	0
GO:0000082	G1/S transition of mitotic cell cycle	7037	27	269	3	0.111111	0.0823021		1.08459	0.29812	RB_MOUSE,RS6_MOUSE,CDN2C_MOUSE	0	0.355195	-1.49332	0.380375	0	2.29511	1.19856	0.248188	0	6.46153	2.69188	0.041656	1
GO:1900026	positive regulation of substrate adhesion-dependent cell spreading	7037	27	269	3	0.111111	0.0823021		1.08459	0.29812	A0A0R4J005_MOUSE,PDIA1_MOUSE,ARPC2_MOUSE	-1	1.47276	0.558522	0.522088	0	0.457693	-1.12755	0.112437	0	0.310772	-1.68607	0.164867	0
GO:0006406	mRNA export from nucleus	7037	27	269	3	0.111111	0.0823021		1.08459	0.29812	B2RXM7_MOUSE,Q3UAF1_MOUSE,DX39B_MOUSE	0	0.837455	-0.255916	0.796711	0	6.46921	2.69359	0.216078	0	7.72484	2.9495	0.20057	0
GO:0000165	MAPK cascade	7037	27	269	3	0.111111	0.0823021		1.08459	0.29812	G3X924_MOUSE,M3K5_MOUSE,Q543B5_MOUSE	0	0.992285	-0.0111735	0.993674	0	0.528288	-0.920603	0.476026	0	0.532396	-0.909428	0.593212	0
GO:0030100	regulation of endocytosis	7037	27	269	3	0.111111	0.0823021		1.08459	0.29812	E9Q9A3_MOUSE,Q3TD51_MOUSE,Q3TM70_MOUSE	0	0.324635	-1.62311	0.051892	0	0.124328	-3.00778	0.018282	-1	0.382977	-1.38467	0.062855	0
GO:0007155	cell adhesion	7037	181	269	11	0.0607735	0.0860178		1.06541	0.299238	A0A097BW18_MOUSE,A0A0A6YY47_MOUSE,A0A0G2JEX1_MOUSE,FBCD1_MOUSE,B7ZNH7_MOUSE,ITA9_MOUSE,COFA1_MOUSE,ITA5_MOUSE,Q543B6_MOUSE,ITA6_MOUSE,FBLN5_MOUSE	0	1.1045	0.143397	0.750019	0	0.602367	-0.731285	0.344679	0	0.545373	-0.874685	0.141452	0
GO:0006898	receptor-mediated endocytosis	7037	44	269	4	0.0909091	0.0860627		1.06518	0.299238	A0A0J9YUN4_MOUSE,Q3TD51_MOUSE,Q3U1P2_MOUSE,MILK1_MOUSE	0	2.41669	1.27303	0.200195	0	0.93628	-0.0949881	0.842022	0	0.387423	-1.36802	0.191653	0
GO:0001947	heart looping	7037	13	269	2	0.153846	0.0860632		1.06518	0.299238	B1AQZ2_MOUSE,SMAD3_MOUSE	-1	1.32453	0.405481	0.085997	0	0.88813	-0.171157	0.602596	0	0.670524	-0.576639	0.050638	0
GO:0043086	negative regulation of catalytic activity	7037	13	269	2	0.153846	0.0860632		1.06518	0.299238	PRIO_MOUSE,MYPT1_MOUSE	0	0.599527	-0.738103	0.610615	0	0.430978	-1.21431	0.473991	0	0.718863	-0.476211	0.629478	0
GO:0008631	intrinsic apoptotic signaling pathway in response to oxidative stress	7037	13	269	2	0.153846	0.0860632		1.06518	0.299238	G5E852_MOUSE,M3K5_MOUSE	0	0.817899	-0.290005	0.849051	0	0.011808	-6.40409	0.105599	0	0.014437	-6.11409	0.326889	0
GO:0045648	positive regulation of erythrocyte differentiation	7037	13	269	2	0.153846	0.0860632		1.06518	0.299238	A3KG93_MOUSE,HMGB2_MOUSE	0	1.58218	0.66191	0.717478	0	0.031862	-4.97202	0.283734	0	0.020138	-5.63394	0.276617	0
GO:0010738	regulation of protein kinase A signaling	7037	13	269	2	0.153846	0.0860632		1.06518	0.299238	AIP_MOUSE,Q3TYK4_MOUSE	0	10.3609	3.37308	0.301296	0	68.7264	6.10279	0.143347	0	6.63323	2.72971	0.205192	0
GO:0007492	endoderm development	7037	13	269	2	0.153846	0.0860632		1.06518	0.299238	SMAD2_MOUSE,SMAD3_MOUSE	0	1.54496	0.627573	0.01878	1	0.955108	-0.0662642	0.891718	0	0.618207	-0.693838	0.069021	0
GO:0001678	cellular glucose homeostasis	7037	13	269	2	0.153846	0.0860632		1.06518	0.299238	B4YB29_MOUSE,HKDC1_MOUSE	0	0.85047	-0.233668	0.740871	0	0.261273	-1.93637	0.134988	0	0.30721	-1.7027	0.016113	-1
GO:1901673	regulation of mitotic spindle assembly	7037	13	269	2	0.153846	0.0860632		1.06518	0.299238	HNRPU_MOUSE,CHM2A_MOUSE	0	1.26592	0.340191	0.872861	0	0.006387	-7.29065	0.354977	0	0.005045	-7.63093	0.35112	0
GO:0044344	cellular response to fibroblast growth factor stimulus	7037	13	269	2	0.153846	0.0860632		1.06518	0.299238	A0A097BW18_MOUSE,HYAL2_MOUSE	0	11.1184	3.47487	0.01313	1	1.64472	0.717845	0.628354	0	0.147929	-2.75702	0.022487	-1
GO:0006164	purine nucleotide biosynthetic process	7037	13	269	2	0.153846	0.0860632		1.06518	0.299238	HPRT_MOUSE,PUR4_MOUSE	-1	4.48299	2.16446	0.156289	0	0.478257	-1.06414	0.243961	0	0.106683	-3.2286	0.109116	0
GO:2000134	negative regulation of G1/S transition of mitotic cell cycle	7037	13	269	2	0.153846	0.0860632		1.06518	0.299238	A2AEX7_MOUSE,RB_MOUSE	0	1.22752	0.295749	0.799489	0	0.493911	-1.01768	0.498522	0	0.402364	-1.31343	0.21036	0
GO:0015031	protein transport	7037	289	269	16	0.0553633	0.086521		1.06288	0.299238	B1AQZ2_MOUSE,B9EKJ3_MOUSE,D3Z390_MOUSE,E9Q9A3_MOUSE,RAN_MOUSE,Q5FWJ9_MOUSE,EHBP1_MOUSE,MB12A_MOUSE,Q78ZM0_MOUSE,RCN3_MOUSE,SCFD1_MOUSE,HOOK3_MOUSE,ATG3_MOUSE,GOT1B_MOUSE,CHM2A_MOUSE,EHD3_MOUSE	0	2.2151	1.14737	0.417186	0	1.74602	0.80407	0.411776	0	0.788236	-0.3433	0.774534	0
GO:0048813	dendrite morphogenesis	7037	29	269	3	0.103448	0.0973417		1.0117	0.299238	HPRT_MOUSE,FYN_MOUSE,Q3TD51_MOUSE	0	1.25745	0.330502	0.831715	0	0.05621	-4.15303	0.343544	0	0.044702	-4.48352	0.14154	0
GO:0007017	microtubule-based process	7037	29	269	3	0.103448	0.0973417		1.0117	0.299238	TBB1_MOUSE,B2RSN3_MOUSE,TBB2A_MOUSE	0	1.70156	0.766862	0.435384	0	45.4787	5.50712	0.360898	0	26.7276	4.74026	0.368043	0
GO:0007160	cell-matrix adhesion	7037	46	269	4	0.0869565	0.0976481		1.01034	0.299238	A0A0R4J005_MOUSE,Q543B6_MOUSE,ITA6_MOUSE,EMIL1_MOUSE	0	1.92963	0.948321	0.202651	0	0.948221	-0.0767048	0.956766	0	0.491401	-1.02503	0.396784	0
GO:0034314	Arp2/3 complex-mediated actin nucleation	7037	14	269	2	0.142857	0.0979568		1.00897	0.299238	ARPC2_MOUSE,ARC1B_MOUSE	0	0.872928	-0.196065	0.723966	0	0.558687	-0.839888	0.298597	0	0.640015	-0.643822	0.23102	0
GO:0045055	regulated exocytosis	7037	14	269	2	0.142857	0.0979568		1.00897	0.299238	SNG2_MOUSE,RAB10_MOUSE	0	1.74117	0.800055	0.418267	0	0.625054	-0.677947	0.543651	0	0.358986	-1.478	0.251119	0
GO:0055013	cardiac muscle cell development	7037	14	269	2	0.142857	0.0979568		1.00897	0.299238	E9QQ93_MOUSE,HNRPU_MOUSE	0	0.206619	-2.27496	0.402321	0	1.01635	0.0234016	0.990272	0	4.91898	2.29836	0.425152	0
GO:0050767	regulation of neurogenesis	7037	14	269	2	0.142857	0.0979568		1.00897	0.299238	A3KG93_MOUSE,HMGB2_MOUSE	0	4.80686	2.26509	0.202556	0	0.67528	-0.566442	0.515324	0	0.140483	-2.83153	0.170442	0
GO:0042771	intrinsic apoptotic signaling pathway in response to DNA damage by p53 class mediator	7037	14	269	2	0.142857	0.0979568		1.00897	0.299238	HIPK1_MOUSE,IFI4_MOUSE	0	1.1324	0.179387	0.639146	0	0.625944	-0.675895	0.188824	0	0.552757	-0.855283	0.083406	0
GO:0050860	negative regulation of T cell receptor signaling pathway	7037	14	269	2	0.142857	0.0979568		1.00897	0.299238	PRIO_MOUSE,EZRI_MOUSE	0	1.21709	0.283432	0.650922	0	0.46074	-1.11798	0.345344	0	0.37856	-1.40141	0.13498	0
GO:0050807	regulation of synapse organization	7037	14	269	2	0.142857	0.0979568		1.00897	0.299238	A0A0J9YUL3_MOUSE,SPRC_MOUSE	0	0.42476	-1.23528	0.299101	0	0.08497	-3.5569	0.11008	0	0.200041	-2.32163	0.04919	-1
GO:0010666	positive regulation of cardiac muscle cell apoptotic process	7037	14	269	2	0.142857	0.0979568		1.00897	0.299238	M3K5_MOUSE,BNIP3_MOUSE	0	1.09588	0.132094	0.619186	0	0.63544	-0.654172	0.180476	0	0.579843	-0.786266	0.062865	0
GO:0001975	response to amphetamine	7037	14	269	2	0.142857	0.0979568		1.00897	0.299238	HPRT_MOUSE,DOPO_MOUSE	0	2.54818	1.34947	0.143925	0	1.1096	0.150037	0.820336	0	0.435447	-1.19943	0.174515	0
GO:0097284	hepatocyte apoptotic process	7037	14	269	2	0.142857	0.0979568		1.00897	0.299238	DNM3A_MOUSE,RB_MOUSE	0	2.17564	1.12144	0.230035	0	1.15396	0.206594	0.789488	0	0.530401	-0.914845	0.281793	0
GO:0018107	peptidyl-threonine phosphorylation	7037	47	269	4	0.0851064	0.1037		0.984219	0.299238	B4YB29_MOUSE,HIPK1_MOUSE,Q543B5_MOUSE,CSK21_MOUSE	0	0.211649	-2.24025	0.432686	0	6.35542	2.66799	0.42227	0	30.0282	4.90825	0.356293	0
GO:0046330	positive regulation of JNK cascade	7037	30	269	3	0.1	0.10525		0.97778	0.299238	B2RRV3_MOUSE,M3K5_MOUSE,Q543B5_MOUSE	0	1.49389	0.579077	0.398017	0	1.25621	0.32908	0.570979	0	0.840898	-0.249997	0.691295	0
GO:0007050	cell cycle arrest	7037	30	269	3	0.1	0.10525		0.97778	0.299238	RB_MOUSE,CDN2C_MOUSE,SMAD3_MOUSE	0	1.52474	0.608559	0.284983	0	103.294	6.69061	0.356626	0	67.7455	6.08205	0.358921	0
GO:0030218	erythrocyte differentiation	7037	30	269	3	0.1	0.10525		0.97778	0.299238	G5E852_MOUSE,RS14_MOUSE,SFXN1_MOUSE	0	0.755161	-0.405144	0.728254	0	0.33965	-1.55788	0.287783	0	0.449772	-1.15273	0.326421	0
GO:0030335	positive regulation of cell migration	7037	126	269	8	0.0634921	0.108868		0.963101	0.299238	G5E852_MOUSE,COR1A_MOUSE,ITA5_MOUSE,RADI_MOUSE,HBEGF_MOUSE,ITA6_MOUSE,SMAD3_MOUSE,CCAR1_MOUSE	0	0.236399	-2.0807	0.385751	0	0.208111	-2.26457	0.369393	0	0.880339	-0.183869	0.923448	0
GO:0001894	tissue homeostasis	7037	15	269	2	0.133333	0.110278		0.95751	0.299238	RB_MOUSE,Q543B6_MOUSE	0	1.04636	0.0653834	0.974414	0	0.016797	-5.89565	0.345768	0	0.016053	-5.96101	0.342796	0
GO:2001234	negative regulation of apoptotic signaling pathway	7037	15	269	2	0.133333	0.110278		0.95751	0.299238	RB_MOUSE,Q543B5_MOUSE	0	0.508529	-0.975598	0.5542	0	0.15675	-2.67346	0.312568	0	0.308242	-1.69786	0.098649	0
GO:0008219	cell death	7037	15	269	2	0.133333	0.110278		0.95751	0.299238	BNIP3_MOUSE,Q5FWJ9_MOUSE	0	0.801288	-0.319607	0.655433	0	5.40074	2.43316	0.41005	0	6.74008	2.75277	0.390296	0
GO:2000378	negative regulation of reactive oxygen species metabolic process	7037	15	269	2	0.133333	0.110278		0.95751	0.299238	BNIP3_MOUSE,Q543B5_MOUSE	0	1.29824	0.376559	0.482392	0	0.658223	-0.603352	0.298153	0	0.507011	-0.979911	0.076538	0
GO:0030048	actin filament-based movement	7037	15	269	2	0.133333	0.110278		0.95751	0.299238	Q3TXX8_MOUSE,WASF2_MOUSE	0	0.470777	-1.08688	0.486319	0	5.78689	2.53279	0.418839	0	12.2922	3.61967	0.369163	0
GO:0007254	JNK cascade	7037	15	269	2	0.133333	0.110278		0.95751	0.299238	M3K5_MOUSE,Q543B5_MOUSE	0	3.19053	1.6738	0.280111	0	0.280324	-1.83483	0.113675	0	0.087861	-3.50863	0.158351	0
GO:0051642	centrosome localization	7037	15	269	2	0.133333	0.110278		0.95751	0.299238	D3Z390_MOUSE,NDEL1_MOUSE	0	2.72825	1.44798	0.19511	0	0.509881	-0.971768	0.421231	0	0.186889	-2.41975	0.096579	0
GO:0032728	positive regulation of interferon-beta production	7037	15	269	2	0.133333	0.110278		0.95751	0.299238	FLOT1_MOUSE,HMGB2_MOUSE	0	0.296873	-1.75208	0.279841	0	0.252593	-1.98511	0.255331	0	0.850848	-0.233027	0.743063	0
GO:2000574	regulation of microtubule motor activity	7037	3	269	1	0.333333	0.110367		0.957162	0.299238	NDEL1_MOUSE	0	1.01464	0.0209736	0.971306	0	1.39949	0.4849	0.766536	0	1.37929	0.463928	0.778671	0
GO:0046543	development of secondary female sexual characteristics	7037	3	269	1	0.333333	0.110367		0.957162	0.299238	I2BPL_MOUSE	0	1.35884	0.442371	0.678954	0	1.67583	0.744875	0.458621	0	1.23328	0.302504	0.681087	0
GO:0045103	intermediate filament-based process	7037	3	269	1	0.333333	0.110367		0.957162	0.299238	VIME_MOUSE	0	0.531581	-0.911639	0.151085	0	0.748639	-0.417658	0.449916	0	1.40832	0.493979	0.399941	0
GO:0002520	immune system development	7037	3	269	1	0.333333	0.110367		0.957162	0.299238	SMAD3_MOUSE	0	0.387586	-1.36741	0.476571	0	0.036046	-4.79402	0.248123	0	0.093002	-3.42659	0.268773	0
GO:1903441	protein localization to ciliary membrane	7037	3	269	1	0.333333	0.110367		0.957162	0.299238	Q543P7_MOUSE	0	0.278117	-1.84624	0.13293	0	0.339516	-1.55845	0.15776	0	1.22077	0.287789	0.753998	0
GO:0051984	positive regulation of chromosome segregation	7037	3	269	1	0.333333	0.110367		0.957162	0.299238	E9QKK1_MOUSE	1	1.38404	0.468883	0.200382	0	2.35242	1.23415	0.007063	1	1.69968	0.765264	0.047465	1
GO:0034720	histone H3-K4 demethylation	7037	3	269	1	0.333333	0.110367		0.957162	0.299238	A3KG93_MOUSE	0	1.03239	0.0459951	0.96184	0	0.151527	-2.72235	0.206027	0	0.146772	-2.76835	0.01527	-1
GO:0098963	dendritic transport of messenger ribonucleoprotein complex	7037	3	269	1	0.333333	0.110367		0.957162	0.299238	HNRPU_MOUSE	0	1.77123	0.824751	0.097233	0	0.872936	-0.196052	0.587244	0	0.492842	-1.0208	0.043387	-1
GO:2000002	negative regulation of DNA damage checkpoint	7037	3	269	1	0.333333	0.110367		0.957162	0.299238	DX39B_MOUSE	-1	0.746789	-0.421227	0.725197	0	0.536654	-0.897936	0.469495	0	0.718615	-0.476709	0.707165	0
GO:0030029	actin filament-based process	7037	3	269	1	0.333333	0.110367		0.957162	0.299238	FLNC_MOUSE	0	2.17274	1.11951	0.312697	0	4.00741	2.00267	0.422582	0	1.84441	0.883157	0.623699	0
GO:0035166	post-embryonic hemopoiesis	7037	3	269	1	0.333333	0.110367		0.957162	0.299238	G5E852_MOUSE	0	1.02893	0.0411518	0.980391	0	0.161645	-2.6291	0.238039	0	0.1571	-2.67024	0.391137	0
GO:0003376	sphingosine-1-phosphate receptor signaling pathway	7037	3	269	1	0.333333	0.110367		0.957162	0.299238	EZRI_MOUSE	0	0.577803	-0.79135	0.497958	0	0.857365	-0.222019	0.862403	0	1.48384	0.569334	0.628544	0
GO:0070307	lens fiber cell development	7037	3	269	1	0.333333	0.110367		0.957162	0.299238	VIME_MOUSE	0	6.71646	2.7477	0.379408	0	1.21895	0.285644	0.620879	0	0.181488	-2.46205	0.396484	0
GO:0044314	protein K27-linked ubiquitination	7037	3	269	1	0.333333	0.110367		0.957162	0.299238	UBE2S_MOUSE	0	0.005616	-7.47624	0.35643	0	0.001402	-9.4783	0.354543	0	0.249603	-2.00229	0.003828	-1
GO:0036089	cleavage furrow formation	7037	3	269	1	0.333333	0.110367		0.957162	0.299238	Q3U1P2_MOUSE	0	0.621415	-0.686371	0.45019	0	0.121014	-3.04675	0.108055	0	0.19474	-2.36038	0.000914	-1
GO:1904798	positive regulation of core promoter binding	7037	3	269	1	0.333333	0.110367		0.957162	0.299238	TF2B_MOUSE	0	0.715978	-0.482013	0.482738	0	0.972775	-0.0398219	0.970341	0	1.35867	0.44219	0.709283	0
GO:0051653	spindle localization	7037	3	269	1	0.333333	0.110367		0.957162	0.299238	Q3TXX8_MOUSE	0	1.08742	0.120912	0.879163	0	0.365663	-1.45141	0.076916	0	0.336266	-1.57233	0.186458	0
GO:0042541	hemoglobin biosynthetic process	7037	3	269	1	0.333333	0.110367		0.957162	0.299238	Q78ZM0_MOUSE	0	1.16629	0.22192	0.254417	0	0.443188	-1.17401	0.020961	-1	0.38	-1.39593	0.01095	-1
GO:0090042	tubulin deacetylation	7037	3	269	1	0.333333	0.110367		0.957162	0.299238	Q3UG37_MOUSE	0	1.28442	0.361111	0.322507	0	0.662111	-0.594855	0.232381	0	0.515496	-0.955967	0.05148	0
GO:1905653	positive regulation of artery morphogenesis	7037	3	269	1	0.333333	0.110367		0.957162	0.299238	RTN4_MOUSE	0	1.66745	0.737647	0.071551	0	0.913781	-0.13008	0.770732	0	0.548009	-0.867729	0.063298	0
GO:0006924	activation-induced cell death of T cells	7037	3	269	1	0.333333	0.110367		0.957162	0.299238	RS6_MOUSE	0	0.386104	-1.37294	0.466777	0	0.15112	-2.72623	0.312047	0	0.391398	-1.35329	0.311601	0
GO:0043068	positive regulation of programmed cell death	7037	3	269	1	0.333333	0.110367		0.957162	0.299238	BNIP3_MOUSE	0	0.813177	-0.298359	0.715755	0	1.10867	0.148825	0.846676	0	1.36338	0.447183	0.356758	0
GO:0070201	regulation of establishment of protein localization	7037	3	269	1	0.333333	0.110367		0.957162	0.299238	Q3UG37_MOUSE	0	3.78735	1.92119	0.309704	0	2.07455	1.0528	0.622739	0	0.547756	-0.868395	0.598862	0
GO:0072385	minus-end-directed organelle transport along microtubule	7037	3	269	1	0.333333	0.110367		0.957162	0.299238	D3Z390_MOUSE	0	2.36868	1.24408	0.206314	0	9.11302	3.18793	0.333079	0	3.8473	1.94385	0.418384	0
GO:0098534	centriole assembly	7037	3	269	1	0.333333	0.110367		0.957162	0.299238	Q5FWJ9_MOUSE	0	0.261151	-1.93704	0.064942	0	0.362916	-1.46229	0.132698	0	1.38968	0.474751	0.582103	0
GO:0042420	dopamine catabolic process	7037	3	269	1	0.333333	0.110367		0.957162	0.299238	DOPO_MOUSE	0	2.16053	1.11139	0.028008	1	1.51829	0.60245	0.122536	0	0.70274	-0.508937	0.095818	0
GO:0042596	fear response	7037	3	269	1	0.333333	0.110367		0.957162	0.299238	DOPO_MOUSE	1	0.237245	-2.07555	0.234654	0	1.77702	0.829456	0.375038	0	7.49023	2.90501	0.037094	1
GO:0071466	cellular response to xenobiotic stimulus	7037	3	269	1	0.333333	0.110367		0.957162	0.299238	RB_MOUSE	0	1.95819	0.969522	0.057617	0	1.91897	0.940332	0.080661	0	0.97997	-0.0291905	0.903009	0
GO:0071596	ubiquitin-dependent protein catabolic process via the N-end rule pathway	7037	3	269	1	0.333333	0.110367		0.957162	0.299238	Q3UPU3_MOUSE	0	9.51222	3.24978	0.386943	0	0.024112	-5.3741	0.362604	0	0.002535	-8.6238	0.335916	0
GO:0006482	protein demethylation	7037	3	269	1	0.333333	0.110367		0.957162	0.299238	A3KG93_MOUSE	0	2.72643	1.44701	0.102586	0	2.26058	1.17669	0.046747	1	0.829136	-0.270319	0.612483	0
GO:0070571	negative regulation of neuron projection regeneration	7037	3	269	1	0.333333	0.110367		0.957162	0.299238	RTN4_MOUSE	0	1.6568	0.728402	0.345978	0	0.314232	-1.6701	0.168702	0	0.189662	-2.3985	0.057067	0
GO:0042117	monocyte activation	7037	3	269	1	0.333333	0.110367		0.957162	0.299238	HYAL2_MOUSE	0	0.924399	-0.113412	0.939246	0	0.192198	-2.37933	0.391329	0	0.207917	-2.26592	0.111781	0
GO:0030238	male sex determination	7037	3	269	1	0.333333	0.110367		0.957162	0.299238	D3YZC9_MOUSE	0	0.34473	-1.53646	0.216215	0	0.317627	-1.65459	0.216152	0	0.921379	-0.118133	0.890073	0
GO:0071279	cellular response to cobalt ion	7037	3	269	1	0.333333	0.110367		0.957162	0.299238	BNIP3_MOUSE	0	0.924819	-0.112757	0.858007	0	0.697552	-0.519627	0.390862	0	0.754257	-0.406872	0.450404	0
GO:0051788	response to misfolded protein	7037	3	269	1	0.333333	0.110367		0.957162	0.299238	Q3UG37_MOUSE	0	1.38847	0.473494	0.657522	0	0.161531	-2.63012	0.137024	0	0.116337	-3.10362	0.124321	0
GO:0034349	glial cell apoptotic process	7037	3	269	1	0.333333	0.110367		0.957162	0.299238	RB_MOUSE	0	4.19175	2.06755	0.383579	0	0.962476	-0.0551775	0.951166	0	0.229612	-2.12273	0.379662	0
GO:0045069	regulation of viral genome replication	7037	3	269	1	0.333333	0.110367		0.957162	0.299238	PPIA_MOUSE	0	1.22806	0.296385	0.493632	0	4.04202	2.01508	0.278898	0	3.29138	1.71869	0.312639	0
GO:0006069	ethanol oxidation	7037	3	269	1	0.333333	0.110367		0.957162	0.299238	ADH7_MOUSE	0	7.55814	2.91803	0.006585	1	2.6713	1.41754	0.241338	0	0.353433	-1.50049	0.049278	-1
GO:0034447	very-low-density lipoprotein particle clearance	7037	3	269	1	0.333333	0.110367		0.957162	0.299238	APOC1_MOUSE	0	0.878205	-0.18737	0.746016	0	0.320727	-1.64058	0.035841	-1	0.365207	-1.45321	0.176078	0
GO:2000049	positive regulation of cell-cell adhesion mediated by cadherin	7037	3	269	1	0.333333	0.110367		0.957162	0.299238	FLOT1_MOUSE	0	0.948165	-0.07679	0.955336	0	0.360377	-1.47242	0.361881	0	0.380078	-1.39563	0.382314	0
GO:0044027	hypermethylation of CpG island	7037	3	269	1	0.333333	0.110367		0.957162	0.299238	DNM3A_MOUSE	0	17.159	4.10089	0.358168	0	0.774749	-0.368199	0.777509	0	0.045151	-4.4691	0.351661	0
GO:0032375	negative regulation of cholesterol transport	7037	3	269	1	0.333333	0.110367		0.957162	0.299238	APOC1_MOUSE	0	8.91731	3.15661	0.060969	0	37.3272	5.22216	0.249988	0	4.18593	2.06555	0.360817	0
GO:1900086	positive regulation of peptidyl-tyrosine autophosphorylation	7037	3	269	1	0.333333	0.110367		0.957162	0.299238	ACE_MOUSE	0	1.31492	0.394972	0.287697	0	0.871023	-0.199217	0.736474	0	0.662417	-0.594188	0.27231	0
GO:0046598	positive regulation of viral entry into host cell	7037	3	269	1	0.333333	0.110367		0.957162	0.299238	PDIA1_MOUSE	0	2.09287	1.06548	0.573755	0	2.1313	1.09174	0.47498	0	1.01836	0.0262519	0.986211	0
GO:1904668	positive regulation of ubiquitin protein ligase activity	7037	3	269	1	0.333333	0.110367		0.957162	0.299238	UBE2S_MOUSE	0	0.534224	-0.904483	0.333025	0	0.348307	-1.52157	0.208306	0	0.651988	-0.617083	0.47443	0
GO:0030423	targeting of mRNA for destruction involved in RNA interference	7037	3	269	1	0.333333	0.110367		0.957162	0.299238	TRBP2_MOUSE	0	0.967034	-0.0483615	0.978548	0	0.338924	-1.56097	0.453686	0	0.350477	-1.51261	0.508833	0
GO:1904591	positive regulation of protein import	7037	3	269	1	0.333333	0.110367		0.957162	0.299238	Q3THB3_MOUSE	0	1.16492	0.220235	0.791304	0	3.4414	1.783	0.077599	0	2.95419	1.56276	0.07594	0
GO:0060317	cardiac epithelial to mesenchymal transition	7037	3	269	1	0.333333	0.110367		0.957162	0.299238	RTN4_MOUSE	1	0.518405	-0.947848	0.441183	0	12.9949	3.69988	0.060484	0	25.0672	4.64773	0.052543	0
GO:0051987	positive regulation of attachment of spindle microtubules to kinetochore	7037	3	269	1	0.333333	0.110367		0.957162	0.299238	E9QKK1_MOUSE	0	2.15013	1.10442	0.443323	0	1.82996	0.871809	0.642766	0	0.851093	-0.232611	0.882048	0
GO:0045213	neurotransmitter receptor metabolic process	7037	3	269	1	0.333333	0.110367		0.957162	0.299238	Q541Z2_MOUSE	0	1.36468	0.448558	0.528675	0	0.971485	-0.0417364	0.962411	0	0.711879	-0.490296	0.297601	0
GO:1905445	positive regulation of clathrin coat assembly	7037	3	269	1	0.333333	0.110367		0.957162	0.299238	E9Q9A3_MOUSE	0	1.02199	0.0313867	0.935188	0	0.672685	-0.571997	0.469957	0	0.658209	-0.603382	0.442957	0
GO:0072678	T cell migration	7037	3	269	1	0.333333	0.110367		0.957162	0.299238	MOES_MOUSE	0	0.589316	-0.762887	0.203153	0	0.768877	-0.379175	0.585999	0	1.30469	0.383711	0.690301	0
GO:0071241	cellular response to inorganic substance	7037	3	269	1	0.333333	0.110367		0.957162	0.299238	RL5_MOUSE	0	0.779302	-0.359746	0.694519	0	0.528847	-0.919078	0.307929	0	0.678616	-0.559333	0.640579	0
GO:0090649	response to oxygen-glucose deprivation	7037	3	269	1	0.333333	0.110367		0.957162	0.299238	BNIP3_MOUSE	0	1.20206	0.265509	0.11388	0	0.830669	-0.267654	0.163724	0	0.691038	-0.533163	0.016889	0
GO:1900038	negative regulation of cellular response to hypoxia	7037	3	269	1	0.333333	0.110367		0.957162	0.299238	Q543B6_MOUSE	0	0.019293	-5.69578	0.357688	0	0.007396	-7.07904	0.352297	0	0.383339	-1.38331	0.136993	0
GO:0071459	protein localization to chromosome	7037	3	269	1	0.333333	0.110367		0.957162	0.299238	RB_MOUSE	0	0.055799	-4.16362	0.358264	0	0.018767	-5.73566	0.341097	0	0.336324	-1.57208	0.012738	-1
GO:0019800	peptide cross-linking via chondroitin 4-sulfate glycosaminoglycan	7037	3	269	1	0.333333	0.110367		0.957162	0.299238	PGS1_MOUSE	0	3.23636	1.69437	0.314105	0	0.412988	-1.27583	0.586362	0	0.127609	-2.9702	0.171339	0
GO:2000628	regulation of miRNA metabolic process	7037	3	269	1	0.333333	0.110367		0.957162	0.299238	FUBP2_MOUSE	0	0.358246	-1.48098	0.079406	0	0.174735	-2.51676	0.030171	-1	0.487753	-1.03578	0.263578	0
GO:1903377	negative regulation of oxidative stress-induced neuron intrinsic apoptotic signaling pathway	7037	3	269	1	0.333333	0.110367		0.957162	0.299238	Q4FK11_MOUSE	0	1.50126	0.586174	0.230381	0	0.524958	-0.929726	0.123164	0	0.349678	-1.5159	0.029585	-1
GO:2000373	positive regulation of DNA topoisomerase (ATP-hydrolyzing) activity	7037	3	269	1	0.333333	0.110367		0.957162	0.299238	HNRPU_MOUSE	0	0.634301	-0.65676	0.595317	0	70.7839	6.14535	0.359403	0	111.594	6.80211	0.357079	0
GO:0002726	positive regulation of T cell cytokine production	7037	3	269	1	0.333333	0.110367		0.957162	0.299238	Q543B5_MOUSE	0	0.142954	-2.80638	0.369715	0	0.322025	-1.63476	0.475463	0	2.25266	1.17163	0.188865	0
GO:0036065	fucosylation	7037	3	269	1	0.333333	0.110367		0.957162	0.299238	FUCM_MOUSE	0	0.956191	-0.0646293	0.900839	0	0.700698	-0.513135	0.513263	0	0.732801	-0.448507	0.499238	0
GO:0045964	positive regulation of dopamine metabolic process	7037	3	269	1	0.333333	0.110367		0.957162	0.299238	HPRT_MOUSE	0	1.42959	0.515605	0.395033	0	90.7144	6.50326	0.357164	0	63.4547	5.98765	0.359303	0
GO:0040001	establishment of mitotic spindle localization	7037	3	269	1	0.333333	0.110367		0.957162	0.299238	A2RRR3_MOUSE	0	0.974249	-0.0376375	0.950099	0	2.3421	1.2278	0.398475	0	2.40401	1.26544	0.389417	0
GO:0060586	multicellular organismal iron ion homeostasis	7037	3	269	1	0.333333	0.110367		0.957162	0.299238	HYAL2_MOUSE	0	0.609466	-0.714382	0.25143	0	0.373822	-1.41958	0.103297	0	0.613359	-0.705196	0.286473	0
GO:0007260	tyrosine phosphorylation of STAT protein	7037	3	269	1	0.333333	0.110367		0.957162	0.299238	G5E852_MOUSE	0	1.04092	0.0578592	0.92386	0	3.48285	1.80027	0.315087	0	3.34594	1.74241	0.317818	0
GO:0010668	ectodermal cell differentiation	7037	3	269	1	0.333333	0.110367		0.957162	0.299238	ITA6_MOUSE	0	4.58656	2.19741	0.437817	0	2.7386	1.45344	0.2919	0	0.597091	-0.743977	0.696703	0
GO:0043045	DNA methylation involved in embryo development	7037	3	269	1	0.333333	0.110367		0.957162	0.299238	DNM3A_MOUSE	0	1.31456	0.394583	0.739558	0	0.612769	-0.706585	0.600133	0	0.466139	-1.10117	0.294711	0
GO:0016071	mRNA metabolic process	7037	3	269	1	0.333333	0.110367		0.957162	0.299238	HNRPU_MOUSE	-1	1.50943	0.594008	0.134937	0	0.855697	-0.224828	0.619519	0	0.566899	-0.818836	0.092339	0
GO:0060333	interferon-gamma-mediated signaling pathway	7037	3	269	1	0.333333	0.110367		0.957162	0.299238	G5E852_MOUSE	0	0.621787	-0.685508	0.135861	0	0.81941	-0.287343	0.543192	0	1.31783	0.398165	0.561554	0
GO:0048499	synaptic vesicle membrane organization	7037	3	269	1	0.333333	0.110367		0.957162	0.299238	SNG2_MOUSE	0	202.069	7.65871	0.135562	0	0.342847	-1.54436	0.020771	-1	0.001697	-9.2028	0.134511	0
GO:0050689	negative regulation of defense response to virus by host	7037	3	269	1	0.333333	0.110367		0.957162	0.299238	TRBP2_MOUSE	0	1.32231	0.403066	0.09744	0	0.818599	-0.288771	0.654102	0	0.619065	-0.691837	0.213707	0
GO:0035694	mitochondrial protein catabolic process	7037	3	269	1	0.333333	0.110367		0.957162	0.299238	BNIP3_MOUSE	0	1.84584	0.884278	0.349183	0	0.813842	-0.297179	0.763429	0	0.440906	-1.18146	0.242803	0
GO:0010424	DNA methylation on cytosine within a CG sequence	7037	3	269	1	0.333333	0.110367		0.957162	0.299238	A2CG76_MOUSE	0	2.09048	1.06384	0.419956	0	1.11557	0.157782	0.863474	0	0.533643	-0.906053	0.479528	0
GO:0071787	endoplasmic reticulum tubular network formation	7037	3	269	1	0.333333	0.110367		0.957162	0.299238	RTN4_MOUSE	0	0.73049	-0.453064	0.447627	0	2.46068	1.29906	0.307087	0	3.36854	1.75212	0.230872	0
GO:0043622	cortical microtubule organization	7037	3	269	1	0.333333	0.110367		0.957162	0.299238	EZRI_MOUSE	0	1.93609	0.953146	0.105078	0	1.36151	0.445209	0.580736	0	0.703227	-0.507938	0.485203	0
GO:0022009	central nervous system vasculogenesis	7037	3	269	1	0.333333	0.110367		0.957162	0.299238	RTN4_MOUSE	0	0.393885	-1.34415	0.428805	0	0.231217	-2.11268	0.320874	0	0.587018	-0.768523	0.271888	0
GO:2001205	negative regulation of osteoclast development	7037	3	269	1	0.333333	0.110367		0.957162	0.299238	A0A3B2WCN9_MOUSE	0	6.27126	2.64876	0.055658	0	0.513302	-0.96212	0.375378	0	0.08185	-3.61087	0.038612	-1
GO:2001233	regulation of apoptotic signaling pathway	7037	3	269	1	0.333333	0.110367		0.957162	0.299238	PPIA_MOUSE	0	0.007016	-7.15514	0.345777	0	0.014746	-6.08353	0.349267	0	2.10161	1.07149	0.136223	0
GO:0090336	positive regulation of brown fat cell differentiation	7037	3	269	1	0.333333	0.110367		0.957162	0.299238	HNRPU_MOUSE	0	3.80665	1.92852	0.098071	0	1.33045	0.411915	0.487593	0	0.349507	-1.51661	0.143693	0
GO:0070306	lens fiber cell differentiation	7037	3	269	1	0.333333	0.110367		0.957162	0.299238	SMAD3_MOUSE	0	1.06199	0.0867729	0.861693	0	0.633558	-0.658451	0.356489	0	0.596576	-0.745222	0.313857	0
GO:0072752	cellular response to rapamycin	7037	3	269	1	0.333333	0.110367		0.957162	0.299238	ARPC2_MOUSE	0	0.706388	-0.501467	0.526048	0	1.10265	0.140979	0.889905	0	1.56097	0.642446	0.581765	0
GO:0042482	positive regulation of odontogenesis	7037	3	269	1	0.333333	0.110367		0.957162	0.299238	Q543B6_MOUSE	0	3.49644	1.80589	0.109144	0	0.427877	-1.22473	0.310216	0	0.122375	-3.03062	0.047419	-1
GO:0035459	vesicle cargo loading	7037	3	269	1	0.333333	0.110367		0.957162	0.299238	Q3TD51_MOUSE	0	0.174774	-2.51644	0.167243	0	0.275258	-1.86114	0.225988	0	1.57494	0.655295	0.564963	0
GO:0090045	positive regulation of deacetylase activity	7037	3	269	1	0.333333	0.110367		0.957162	0.299238	Q541Z2_MOUSE	0	0.6207	-0.688032	0.372261	0	0.303828	-1.71867	0.115754	0	0.489493	-1.03064	0.096062	0
GO:1903690	negative regulation of wound healing	7037	3	269	1	0.333333	0.110367		0.957162	0.299238	A2RRR3_MOUSE	0	1.18523	0.245172	0.253793	0	0.813266	-0.298201	0.176223	0	0.686165	-0.543373	0.015697	0
GO:0071691	cardiac muscle thin filament assembly	7037	3	269	1	0.333333	0.110367		0.957162	0.299238	NRAP_MOUSE	-1	1.03182	0.0451983	0.952709	0	0.621075	-0.687161	0.482622	0	0.601919	-0.732359	0.255707	0
GO:0035087	siRNA loading onto RISC involved in RNA interference	7037	3	269	1	0.333333	0.110367		0.957162	0.299238	TRBP2_MOUSE	0	4.13089	2.04645	0.443517	0	0.962279	-0.0554728	0.972635	0	0.232947	-2.10193	0.441228	0
GO:0099041	vesicle tethering to Golgi	7037	3	269	1	0.333333	0.110367		0.957162	0.299238	E9Q512_MOUSE	0	0.173841	-2.52416	0.208401	0	0.176554	-2.50182	0.201067	0	1.01561	0.0223422	0.986811	0
GO:0007079	mitotic chromosome movement towards spindle pole	7037	3	269	1	0.333333	0.110367		0.957162	0.299238	E9QKK1_MOUSE	0	1.75869	0.814502	0.567388	0	0.583305	-0.777678	0.559638	0	0.33167	-1.59218	0.354679	0
GO:0010694	positive regulation of alkaline phosphatase activity	7037	3	269	1	0.333333	0.110367		0.957162	0.299238	SMAD3_MOUSE	0	17.4269	4.12324	0.336319	0	1.12308	0.167456	0.815175	0	0.064445	-3.95579	0.339644	0
GO:1902261	positive regulation of delayed rectifier potassium channel activity	7037	3	269	1	0.333333	0.110367		0.957162	0.299238	ANF_MOUSE	0	1.40491	0.490473	0.465272	0	0.292201	-1.77497	0.068764	0	0.207986	-2.26544	0.039826	-1
GO:0072656	maintenance of protein location in mitochondrion	7037	3	269	1	0.333333	0.110367		0.957162	0.299238	B4YB29_MOUSE	1	1.7411	0.799999	0.273287	0	1.53202	0.615432	0.333762	0	0.879913	-0.184567	0.661599	0
GO:0006525	arginine metabolic process	7037	3	269	1	0.333333	0.110367		0.957162	0.299238	O08972_MOUSE	0	0.605143	-0.724652	0.609013	0	1.29941	0.377856	0.800553	0	2.14728	1.10251	0.457842	0
GO:0006027	glycosaminoglycan catabolic process	7037	3	269	1	0.333333	0.110367		0.957162	0.299238	HYAL2_MOUSE	0	1.54433	0.626984	0.478228	0	10.6242	3.40929	0.341748	0	6.8795	2.7823	0.368613	0
GO:0010529	negative regulation of transposition	7037	3	269	1	0.333333	0.110367		0.957162	0.299238	Q3UPU3_MOUSE	-1	1.13016	0.17653	0.49302	0	0.639405	-0.645198	0.190001	0	0.565764	-0.821728	0.046111	-1
GO:0032909	regulation of transforming growth factor beta2 production	7037	3	269	1	0.333333	0.110367		0.957162	0.299238	SMAD3_MOUSE	0	12.8748	3.68648	0.139615	0	7.33152	2.87411	0.413694	0	0.569448	-0.812364	0.600293	0
GO:0051567	histone H3-K9 methylation	7037	3	269	1	0.333333	0.110367		0.957162	0.299238	A2CG76_MOUSE	0	1.07331	0.102067	0.899423	0	0.238272	-2.06932	0.149783	0	0.221997	-2.17139	0.039052	-1
GO:0070295	renal water absorption	7037	3	269	1	0.333333	0.110367		0.957162	0.299238	HYAL2_MOUSE	0	1.35452	0.437787	0.614591	0	2.72276	1.44507	0.197982	0	2.01012	1.00728	0.329954	0
GO:0046903	secretion	7037	3	269	1	0.333333	0.110367		0.957162	0.299238	FBLN5_MOUSE	0	3.03986	1.60401	0.458719	0	0.167068	-2.58149	0.093174	0	0.054959	-4.1855	0.301768	0
GO:0014040	positive regulation of Schwann cell differentiation	7037	3	269	1	0.333333	0.110367		0.957162	0.299238	BAG1_MOUSE	0	1.01892	0.0270351	0.956588	0	1.28327	0.359829	0.552106	0	1.25945	0.332794	0.646306	0
GO:2000301	negative regulation of synaptic vesicle exocytosis	7037	3	269	1	0.333333	0.110367		0.957162	0.299238	E9QAT0_MOUSE	0	1.39006	0.475143	0.650537	0	1.42206	0.507982	0.633109	0	1.02302	0.03284	0.966315	0
GO:2000435	negative regulation of protein neddylation	7037	3	269	1	0.333333	0.110367		0.957162	0.299238	RL5_MOUSE	0	0.477493	-1.06645	0.44672	0	0.451423	-1.14745	0.437691	0	0.945403	-0.0809987	0.890428	0
GO:0060978	angiogenesis involved in coronary vascular morphogenesis	7037	3	269	1	0.333333	0.110367		0.957162	0.299238	ACE_MOUSE	0	0.344649	-1.5368	0.489115	0	0.147745	-2.75882	0.352888	0	0.428682	-1.22202	0.53598	0
GO:0006382	adenosine to inosine editing	7037	3	269	1	0.333333	0.110367		0.957162	0.299238	NUD16_MOUSE	1	3.82491	1.93543	0.029104	1	2.27036	1.18292	0.055943	0	0.593572	-0.752505	0.142741	0
GO:0060988	lipid tube assembly	7037	3	269	1	0.333333	0.110367		0.957162	0.299238	Q3U1P2_MOUSE	-1	0.967665	-0.0474204	0.883692	0	0.365871	-1.45059	0.008589	-1	0.378097	-1.40317	0.011713	-1
GO:1902992	negative regulation of amyloid precursor protein catabolic process	7037	3	269	1	0.333333	0.110367		0.957162	0.299238	PRIO_MOUSE	0	0.575254	-0.797729	0.458277	0	2.07121	1.05047	0.533013	0	3.60051	1.8482	0.365972	0
GO:0051344	negative regulation of cyclic-nucleotide phosphodiesterase activity	7037	3	269	1	0.333333	0.110367		0.957162	0.299238	AIP_MOUSE	0	1.68203	0.750203	0.274471	0	2.27719	1.18726	0.499307	0	1.35384	0.437054	0.754682	0
GO:0050810	regulation of steroid biosynthetic process	7037	3	269	1	0.333333	0.110367		0.957162	0.299238	D3YZC9_MOUSE	0	1.49042	0.575714	0.147419	0	0.845893	-0.241453	0.692762	0	0.567555	-0.817168	0.114298	0
GO:0016202	regulation of striated muscle tissue development	7037	3	269	1	0.333333	0.110367		0.957162	0.299238	SMAD3_MOUSE	0	1.46702	0.552885	0.394939	0	1.01815	0.0259473	0.955972	0	0.694027	-0.526936	0.366996	0
GO:0018343	protein farnesylation	7037	3	269	1	0.333333	0.110367		0.957162	0.299238	Q541Z2_MOUSE	0	0.711924	-0.490205	0.497275	0	0.45022	-1.1513	0.119126	0	0.632399	-0.661093	0.474161	0
GO:0051224	negative regulation of protein transport	7037	3	269	1	0.333333	0.110367		0.957162	0.299238	Q78ZM0_MOUSE	0	2.94315	1.55736	0.222419	0	0.006765	-7.20769	0.355435	0	0.002299	-8.76478	0.028802	-1
GO:0140300	serine import into mitochondrion	7037	3	269	1	0.333333	0.110367		0.957162	0.299238	SFXN1_MOUSE	0	0.277644	-1.84869	0.358435	0	0.18486	-2.4355	0.304095	0	0.665818	-0.5868	0.122981	0
GO:0002029	desensitization of G protein-coupled receptor signaling pathway	7037	3	269	1	0.333333	0.110367		0.957162	0.299238	ARBK2_MOUSE	-1	1.08349	0.115681	0.623316	0	0.586404	-0.770033	0.066199	0	0.54122	-0.885713	0.009367	-1
GO:0030011	maintenance of cell polarity	7037	3	269	1	0.333333	0.110367		0.957162	0.299238	PDLI1_MOUSE	0	2.26828	1.1816	0.103657	0	0.525159	-0.929174	0.463369	0	0.231523	-2.11077	0.012182	-1
GO:0071900	regulation of protein serine/threonine kinase activity	7037	3	269	1	0.333333	0.110367		0.957162	0.299238	Q3TMN8_MOUSE	0	44.1034	5.46282	0.301401	0	9.0223	3.1735	0.390866	0	0.204572	-2.28932	0.404134	0
GO:2000588	positive regulation of platelet-derived growth factor receptor-beta signaling pathway	7037	3	269	1	0.333333	0.110367		0.957162	0.299238	HIP1_MOUSE	0	1.23365	0.302938	0.547437	0	4.79366	2.26113	0.438078	0	3.88574	1.95819	0.465631	0
GO:1905475	regulation of protein localization to membrane	7037	3	269	1	0.333333	0.110367		0.957162	0.299238	GPC4_MOUSE	0	1.36107	0.444743	0.334327	0	0.707313	-0.499579	0.519084	0	0.519674	-0.944321	0.083477	0
GO:2000402	negative regulation of lymphocyte migration	7037	3	269	1	0.333333	0.110367		0.957162	0.299238	Q3TXX8_MOUSE	0	1.5287	0.612304	0.063512	0	1.26973	0.344524	0.664131	0	0.830596	-0.267781	0.655576	0
GO:0090281	negative regulation of calcium ion import	7037	3	269	1	0.333333	0.110367		0.957162	0.299238	ACE_MOUSE	0	1.85687	0.892871	0.077897	0	1.05713	0.0801528	0.891294	0	0.569308	-0.812719	0.086359	0
GO:0038127	ERBB signaling pathway	7037	3	269	1	0.333333	0.110367		0.957162	0.299238	E9Q3X0_MOUSE	0	8.08887	3.01594	0.27425	0	8.87649	3.14999	0.315475	0	1.09737	0.134051	0.934807	0
GO:0034165	positive regulation of toll-like receptor 9 signaling pathway	7037	3	269	1	0.333333	0.110367		0.957162	0.299238	RTN4_MOUSE	0	0.580604	-0.784374	0.408829	0	0.917369	-0.124426	0.889747	0	1.58003	0.659947	0.509432	0
GO:1900275	negative regulation of phospholipase C activity	7037	3	269	1	0.333333	0.110367		0.957162	0.299238	E9Q9A3_MOUSE	0	1.19067	0.251771	0.469749	0	10.566	3.40136	0.068786	0	8.87403	3.14959	0.073106	0
GO:0002076	osteoblast development	7037	3	269	1	0.333333	0.110367		0.957162	0.299238	SMAD3_MOUSE	0	1.16972	0.22616	0.516827	0	0.469887	-1.08961	0.184953	0	0.401709	-1.31578	0.04597	-1
GO:0051580	regulation of neurotransmitter uptake	7037	3	269	1	0.333333	0.110367		0.957162	0.299238	FLOT1_MOUSE	0	1.11522	0.157322	0.801162	0	4.70158	2.23315	0.396837	0	4.21585	2.07582	0.41024	0
GO:0008626	granzyme-mediated apoptotic signaling pathway	7037	3	269	1	0.333333	0.110367		0.957162	0.299238	BNIP3_MOUSE	0	0.703199	-0.507995	0.262288	0	0.857255	-0.222204	0.694579	0	1.21908	0.285792	0.660099	0
GO:0070828	heterochromatin organization	7037	3	269	1	0.333333	0.110367		0.957162	0.299238	HP1B3_MOUSE	0	0.594468	-0.750329	0.499306	0	4.20542	2.07225	0.442485	0	7.07426	2.82258	0.386409	0
GO:0097051	establishment of protein localization to endoplasmic reticulum membrane	7037	3	269	1	0.333333	0.110367		0.957162	0.299238	RAB10_MOUSE	0	1.09343	0.128856	0.396961	0	0.68202	-0.552114	0.243066	0	0.623746	-0.680969	0.139227	0
GO:0051572	negative regulation of histone H3-K4 methylation	7037	3	269	1	0.333333	0.110367		0.957162	0.299238	A3KG93_MOUSE	0	2.04586	1.03271	0.212935	0	0.65432	-0.611932	0.485888	0	0.319826	-1.64464	0.099556	0
GO:0045214	sarcomere organization	7037	31	269	3	0.0967742	0.113401		0.945385	0.307007	B2RQK7_MOUSE,E9QQ93_MOUSE,Q3TYK4_MOUSE	0	1.46418	0.550091	0.276197	0	0.769049	-0.378853	0.643391	0	0.525243	-0.928943	0.186732	0
GO:0071260	cellular response to mechanical stimulus	7037	49	269	4	0.0816327	0.116304		0.934407	0.313933	B2RRV3_MOUSE,BNIP3_MOUSE,ANF_MOUSE,CNN2_MOUSE	0	0.279626	-1.83843	0.159264	0	0.503648	-0.989512	0.3349	0	1.80115	0.848919	0.291534	0
GO:0032091	negative regulation of protein binding	7037	49	269	4	0.0816327	0.116304		0.934407	0.313933	A3KG93_MOUSE,E9QQ93_MOUSE,ACE_MOUSE,BAG2_MOUSE	0	1.20471	0.268681	0.774257	0	0.882877	-0.179716	0.868904	0	0.732857	-0.448396	0.670983	0
GO:0043123	positive regulation of I-kappaB kinase/NF-kappaB signaling	7037	68	269	5	0.0735294	0.117607		0.929569	0.316578	B2RRV3_MOUSE,FYN_MOUSE,UBC9_MOUSE,Q543B5_MOUSE,Q5FWJ9_MOUSE	0	5.7425	2.52168	0.084551	0	1.52033	0.604385	0.384014	0	0.26475	-1.9173	0.122641	0
GO:0042307	positive regulation of protein import into nucleus	7037	32	269	3	0.09375	0.121783		0.914413	0.316578	G5E852_MOUSE,HYAL2_MOUSE,RAN_MOUSE	1	1.11774	0.160579	0.855169	0	0.856332	-0.223758	0.814986	0	0.766131	-0.384337	0.264137	0
GO:0043484	regulation of RNA splicing	7037	32	269	3	0.09375	0.121783		0.914413	0.316578	E9Q616_MOUSE,Q80TM4_MOUSE,PTBP2_MOUSE	0	2.54138	1.34561	0.00962	1	1.00539	0.00776098	0.994586	0	0.395609	-1.33785	0.062108	0
GO:0006357	regulation of transcription by RNA polymerase II	7037	172	269	10	0.0581395	0.122262		0.912707	0.316578	A2CG76_MOUSE,A3KG93_MOUSE,ARI4A_MOUSE,PDLI1_MOUSE,IFI4_MOUSE,RB_MOUSE,HMGB2_MOUSE,SMAD3_MOUSE,I2BPL_MOUSE,I2BP1_MOUSE	0	29.5085	4.88306	0.355242	0	0.490998	-1.02621	0.044003	-1	0.016639	-5.90929	0.347343	0
GO:0001764	neuron migration	7037	50	269	4	0.08	0.122845		0.910642	0.316578	B2RSN3_MOUSE,FYN_MOUSE,TBB2A_MOUSE,NDEL1_MOUSE	0	15.5319	3.95716	0.355952	0	1.22173	0.288923	0.795648	0	0.078659	-3.66824	0.363193	0
GO:0007409	axonogenesis	7037	50	269	4	0.08	0.122845		0.910642	0.316578	E9Q9A3_MOUSE,FLOT1_MOUSE,RAB10_MOUSE,Q3TD51_MOUSE	0	0.946618	-0.0791457	0.777204	0	0.650945	-0.619392	0.129046	0	0.687653	-0.540247	0.095482	0
GO:0009791	post-embryonic development	7037	50	269	4	0.08	0.122845		0.910642	0.316578	A0A0R4J173_MOUSE,MPRI_MOUSE,SMAD2_MOUSE,CELA1_MOUSE	0	2.72972	1.44875	0.008873	1	3.47091	1.79531	0.269854	0	1.27153	0.346561	0.730235	0
GO:0007088	regulation of mitotic nuclear division	7037	16	269	2	0.125	0.122978		0.910173	0.316578	A0A0B4J1L4_MOUSE,E9QKK1_MOUSE	0	27.0013	4.75496	0.000214	1	0.749365	-0.416259	0.135065	0	0.027753	-5.17121	0.000203	-1
GO:0035307	positive regulation of protein dephosphorylation	7037	16	269	2	0.125	0.122978		0.910173	0.316578	PPIA_MOUSE,PTPA_MOUSE	0	0.539016	-0.8916	0.206774	0	0.64742	-0.627226	0.295777	0	1.20111	0.264374	0.612604	0
GO:0001974	blood vessel remodeling	7037	16	269	2	0.125	0.122978		0.910173	0.316578	PGS1_MOUSE,DOPO_MOUSE	0	1.16719	0.223041	0.512702	0	0.610674	-0.711526	0.267908	0	0.5232	-0.934566	0.161338	0
GO:0098761	cellular response to interleukin-7	7037	16	269	2	0.125	0.122978		0.910173	0.316578	A0A1B0GRF5_MOUSE,PDIA1_MOUSE	0	0.727983	-0.458023	0.572153	0	0.495469	-1.01313	0.208761	0	0.680606	-0.555108	0.575889	0
GO:0048709	oligodendrocyte differentiation	7037	16	269	2	0.125	0.122978		0.910173	0.316578	BNIP3_MOUSE,CDN2C_MOUSE	0	0.985374	-0.0212567	0.976278	0	2.81217	1.49169	0.399816	0	2.85392	1.51294	0.39461	0
GO:0033627	cell adhesion mediated by integrin	7037	16	269	2	0.125	0.122978		0.910173	0.316578	ITA5_MOUSE,ITA6_MOUSE	0	0.55042	-0.861395	0.089618	0	0.372641	-1.42414	0.012694	-1	0.677012	-0.562747	0.492843	0
GO:0006479	protein methylation	7037	16	269	2	0.125	0.122978		0.910173	0.316578	A0A1L1STE4_MOUSE,E0CYV0_MOUSE	0	0.797536	-0.326378	0.61553	0	0.592636	-0.754782	0.365994	0	0.743083	-0.428405	0.52101	0
GO:0007098	centrosome cycle	7037	16	269	2	0.125	0.122978		0.910173	0.316578	Q5FWJ9_MOUSE,MYPT1_MOUSE	0	0.865415	-0.208536	0.34942	0	0.800136	-0.321683	0.686939	0	0.924569	-0.113147	0.895106	0
GO:0000028	ribosomal small subunit assembly	7037	16	269	2	0.125	0.122978		0.910173	0.316578	RS14_MOUSE,RS28_MOUSE	0	6.10432	2.60983	0.403568	0	0.424338	-1.23671	0.106464	0	0.069514	-3.84655	0.35562	0
GO:0048286	lung alveolus development	7037	16	269	2	0.125	0.122978		0.910173	0.316578	A0A0R4J173_MOUSE,ACE_MOUSE	0	0.377311	-1.40617	0.501608	0	0.18023	-2.47209	0.362509	0	0.477669	-1.06592	0.495497	0
GO:0030154	cell differentiation	7037	195	269	11	0.0564103	0.126577		0.897644	0.316578	A0A0R4J173_MOUSE,A0A0R4J1H6_MOUSE,A2AEX7_MOUSE,A3KG93_MOUSE,G5E852_MOUSE,RB_MOUSE,PSB8_MOUSE,FYN_MOUSE,RS7_MOUSE,HIP1_MOUSE,SEPT6_MOUSE	0	0.90275	-0.147602	0.898838	0	0.792192	-0.336078	0.793249	0	0.877532	-0.188476	0.80162	0
GO:0008380	RNA splicing	7037	110	269	7	0.0636364	0.127404		0.894817	0.316578	E9QAT0_MOUSE,FUBP2_MOUSE,Q80TM4_MOUSE,HNRPU_MOUSE,PTBP2_MOUSE,RSRC1_MOUSE,DX39B_MOUSE	0	1.02333	0.0332757	0.961752	0	0.557862	-0.84202	0.469529	0	0.545142	-0.875296	0.392923	0
GO:0050729	positive regulation of inflammatory response	7037	33	269	3	0.0909091	0.130385		0.884773	0.316578	G5E852_MOUSE,HYAL2_MOUSE,ACE_MOUSE	0	1.45824	0.544232	0.192347	0	0.677764	-0.561145	0.367497	0	0.464781	-1.10538	0.02377	-1
GO:0030168	platelet activation	7037	17	269	2	0.117647	0.136009		0.866432	0.316578	PPIA_MOUSE,Q3TML0_MOUSE	0	1.00381	0.00548622	0.985062	0	11.8533	3.56721	0.127878	0	11.8083	3.56173	0.128023	0
GO:0043433	negative regulation of DNA-binding transcription factor activity	7037	17	269	2	0.117647	0.136009		0.866432	0.316578	A3KG93_MOUSE,PRIO_MOUSE	0	0.91882	-0.122146	0.841929	0	0.698086	-0.518523	0.39487	0	0.759764	-0.396377	0.354052	0
GO:0045930	negative regulation of mitotic cell cycle	7037	17	269	2	0.117647	0.136009		0.866432	0.316578	RB_MOUSE,SMAD3_MOUSE	0	0.082513	-3.59923	0.16055	0	0.43614	-1.19714	0.444717	0	5.28571	2.4021	0.396033	0
GO:0007346	regulation of mitotic cell cycle	7037	17	269	2	0.117647	0.136009		0.866432	0.316578	RB_MOUSE,HNRPU_MOUSE	0	1.62393	0.699488	0.238481	0	0.435746	-1.19844	0.072173	0	0.268328	-1.89793	0.030073	-1
GO:0007159	leukocyte cell-cell adhesion	7037	17	269	2	0.117647	0.136009		0.866432	0.316578	ITA5_MOUSE,EZRI_MOUSE	0	1.1629	0.217722	0.479192	0	0.520814	-0.94116	0.158491	0	0.447859	-1.15888	0.070416	0
GO:0006464	cellular protein modification process	7037	17	269	2	0.117647	0.136009		0.866432	0.316578	UBC9_MOUSE,ATG3_MOUSE	0	0.47741	-1.0667	0.389865	0	1.24354	0.314451	0.715501	0	2.60476	1.38115	0.07452	0
GO:0010718	positive regulation of epithelial to mesenchymal transition	7037	17	269	2	0.117647	0.136009		0.866432	0.316578	SMAD2_MOUSE,SMAD3_MOUSE	0	2.28566	1.19261	0.155043	0	0.773817	-0.369936	0.57472	0	0.338554	-1.56254	0.091388	0
GO:0048873	homeostasis of number of cells within a tissue	7037	17	269	2	0.117647	0.136009		0.866432	0.316578	B7ZNH7_MOUSE,COR1A_MOUSE	0	1.08876	0.12269	0.57466	0	0.707574	-0.499047	0.324968	0	0.649888	-0.621737	0.163764	0
GO:0006694	steroid biosynthetic process	7037	17	269	2	0.117647	0.136009		0.866432	0.316578	3BHS1_MOUSE,3BHS5_MOUSE	0	0.368986	-1.43836	0.244992	0	0.242982	-2.04108	0.097177	0	0.658514	-0.602714	0.733938	0
GO:0045599	negative regulation of fat cell differentiation	7037	17	269	2	0.117647	0.136009		0.866432	0.316578	SORT_MOUSE,SMAD3_MOUSE	0	3.09813	1.6314	0.190051	0	0.880778	-0.18315	0.930051	0	0.284294	-1.81454	0.147824	0
GO:0034067	protein localization to Golgi apparatus	7037	17	269	2	0.117647	0.136009		0.866432	0.316578	A0A0B4J1L4_MOUSE,D3Z390_MOUSE	0	3.35564	1.74659	0.31192	0	1.15573	0.208807	0.831377	0	0.344414	-1.53778	0.359459	0
GO:0032092	positive regulation of protein binding	7037	52	269	4	0.0769231	0.136384		0.865237	0.316578	FLOT1_MOUSE,ACE_MOUSE,RAN_MOUSE,MLP3B_MOUSE	0	4.10074	2.03589	0.070813	0	7.36096	2.87989	0.078631	0	1.79503	0.844009	0.358302	0
GO:0051726	regulation of cell cycle	7037	52	269	4	0.0769231	0.136384		0.865237	0.316578	RB_MOUSE,Q542F1_MOUSE,CSK21_MOUSE,Q80TM4_MOUSE	0	6.00455	2.58606	0.193135	0	0.462465	-1.11258	0.199146	0	0.077019	-3.69864	0.154984	0
GO:0030334	regulation of cell migration	7037	52	269	4	0.0769231	0.136384		0.865237	0.316578	A0A0G2JEX1_MOUSE,A6H6H4_MOUSE,TYB4_MOUSE,RTN4_MOUSE	0	4.9372	2.30369	0.301239	0	2.60694	1.38236	0.416358	0	0.52802	-0.921336	0.57413	0
GO:0035690	cellular response to drug	7037	52	269	4	0.0769231	0.136384		0.865237	0.316578	A2CG76_MOUSE,PRIO_MOUSE,PP14A_MOUSE,MYPT1_MOUSE	0	2.92365	1.54777	0.307375	0	0.680466	-0.555405	0.737012	0	0.232745	-2.10318	0.228875	0
GO:0006915	apoptotic process	7037	221	269	12	0.0542986	0.139258		0.85618	0.316578	A0A183ZRM3_MOUSE,A0A1B0GRF5_MOUSE,A0A1Y7VLZ7_MOUSE,B2RRV3_MOUSE,BNIP3_MOUSE,RB_MOUSE,PPIA_MOUSE,Q543B5_MOUSE,CSK21_MOUSE,BAG1_MOUSE,CCAR1_MOUSE,HIP1_MOUSE	0	1.4652	0.551095	0.246949	0	1.06426	0.0898547	0.877419	0	0.726362	-0.461239	0.444958	0
GO:0006139	nucleobase-containing compound metabolic process	7037	4	269	1	0.25	0.144389		0.840467	0.316578	PRIO_MOUSE	0	0.884664	-0.176798	0.870957	0	3.17382	1.66622	0.48523	0	3.5876	1.84302	0.453733	0
GO:0000052	citrulline metabolic process	7037	4	269	1	0.25	0.144389		0.840467	0.316578	O08972_MOUSE	0	1.02572	0.0366341	0.94338	0	0.474581	-1.07527	0.215008	0	0.462681	-1.11191	0.100413	0
GO:0007215	glutamate receptor signaling pathway	7037	4	269	1	0.25	0.144389		0.840467	0.316578	E9QAT0_MOUSE	0	7.9686	2.99433	0.282234	0	0.677162	-0.562427	0.469829	0	0.084979	-3.55675	0.261743	0
GO:0035065	regulation of histone acetylation	7037	4	269	1	0.25	0.144389		0.840467	0.316578	SETD5_MOUSE	0	0.837213	-0.256333	0.671675	0	1.41027	0.495974	0.639662	0	1.68449	0.752309	0.518364	0
GO:0043009	chordate embryonic development	7037	4	269	1	0.25	0.144389		0.840467	0.316578	A0A0R4J005_MOUSE	0	10.9007	3.44634	0.060944	0	0.637561	-0.649365	0.517359	0	0.058488	-4.09572	0.054675	0
GO:2001236	regulation of extrinsic apoptotic signaling pathway	7037	4	269	1	0.25	0.144389		0.840467	0.316578	DOPO_MOUSE	0	2.92086	1.54639	0.307127	0	16.1595	4.01432	0.364392	0	5.53246	2.46792	0.426969	0
GO:1990542	mitochondrial transmembrane transport	7037	4	269	1	0.25	0.144389		0.840467	0.316578	SFXN1_MOUSE	0	1.0793	0.110093	0.940847	0	0.014801	-6.07816	0.057433	0	0.013714	-6.18821	0.298295	0
GO:0071636	positive regulation of transforming growth factor beta production	7037	4	269	1	0.25	0.144389		0.840467	0.316578	Q543B6_MOUSE	-1	0.366098	-1.4497	0.243565	0	0.205913	-2.27989	0.162872	0	0.562452	-0.830198	0.166402	0
GO:0003229	ventricular cardiac muscle tissue development	7037	4	269	1	0.25	0.144389		0.840467	0.316578	B7ZNH7_MOUSE	0	1.93763	0.954294	0.113252	0	2.5071	1.32602	0.175104	0	1.2939	0.371724	0.579207	0
GO:0002693	positive regulation of cellular extravasation	7037	4	269	1	0.25	0.144389		0.840467	0.316578	G3X924_MOUSE	0	77.2345	6.27117	0.25868	0	2.09257	1.06527	0.045922	1	0.027094	-5.20588	0.264857	0
GO:0072655	establishment of protein localization to mitochondrion	7037	4	269	1	0.25	0.144389		0.840467	0.316578	B4YB29_MOUSE	0	1.21313	0.278732	0.821157	0	0.384064	-1.38058	0.212856	0	0.31659	-1.65931	0.358845	0
GO:0003015	heart process	7037	4	269	1	0.25	0.144389		0.840467	0.316578	FYN_MOUSE	0	0.599238	-0.738799	0.614283	0	0.598079	-0.741592	0.655505	0	0.998065	-0.00279432	0.998171	0
GO:0033129	positive regulation of histone phosphorylation	7037	4	269	1	0.25	0.144389		0.840467	0.316578	E9QAT0_MOUSE	-1	1.40301	0.488527	0.620506	0	1.36956	0.45371	0.533211	0	0.976156	-0.0348164	0.971336	0
GO:0072675	osteoclast fusion	7037	4	269	1	0.25	0.144389		0.840467	0.316578	SPD2A_MOUSE	0	0.798187	-0.325201	0.688457	0	0.764189	-0.387999	0.618293	0	0.957406	-0.0627972	0.912915	0
GO:0051081	nuclear envelope disassembly	7037	4	269	1	0.25	0.144389		0.840467	0.316578	NDEL1_MOUSE	0	4.65795	2.2197	0.212903	0	0.943621	-0.0837206	0.952391	0	0.202583	-2.30341	0.208589	0
GO:0051382	kinetochore assembly	7037	4	269	1	0.25	0.144389		0.840467	0.316578	E9QKK1_MOUSE	0	0.185356	-2.43163	0.396657	0	0.055099	-4.18183	0.32964	0	0.297263	-1.75019	0.088886	0
GO:0010994	free ubiquitin chain polymerization	7037	4	269	1	0.25	0.144389		0.840467	0.316578	UBE2S_MOUSE	0	3.58603	1.84239	0.096124	0	0.96401	-0.05288	0.950959	0	0.268824	-1.89527	0.091527	0
GO:0071679	commissural neuron axon guidance	7037	4	269	1	0.25	0.144389		0.840467	0.316578	A0A0A6YY47_MOUSE	0	1.70754	0.771923	0.078964	0	0.463121	-1.11054	0.119764	0	0.271221	-1.88246	0.001854	-1
GO:0046632	alpha-beta T cell differentiation	7037	4	269	1	0.25	0.144389		0.840467	0.316578	RL22_MOUSE	0	0.696213	-0.522399	0.727528	0	0.398987	-1.32559	0.503159	0	0.573082	-0.803187	0.53782	0
GO:0034141	positive regulation of toll-like receptor 3 signaling pathway	7037	4	269	1	0.25	0.144389		0.840467	0.316578	FLOT1_MOUSE	0	2.34064	1.2269	0.409214	0	0.270278	-1.88748	0.319251	0	0.115472	-3.11439	0.179462	0
GO:1902808	positive regulation of cell cycle G1/S phase transition	7037	4	269	1	0.25	0.144389		0.840467	0.316578	PAF1_MOUSE	0	2.00818	1.00589	0.086561	0	1.72793	0.789042	0.682518	0	0.860446	-0.216843	0.871489	0
GO:0038066	p38MAPK cascade	7037	4	269	1	0.25	0.144389		0.840467	0.316578	M3K5_MOUSE	0	2.12715	1.08892	0.266926	0	0.932452	-0.100899	0.917585	0	0.438358	-1.18982	0.271605	0
GO:0044830	modulation by host of viral RNA genome replication	7037	4	269	1	0.25	0.144389		0.840467	0.316578	E9QAT0_MOUSE	0	2.11979	1.08392	0.20065	0	0.599236	-0.738804	0.504499	0	0.282687	-1.82272	0.037605	-1
GO:0010216	maintenance of DNA methylation	7037	4	269	1	0.25	0.144389		0.840467	0.316578	DNM3A_MOUSE	0	0.109311	-3.19349	0.152803	0	0.147976	-2.75656	0.16971	0	1.35371	0.436917	0.569898	0
GO:0043320	natural killer cell degranulation	7037	4	269	1	0.25	0.144389		0.840467	0.316578	COR1A_MOUSE	0	1.3352	0.417054	0.547093	0	0.295377	-1.75937	0.15586	0	0.221223	-2.17643	0.057176	0
GO:0051771	negative regulation of nitric-oxide synthase biosynthetic process	7037	4	269	1	0.25	0.144389		0.840467	0.316578	Q541Z2_MOUSE	0	24.3173	4.60391	0.130073	0	1.17101	0.22776	0.701934	0	0.048156	-4.37614	0.132548	0
GO:0031062	positive regulation of histone methylation	7037	4	269	1	0.25	0.144389		0.840467	0.316578	PAF1_MOUSE	0	1.73805	0.797466	0.585851	0	0.054987	-4.18477	0.270136	0	0.031638	-4.9822	0.150042	0
GO:0050798	activated T cell proliferation	7037	4	269	1	0.25	0.144389		0.840467	0.316578	FYN_MOUSE	0	6.71758	2.74794	0.410022	0	0.34914	-1.51812	0.21981	0	0.051974	-4.26607	0.361054	0
GO:0061042	vascular wound healing	7037	4	269	1	0.25	0.144389		0.840467	0.316578	Q543B6_MOUSE	0	2.45132	1.29356	0.001206	1	1.35786	0.441333	0.515533	0	0.553929	-0.852227	0.088283	0
GO:0019243	methylglyoxal catabolic process to D-lactate via S-lactoyl-glutathione	7037	4	269	1	0.25	0.144389		0.840467	0.316578	A0A0R4J052_MOUSE	0	1.4509	0.536953	0.131176	0	0.693682	-0.527654	0.216722	0	0.478103	-1.06461	0.017164	-1
GO:0043353	enucleate erythrocyte differentiation	7037	4	269	1	0.25	0.144389		0.840467	0.316578	RB_MOUSE	0	1.17866	0.237145	0.840189	0	11.0928	3.47155	0.388678	0	9.41139	3.23441	0.397242	0
GO:0032264	IMP salvage	7037	4	269	1	0.25	0.144389		0.840467	0.316578	HPRT_MOUSE	0	1.03151	0.0447578	0.970165	0	0.503261	-0.990621	0.390071	0	0.487888	-1.03538	0.495338	0
GO:0043243	positive regulation of protein-containing complex disassembly	7037	4	269	1	0.25	0.144389		0.840467	0.316578	BNIP3_MOUSE	0	1.83114	0.872741	0.100735	0	0.998427	-0.00227115	0.996941	0	0.545249	-0.875013	0.143335	0
GO:0034773	histone H4-K20 trimethylation	7037	4	269	1	0.25	0.144389		0.840467	0.316578	ARI4A_MOUSE	-1	14.8465	3.89205	0.280135	0	1.58305	0.662703	0.434014	0	0.106627	-3.22936	0.299537	0
GO:1903599	positive regulation of autophagy of mitochondrion	7037	4	269	1	0.25	0.144389		0.840467	0.316578	BNIP3_MOUSE	0	0.730031	-0.45397	0.649485	0	0.522667	-0.936036	0.43604	0	0.715951	-0.482067	0.565906	0
GO:0050434	positive regulation of viral transcription	7037	4	269	1	0.25	0.144389		0.840467	0.316578	TF2B_MOUSE	0	0.31793	-1.65322	0.506602	0	0.110542	-3.17733	0.391985	0	0.347692	-1.52412	0.213365	0
GO:0046040	IMP metabolic process	7037	4	269	1	0.25	0.144389		0.840467	0.316578	HPRT_MOUSE	0	1.61058	0.687581	0.556411	0	0.848315	-0.237328	0.834475	0	0.526714	-0.924908	0.439523	0
GO:1902166	negative regulation of intrinsic apoptotic signaling pathway in response to DNA damage by p53 class mediator	7037	4	269	1	0.25	0.144389		0.840467	0.316578	A3KG93_MOUSE	0	3.2979	1.72155	0.158772	0	2.1455	1.10131	0.540412	0	0.650564	-0.620237	0.621001	0
GO:0052548	regulation of endopeptidase activity	7037	4	269	1	0.25	0.144389		0.840467	0.316578	PSB8_MOUSE	0	1.05145	0.0723844	0.809212	0	0.487889	-1.03538	0.073294	0	0.464015	-1.10776	0.005652	-1
GO:0002437	inflammatory response to antigenic stimulus	7037	4	269	1	0.25	0.144389		0.840467	0.316578	HMGB2_MOUSE	-1	2.6929	1.42916	0.351878	0	0.07441	-3.74836	0.355961	0	0.027632	-5.17752	0.110462	0
GO:0033555	multicellular organismal response to stress	7037	4	269	1	0.25	0.144389		0.840467	0.316578	A0A0A6YY47_MOUSE	0	0.946765	-0.0789217	0.957312	0	0.050722	-4.30124	0.256296	0	0.053574	-4.22232	0.174221	0
GO:2000121	regulation of removal of superoxide radicals	7037	4	269	1	0.25	0.144389		0.840467	0.316578	FBLN5_MOUSE	0	3.65902	1.87146	0.315134	0	2.03574	1.02555	0.41765	0	0.556362	-0.845904	0.566111	0
GO:0043011	myeloid dendritic cell differentiation	7037	4	269	1	0.25	0.144389		0.840467	0.316578	B2RRV3_MOUSE	0	1.78723	0.837729	0.191716	0	1.19123	0.252447	0.80235	0	0.666519	-0.585282	0.506396	0
GO:0022615	protein to membrane docking	7037	4	269	1	0.25	0.144389		0.840467	0.316578	Q78ZM0_MOUSE	0	1.20772	0.272284	0.878299	0	0.052429	-4.25349	0.323104	0	0.043412	-4.52576	0.272766	0
GO:1904393	regulation of skeletal muscle acetylcholine-gated channel clustering	7037	4	269	1	0.25	0.144389		0.840467	0.316578	A0A0R4J1W0_MOUSE	1	29.0656	4.86124	0.026976	1	56.4684	5.81937	1.4e-05	1	1.94279	0.958131	0.040905	1
GO:0085020	protein K6-linked ubiquitination	7037	4	269	1	0.25	0.144389		0.840467	0.316578	UBE2S_MOUSE	0	89.109	6.4775	0.357036	0	0.353822	-1.4989	0.01327	-1	0.003971	-7.97628	0.353774	0
GO:0035022	positive regulation of Rac protein signal transduction	7037	4	269	1	0.25	0.144389		0.840467	0.316578	RTN4_MOUSE	0	1.6316	0.706287	0.425353	0	1.10076	0.138499	0.830308	0	0.67465	-0.567789	0.516323	0
GO:1990809	endoplasmic reticulum tubular network membrane organization	7037	4	269	1	0.25	0.144389		0.840467	0.316578	RTN4_MOUSE	0	37.3759	5.22403	0.14462	0	0.924804	-0.11278	0.858752	0	0.024743	-5.33684	0.143978	0
[truncated: 7,048 more rows]

## Sheet: TAC_4W_Control.Down.enri
TermID	Term	bg_pro_num	bg_term_num	fg_pronum	fg_termnum	Ratio	pvalue	Enrichment	FDR	IDs
[truncated: 845 more rows]

## Sheet: TAC_4W_Control.Up.enri
TermID	Term	bg_pro_num	bg_term_num	fg_pronum	fg_termnum	Ratio	pvalue	Enrichment	FDR	IDs
[truncated: 262 more rows]

## Sheet: TAC_12W_Control.Down.enri
TermID	Term	bg_pro_num	bg_term_num	fg_pronum	fg_termnum	Ratio	pvalue	Enrichment	FDR	IDs
[truncated: 2,312 more rows]

[truncated: 1 more sheets: TAC_12W_Control.Up.enri]
