# Supplementary material for: Study on diverse pathological characteristics of heart failure in different stages based on proteomics
Source: J Cell Mol Med. 2022 Jan 19;26(4):1169–82. doi: 10.1111/jcmm.17170 (PMC8831959; doi:10.1111/jcmm.17170)
Supplement: Supplementary file 6 — Fig S3J [file JCMM-26-1169-s003.xlsx]

## Sheet: Sheet1
	Up				Down
		Category	numbers			Category	numbers
TAC_2W	1	extracellular matrix protein (PC00102)	6		1	extracellular matrix protein (PC00102)	3
	2	cytoskeletal protein (PC00085)	35		2	cytoskeletal protein (PC00085)	14
	3	transporter (PC00227)	9		3	transporter (PC00227)	38
	4	scaffold/adaptor protein (PC00226)	4		4	scaffold/adaptor protein (PC00226)	5
	5	cell adhesion molecule (PC00069)	5		5	cell adhesion molecule (PC00069)	2
	6	nucleic acid metabolism protein (PC00171)	13		6	nucleic acid metabolism protein (PC00171)	12
	7	intercellular signal molecule (PC00207)	2		7	intercellular signal molecule (PC00207)	3
	8	protein-binding activity modulator (PC00095)	15		8	protein-binding activity modulator (PC00095)	12
	9	calcium-binding protein (PC00060)	4		9	calcium-binding protein (PC00060)	2
	10	gene-specific transcriptional regulator (PC00264)	11		10	gene-specific transcriptional regulator (PC00264)	4
	11	defense/immunity protein (PC00090)	1		11	defense/immunity protein (PC00090)	3
	12	translational protein (PC00263)	8		12	translational protein (PC00263)	12
	13	metabolite interconversion enzyme (PC00262)	26		13	metabolite interconversion enzyme (PC00262)	146
	14	protein modifying enzyme (PC00260)	24		14	protein modifying enzyme (PC00260)	23
	15	chromatin/chromatin-binding, or -regulatory protein (PC00077)	2		15	transfer/carrier protein (PC00219)	4
	16	transfer/carrier protein (PC00219)	2		16	membrane traffic protein (PC00150)	8
	17	membrane traffic protein (PC00150)	13		17	chaperone (PC00072)	3
	18	chaperone (PC00072)	11		18	structural protein (PC00211)	3
	19	cell junction protein (PC00070)	2		19	storage protein (PC00210)	2
	20	transmembrane signal receptor (PC00197)	2		20	transmembrane signal receptor (PC00197)	1
	Up				Down
		Category	numbers			Category	numbers
TAC_4W	1	extracellular matrix protein (PC00102)	17		1	extracellular matrix protein (PC00102)	1
	2	cytoskeletal protein (PC00085)	62		2	cytoskeletal protein (PC00085)	1
	3	transporter (PC00227)	18		3	transporter (PC00227)	13
	4	scaffold/adaptor protein (PC00226)	20		4	scaffold/adaptor protein (PC00226)	1
	5	cell adhesion molecule (PC00069)	8		5	cell adhesion molecule (PC00069)	3
	6	nucleic acid metabolism protein (PC00171)	39		6	nucleic acid metabolism protein (PC00171)	6
	7	intercellular signal molecule (PC00207)	4		7	intercellular signal molecule (PC00207)	1
	8	protein-binding activity modulator (PC00095)	51		8	protein-binding activity modulator (PC00095)	6
	9	calcium-binding protein (PC00060)	13		9	calcium-binding protein (PC00060)	1
	10	gene-specific transcriptional regulator (PC00264)	10		10	gene-specific transcriptional regulator (PC00264)	6
	11	defense/immunity protein (PC00090)	2
	12	translational protein (PC00263)	27		11	translational protein (PC00263)	5
	13	metabolite interconversion enzyme (PC00262)	71		12	metabolite interconversion enzyme (PC00262)	63
	14	protein modifying enzyme (PC00260)	57		13	protein modifying enzyme (PC00260)	8
	15	chromatin/chromatin-binding, or -regulatory protein (PC00077)	16		14	chromatin/chromatin-binding, or -regulatory protein (PC00077)	1
	16	transfer/carrier protein (PC00219)	18		15	membrane traffic protein (PC00150)	3
	17	membrane traffic protein (PC00150)	36
	18	chaperone (PC00072)	26		16	chaperone (PC00072)	1
	19	cell junction protein (PC00070)	1		17	structural protein (PC00211)	3
	20	transmembrane signal receptor (PC00197)	6		18	storage protein (PC00210)	1
	Up				Down
		Category	numbers			Category	numbers
TAC_12W	1	extracellular matrix protein (PC00102)	15		1	extracellular matrix protein (PC00102)	2
	2	cytoskeletal protein (PC00085)	24		2	cytoskeletal protein (PC00085)	15
	3	transporter (PC00227)	8		3	transporter (PC00227)	55
	4	scaffold/adaptor protein (PC00226)	3		4	scaffold/adaptor protein (PC00226)	9
	5	cell adhesion molecule (PC00069)	7		5	cell adhesion molecule (PC00069)	3
	6	nucleic acid metabolism protein (PC00171)	13		6	nucleic acid metabolism protein (PC00171)	28
	7	intercellular signal molecule (PC00207)	1		7	intercellular signal molecule (PC00207)	2
	8	protein-binding activity modulator (PC00095)	7		8	protein-binding activity modulator (PC00095)	12
	9	calcium-binding protein (PC00060)	9		9	calcium-binding protein (PC00060)	2
	10	gene-specific transcriptional regulator (PC00264)	6		10	gene-specific transcriptional regulator (PC00264)	4
	11	defense/immunity protein (PC00090)	1		11	defense/immunity protein (PC00090)	2
	12	translational protein (PC00263)	13		12	translational protein (PC00263)	38
	13	metabolite interconversion enzyme (PC00262)	12		13	metabolite interconversion enzyme (PC00262)	236
	14	protein modifying enzyme (PC00260)	8		14	protein modifying enzyme (PC00260)	51
	15	chromatin/chromatin-binding, or -regulatory protein (PC00077)	1		15	chromatin/chromatin-binding, or -regulatory protein (PC00077)	4
	16	transfer/carrier protein (PC00219)	4		16	transfer/carrier protein (PC00219)	8
	17	membrane traffic protein (PC00150)	11		17	membrane traffic protein (PC00150)	9
	18	chaperone (PC00072)	9		18	chaperone (PC00072)	8
	19	transmembrane signal receptor (PC00197)	2		19	structural protein (PC00211)	1
					20	storage protein (PC00210)	1
					21	transmembrane signal receptor (PC00197)	2
