# Supplementary material for: Study on diverse pathological characteristics of heart failure in different stages based on proteomics
Source: J Cell Mol Med. 2022 Jan 19;26(4):1169–82. doi: 10.1111/jcmm.17170 (PMC8831959; doi:10.1111/jcmm.17170)
Supplement: Supplementary file 7 — Fig S4A [file JCMM-26-1169-s008.xlsx]

## Sheet: Identification of overlapping d
Identification of overlapping differentially expressed proteins in three TAC groups
Gene Name	Sig(TAC_2W_Control)	Sig(TAC_4W_Control)	Sig(TAC_12W_Control)
Magohb	0	0	0
Dmd	0	1	0
Rpgr	0	0	0
Slc39a7	0	0	0
Pml	0	0	0
Epb41	-1	0	0
Ksr2	0	0	0
Slc12a5	-1	0	0
Alg11	0	0	0
Lyz2	0	0	0
Lyz1	0	0	0
Cdv3	0	0	1
Eloc	0	0	0
Agfg1	0	0	0
Gpihbp1	0	0	0
Ktn1	0	1	0
Ly6c1	0	0	0
Rgs6	0	0	0
Apbb1	0	0	0
Lrrfip1	0	1	0
Dhx9	0	0	-1
Ms4a2	0	0	0
Abi2	0	0	0
Clasp1	0	0	0
Kcnma1	0	0	0
Srcap	0	0	0
Dock10	0	0	0
Bclaf1	0	0	0
Scgb2b21	0	0	0
Kif1a	0	0	0
Xrn1	0	0	0
Tns1	0	0	0
Bzw1	0	0	0
Casp8	0	0	0
Dnah7c	0	0	0
Prob1	0	0	1
Fn1	0	0	0
Mndal	1	0	0
Agap1	0	0	0
2310022A10Rik	0	0	-1
Fat1	0	0	0
Nucks1	0	1	0
Cacna1c	0	0	0
Cacna1e	0	0	0
Gm13889	0	0	0
Stat1	0	0	0
Relch	0	0	0
Iqcj-Schip1	0	0	0
Postn	1	1	0
Schip1	0	0	0
Gcdh	-1	0	-1
Prrc2c	0	0	0
Spata5	0	0	0
Pitpnc1	0	0	0
S100a13	0	0	0
Arhgap12	0	0	0
Macf1	0	0	0
Ybx2	0	0	0
Ralgapa2	0	0	0
Camsap1	0	1	0
Otud6b	0	0	0
Gapdh	0	0	0
Prorsd1	0	0	0
Krtcap2	0	0	0
Atg7	0	0	0
Mrpl15	0	0	0
Gpx1	0	1	0
Enah	0	1	0
Impa1	0	0	-1
Usp4	0	0	0
Rgs7	0	0	0
Map4k4	0	0	0
Mbnl1	0	0	0
Larp1b	0	0	0
Flvcr1	0	0	0
Rab3gap2	0	1	0
Usp19	0	0	0
Atp6v1h	0	0	0
Dclk2	0	0	0
Osbpl9	0	0	0
Lrba	0	0	0
Tgfb2	0	0	0
Ncam1	1	1	0
Pfkfb3	0	0	0
Pcdh7	0	1	0
Cacnb2	0	0	-1
Snw1	0	0	0
Fcgr2b	0	0	0
Stoml1	0	0	0
Obsl1	1	1	0
Klk1	0	0	0
Crls1	0	0	0
Eef1akmt1	0	0	0
Adgre5	0	0	0
Ldah	0	0	0
Anapc5	0	0	0
Gba	0	0	0
Map4	0	1	1
Chil5	0	0	0
Lrrc7	0	0	0
Gbp6	0	0	0
Ubap2l	0	0	0
Agap3	0	0	0
Myl10	0	0	0
Ankrd17	0	0	0
Magi2	0	0	0
Hax1	-1	0	0
Mef2c	0	0	0
Slc35f6	0	0	0
Amph	0	1	0
Nr1h5	0	0	0
Zfp655	0	0	0
Fxr1	0	0	0
Lrrfip2	1	1	0
Aldh2	0	0	-1
Nexn	1	0	1
Crip2	0	0	0
Pde5a	0	0	0
Csde1	0	0	0
Rimbp2	0	0	0
Eif4e	0	1	0
Frrs1	0	0	0
Kcnq2	0	0	0
Rufy3	0	0	0
Tsc22d2	1	1	0
Dhx30	0	0	0
Nub1	0	0	0
Camk2d	0	0	0
Atp1a3	0	0	-1
Ints1	0	0	0
Ehmt1	0	0	0
Cpeb2	0	0	0
Nrxn1	0	0	0
Usp33	0	0	0
Specc1	0	0	0
Ube2k	0	0	0
Thap4	0	0	0
Ociad2	0	0	0
Ctbp1	0	0	0
Zfp811	0	0	0
Khk	0	0	0
Med13l	0	0	0
Septin11	1	1	0
Dnm1	1	0	0
Scn8a	0	0	0
Nsun7	0	0	0
Rab28	0	0	0
Lias	0	0	0
Atp8a1	0	0	0
Vkorc1l1	-1	0	0
Pum3	0	0	0
Nfu1	0	0	1
Dysf	0	1	0
Naaladl2	0	0	0
Magi1	0	0	0
Clec1a	0	0	0
Kcmf1	0	0	0
Zfp638	0	0	0
Jagn1	0	0	0
Tra2a	0	0	0
Adprhl1	0	1	0
Mmrn1	0	0	0
Rab11fip5	0	1	0
C2cd5	0	0	0
Tmcc1	0	0	0
Pde1c	1	1	0
Gimap8	0	0	0
Trmt1	0	0	0
Capns1	1	0	0
Sdf2	0	0	0
Slc9a3r2	0	0	1
Ap1m2	0	0	0
Mknk2	0	0	0
Thop1	0	0	0
Cyp2d26	0	0	0
Dus3l	0	1	0
Lims1	1	0	0
Pald1	0	0	0
Hdac2	0	1	0
Abcc3	0	0	0
Tshz3	0	0	0
Tpmt	0	0	0
Auh	-1	-1	-1
C9	0	0	0
Pdxdc1	0	0	0
Nefm	0	1	0
Kng1	0	0	0
Hrg	0	0	0
Mettl3	0	0	0
Pcbp4	0	0	0
Rrp36	0	0	0
Luc7l	0	0	0
Prmt5	0	0	0
Acy1	0	0	0
Hagh	1	1	0
Dnmbp	0	0	0
Chid1	0	0	0
Sap130	0	0	0
Atg4b	0	0	0
Coq10b	-1	0	-1
Scly	0	0	0
Ubxn4	0	0	0
Acbd3	0	0	0
Ndufaf1	0	0	0
Acadl	-1	0	-1
Sun5	0	0	0
Uap1	0	0	0
F3	0	0	0
Pole3	-1	-1	0
Manba	0	0	-1
Cmpk1	0	0	0
Fahd2a	-1	0	-1
Zfp326	0	0	0
Eps15	0	1	0
Abtb1	0	0	1
Flt1	0	0	0
Mark2	0	0	0
Plbd1	0	0	0
Cmas	0	0	0
Rusf1	0	0	0
Abcg2	0	0	0
Saraf	0	0	-1
Stt3b	0	0	0
Pdzd3	0	0	0
Mon1a	0	0	0
Usb1	0	0	0
Fgl1	0	0	0
Lrrc2	0	0	0
Gak	0	0	0
Cilp	0	0	0
Osbpl10	0	0	0
Pck2	0	0	0
Ranbp10	0	0	0
Eml4	0	0	0
Ifi203	-1	0	0
Fndc3b	0	0	0
Egln3	-1	-1	-1
Erf	0	0	0
Serpina3k	0	0	0
Chtf18	0	0	0
Acad11	0	0	-1
Lrp1	0	1	0
Palmd	0	0	1
Cpne9	0	0	0
Ackr1	0	0	0
Ints9	0	0	0
Thoc5	0	0	0
Specc1l	0	0	0
Ckap5	0	0	0
Cog6	0	0	0
Mrps35	0	0	0
Tbcc	0	0	0
Apof	0	0	0
Vcpip1	0	0	-1
Pdcd2	0	0	0
Mtus1	0	0	0
Acad8	0	0	0
Inpp4a	0	0	0
Loxl1	0	0	0
Cog7	0	0	0
Vamp8	0	0	0
Dok7	0	1	0
Fgfbp3	0	0	0
Cdc42ep1	0	0	0
Igfals	0	0	0
Rtn4ip1	-1	0	-1
Llgl1	0	0	0
Uaca	0	0	0
Hscb	0	0	0
Ikbkb	-1	0	0
Arfgap3	0	0	0
Ppp4r2	0	1	0
Per2	0	0	0
Commd5	0	1	0
Trmt1l	0	0	0
Jmy	0	0	0
Lrrc40	0	0	0
Lmtk3	0	0	0
Serpina1c	0	0	0
Gapdhs	0	0	0
Arhgef7	0	0	0
Vmn1r47	0	0	0
Gpr65	0	0	0
Gtpbp6	-1	-1	-1
Pdia4	0	1	0
Gpr84	0	0	0
Cpeb3	0	1	0
Dab2	0	1	0
Eif4g3	0	1	0
Myo7a	0	0	0
Igsf8	0	1	0
Cyfip1	0	1	0
Srpk2	0	0	0
Sacs	0	0	0
Btd	0	0	0
Selenbp2	-1	0	-1
Phyhd1	0	0	-1
Arsb	0	0	0
Msrb3	0	0	1
Cluh	0	0	0
Osbpl8	0	0	0
Klhl40	0	1	0
Smarca4	0	0	-1
Dlc1	0	0	0
Dennd4b	0	0	0
Tmtc3	1	1	0
Ecsit	0	0	0
Nudt6	0	0	0
Xrcc6	0	0	0
Rprd1b	0	0	-1
Spag9	0	0	0
Trim12a	0	0	0
Dennd5a	0	0	0
Dap3	0	0	-1
Zswim9	0	0	0
Atpaf2	0	0	-1
Eef1d	0	0	-1
Dbn1	0	0	0
Tatdn1	0	1	0
Psen2	0	0	1
Steap3	0	1	0
Marchf5	-1	0	0
Glyctk	0	0	0
Golga3	1	1	0
Shroom3	0	0	0
Speg	0	0	0
Pnkd	0	0	0
Kcnh2	0	0	0
D3Ertd751e	0	0	0
Scn5a	0	0	0
Apoc3	0	0	0
Matk	0	0	0
Ank1	0	0	0
Rdh13	0	-1	-1
Edc4	0	0	0
Enpp1	0	0	0
Sorbs2	1	1	0
Cdc23	0	0	0
Als2cl	0	0	0
Osgep	-1	0	-1
Pard3	0	0	0
Txndc5	0	1	0
Nfya	0	0	0
Tmem33	0	0	0
Mocs2	0	0	0
Prg4	0	0	0
Arhgef25	0	0	0
Slc14a2	0	0	0
Gpatch11	0	0	0
Cys1	0	0	0
Septin10	0	0	0
Ctla2b	0	0	0
Ei24	0	0	-1
Xpo4	0	0	0
Psmb9	0	0	0
Syncrip	0	0	0
Otud4	0	0	0
Agpat1	0	0	0
Tmem70	0	0	0
Ndufa12	-1	0	-1
Fastkd5	0	0	0
Tgm1	0	0	0
Eif2d	0	0	0
Ssh2	0	0	0
Ccser2	0	0	0
Celf2	0	0	0
Kctd12	0	0	0
Usp37	0	0	0
Hddc3	0	0	0
Ctf1	0	0	0
Dock7	0	0	0
Csnk1g1	0	0	0
Sox6	0	0	0
Bcl7c	0	0	0
Mylpf	0	0	0
Cib1	0	0	0
Slc3a2	0	1	1
Atxn2l	0	0	0
Gucy2d	0	0	0
Cdipt	0	0	0
Crebbp	0	-1	-1
Cbl	0	0	0
Emc10	0	0	0
Med25	0	0	0
Map3k19	0	0	0
Spcs2	0	1	0
Mrpl48	0	0	0
Adam9	0	0	0
Unc13b	0	0	0
Pnpla6	0	0	0
Zzef1	0	1	0
Hikeshi	0	0	0
Synm	0	0	0
Prmt1	0	0	0
Akap13	0	0	0
Ryr3	0	0	-1
Pi4ka	-1	0	0
Hebp1	0	0	0
Nup98	0	0	0
Grm4	0	0	0
Rcor1	0	0	-1
Dolpp1	0	0	0
Slit2	0	0	0
Mrgpra9	0	0	0
Col6a5	-1	0	0
Islr	0	0	0
Raver1	0	0	0
Paip2b	0	0	0
Dnase1l1	0	0	0
Fam50a	0	0	0
Plxna3	0	0	0
Lage3	0	0	0
Fam3a	0	0	0
Pelp1	0	0	0
Ece1	1	0	0
Mob2	0	0	0
Stim1	0	0	0
2900026A02Rik	0	0	0
Lsp1	1	0	0
Ptpre	0	0	0
Pde2a	0	0	0
Bpnt1	0	0	0
Gab1	0	0	0
Trpm4	0	0	0
Arntl	0	0	0
Cyld	0	0	0
Rpl18	0	0	-1
Rnh1	0	1	0
Unc5d	0	0	0
Aldh16a1	0	0	0
Ldha	0	0	0
Pdlim3	0	0	0
Msra	0	0	0
Il18bp	0	0	0
Bax	0	0	0
Nucb1	0	0	1
Fam160a2	0	0	0
Myo18a	0	0	0
Cherp	0	0	0
Dock9	0	0	0
Hsdl1	0	0	0
Rab3gap1	0	1	0
Wdr59	0	1	0
Kifc3	0	0	0
Mt1	0	1	1
Eps15l1	0	1	0
Iws1	0	0	0
Wdfy3	0	0	0
Iqsec1	0	0	0
Cnot1	0	0	0
Ate1	0	0	0
Tln2	0	0	0
Ryr1	-1	-1	-1
Dock6	0	1	0
Senp8	0	0	0
Ampd3	0	0	0
Ddo	0	0	-1
Cep164	0	0	0
Adpgk	0	0	0
Ppcdc	0	0	0
Syne1	0	0	0
Ilf3	1	1	0
Mindy2	0	0	0
Fdx1	0	0	0
Mfsd13b	0	0	0
Slc37a4	0	0	0
Lactb	-1	0	-1
Cep295	0	0	0
Klk1b4	0	0	0
Klk1b3	0	0	0
Rit1	0	0	0
Adrm1	0	0	0
Uba1	0	0	0
Birc6	0	0	0
Maff	0	0	0
Psmf1	0	1	-1
Fmnl1	0	0	0
Ralgapa1	0	0	0
Pcnt	0	0	0
Utrn	0	0	0
Coq10a	-1	-1	-1
Rab3ip	0	0	0
Pym1	0	0	0
Xpot	0	0	0
Myl6	0	0	0
Tmem19	0	0	0
Trappc6b	0	0	0
Nova2	0	0	0
Cep85l	0	0	0
Reep3	0	0	0
Trpm6	0	-1	0
Cbll1	0	0	0
Gm21936	0	0	0
Cast	0	0	0
Dtna	0	0	0
Crppa	0	0	0
Gm16381	0	0	0
Ttc7b	0	0	0
Nqo2	0	0	0
Lpin1	0	0	-1
Gm2022	0	0	0
Dock4	0	0	0
Pacs2	1	0	0
Sirt5	0	0	0
Kidins220	0	0	0
Gstz1	0	0	-1
Ero1b	0	0	0
Mark3	0	0	0
Nudt14	0	0	0
Ccdc85c	0	0	0
Sorbs1	0	0	0
Kif13b	0	0	0
Zkscan8	0	0	0
Trappc8	0	0	0
Cacna1d	-1	0	-1
Gas1	0	0	0
Nolc1	0	0	0
Tbc1d5	0	0	0
Ttbk1	0	0	0
Myof	0	0	0
Sec24c	0	1	0
Eml3	0	0	0
Ap3s1	0	0	0
Spast	0	0	0
Anxa7	0	0	0
Samd4	0	1	0
Pde1b	0	0	0
Ppp3cc	0	0	0
Tsc2	0	0	0
Zc3h13	0	0	0
Npr3	0	0	0
App	0	0	0
Grik1	0	1	0
Ano6	0	0	0
Rai14	0	0	0
Ankrd28	0	0	0
Lrch1	0	0	0
Adcy8	0	0	0
Ndor1	0	0	0
Ubr5	0	0	0
Sall2	0	0	0
Wdyhv1	0	0	0
Nt5dc2	0	0	0
Adcy6	0	0	0
Eny2	0	0	0
Itih4	0	0	0
Nudcd1	0	0	0
Rbfox2	0	0	0
Tpm1	0	0	1
Sting1	0	1	0
Myh11	0	0	0
Pcbp2	-1	-1	-1
Masp1	0	0	0
Csad	0	0	0
Gfus	0	0	0
Clip4	0	0	0
Cpsf1	0	1	0
Larp4	0	1	0
Vps28	0	0	0
C1qtnf6	0	0	0
Prph	1	1	0
Cacnb3	0	0	0
Dnm1l	0	0	0
Triobp	0	0	0
Abr	0	0	0
Heg1	0	0	0
Dlg4	0	0	0
Acap2	0	0	0
Crkl	0	0	0
Abi3bp	0	0	1
Ube2l3	0	0	0
Gpx8	0	0	0
Crybg3	0	0	0
Erg	0	0	0
Prkn	0	0	0
Anks1	0	0	0
Sh3gl1	0	0	0
Rhag	0	0	0
Vit	0	0	0
Smoc2	0	0	0
Ranbp3	0	0	0
Tjp2	1	0	0
Dlgap1	0	0	0
Epb41l3	0	0	0
Bin1	-1	0	0
Slc8a1	0	0	0
Mlst8	0	0	0
Ttc39c	0	0	0
Wdr33	0	0	0
Gfer	0	0	0
Fez2	0	0	1
Commd10	0	0	0
Nubp2	0	0	0
Rab18	0	1	0
Srsf7	0	0	0
Cacna2d2	0	0	0
Cacna2d1	0	1	0
Nrxn2	0	0	0
Papss2	0	0	0
Nedd4l	0	0	0
Rbm4b	0	0	0
Ehbp1l1	0	1	0
Pglyrp2	0	0	0
Pknox1	0	0	0
Nt5c2	0	0	0
Vmn1r207	0	0	0
Slc4a9	0	0	0
Csnk1g3	0	0	0
Tsga10ip	0	0	0
Cuedc2	0	0	0
Duox2	0	0	0
Zadh2	-1	0	-1
Eif1a	0	0	0
Gm8978	0	0	0
Nars	0	1	0
Myot	0	0	0
Rab3il1	0	0	0
Lyl1	0	0	0
Plin4	-1	0	0
Cfap74	0	0	0
Rap1gap2	0	0	0
Ccdc30	0	0	0
Gnas	-1	0	0
Zfp469	0	0	0
Ap3b2	0	0	0
Dlg2	0	0	0
Neb	0	0	0
Frmpd4	0	0	0
Ppp1r12b	0	0	0
Mapk10	0	0	-1
Exoc6	0	0	0
Septin4	0	0	0
Tns3	0	0	0
Rskr	0	0	0
Filip1	0	1	0
Tnxb	0	1	1
Rapgef1	0	1	0
Fmn1	0	0	0
Mdh1	0	0	-1
Usp25	0	0	0
Sh3pxd2b	0	0	0
Begain	0	0	0
Cgn	0	0	0
Sytl2	0	0	0
Ppp6r2	0	0	0
Kat6b	0	0	0
Trp53bp1	0	0	0
Scn2a	0	1	1
Cxnk1	0	0	-1
Ccdc50	0	0	0
Dgkz	-1	0	0
Clic5	0	1	0
GsdmD-1	0	0	0
Ppp3cb	0	0	0
Zdbf2	0	0	0
Ago1	0	0	0
Ldhb	0	0	-1
Sec23ip	0	1	0
Edc3	0	0	0
Bicdl1	0	0	0
Gphn	0	0	0
Eif4g2	0	0	0
Wdr61	0	0	0
Ccdc25	0	0	0
Zfyve9	0	0	0
Lmo7	0	0	0
Ganab	0	1	0
Stk10	0	0	0
Tbc1d25	0	0	0
Adamtsl2	0	0	0
Actn1	0	0	0
Arhgef37	0	0	0
Vps13c	0	0	0
Nckap1	0	0	0
Ddx58	0	0	0
Amz1	0	0	0
Krt24	0	1	1
Pam	0	1	0
Rp1l1	0	0	0
Dyrk1a	0	0	0
Hspa1l	0	0	0
Tgfbi	0	0	0
Tbk1	0	0	0
Nol7	0	0	0
Psmd7	0	0	0
Slc9a6	0	0	0
Phactr2	0	0	0
Fsd1l	1	0	0
Ripor3	0	0	0
Cul4b	0	0	0
Slc9a8	0	0	0
Zmynd8	0	0	0
Fam90a1a	0	0	0
Vps25	0	0	0
Dhx8	0	0	0
Zfp334	0	0	0
Krt10	0	0	0
Dnah17	0	0	0
Cacnb1	0	0	0
Rpl19	0	0	0
Neurl2	0	0	0
Znf335	0	0	0
Ywhab	0	0	0
Pabpc1l	0	0	0
Arfgef2	0	1	0
Znfx1	0	0	0
Stau1	0	0	0
Glrx2	0	0	0
Smurf2	0	0	0
Gngt2	0	0	0
Fam104a	0	0	0
Cdc27	0	0	0
Septin9	0	0	0
Zfp69	0	0	0
Zfp534	0	0	0
H6pd	0	0	0
Svbp	-1	0	0
P3h1	0	0	0
Yars	0	0	-1
Btf3l4	0	1	0
Hivep3	0	0	0
Ptprf	0	0	0
Tut4	0	1	0
Tmem201	-1	-1	-1
Srrm1	0	0	0
Mknk1	0	0	0
Calr4	0	0	0
C8a	0	0	0
Szt2	0	1	0
Cnksr1	0	0	0
Cdk11b	0	0	0
Nrd1	0	0	0
Slc25a19	0	0	0
Mif4gd	0	0	0
Gga3	0	0	0
Nt5c	0	1	0
Sec24a	0	0	0
Exoc7	0	0	0
Klhl15	0	0	0
Arhgap27	0	1	0
H2aw	0	0	0
Myom3	0	0	0
Phf8	0	0	0
Pcyt2	0	0	0
Dcxr	-1	0	-1
D630003M21Rik	0	0	0
Ralgapb	0	0	0
Rptor	0	0	0
Chm	0	0	0
Stk26	0	0	0
Plekhm2	0	0	-1
Magt1	0	0	0
Zfp831	0	0	0
Ppp1r8	0	0	0
Ddi2	0	0	0
Cfp	0	0	1
Zfp300	0	0	0
Ampd2	0	0	0
Gnat2	0	0	0
Gstm1	-1	-1	-1
Gstm4	-1	-1	-1
Gpm6b	0	0	-1
Tmsb15a	0	0	0
Cstf2	0	0	0
Clcc1	0	0	0
Slc35a2	0	0	0
Pqbp1	0	0	0
Ccdc120	0	0	0
Gripap1	0	0	0
Fhl1	1	1	0
Map7d3	0	0	0
Dock11	0	0	0
Sytl5	0	0	0
Stag2	0	0	0
L1cam	0	0	0
Mtg2	0	0	0
Pfkfb1	0	0	0
Huwe1	0	0	0
Gemin5	0	0	0
Tex13a	0	0	0
Mtch2	-1	0	-1
Meioc	0	0	0
Pigo	0	0	0
Psmd10	0	0	0
Aven	0	0	0
Rnf128	0	0	0
Prdm11	0	0	0
Arhgap1	0	0	0
Kif1b	0	0	0
Eftud2	0	0	0
Brwd3	0	0	0
Phka2	0	0	0
Usp8	0	0	0
Cnksr2	0	0	0
Phka1	-1	0	0
Zfp275	0	0	0
Accs	0	0	1
Ndufaf6	0	0	0
Tpm2	0	0	1
Grin3a	0	0	0
Cacna1b	0	0	0
Entr1	0	0	0
Fubp3	0	0	0
Pnpla7	0	0	0
Ajm1	1	0	0
Nmt2	0	0	0
Map7d1	0	0	0
Chd7	0	0	0
Rxra	0	0	0
Pdp1	0	0	0
Ppp1r3d	0	0	0
Frmpd1	0	0	0
Snta1	0	1	0
Focad	0	0	0
Snap23	0	0	0
Mup8	0	1	0
Mup2	0	1	0
Ttc30a2	0	0	0
Atp5c1	0	0	-1
Slc25a51	-1	0	-1
Cntrl	0	0	0
Agps	0	1	0
Asph	0	0	0
Dnajc8	0	0	0
Atp2b3	0	0	0
Dnajc25	0	0	0
Abca8b	0	0	0
Emd	0	0	1
RP23-436K3.4-001	0	0	0
Slc44a1	0	0	1
Cavin4	0	0	0
Cds2	0	0	0
Sigmar1	0	0	0
Galt	0	0	0
Ndufaf8	0	0	0
Ubr4	0	0	0
Uck1	0	0	0
Rbbp9	0	0	0
Fam219a	0	0	0
Dnaic1	0	0	0
Mup4	0	1	0
Mdn1	0	0	0
Plch2	-1	0	0
Ndufb6	-1	0	-1
Adam33	0	0	0
Zc3h6	0	0	0
Lrp1b	0	0	0
Cd44	0	1	0
Pla2g2c	0	0	0
Fmnl2	0	0	0
Scn1a	0	1	1
Ndufaf5	0	0	0
Tubb1	1	1	0
Rtf1	0	0	0
Skt	0	0	0
Fnbp1	0	0	0
Hacd1	0	0	-1
Tmem87a	0	0	0
Ganc	0	0	0
Hnmt	0	0	0
Stk39	0	1	0
Myh7b	0	0	0
Srxn1	0	0	0
Gm14151	0	0	0
Ppig	0	0	0
Calcrl	0	0	0
Itga8	0	0	0
Kynu	0	0	0
Ppip5k1	0	0	0
Map1a	0	0	1
AI182371	0	0	0
Pkp4	-1	0	-1
Ankrd16	0	0	0
Scn3a	0	1	0
Pramel14	0	0	0
Lnpk	0	0	0
Grb14	0	0	0
Slc25a25	0	0	0
Upf2	0	0	0
Gm136	0	0	0
Olfr1109	0	0	0
Myef2	0	0	0
Slc43a1	0	0	0
Zbtb34	0	0	0
Cacnb4	0	0	0
Rad21l1	0	0	0
Commd7	0	0	0
Klhl41	0	1	0
Tpd52l2	0	0	1
Thnsl1	0	0	0
Epb41l1	0	0	0
Cep152	0	0	0
Rsu1	0	0	0
Dab2ip	0	0	0
Wdsub1	0	0	-1
Olfr1188	0	0	0
Fibcd1	1	0	0
Olfr1156	0	0	0
Rrbp1	0	0	0
Mroh7	0	0	0
Acot11	0	0	0
Dynlrb1	1	0	0
Slc43a3	0	0	0
Sema6d	0	-1	-1
Rabgap1	0	0	0
Ptprj	0	0	0
Sh3glb2	0	0	0
Arhgef10l	0	0	0
Slc28a2b	0	0	0
Ubtf	0	0	0
Mocs3	0	0	0
Las1l	0	0	0
Dlg3	0	0	0
Mlx	0	0	0
Prrg1	0	0	0
Dync1i2	1	0	0
Arid1a	0	1	0
Psip1	0	0	0
Cd59a	0	0	0
Qser1	0	0	0
Mup18	0	1	0
Mup10	0	1	0
Rps6ka6	1	0	0
Mup13	0	1	0
Mup14	0	1	0
Mup1	0	1	0
0610010K14Rik	0	0	0
Alox12	0	0	0
Gp1ba	0	0	0
Kalrn	0	0	0
Arid4b	0	0	0
Ehmt2	1	0	0
Mup6	0	1	0
Slk	0	0	0
Bcr	0	0	0
Clasp2	1	0	0
Rnf166	0	0	0
Coro1b	0	0	0
Pepd	0	0	0
Tmed2	0	0	0
Cuedc1	0	1	0
Snrnp70	0	1	0
Tmed5	-1	0	0
Nap1l4	0	0	0
Ube2b	0	0	0
Commd1	0	0	0
Pde4d	0	0	0
Uhrf1bp1l	0	0	0
4931406B18Rik	0	0	0
Dennd5b	0	0	0
Aga	0	0	0
Cox4i1	-1	0	-1
Arfip1	0	1	0
Marco	0	0	0
Mars2	-1	0	0
Spg21	0	0	0
Htra4	0	0	-1
Dennd3	0	0	0
Ckm	-1	0	-1
Lcmt1	0	0	0
Lgmn	0	0	0
Gal3st2	0	0	0
Ube2n	0	0	0
Slc4a4	0	0	0
Atp8b5	0	0	0
Pabpc4	0	0	0
Nt5c1a	0	0	0
Ctag2l1	0	1	0
Pm20d2	0	0	0
Kdm1a	1	0	0
Tbc1d8b	0	0	0
Ccdc9b	0	0	0
Cep250	0	0	0
Sptan1	0	0	0
Ranbp6	0	0	0
Ywhaq	0	0	0
Atp6v0c	0	0	0
Ttc38	-1	-1	-1
Dclk1	0	0	0
Hecw2	0	0	0
H2ac12	0	0	0
Rps16	0	0	0
Abca8a	0	0	0
Ttll10	0	0	0
Mtif3	0	0	0
Cma1	0	0	0
Rel	0	0	0
Gbp2b	0	0	0
Gbp4	0	0	0
Ppp1r11	0	0	0
Gli2	0	1	0
Stim2	0	0	0
Abcc1	0	0	0
Glo1	0	0	0
Krt28	0	1	1
Phf11	0	0	0
Mtr	0	0	0
Exoc6b	0	0	0
Mipep	0	0	-1
Rasl2-9	0	0	0
Lysmd1	0	0	0
Armt1	0	0	0
Prkcq	0	0	0
Iqca1l	0	0	0
Rabgap1l	0	0	-1
Taar7e	0	0	0
Mmrn2	0	0	0
Tmsb10	1	1	0
Olfr613	0	0	0
Cyp2b13	0	0	0
Aspn	0	0	0
Bag4	0	0	0
Dennd4c	0	0	0
Cd109	0	0	0
Mapk8	0	0	0
Fhad1	0	0	0
Gm5431	0	0	0
Arhgap31	0	0	0
Ube2v2	0	0	0
Treml1	0	0	0
Aldoa	0	0	-1
Aldoart1	0	0	-1
Aldoart2	0	0	-1
Etnk2	0	0	0
Gmfg	0	1	0
Gm11127	0	0	0
Gm8909	0	0	0
Cryl1	0	0	0
Creld1	0	0	0
Lgals8	0	0	0
Cd101	0	0	0
Ywhag	0	0	0
Ephx2	0	0	-1
Carf	0	0	0
Naa11	0	0	0
Pars2	-1	-1	0
Cul7	0	0	0
Serinc1	-1	0	0
Fkbp1b	0	0	0
Mup15	0	1	0
Mgl2	0	0	0
H2al2c	0	0	0
Vwa5b1	0	0	0
Nudcd3	0	0	0
Col6a1	0	0	0
Ube2j2	0	0	0
Timm22	-1	0	0
Myt1	0	0	0
Pcmtd2	0	0	0
Ptprs	0	0	0
Dmxl2	0	0	0
Lclat1	1	0	1
Ap4b1	0	0	0
Krt36	0	1	1
Krt15	0	0	0
Krt19	0	0	0
Ptprt	0	0	0
Apol7b	0	0	0
Arhgap23	0	0	0
Septin8	0	1	0
Kif3a	1	1	0
Cisd3	0	0	0
Chd3	0	0	0
Asgr1	0	0	0
2810408A11Rik	0	0	0
Dnah9	0	0	0
Myh13	0	0	0
Zfp735	0	0	0
Vps13d	0	0	0
Casz1	0	0	0
Adgrb2	0	0	0
Jak1	0	0	0
Mast2	0	0	0
Tlk2	0	0	0
Gk	0	0	0
Cct6b	0	0	0
Msi2	0	0	0
Ino80d	0	0	0
Prpsap1	0	0	-1
Tnrc6c	0	0	0
Mtmr3	0	0	0
Gas7	0	0	0
Krt32	0	1	1
Gps1	0	0	0
Aifm1	-1	0	-1
Mospd2	0	0	0
Nasp	0	0	0
Nfia	0	1	0
Eif2b3	0	1	0
Irak1	-1	0	0
Hcfc1	0	0	0
Naa10	0	0	0
Apool	0	0	-1
Nhs	0	0	0
Aldh3a2	0	0	0
Mid2	0	0	0
Col4a6	0	0	0
Kif16b	0	0	0
Uprt	0	0	0
Mtm1	0	-1	-1
Arhgap15	0	0	0
Camk1d	0	0	0
Col5a1	0	1	0
Pde4b	0	0	0
Clta	0	0	0
Tek	0	0	0
Rragd	0	0	0
Nipsnap3b	0	0	0
Pls3	1	0	0
Hsdl2	0	0	-1
Lrrc47	0	0	0
Cep131	0	0	0
Gm382	0	0	0
Rps6ka3	0	1	0
Tomm5	0	0	0
Zmym3	0	0	0
Pja1	0	0	0
Usp24	0	0	0
Plxdc2	-1	0	0
Apbb1ip	0	0	0
Scn9a	0	0	0
Scn7a	0	1	0
Cwc22	0	0	0
Cobll1	-1	0	-1
Chmp6	0	0	0
Thoc2	0	0	0
Dlgap4	0	1	0
Mylk	0	0	0
Zfp40	0	0	0
Sell	0	0	0
Pak3	0	0	0
Oxr1	0	0	0
Triqk	0	0	0
Stat5a	0	0	0
Fbln1	0	0	0
Nudt3	0	0	0
Zscan20	0	0	0
Bicd1	0	0	0
Zbtb8os	0	0	0
Rpe	0	0	0
Ppm1e	0	0	0
Cpsf4	0	0	0
Hnrnpk	0	0	0
Calr	0	0	0
Rab5b	0	0	0
Plekhd1	0	0	0
Zbed5	0	0	1
Mief1	0	0	0
Ankrd34c	0	0	0
Abl2	0	0	0
Dip2c	0	0	0
Tnik	0	0	0
Cad	0	0	0
Dip2b	0	1	0
Olfml2a	0	0	0
Arhgap42	0	0	0
Slc35g3	0	0	0
Dsg1b	0	0	0
Synpo2l	1	1	0
Myh6	0	0	0
Col4a2	0	0	1
Mpdz	0	0	0
Strn3	0	0	0
Naa25	0	0	0
Gprin3	0	0	-1
Gp1bb	0	0	0
Nhlrc2	0	0	0
Pmfbp1	0	0	0
Itsn2	0	0	0
Ythdc2	0	0	0
Pde3a	0	0	0
Acp7	0	0	0
Akap12	0	0	1
Gmps	0	0	0
Sbno1	0	0	0
Tmed1	0	0	0
Tpgs1	0	0	0
Fut11	0	0	0
Gtpbp3	0	0	0
Zranb2	0	0	0
Hapln2	0	0	0
Ltbr	1	0	0
Fem1c	0	0	0
Actb	-1	0	0
Ppp3ca	0	0	0
Mpp5	0	0	0
Tradd	0	0	0
Brd2	0	0	0
Stoml3	-1	0	-1
Trip6	0	0	0
Aldh5a1	-1	-1	-1
D17H6S53E	0	0	0
Rrn3	0	0	0
Nedd4	0	1	0
Brd4	0	0	0
Tfb2m	0	0	0
Gnai1	0	0	0
Cnn1	0	0	0
Afap1l1	0	0	0
Tubb2b	1	1	0
Gpd1l	0	0	0
Cgnl1	0	0	0
Gcc2	0	0	0
Sf3b3	0	0	0
Ugt1a5	0	0	0
Slc22a28	0	0	0
Psmd13	0	0	0
Pdap1	0	0	1
Krt86	1	0	0
Slc25a31	-1	0	-1
Prpf38a	0	0	0
Acot6	-1	-1	-1
Ccdc102a	0	0	0
Dtwd2	0	0	0
Noct	0	0	0
H2bc14	0	1	0
Pde4a	0	0	0
Aldh1a7	0	0	0
Thbs4	0	1	0
Hist2h4	0	0	-1
Ucp3	0	0	0
Uchl4	0	0	0
Arhgap35	0	0	0
Strap	0	0	0
Psap	-1	0	0
Mib2	0	0	0
Gli3	0	0	0
Gm4788	0	0	0
Erbin	0	0	0
Mccc2	0	0	-1
Ddx18	0	0	0
Fyb	0	0	0
Abcb1b	0	0	0
Otud7b	0	0	0
Abcc8	0	0	0
Card19	0	0	0
Pofut2	0	1	0
H2bc12	0	1	0
Hist1h2ad	0	0	0
Bbc3	0	0	0
Oxld1	-1	0	0
H2az2	0	0	0
Tmem147	0	0	0
Zfp706	0	0	0
Cops9	0	0	0
Lsmem1	-1	0	0
Tmem182	0	0	0
Gnat3	0	0	0
Strip2	0	0	0
Tigar	0	1	0
Hist2h2aa1	0	0	0
Plxnb1	0	0	0
Slit3	0	0	0
4930433I11Rik	0	0	0
Taok1	0	0	0
Chrna10	0	0	0
Ttc30b	0	0	0
Trappc11	0	0	0
Itpkb	0	0	0
Ppp2r3a	0	0	-1
Slc9a5	0	0	0
Sarnp	1	0	0
Lrch3	0	0	0
Ppfia1	0	0	0
Nek1	0	0	0
Wdr82	0	1	0
Ankrd44	0	0	0
Plxnb2	0	1	0
Ptprz1	0	0	0
Ogdhl	0	0	-1
Hal	0	0	0
Myh7	0	0	0
Cbr1	0	0	0
Taok3	0	0	0
Rbm25	0	0	0
Isoc2a	0	0	0
Fut8	0	1	0
Pfkfb2	0	0	0
Tcf25	0	0	0
Deptor	0	0	0
Cyba	0	0	0
Hk1	1	1	0
Syce3	0	0	0
Mup17	0	1	0
Crxos	0	0	0
Flna	0	1	0
Ube2v1	0	0	0
Ncoa5	0	0	0
Arhgap21	0	0	0
Abi1	0	0	0
Xpnpep3	0	0	0
Rpusd3	0	0	0
Mindy1	0	0	0
Psma8	0	0	0
Chtop	0	0	-1
Cd163	0	1	0
Jcad	0	0	0
Rbm4	0	0	-1
Papln	0	0	0
Trim47	0	1	0
Col14a1	1	1	0
Tenm3	0	0	0
Tle5	0	0	0
Pex7	0	0	0
Commd6	1	0	0
Cfd	0	0	0
Wapl	0	0	0
Bcl10	0	0	0
Ddx3x	0	0	0
Trim40	0	0	0
2310061I04Rik	-1	-1	-1
Acin1	0	0	0
Zfp942	0	0	0
Adgrv1	0	0	0
Cfb	0	0	0
Itga9	1	1	0
Ppfia2	0	1	0
Lrrc25	0	0	0
1700006A11Rik	0	0	0
Tjp1	0	1	0
Pola1	0	0	0
Ppm1k	0	0	0
Atm	0	0	0
Zmpste24	0	0	0
Mpp6	0	0	0
Lrrcc1	0	0	0
Sltm	0	0	0
Hist2h3b	0	0	0
D1Pas1	0	0	0
Coq4	0	-1	0
Adss	0	0	0
Pogz	0	0	0
Slc12a7	0	0	0
Cep170b	0	0	0
Orm3	0	0	0
Coro6	0	1	0
Cask	0	0	0
Nup205	0	0	0
Pdzd8	0	0	0
Cttnbp2	0	0	0
Dnaaf5	0	0	0
Taf2	0	0	0
Ppil1	0	0	0
Snrk	0	0	0
Tmf1	1	0	0
Cblb	0	0	0
Mon2	1	0	0
Ptp4a1	0	0	0
2210408I21Rik	0	0	0
Kdm3b	0	0	0
Pgs1	0	0	0
Asb7	0	0	0
Mfap1a	0	0	0
Rnaset2a	0	0	0
Nphs2	0	0	0
Sync	0	1	1
Catsperg2	0	0	0
Pfkfb4	0	0	0
Tesc	0	1	0
Mcfd2	0	0	0
Ace3	0	0	0
Atp2b4	0	0	0
Hnrnpdl	0	1	1
Ndufa5	0	0	-1
Rps15	0	0	0
Acp4	0	0	-1
Osbpl3	0	0	0
Rab15	0	0	0
Plekha1	0	0	0
Gda	0	0	0
Nmral1	0	0	0
Ddah1	0	0	0
Ncln	0	0	0
Asb10	0	0	0
Chpt1	0	0	0
Mybpc1	0	0	0
Pcolce	0	1	0
Gramd4	0	0	0
Rnf181	0	0	0
Vps8	0	0	0
Ing3	0	0	0
Rab13	0	0	0
Alpk3	0	0	0
Nrbp1	0	1	0
Eif4e2	0	0	0
Tnrc18	0	0	0
Fam71d	0	0	0
Akap5	0	0	0
Ankrd29	0	0	0
Golim4	0	0	0
Smap1	0	0	0
Ccdc9	0	0	0
Tsc22d1	0	1	0
Gimap4	0	1	0
Tmem245	0	0	0
Tnfaip8	-1	-1	-1
Map7	0	0	0
Hnrnph3	0	0	-1
Ylpm1	0	0	0
Pate12	0	0	0
Dctn1	0	0	0
Skor1	0	0	0
Asap2	0	1	0
C7	0	0	0
Safb	0	0	0
Dph3	0	0	0
Crem	0	0	0
Dda1	0	0	0
Rbm47	0	0	0
Drap1	0	0	1
Rps27l	0	0	0
Aff3	0	1	0
Abhd11	0	0	-1
P2rx4	0	0	0
Glyr1	0	0	0
Arhgef26	0	0	0
Cyp3a57	0	0	0
D430041D05Rik	0	0	0
Fis1	0	0	-1
Niban3	0	0	0
Synj2	0	0	0
Brd8	0	0	0
Sf1	1	0	1
Aamdc	0	0	0
Edrf1	0	0	0
Ccdc6	0	0	0
Shank1	0	0	0
Haghl	0	0	0
Ccdc8	0	0	0
Srgap1	0	0	0
Tmed7	0	0	0
Psmg4	0	0	0
Stxbp5	0	0	0
Dync1i1	0	0	0
Ddx23	0	0	0
Tatdn3	0	0	0
Hspa13	0	0	0
Prdx6	0	0	0
Otub2	0	0	0
Mfsd6	0	0	0
CEFIP	0	0	0
4833439L19Rik	0	0	0
Mmab	0	0	0
Git2	0	0	0
2310009B15Rik	0	0	0
Tmppe	0	0	0
Bhlhe41	0	0	0
Tmx2	0	0	0
Mrps14	0	0	-1
Selenon	0	0	0
Tnip1	0	0	0
Clip1	0	0	0
Nsd3	1	0	0
Borcs8	0	0	0
Bicd2	1	0	1
Rnf7	0	0	0
Myo9a	0	0	0
Dlg1	0	0	0
Faim	0	0	0
D930020B18Rik	0	0	0
Paip1	0	0	0
Ccnb1ip1	0	0	0
Trim12c	0	0	0
Preb	0	0	0
Tial1	0	0	0
Pde9a	0	0	0
Serpina3i	0	0	0
Serpina3j	0	0	0
Ankrd26	0	0	0
Dhx32	0	0	0
Dctn6	0	0	0
Vezt	0	0	0
Rbm24	0	0	-1
Eml1	0	0	0
Lman2l	0	0	0
Hfm1	0	0	0
Ptrhd1	1	0	0
Pgls	0	0	0
Ndufb5	-1	0	-1
Ces1b	0	1	0
Zc3hav1	0	0	0
Dnajc19	0	0	0
Dpf2	0	0	0
Wipf3	0	1	0
Mpc1	0	0	0
Mroh1	0	0	0
Mylk3	0	0	-1
Aktip	0	0	0
Ppa2	0	0	-1
Ube2q2	0	0	0
Synj1	0	0	-1
Dnah2	0	0	0
Adamtsl5	-1	-1	-1
Stau2	0	0	0
Eno2	0	0	-1
Ifit1bl1	0	0	0
Rassf5	0	0	0
Mapre3	0	0	0
Prkd3	0	0	0
Cryzl1	0	0	0
Tpm3	0	0	1
Ddx43	0	0	0
Pex3	0	0	0
Wdr86	0	0	0
Boc	0	0	0
Fmnl3	0	0	0
Col6a2	0	0	0
Zfand1	0	0	0
Anp32a	0	0	0
Gls	0	1	0
Smim20	0	0	-1
Ccpg1	0	0	0
Atp5d	0	0	0
Slmap	0	0	0
Acad12	-1	0	0
Cuta	0	0	0
Rims2	0	0	0
Pbx1	0	0	0
Pdlim5	0	0	0
Tbc1d4	-1	0	-1
Psma3	0	0	0
Sirpa	0	0	1
Mob4	0	0	0
Dydc1	0	0	0
Psma6	0	0	0
Ctc1	0	0	0
Wtap	0	0	0
Wdr26	0	1	0
Filip1l	0	0	0
Nudcd2	0	0	0
Pcmt1	1	1	0
Ankmy1	0	0	0
Kif2a	0	0	-1
Ubl5	0	0	0
Nae1	0	1	0
Swi5	0	0	1
Agbl4	0	0	0
Sik3	0	0	0
Igf1	0	0	0
Ash2l	0	0	0
Tut7	0	0	0
Tpd52	0	0	0
Arap1	0	0	0
Msto1	0	0	0
Abcc9	0	0	0
Rbm26	0	0	0
Arhgef1	0	0	0
A430005L14Rik	0	0	0
Nfix	0	0	0
Fnbp1l	0	0	0
Adck5	0	0	0
Golga2	0	0	0
Dgkd	0	0	0
Ankhd1	0	0	0
Nr3c1	0	0	0
Card10	0	0	0
Pick1	0	0	0
Eif4a3l1	0	0	0
Cul5	0	0	0
Fga	0	0	0
Diaph1	0	0	0
Ifit3b	1	0	0
Tnpo2	0	0	0
Krt40	0	1	1
Myo18b	0	0	0
Ncoa2	0	0	0
Trim5	0	0	0
Gcn1	0	0	0
Eif4g1	-1	0	-1
9530053A07Rik	0	0	0
Inpp4b	0	1	0
Evl	0	0	0
Mki67	0	0	0
Cdc42bpa	0	0	0
Golgb1	0	0	0
Rasal2	0	1	0
Mov10	0	0	0
Fam184a	0	0	0
Arpc4	0	0	-1
Dpysl3	0	1	-1
Myl1	0	0	1
Ncapg	0	0	0
Apbb2	0	0	0
Mcc	0	0	0
Ephx1	0	0	0
Armcx4	0	-1	-1
Lpin2	0	0	0
Iars2	-1	0	-1
Zan	0	0	0
H2-Q7	0	0	0
Rps6ka1	0	0	0
Tor1aip1	0	0	0
Phldb1	0	0	0
Rsf1	0	0	0
Mast4	0	0	0
Gcat	-1	-1	-1
Rpl3l	0	0	-1
Myo9b	0	0	0
Gria4	0	0	0
Mta1	0	0	0
Pcdh10	0	0	0
Sptbn4	0	0	0
Plekha6	0	0	0
Sgce	0	0	0
Slc8a3	0	0	0
Ppp4r1	0	0	0
Samd9l	0	0	0
Slc4a1ap	0	0	0
Pisd	0	0	0
Abca17	0	0	0
Stk35	0	0	0
Srp54c	0	0	0
Mcf2l	0	0	0
Sbf2	0	0	0
Pex11b	0	0	0
Ugt1a10	0	0	0
Sesn1	0	0	0
Adam17	0	1	0
Gata4	0	0	0
Slc28a1	0	0	0
Usp7	0	0	0
Ncor2	0	0	0
Clpb	0	0	-1
Tcea1	0	0	0
Rnpep	0	1	0
Rasa1	0	0	0
Vcan	0	0	0
Acot7	0	0	0
Usp14	0	0	0
Ldb3	0	0	0
Parp4	0	0	0
Chd5	0	0	0
Clcn7	0	0	0
Ces1a	0	0	0
Nbeal1	0	1	-1
Arhgap5	0	0	0
Atl3	0	1	0
Smurf1	-1	0	0
Hspg2	0	0	0
Pkhd1	0	0	0
Fhit	0	0	0
Blvrb	0	1	0
Micall2	0	0	0
Cp	0	0	0
Apol11a	0	0	0
Golm2	0	0	0
Arfrp1	0	0	0
Chd2	0	0	0
Scaf11	0	0	0
Ripk3	0	0	0
Cox7a2l	0	0	0
Dsp	0	0	-1
Prdm13	0	0	0
Gm4450	0	0	0
Ablim1	-1	-1	-1
Krt78	0	0	0
Itsn1	0	1	0
Vmn1r68	0	0	0
Ablim2	0	0	0
Sipa1	0	0	0
Tex264	0	0	0
Myo6	0	0	0
Grsf1	0	0	0
Pde4dip	0	0	0
Zfp384	0	0	0
Septin7	1	1	0
Mpv17	0	0	-1
Pccb	-1	0	-1
Add1	0	0	0
Dnajc28	-1	-1	0
Pdzd2	0	0	0
Irf2bp2	0	0	0
Tiam1	0	0	0
Cst12	0	0	0
Ccdc171	0	0	0
Synpo2	0	0	0
Krt83	1	0	0
Krt90	0	0	0
Enthd1	0	0	0
Ccnyl1	0	0	0
Abcc4	0	0	0
Kank1	0	0	0
Myh15	0	0	0
Gm973	0	0	0
Ptk2b	0	0	0
Gtf3c4	0	0	0
Hectd4	0	0	0
Rapgef3	0	0	0
Ppm1m	0	0	0
Ulk4	0	0	0
4930523C07Rik	0	0	0
Borcs5	0	0	0
Ikbkg	0	0	0
Cep350	0	0	0
Sap18	0	0	0
Catsperg1	0	0	0
Baz2a	0	1	0
Rad18	0	0	0
Mgll	-1	-1	-1
Synpo	0	0	0
Atp11a	0	0	0
Nup153	0	0	0
Susd1	0	0	0
Cracdl	0	0	0
Trappc9	0	0	0
Ube2h	1	0	1
Cox16	-1	-1	0
Septin2	0	0	0
Plec	0	0	0
Mvp	1	1	0
Hps5	0	0	0
Hk3	0	0	0
Ryr2	-1	0	-1
Nbas	0	0	0
Apob	0	0	0
Rnf25	0	0	0
Gm884	0	0	0
Ppp4r3a	0	0	0
Use1	0	0	0
Ccdc58	0	0	0
Pcsk6	0	0	0
Sncaip	0	0	0
Ankrd11	0	0	0
Homer2	0	1	0
Chchd6	0	0	1
Arid1b	0	1	0
Wdfy1	0	1	0
Uggt2	0	0	0
Sp100	0	0	0
Acacb	-1	-1	-1
Pklr	0	0	0
Trip11	1	1	0
Sap25	0	0	-1
Atp2a3	-1	0	-1
Eif4a2	0	0	0
Casp12	0	0	0
Cyp2b23	0	0	0
Zfhx4	0	0	0
Ranbp9	0	0	0
Igfbp7	0	1	1
Thoc2l	0	0	0
Cfap44	0	0	0
Nlrp12	0	0	0
Spata31d1d	0	0	0
Itgam	0	0	0
Chuk	0	0	0
Ahnak	1	1	1
Reps1	0	0	0
Myo1e	0	0	0
Gcnt4	0	0	0
Mapk8ip3	0	0	0
C1s1	0	0	0
Ccdc121	0	0	0
Zfp277	0	0	0
Srsf11	0	0	0
Ptprg	0	0	0
Gucy1b2	0	0	0
Il1rap	0	0	0
Tmem40	0	0	0
Bod1l	0	0	0
Dmpk	0	0	0
Tbc1d1	0	0	0
Gm10639	0	0	0
Pum1	0	0	0
Rap1gds1	0	0	0
Pfdn4	0	0	0
Mapre2	0	0	0
Adcy9	0	0	0
Prdm5	0	0	0
Luc7l2	0	1	0
Olfr913	0	0	0
Atxn3	0	0	0
Plod2	0	0	0
Ube4a	0	0	0
Mta3	0	0	0
P4ha1	1	1	0
Cacna1s	-1	0	-1
Prr14l	0	0	0
Klc1	0	1	0
Numa1	0	1	0
Bahcc1	0	0	0
Rbms2	0	1	0
Tars2	-1	0	-1
Guk1	0	1	0
Gfm2	0	0	0
Dnah11	0	0	0
Cdhr2	0	0	0
Nrf1	0	1	0
Immt	0	0	-1
Arpp19	0	0	1
Tmem258	-1	0	-1
Scamp3	0	0	0
Abca14	0	0	0
Cfh	0	1	0
Fry	0	0	0
Zc3h4	0	0	1
Ttn	0	0	0
Aknad1	0	0	0
Ccdc141	0	0	-1
Tacc2	0	1	1
Dnah1	0	0	0
Sspn	0	0	0
Gm6583	0	0	0
Ctnnd1	0	0	0
Dctn3	0	0	0
Tmem11	0	0	0
Dvl3	0	0	0
Snap91	1	1	0
Pnkp	0	1	0
Spryd3	0	0	0
Afdn	0	0	1
Fcgbp	0	0	0
Kcnq5	0	0	0
Nudt16l2	0	0	0
Ift122	0	0	0
Dnajc2	0	0	0
Trdn	0	0	0
Akap6	0	1	0
Utp14b	0	0	0
Speer2	0	0	0
Rxrg	0	0	0
Cald1	0	0	0
Lmod3	0	0	-1
Ccdc93	0	0	0
Fancc	0	0	0
Phldb3	0	0	0
Tanc1	0	0	0
Mkrn1	0	-1	-1
Arhgap17	0	0	0
Taf4	0	0	0
Arhgap26	1	0	0
Gsk3b	0	0	0
Chd4	0	0	0
Fmr1	1	0	0
Sec16a	0	0	0
Zfp213	0	0	0
Mars1	0	0	0
Mrps10	0	0	0
Sh3bp2	1	0	-1
Mgst1	-1	0	-1
Neo1	0	0	0
Fat3	0	0	0
Wdr62	0	0	0
Eml2	0	0	0
Serpina11	0	0	0
Habp4	0	0	0
Cux1	0	0	0
Ctnnd2	-1	0	0
Akt1s1	0	0	0
Cenpe	1	1	0
Atp11c	0	0	0
Mef2d	0	0	0
Fgd5	0	0	0
Ipo9	0	1	0
Capn12	0	0	0
Cog3	0	0	0
Lpgat1	0	0	0
Inf2	0	0	0
Lyplal1	0	0	0
Coq8b	0	0	0
Pbp2	0	0	0
Cmya5	-1	0	-1
Brat1	0	0	0
Trrap	0	0	0
Pde3b	0	0	0
Wdr64	0	0	0
Slc12a2	0	0	0
Wnk2	0	0	0
Atxn2	0	1	0
Asap1	0	1	0
Gatad2a	0	0	0
Abracl	0	0	0
Iqca	0	0	0
Nop2	0	0	0
D2hgdh	-1	-1	-1
Lamb1	0	0	0
Abhd14b	0	0	0
Atl2	0	0	0
Snx13	0	0	0
Myo1b	0	0	0
Acbd5	0	0	0
Sult1a1	0	0	0
Olfr187	0	0	0
Rapgef2	0	0	0
Thsd7a	0	0	0
Zc3h12d	0	0	0
Art3	-1	-1	-1
Pafah2	0	0	0
Atp4a	0	0	0
Gadl1	0	0	0
Arap2	0	0	0
Lemd3	0	0	0
Ric1	0	0	0
Pcx	-1	0	0
Pds5a	0	0	0
Cgref1	0	0	0
Tmprss13	0	0	0
Vwf	0	0	0
Col18a1	0	1	0
Ndufs4	0	0	0
Akap9	0	0	0
Ddhd1	0	0	0
Xirp1	1	1	1
Obscn	-1	0	0
Raph1	0	0	0
Pdpk1	0	0	0
Herc6	0	1	0
Smarca2	0	0	-1
Clec2d	0	0	0
Ubr3	0	0	0
Myo3a	0	0	0
Gm2663	0	0	0
Ppp2r2d	0	0	-1
Fam234a	0	0	0
Ccdc149	1	0	0
Arhgef6	0	0	0
Ctss	0	0	0
Lipo1	0	0	0
Lhx2	0	0	0
Tpr	0	0	0
Eng	0	0	0
Otogl	1	0	0
Kcng2	0	0	0
Tollip	0	0	0
Ccm2	0	0	0
Hnrnpr	0	0	0
Mtx1	0	0	0
Ttc37	0	0	0
Rock2	0	0	0
Xylt1	0	0	0
Pik3c2a	0	0	0
Erc1	0	0	0
Tex15	0	0	0
Agl	0	0	-1
Zc3h7b	0	0	0
Dock3	0	0	0
Arid4a	1	0	0
Lmod1	0	0	1
Plekhg4	0	0	0
Tead3	-1	-1	0
Farp1	0	0	0
Usp9y	0	1	0
Fbxw9	0	0	0
Taf5	-1	0	0
Trim63	0	0	0
Fryl	0	0	0
Pxn	0	0	0
Dicer1	0	0	0
Scaper	0	0	0
Kif13a	0	0	0
Myo3b	0	0	0
Tacc1	0	0	1
Npas3	0	0	0
Srp72	0	0	0
Slc4a7	0	0	-1
Pbrm1	0	0	0
Kif21b	0	0	0
Pkdrej	0	0	0
Ky	0	0	0
Trappc10	0	0	-1
H2-T24	0	0	0
Lamc1	0	0	0
Gucy1a2	0	-1	0
Sash1	0	1	0
Arhgef12	0	0	0
Nek3	0	0	0
Vldlr	-1	0	0
Kif21a	0	0	0
Kctd10	0	0	0
Ahcyl2	0	0	0
Esrp1	0	1	1
Atp2b2	0	0	0
Camk2a	0	0	0
Clec10a	0	0	0
Slc30a9	-1	0	0
Prrc2b	0	0	0
Pds5b	0	0	0
Stag1	0	0	0
Pip5k1c	0	0	0
Cutc	0	0	0
Ecm1	0	0	0
Snx7	0	0	0
Kmt2c	0	0	0
Dip2a	0	0	0
Src	0	0	0
Gm20604	0	0	1
Ak7	0	0	0
Hectd1	0	0	0
Slc12a4	0	0	0
Anxa6	0	0	-1
1700037H04Rik	0	0	0
Zfp618	0	0	0
Prmt9	0	0	0
Serpinb6a	0	0	0
Osbpl6	0	0	0
Itih1	0	0	0
Kmt2b	0	0	0
Mfap5	0	0	1
[truncated: 5,809 more rows]

## Sheet: only in TAC_2W
Gene Name	Sig(TAC_2W_Control)
Epb41	-1
Slc12a5	-1
Mndal	1
Hax1	-1
Dnm1	1
Vkorc1l1	-1
Capns1	1
Lims1	1
Ifi203	-1
Ikbkb	-1
Marchf5	-1
Pi4ka	-1
Col6a5	-1
Ece1	1
Lsp1	1
Pacs2	1
Tjp2	1
Bin1	-1
Plin4	-1
Gnas	-1
Dgkz	-1
Fsd1l	1
Svbp	-1
Phka1	-1
Ajm1	1
Plch2	-1
Fibcd1	1
Dynlrb1	1
Dync1i2	1
Rps6ka6	1
Ehmt2	1
Clasp2	1
Tmed5	-1
Mars2	-1
Kdm1a	1
Serinc1	-1
Timm22	-1
Irak1	-1
Pls3	1
Plxdc2	-1
Ltbr	1
Actb	-1
Krt86	1
Psap	-1
Oxld1	-1
Lsmem1	-1
Sarnp	1
Commd6	1
Tmf1	1
Mon2	1
Nsd3	1
Ptrhd1	1
Acad12	-1
Ifit3b	1
Smurf1	-1
Krt83	1
Arhgap26	1
Fmr1	1
Ctnnd2	-1
Pcx	-1
Obscn	-1
Ccdc149	1
Otogl	1
Arid4a	1
Taf5	-1
Vldlr	-1
Slc30a9	-1
Klhl31	1
Akr1c19	-1
Jak2	1
Mto1	-1
Tpte	1
Flot1	1
Map3k5	1
Cdk2ap1	-1
Hyal2	1
Aqp7	-1
Syngr2	1
Dnmt3a	1
Ppt1	-1
Cradd	-1
Hipk1	1
Sh3pxd2a	1
Coro1a	1
Mtnd5	-1
Mb	-1
Prnp	1
Hsp90b1	1
Ifi204	1
Ctsb	-1
Fabp3	-1
Icam1	-1
Cat	-1
Acp2	1
Ptma	1
Psmb8	1
Ckmt1	-1
Hmgb2	1
Ceacam1	-1
Cct8	1
Psmc2	1
Rpl5	1
Gpc4	1
Rida	-1
Plscr4	-1
Ptpa	1
Ufm1	1
Rps7	1
Rps14	1
Acta2	-1
Rps6	1
Ran	1
Actg1	-1
Actg2	-1
Rpl22	1
Actc1	-1
Acta1	-1
Atp5pf	-1
Tarbp2	1
Prdx5	-1
Il6st	-1
Ctr9	-1
Hbegf	1
Igf2r	1
Cnn2	1
Cd36	-1
Zdhhc11	1
Shroom4	1
Gm1966	1
Hp1bp3	1
Ap1s2	1
Nras	-1
Prkag2	1
Gpx7	1
Tmem184c	1
Wasl	1
Prxl2a	-1
Impa2	-1
	-1
Tubgcp2	-1
Top3b	1
Ppp1r7	-1
Sema5a	-1
Tppp	-1
Lamb2	-1
Myh4	-1
Smad9	1
Ndufs8	-1
Eif2b1	-1
Vat1	1
Dstn	1
Ppa1	1
Ero1a	1
Psg19	1
Lsm14b	-1
Fnta	1
Tusc2	-1
Map3k7	1
Lasp1	1
Arl3	1
Cygb	1
Akr1c13	-1
Klri2	1
Lama2	-1
Tmem256	-1
Mlip	-1
Mettl7a2	-1
Mief2	-1
Mocs1	-1
Igf2bp2	1
Pfas	1
Slc25a35	-1
Dnajc11	-1
Setd5	1
Csnk2a1	1
Cdkn2c	1
Rgl2	-1
Hras	-1
Fdxr	-1
Hsd3b5	1
Hsph1	-1
Smad2	1
Dbh	1
Adh7	1
A2m	1
Nudt16	1
Smug1	1
Ap3s2	-1
Mff	-1
Ppp2r5a	-1
Sort1	1
Ccsmst1	-1
Mvb12a	1
Msrb2	-1
Snx3	1
Son	1
Bdh1	-1
Cyp20a1	1
Zfyve1	1
Actbl2	-1
Nudt15	-1
Micall1	1
Wasf2	1
Slc25a12	-1
Qpctl	1
Ahsa1	-1
Sumf2	1
Scfd1	1
Smad3	1
E330021D16Rik	-1
B4gat1	-1
Pm20d1	-1
Ccdc90b	-1
Gykl1	-1
Sdhaf2	-1
Col6a6	-1
Slc46a2	1
Slfn5	-1
Micu2	1
Ccar1	1
Dhrs7c	-1
Trip10	-1
Nudt13	-1
Paf1	1
Acad10	-1
Irf2bpl	1
Abhd6	-1
Dolk	1
Irf2bp1	1
Nup35	-1
Hip1	1
Hnrnpu	1
Cisd1	-1
Cela1	1
Ube2s	1
C16orf70	1
Ghdc	-1
Sfxn1	1
Tinagl1	-1
Mgst3	-1
Tspan31	1
Pfdn1	1
Map1lc3b	1
Vta1	-1
Golt1b	1
Arpc2	1
	-1
Creld2	1
Cap2	1
Tomm40l	-1
Srsf9	1
Atp6v1e2	1
Tex47	1
Cox5b-ps	-1
Slc48a1	1
Chmp2a	1
Dhdh	-1
Srpra	1
Rsrc1	1
Dcaf6	-1
Npl	1
Ethe1	-1
Hsd17b11	-1
Vmn1r48	1
Kel	-1
Ppbp	-1
Krt81	1
Rdh14	-1
Klhl1	-1
Riox1	-1
Pdk2	-1
Akr1c12	-1
Rdh11	1
Dnaja2	-1
Fhl3	1
Htra1	-1
Septin6	1
Ndufa7	-1
Abhd16a	-1

## Sheet: only in TAC_4W
Gene Name	Sig(TAC_4W_Control)
Dmd	1
Ktn1	1
Lrrfip1	1
Nucks1	1
Camsap1	1
Gpx1	1
Enah	1
Rab3gap2	1
Pcdh7	1
Amph	1
Eif4e	1
Dysf	1
Adprhl1	1
Rab11fip5	1
Dus3l	1
Hdac2	1
Nefm	1
Eps15	1
Lrp1	1
Dok7	1
Ppp4r2	1
Commd5	1
Pdia4	1
Cpeb3	1
Dab2	1
Eif4g3	1
Igsf8	1
Cyfip1	1
Klhl40	1
Tatdn1	1
Steap3	1
Txndc5	1
Spcs2	1
Zzef1	1
Rnh1	1
Rab3gap1	1
Wdr59	1
Eps15l1	1
Dock6	1
Trpm6	-1
Sec24c	1
Samd4	1
Grik1	1
Sting1	1
Cpsf1	1
Larp4	1
Rab18	1
Cacna2d1	1
Ehbp1l1	1
Nars	1
Filip1	1
Rapgef1	1
Clic5	1
Sec23ip	1
Ganab	1
Pam	1
Arfgef2	1
Btf3l4	1
Tut4	1
Szt2	1
Nt5c	1
Arhgap27	1
Snta1	1
Mup8	1
Mup2	1
Agps	1
Mup4	1
Cd44	1
Stk39	1
Scn3a	1
Klhl41	1
Arid1a	1
Mup18	1
Mup10	1
Mup13	1
Mup14	1
Mup1	1
Mup6	1
Cuedc1	1
Snrnp70	1
Arfip1	1
Ctag2l1	1
Gli2	1
Gmfg	1
Mup15	1
Septin8	1
Nfia	1
Eif2b3	1
Col5a1	1
Rps6ka3	1
Scn7a	1
Dlgap4	1
Dip2b	1
Nedd4	1
H2bc14	1
Thbs4	1
Pofut2	1
H2bc12	1
Tigar	1
Wdr82	1
Plxnb2	1
Fut8	1
Mup17	1
Flna	1
Cd163	1
Trim47	1
Ppfia2	1
Tjp1	1
Coq4	-1
Coro6	1
Tesc	1
Pcolce	1
Nrbp1	1
Tsc22d1	1
Gimap4	1
Asap2	1
Aff3	1
Ces1b	1
Wipf3	1
Gls	1
Wdr26	1
Nae1	1
Inpp4b	1
Rasal2	1
Adam17	1
Rnpep	1
Atl3	1
Blvrb	1
Itsn1	1
Baz2a	1
Homer2	1
Arid1b	1
Wdfy1	1
Luc7l2	1
Klc1	1
Numa1	1
Rbms2	1
Guk1	1
Nrf1	1
Cfh	1
Pnkp	1
Akap6	1
Ipo9	1
Atxn2	1
Asap1	1
Col18a1	1
Herc6	1
Usp9y	1
Gucy1a2	-1
Sash1	1
Sf3a2	1
Lamtor5	1
Trak2	1
Dtnb	1
Lsm2	1
Aox1	1
Dnajc13	1
Psme2	1
Idi1	-1
Poglut3	1
Golph3l	1
Cpsf6	1
Pus1	1
Serpinb6e	1
Epn2	1
Rac1	1
Serpinb6b	1
RO60	1
Ltbp2	1
Pex5	1
Sypl1	1
Sod3	1
Ptgis	1
Purb	1
Folh1	1
Anxa3	1
Cops5	1
Smarce1	1
Prkag1	1
Entpd2	1
Supt5h	-1
Hmox2	1
Ptp4a2	1
Tpst1	1
Pfdn2	1
Wdr1	1
Stam2	1
Tcn2	1
Cope	1
Tuba1b	1
Tuba3a	1
Hbz	1
Ttr	1
Anxa2	1
Spta1	1
Nefl	1
En1	-1
Apoa2	1
Nudt10	1
Prkg1	1
Anxa1	1
H2bc7	1
Mup1	1
Mup5	1
Fgl2	1
Prkar1b	1
Map1b	1
B4galt1	1
Spn	1
Nefh	1
Rpl13a	1
Serpinh1	1
Hexb	1
Ca5a	1
Sars1	1
Nap1l1	1
Mug1	1
Mug2	1
Grn	-1
Ccn2	1
Gna14	1
Chrm4	1
Drg1	1
Ranbp1	1
Rab6a	1
Canx	1
Ap1m1	1
Gnl1	1
Hmgcl	1
Dnm2	1
Cd9	1
Itgav	1
Ina	1
Pla2g4a	1
Cox7a2	1
Dynlt1	1
Anapc1	1
Psmc4	1
Adprh	1
Stmn2	1
Ncstn	1
Erp29	1
Loxl2	1
Ruvbl1	1
Rac3	1
Cdc42	1
Rps20	1
Rab8b	1
Actr2	1
Cops2	1
Arf3	1
Arl1	1
Rap2b	1
Vbp1	1
Dad1	1
Copz1	1
Nutf2	1
Psmc1	1
Rps18	1
Rps29	1
Snrpd1	1
Arf6	1
Rhob	1
Mtpn	1
Atp6v1b2	-1
Gnb1	-1
Gnb2	-1
Ybx1	1
Vamp3	1
Dynll1	1
Tuba4a	1
Tuba1a	1
Tubb4b	1
Tuba1c	1
Prkcb	1
Kpnb1	1
Stam	1
Ufd1	1
Elavl1	-1
Usp9x	1
Vasp	1
H2bc1	1
Cct2	1
Cct3	1
Arf1	1
Arf5	1
Ap2m1	1
Adcy5	1
Mcl1	1
Nxn	1
Rps3a	1
Crmp1	1
Anxa4	1
Dtymk	-1
Tubb5	1
Apoh	1
Sec23a	1
Ckb	1
Thbs3	1
Rab27b	1
Rfx5	-1
Styxl2	1
Hnrnpab	1
Cbx3	1
Wdr13	1
Tcerg1l	-1
Mob1b	1
Acox3	-1
Tmod3	1
Usp11	1
Arfgap1	1
Dennd10	1
Sec23b	1
Pdlim7	1
Fam98a	1
Gpc6	1
Zfp607a	-1
Map3k20	1
Alkbh5	-1
Dnajb1	1
Fubp1	1
Prkaa1	1
Grb2	1
Grk2	1
Nagk	1
Pank2	1
Ugp2	1
Rcc1	1
Cars	1
Rpa1	1
Lig3	1
Tsg101	1
Txlna	1
Aars	1
Flot2	1
Tead1	-1
Slc1a5	1
Nt5dc3	1
Snx27	1
Actr3	1
Tubb6	1
Sec31a	1
Endod1	1
Cspg4	1
Net1	1
Dipk2a	1
Tbc1d24	-1
Krt6b	1
Ces1g	1
Acly	1
Ccdc110	-1
Ampd1	1
Gnl2	1
Pdk3	-1
Mup22	1
Eef1g	1
Serpini2	1
Cfhr2	1
Metap1	1
Tmem65	-1
C2cd3	1
Tfrc	1
Sntb2	1
Nqo1	1
Cotl1	1
Ctsz	1
Surf4	1
Gnb3	-1
Mup7	1
Ndufaf2	-1
Npm1	1
Drosha	1
Vamp5	1
Carhsp1	1
Heatr5a	1
Capza1	1
Synrg	-1
Rpl10a	1
Grb10	1
Pafah1b2	1
Lcp1	1
Ifi47	1
Cd47	-1
Krt14	1
Ltbp3	1
Pon3	1
Srsf2	1
Sprr1a	1
H2bc3	1
H2bc9	1
Hist2h2bb	1
Cltc	1
Sptbn2	1
Ybx3	1
Znf512	-1
Gba2	1
Swap70	1
Rftn1	1
Sec24d	1
Serpinb6c	1
Snx6	1
Prkab2	1
Ptpn23	1
Ddx21	1
Csnk1a1	1
Myh14	1
Tha1	1
Cand1	1
Spcs3	1
H2bc4	1
Rps12	1
Asah1	1
Mogs	1
Fam98b	1
Flnb	1
Rap2a	1
Gatd1	1
Trim6	1
AW551984	1
Elmod2	1
U2af1l4	1
Smndc1	1
Ccny	1
Eif5a2	1
Atl1	1
	1
Cox15	1
Chmp2b	1
Eif2a	1
Ipo5	1
Poglut1	1
Srp68	1
Efemp1	1
Cc2d1b	1
Rmdn2	1
Arf2	1
Exosc6	1
Iars1	1
Rap2c	1
Ilvbl	1
Mrpl22	1
LRWD1	1
Abra	1
Rsl1d1	1
Dock8	1
Lima1	1
Nelfb	1
Pfkp	1
H4bc24	1
Ufl1	1
Fhl4	1
Lamtor4	1
Hist1h2bp	1
Vps50	1
Tbce	1
Lyrm4	1
Colgalt1	1
Tdh	1
Abca6	1
Colec12	1
Dcaf8	1
Niban2	1
Znf830	1
Dnttip2	1
Ntmt1	1
Tmcc3	-1
Wipi1	1
Plaat3	1
Irak4	1
Rbm12	1
Ubac1	1
Nit1	1
Ccar2	1
Serpinb1b	1
Ipo4	1
Memo1	1
Ddx1	1
Akr1c14	1
Asl	-1
Dera	1
Klc2	1
Ythdf2	1
Msantd4	-1
Ivns1abp	1
Hnrnpll	1
Pdia5	1
Mob1a	1
Prpf3	1
Dbr1	1
Cers2	1
Wdr77	1
Ifitm2	1
Mpst	-1
Rragc	1
Gmpr2	1
Sntb1	1
Dpy30	1
Ndufs5	-1
Hspa14	1
Gtpbp4	1
Myo7b	1
Mrpl54	1
Mrpl24	-1
Myl9	1
Med4	1
Asf1a	1
Chac2	1
Txndc17	1
Trap1	1
Ifitm3	1
Ufc1	1
Cul3	1
Mtfr1l	1
Ndufaf7	1
Snx2	1
Uqcc1	1
	1
Ube2f	-1
Zcchc8	1
Vasn	1
Arpin	1
Stx17	1
Mthfs	1
Serpinb1a	1
Ciao2b	1
Tmed10	1
Get4	1
Coa3	1
Tubb4a	1
Tube1	1
Fam162a	1
Mrps9	1
Dusp3	1
Dnajb4	1
Rexo2	1
Snx5	1
Psmd12	1
Triap1	-1
Ttc32	-1
	1
Zfpl1	1
Prxl2b	1
Eif4e3	1
Klc4	1
Cyb5r3	1
Mettl26	1
Cox6a1	1
Gmpr	1
Dtd1	1
Atp13a1	1
Olfr706	1
Stard5	1
Upf1	1
Tubb3	1
Chrm2	1
Pi16	1
Cpn1	1
Tuba8	1
Stx6	1
Nudt5	1
Hip1r	1
Arpc3	1
Dnaja4	1
Copg2	1
Hspb3	1
Tbl2	1
Plod3	1
Morf4l2	1
Arpc1a	1
Prpf40a	1
Lypla2	-1
Stub1	1
Apobec2	1
Timm9	-1
Tagln2	1
Carm1	1
Cog1	1
Arih1	1
Uso1	1
Tsc22d3	1

## Sheet: only in TAC_12W
Gene Name	Sig(TAC_12W_Control)
Cdv3	1
Dhx9	-1
Prob1	1
2310022A10Rik	-1
Impa1	-1
Cacnb2	-1
Aldh2	-1
Atp1a3	-1
Nfu1	1
Slc9a3r2	1
Manba	-1
Abtb1	1
Saraf	-1
Acad11	-1
Palmd	1
Vcpip1	-1
Phyhd1	-1
Msrb3	1
Smarca4	-1
Rprd1b	-1
Dap3	-1
Atpaf2	-1
Eef1d	-1
Psen2	1
Ei24	-1
Ryr3	-1
Rcor1	-1
Rpl18	-1
Nucb1	1
Ddo	-1
Lpin1	-1
Gstz1	-1
Tpm1	1
Abi3bp	1
Fez2	1
Mapk10	-1
Mdh1	-1
Cxnk1	-1
Ldhb	-1
Yars	-1
Plekhm2	-1
Cfp	1
Gpm6b	-1
Accs	1
Tpm2	1
Atp5c1	-1
Emd	1
Slc44a1	1
Hacd1	-1
Map1a	1
Tpd52l2	1
Wdsub1	-1
Htra4	-1
Mipep	-1
Rabgap1l	-1
Aldoa	-1
Aldoart1	-1
Aldoart2	-1
Ephx2	-1
Prpsap1	-1
Apool	-1
Hsdl2	-1
Zbed5	1
Col4a2	1
Gprin3	-1
Akap12	1
Pdap1	1
Hist2h4	-1
Mccc2	-1
Ppp2r3a	-1
Ogdhl	-1
Chtop	-1
Rbm4	-1
Ndufa5	-1
Acp4	-1
Hnrnph3	-1
Drap1	1
Abhd11	-1
Fis1	-1
Mrps14	-1
Rbm24	-1
Mylk3	-1
Ppa2	-1
Synj1	-1
Eno2	-1
Tpm3	1
Smim20	-1
Sirpa	1
Kif2a	-1
Swi5	1
Arpc4	-1
Myl1	1
Rpl3l	-1
Clpb	-1
Dsp	-1
Mpv17	-1
Chchd6	1
Sap25	-1
Immt	-1
Arpp19	1
Zc3h4	1
Ccdc141	-1
Afdn	1
Lmod3	-1
Smarca2	-1
Ppp2r2d	-1
Agl	-1
Lmod1	1
Tacc1	1
Slc4a7	-1
Trappc10	-1
Gm20604	1
Anxa6	-1
Mfap5	1
Dnajb6	-1
Fars2	-1
Cyb5a	1
Znf142	-1
Tamm41	-1
Akr1b10	-1
Bnip2	-1
Slc25a3	-1
Srrm3	-1
Opa1	-1
Surf1	-1
Ankzf1	-1
Agrn	1
Mapk12	-1
Atox1	1
Ndufb11	-1
Gclm	-1
Amacr	-1
Phb2	-1
Ddt	-1
Dhx15	-1
Dhodh	-1
Fkbp8	-1
Mrps12	-1
Bcat2	-1
Fxn	1
Mrpl23	-1
Dffa	1
Fkbp7	1
Snca	1
Myom2	-1
Fhl2	-1
Tnnt1	1
Cops3	-1
Hnrnpa2b1	-1
Creg1	-1
Clpp	-1
Tom1	1
Actn3	-1
Mtnd1	-1
Mtnd3	-1
Fabp4	-1
Mup3	-1
Prkaca	-1
Got2	-1
Rrm1	-1
Myl3	1
Gon7	1
Calm1	1
Mpo	-1
Nme1	-1
Mmut	-1
Tnnc1	1
Gstp1	-1
Eno3	-1
Impdh2	-1
Lyn	-1
U2af2	-1
Glud1	-1
Plaa	-1
Pdia3	1
Adh5	-1
Dcn	1
Ahsg	1
Fkbp4	-1
Dbi	1
Ptk2	-1
Rab21	-1
Kcnj2	-1
Prdx1	-1
Tap2	-1
Cpox	-1
Fbln2	1
Cdh4	1
Nppb	1
Akr1b8	-1
Pfkm	-1
Rplp1	1
Rpl13	-1
Ppm1a	-1
Hsd17b8	-1
Tnnt2	1
Cav3	-1
Myl2	1
Hdgf	1
Lum	1
Tst	-1
Ndufs6	1
Idh2	-1
Rad23a	1
Rad23b	1
Mfap2	1
Atp5mpl	-1
Atp5f1e	-1
Cox7b	-1
Pdcd5	1
Eif5	1
Ythdf1	-1
Nploc4	-1
Ensa	1
Rpl26	-1
Timm10	1
Ppp1ca	-1
Lsm3	1
Lsm5	1
Rps3	-1
Rab3a	-1
Hspd1	-1
Ppp1cc	-1
Sumo1	1
Rala	-1
Prkacb	-1
Stx4	1
Sparcl1	1
Naca	1
Cct5	-1
Nptn	1
Kcnq1	-1
Rps5	-1
Fh	-1
Jpt1	1
Gchfr	-1
Apoa1	1
Egfr	1
Nme2	-1
Kyat1	-1
Eif5b	-1
Rab9	-1
8030462N17Rik	1
Lrrc39	-1
Ccdc138	-1
Map4k2	-1
Rhox4d	-1
Pcnp	1
Tgtp2	-1
Sh3kbp1	1
Pigu	-1
Mrpl10	-1
Eif4h	1
Cltb	1
Dnaja3	-1
Nlrx1	-1
Echdc2	-1
Tmem38a	-1
Nek7	-1
Sgta	1
Ppp2r2a	-1
Papss1	1
Pbxip1	1
Spg20	1
Smarcd2	-1
Ruvbl2	-1
Akt2	-1
Lama5	1
Dhrs11	-1
Serac1	-1
Gpc1	1
Lmf1	-1
Kcp	1
Mavs	1
Glrx	-1
Naga	-1
Col5a2	1
Bad	1
Fkbp3	1
Npepl1	-1
Serbp1	1
Ank	-1
Eif3j1	1
Hdhd2	-1
Atp1a2	-1
Mybpc3	-1
Acss1	-1
Acaa1b	-1
Hdgfl2	1
Mpi	-1
	-1
Sirt3	-1
Fdps	-1
Commd8	1
Acot13	-1
Phactr4	1
Opa3	-1
Prune2	1
Nol3	1
Pacsin3	1
Dag1	1
Pak2	-1
	1
Atp6v1g1	1
Wdr81	-1
Mrps18a	-1
Ogdh	-1
Cttn	1
Eif4ebp1	1
Vdac2	-1
Kpna1	-1
Rbbp4	-1
Rbbp7	-1
Prpf4b	-1
Hadh	-1
Fbn2	1
Fcgrt	1
Gpam	-1
Kcnj11	-1
Rbm38	-1
Sycp1	-1
Ndufa4	-1
Cavin2	1
Mea1	1
Eif3j2	1
Dusp23	-1
Ocrl	-1
Szrd1	1
Lrig3	-1
Popdc2	-1
Uggt1	-1
Clpx	-1
Ecpas	-1
Dync1li2	-1
Ado	-1
Arhgap10	-1
Ppp2r2b	-1
Eci3	-1
Podxl	1
Mtch1	-1
Dsg4	-1
Ap1s3	-1
Cacna1f	-1
Prrc2a	1
Elp1	-1
Mib1	-1
Pja2	1
Clec16a	-1
Mtdh	1
Bsdc1	1
Zc3hc1	-1
Mup21	-1
Ehd1	-1
Tufm	-1
Tnpo1	-1
Rhot1	-1
Coa6	1
Eif4b	1
Samm50	-1
Fam210a	-1
Tm9sf4	-1
Ehd2	-1
Tbl1xr1	-1
Hook1	-1
Itih5	1
Yars2	-1
Sun2	-1
Mrps27	-1
Lonp2	-1
Pigk	-1
Tmem214	1
Me3	-1
Dlat	-1
Coq3	-1
Acp6	-1
Taf15	1
Cnpy4	1
Smim5	-1
Ddx5	-1
Timmdc1	-1
Qdpr	-1
Ctdsp2	1
Znf641	-1
Rbm14	-1
Eri3	-1
Nadk2	-1
Mmaa	-1
Macroh2a1	-1
Ttc19	-1
Ralb	-1
P3h3	-1
Ide	-1
Pgp	-1
Slain2	1
Rhot2	-1
Oplah	-1
Fam174b	1
Cdk17	-1
Gfm1	-1
Pdxk	-1
Wipf1	1
Fn3krp	-1
Sdha	-1
Alkbh6	-1
Mrpl47	-1
Lzic	1
Slc8a2	-1
Acat1	-1
Syngr3	-1
Ptrh2	-1
Thoc1	-1
Clybl	-1
Actr1b	-1
Arl6ip5	-1
Txlnb	1
Tmem161a	-1
Dut	-1
Pex19	1
Sco2	-1
Mylk2	-1
Ces1d	-1
Lars2	-1
Fyco1	-1
Fbxo21	-1
Atp1a1	-1
Iigp1b	-1
Oxnad1	-1
Thoc3	-1
Chchd4	1
Nudt16l1	1
Gatad2b	-1
Isoc1	-1
Tti1	-1
Ppp2r5d	-1
Idh3b	-1
Ndufs1	-1
Cbr4	-1
Spryd4	-1
Dtnbp1	1
Spr	-1
Mtif2	-1
Tbrg4	-1
Fyttd1	-1
Crebzf	-1
Sncb	1
Acaa1a	-1
Tcaf2	-1
Mrpl37	-1
Tekt2	-1
Wbp11	1
Cpt1b	-1
Taldo1	-1
Nans	-1
Emc3	-1
Ciao1	-1
Nampt	-1
Ppif	-1
Hibadh	-1
Ndufa10	-1
Cttnbp2nl	1
Gigyf1	-1
Ppp1r3a	-1
Hsd17b10	-1
Mrpl27	-1
Mrpl16	-1
Ubqln4	1
Tomm22	-1
Fdx2	1
Arpc5	1
Mrpl49	-1
Ndufc2	-1
Ndufa3	-1
Cisd2	1
Snrpb2	-1
Ndufb9	-1
Mrpl18	-1
Kdelr2	1
Rpl21	-1
Glrx3	-1
Cyb5b	1
Hsbp1	1
Ndufb3	-1
Fmc1	-1
Mtfp1	-1
	1
Nfs1	-1
Nubpl	-1
Bloc1s2	1
Malsu1	-1
Mrpl44	-1
Myl4	1
Nsun4	-1
Sdhc	-1
Qrsl1	-1
Ufsp1	-1
Aldh1b1	-1
Mrpl28	-1
Chchd2	1
Dlst	-1
Tmem35a	-1
Idh3a	-1
RtcA	-1
Echdc3	-1
Iscu	1
Rpl7l1	1
Bola1	1
1700074P13Rik	1
Phpt1	-1
Fank1	-1
Mrpl12	1
Ica	-1
Alg2	1
Coasy	-1
Ndufs7	-1
Ppp1r2	1
Paics	-1
Ndufb10	-1
Ndufs3	-1
Tsc1	-1
Jph2	-1
Rabggta	-1
Sars2	-1
Pfn2	-1
Sh3glb1	-1
Ndufaf3	-1
Tmub1	1
Hdgfl3	1
Pin1	1
Tbl1x	-1
Ndrg2	-1
Actr10	-1
Dctn5	-1
Abhd1	-1
Ppie	-1
Fbxo6	-1
Acox1	-1
Ak3	-1
Prodh	-1
Pygm	-1
Suclg1	-1
Eci2	-1
Timm10b	1
Prss1	1
Snapin	1
Mtmr9	1
Letm1	-1
Sucla2	-1

## Sheet: only in TAC-2W and TAC_4W
Gene Name	Sig(TAC_2W_Control)	Sig(TAC_4W_Control)
Postn	1	1
Ncam1	1	1
Obsl1	1	1
Lrrfip2	1	1
Tsc22d2	1	1
Septin11	1	1
Pde1c	1	1
Hagh	1	1
Pole3	-1	-1
Tmtc3	1	1
Golga3	1	1
Sorbs2	1	1
Ilf3	1	1
Prph	1	1
Fhl1	1	1
Tubb1	1	1
Tmsb10	1	1
Pars2	-1	-1
Kif3a	1	1
Synpo2l	1	1
Tubb2b	1	1
Hk1	1	1
Col14a1	1	1
Itga9	1	1
Pcmt1	1	1
Septin7	1	1
Dnajc28	-1	-1
Cox16	-1	-1
Mvp	1	1
Trip11	1	1
P4ha1	1	1
Snap91	1	1
Cenpe	1	1
Tead3	-1	-1
Traf7	-1	-1
Erh	1	1
Plvap	1	1
Tmem143	-1	-1
Ddah2	1	1
mt-Co3	-1	-1
Hprt1	1	1
Sod1	-1	-1
Ace	1	1
Fth1	-1	-1
Slc2a4	-1	-1
Ppia	1	1
Ctsd	-1	-1
Vim	1	1
Ppib	1	1
Hsd3b1	1	1
Ezr	1	1
Msn	1	1
Rdx	1	1
Ppic	1	1
Des	1	1
Kras	-1	-1
Apoc1	1	1
Ptpn12	1	1
Tead2	-1	-1
Pa2g4	1	1
Strn4	1	1
Rab10	1	1
Rps23	1	1
Ube2i	1	1
Lxn	1	1
Gnpat	-1	-1
Uqcrh	-1	-1
Rbp1	1	1
Rcn1	1	1
1700009N14Rik	1	1
Mrc2	1	1
Scn4b	-1	-1
Picalm	1	1
Myl12b	1	1
Pafah1b3	1	1
Ehd4	1	1
Pdia6	1	1
Prkar1a	1	1
Snx9	1	1
Ddx39a	1	1
Xpnpep1	1	1
Hdac6	1	1
Adrbk2	1	1
Pls1	1	1
Nono	1	1
Xirp2	1	1
Clic1	1	1
Bag1	1	1
Fscn1	1	1
Itga6	1	1
Pon2	1	1
Tead4	-1	-1
Syn2	-1	-1
Sord	-1	-1
Ehbp1	1	1
Tpm4	1	1
Mlec	1	1
Myl12a	1	1
Tubb2a	1	1
Arhgef17	-1	-1
Nrap	1	1
Rcn3	1	1
Iba57	-1	-1
Rmnd1	-1	-1
Cmc2	-1	-1
Pnpla8	-1	-1
Chchd7	-1	-1
Suox	-1	-1
Fuom	1	1
Agr3	1	1
Nup85	-1	-1
Flnc	1	1
Hkdc1	1	1
Ptbp2	1	1
Psmd6	1	1
Rtf2	1	1
Vwa5a	1	1
Pex6	-1	-1
Rtn4	1	1
Mtres1	-1	-1
Uqcrfs1	-1	-1
Micu3	-1	-1
Tmem53	1	1
Dpm3	1	1
Toporsl	1	1
Ppp1r12a	1	1
Tmem43	1	1
Zfand6	-1	-1
Rnf114	-1	1
Copb1	1	1
Mrpl39	-1	-1
Ehd3	1	1
Sec11a	1	1
Sae1	1	1
Arpc1b	1	1
Fbln5	1	1
Ddx39b	1	1

## Sheet: only in TAC_2W and TAC12W
Gene Name	Sig(Model_2W_Control)	Sig(Model_12W_Control)
Gcdh	-1	-1
Nexn	1	1
Coq10b	-1	-1
Acadl	-1	-1
Fahd2a	-1	-1
Rtn4ip1	-1	-1
Selenbp2	-1	-1
Osgep	-1	-1
Ndufa12	-1	-1
Lactb	-1	-1
Cacna1d	-1	-1
Zadh2	-1	-1
Dcxr	-1	-1
Mtch2	-1	-1
Slc25a51	-1	-1
Ndufb6	-1	-1
Pkp4	-1	-1
Cox4i1	-1	-1
Ckm	-1	-1
Lclat1	1	1
Aifm1	-1	-1
Cobll1	-1	-1
Stoml3	-1	-1
Slc25a31	-1	-1
Sf1	1	1
Bicd2	1	1
Ndufb5	-1	-1
Tbc1d4	-1	-1
Eif4g1	-1	-1
Iars2	-1	-1
Pccb	-1	-1
Ube2h	1	1
Ryr2	-1	-1
Atp2a3	-1	-1
Cacna1s	-1	-1
Tars2	-1	-1
Tmem258	-1	-1
Sh3bp2	1	-1
Mgst1	-1	-1
Cmya5	-1	-1
Cars2	-1	-1
H1f6	1	1
Atp5if1	-1	1
Efnb3	-1	-1
Gstm6	-1	-1
Bnip3	1	1
Atp2a2	-1	-1
Tcap	-1	1
Rtn2	-1	-1
Itm2b	-1	-1
Mtco2	-1	-1
Mtatp8	-1	-1
Got1	-1	-1
Me1	-1	-1
Mdh2	-1	-1
Alad	-1	-1
Rb1	1	1
Selenbp1	-1	-1
Tmsb4x	1	1
Prdx3	-1	-1
Gsta4	-1	-1
Celf1	-1	-1
Slc6a1	-1	-1
Pdha1	-1	-1
Fyn	1	-1
Acsl1	-1	-1
Pxmp2	-1	-1
Gstp2	-1	-1
Crat	-1	-1
Slc25a4	-1	-1
Hsd11b1	-1	-1
Acadvl	-1	-1
Slc25a5	-1	-1
Cpt2	-1	-1
Atp5mf	-1	-1
Cox7a1	-1	-1
Atp5f1b	-1	-1
Pdrg1	-1	-1
Snrpe	-1	-1
Rpl32	-1	-1
Fbxo40	-1	-1
Phb	-1	-1
Idh3g	-1	-1
Anxa11	-1	-1
Atp5f1a	-1	-1
Rab30	-1	-1
Ccdc47	-1	-1
Perm1	-1	-1
Mrpl9	-1	-1
Hnrnpm	1	-1
Scrn3	-1	-1
Vdac3	-1	-1
Bckdha	-1	-1
Pcca	-1	-1
Lmod2	-1	-1
Ccdc51	-1	-1
1700071K01Rik	-1	-1
Acot3	-1	-1
Cd34	1	1
Acsl6	-1	-1
Sdr39u1	-1	-1
Vdac1	-1	-1
Apoc4	1	1
Acot2	-1	-1
Ckmt2	-1	-1
Herc4	-1	-1
Acot5	-1	-1
Fn3k	-1	-1
Phkb	-1	-1
Slc25a22	-1	-1
Csl	-1	-1
Mfn1	-1	-1
Echs1	-1	-1
Ppm1l	-1	-1
Hadha	-1	-1
Tmem177	-1	-1
Enpp4	-1	1
Hook3	1	1
Gpcpd1	-1	-1
Ptcd1	-1	-1
Vwa8	-1	-1
Aldh4a1	-1	-1
Hibch	-1	-1
Bphl	-1	-1
Coq6	-1	-1
Sirt4	-1	-1
Ssbp1	-1	-1
Vps18	-1	-1
Ints14	-1	-1
Micos13	-1	-1
Atp2a1	-1	-1
Ppp1r14a	1	1
Ndufs2	-1	-1
Pip4k2c	-1	-1
Ndufv1	-1	-1
Adarb1	-1	-1
Wdr7	-1	-1
Etfdh	-1	-1
Polr2h	-1	-1
Atad3	-1	-1
Hadhb	-1	-1
Aco2	-1	-1
Etfa	-1	-1
Ftl1	-1	-1
Atg3	1	1
Uqcr11	-1	-1
Sdhb	-1	-1
Mrpl20	-1	-1
Txndc12	1	1
Ndufa6	-1	-1
Coq5	-1	-1
Abcb8	-1	-1
Cenpv	-1	-1
Uqcrc1	-1	-1
Cs	-1	-1
Mpc2	-1	-1
Pdhb	-1	-1
Cyc1	-1	-1
Hhatl	-1	-1
Ndufaf4	-1	-1
Mcee	-1	-1
Chordc1	-1	-1
Atad1	-1	-1
Oma1	-1	-1
Echdc1	-1	-1
Atp5po	-1	-1
Uqcrc2	-1	-1
Ndufa9	-1	-1
Isca2	-1	1
Ndufa8	-1	-1
Apoo	-1	-1
Ndel1	1	1
Ndufa13	-1	-1
Nit2	-1	-1
Tomm40	-1	-1
Dnajb7	-1	-1
Sqor	-1	-1
Mpp2	-1	-1
Mecp2	-1	1
Suclg2	-1	-1
Slc25a20	-1	-1

## Sheet: only in TAC_4W and TAC_12W
Gene Name	Sig(TAC_4W_Control)	Sig(TAC_12W_Control)
Map4	1	1
Rdh13	-1	-1
Slc3a2	1	1
Crebbp	-1	-1
Mt1	1	1
Psmf1	1	-1
Tnxb	1	1
Scn2a	1	1
Krt24	1	1
Scn1a	1	1
Sema6d	-1	-1
Krt28	1	1
Krt36	1	1
Krt32	1	1
Mtm1	-1	-1
Sync	1	1
Hnrnpdl	1	1
Krt40	1	1
Dpysl3	1	-1
Armcx4	-1	-1
Nbeal1	1	-1
Igfbp7	1	1
Tacc2	1	1
Mkrn1	-1	-1
Esrp1	1	1
Dcun1d2	-1	-1
Hnrnph1	1	-1
Calu	1	1
Cd93	1	1
S100a10	1	1
Mapt	1	1
S100a6	1	1
Cdh2	1	1
Lgals1	1	1
Marcks	1	1
Hspb7	1	1
Ahcy	-1	-1
Krt6a	1	1
S100a1	1	1
Ube2g1	1	1
Tpt1	1	1
Fbp2	-1	-1
G3bp2	-1	-1
Cxadr	1	1
Acads	-1	-1
Dhrs2	-1	-1
Plekhf1	-1	-1
Dctn2	1	1
Ddx17	1	-1
Acsl5	-1	-1
Ltbp4	1	1
Trpv1	-1	-1
Krt35	1	1
Skp1	1	1
Parl	-1	-1
Fbn1	1	1
Krt31	1	1
Krt33b	1	1
Pea15	1	1
Dbnl	1	1
Zyx	1	1
Col4a5	1	1
Peak1	1	1
Krt42	1	1
2700097O09Rik	-1	-1
Nipsnap2	-1	-1
Fbll1	1	-1
Tspan9	1	1
Psmd5	1	-1
Rcn2	1	1
Tmem14c	-1	-1
Efhd2	1	1
Eipr1	1	1
Pnpt1	1	-1
Mmgt1	-1	-1
Epn3	1	1
Sharpin	-1	-1
Psme3ip1	1	1
Dr1	1	1
Ggact	1	1
Nmnat3	-1	-1
Gmfb	1	1
Denr	1	1
Rps21	1	1
Emc4	1	-1
S100a16	1	1
Chmp5	1	1
Chmp4b	1	1
Ctnnbip1	1	1
Hspb8	1	1
Bag3	1	1
Edf1	1	1
Cnpy2	1	1
Gyg1	1	1
Cdh13	1	1

## Sheet: overlapping in TAC_2，4 and 12
Gene Name	Sig(TAC_2W_Control)	Sig(TAC_4W_Control)	Sig(TAC_12W_Control)
Auh	-1	-1	-1
Egln3	-1	-1	-1
Gtpbp6	-1	-1	-1
Ryr1	-1	-1	-1
Coq10a	-1	-1	-1
Pcbp2	-1	-1	-1
Tmem201	-1	-1	-1
Gstm1	-1	-1	-1
Gstm4	-1	-1	-1
Ttc38	-1	-1	-1
Aldh5a1	-1	-1	-1
Acot6	-1	-1	-1
2310061I04Rik	-1	-1	-1
Tnfaip8	-1	-1	-1
Adamtsl5	-1	-1	-1
Gcat	-1	-1	-1
Ablim1	-1	-1	-1
Mgll	-1	-1	-1
Acacb	-1	-1	-1
Ahnak	1	1	1
D2hgdh	-1	-1	-1
Art3	-1	-1	-1
Xirp1	1	1	1
Prkcsh	1	1	1
Aip	1	1	1
Ntn1	-1	-1	-1
Col15a1	1	1	1
Ech1	-1	-1	-1
Dsg2	-1	-1	-1
Acot1	-1	-1	-1
Pdlim1	1	1	1
Mtx2	-1	-1	-1
Tpp1	-1	-1	-1
Mtco1	-1	-1	-1
Nppa	1	1	1
Sparc	1	1	1
P4hb	1	1	1
Sod2	-1	-1	-1
Sbk2	-1	-1	-1
Itga5	1	1	1
Gstm2	-1	-1	-1
Cox7c	-1	-1	-1
Gstm3	-1	-1	-1
Bgn	1	1	1
Fah	-1	-1	-1
Ppm1b	-1	-1	-1
Cox6a2	-1	-1	-1
Plin2	-1	-1	-1
Acadm	-1	-1	-1
Gstm5	-1	-1	-1
Dbt	-1	-1	-1
Abcd3	-1	-1	-1
Pcbp3	-1	-1	-1
Rps28	1	1	1
Gtf2b	1	1	1
Ambp	-1	-1	-1
Acot4	-1	-1	-1
Khsrp	1	1	1
Ubr2	1	1	-1
Decr1	-1	-1	-1
Slc27a1	-1	-1	-1
Timm17b	-1	-1	-1
Nup62	1	1	1
Atp5pb	-1	-1	-1
Acaca	-1	-1	-1
Slc25a11	-1	-1	-1
Bckdhb	-1	-1	-1
Bnip1	-1	-1	-1
Kyat3	-1	-1	-1
Fhod3	-1	-1	-1
Micos10	-1	-1	-1
Srl	-1	-1	-1
Gstm7	-1	-1	-1
Txnip	-1	-1	-1
Nnt	-1	-1	-1
Dglucy	-1	-1	-1
Ckap4	1	1	1
Maob	-1	-1	-1
Acaa2	-1	-1	-1
Slc25a13	-1	-1	-1
Timm21	-1	-1	-1
Aldh6a1	-1	-1	-1
Slc25a42	-1	-1	-1
Scrn2	-1	-1	-1
Bag2	1	1	1
Mlycd	-1	-1	-1
Higd1b	1	1	1
Emilin1	1	1	1
Cox6c	-1	-1	-1
Mrpl51	-1	-1	-1
Dmac2l	-1	-1	-1
Cox20	-1	-1	-1
Ggct	-1	-1	-1
Fam210b	-1	-1	-1
Ehhadh	-1	-1	-1
Gstk1	-1	-1	-1
Etfb	-1	-1	-1
Ivd	-1	-1	-1
Bcam	-1	-1	-1
Tagln3	1	1	1
Fxyd1	-1	1	1
