# Supplementary material for: Study on diverse pathological characteristics of heart failure in different stages based on proteomics
Source: J Cell Mol Med. 2022 Jan 19;26(4):1169–82. doi: 10.1111/jcmm.17170 (PMC8831959; doi:10.1111/jcmm.17170)
Supplement: Supplementary file 8 — Supplementary Material [file JCMM-26-1169-s010.xlsx]

## Sheet: up-regulated overlapping protei
Category	Term	Description	LogP	Log(q-value)	InTerm_InList	Symbols
GO Biological Processes	GO:0010811	positive regulation of cell-substrate adhesion	-3.44062	0	3/137	P4hb,Emilin1,Itga5
GO Biological Processes	GO:0010810	regulation of cell-substrate adhesion	-2.82105	0	3/224	P4hb,Emilin1,Itga5
GO Biological Processes	GO:0001525	angiogenesis	-2.75871	0	4/518	Sparc,Col15a1,Emilin1,Itga5
GO Biological Processes	GO:0048514	blood vessel morphogenesis	-2.46486	0	4/624	Sparc,Col15a1,Emilin1,Itga5
GO Biological Processes	GO:0045765	regulation of angiogenesis	-2.37809	0	3/321	Sparc,Emilin1,Itga5
GO Biological Processes	GO:1901342	regulation of vasculature development	-2.24269	0	3/359	Sparc,Emilin1,Itga5
GO Biological Processes	GO:0031589	cell-substrate adhesion	-2.236	0	3/361	P4hb,Emilin1,Itga5
GO Biological Processes	GO:0001568	blood vessel development	-2.23482	0	4/724	Sparc,Col15a1,Emilin1,Itga5
GO Biological Processes	GO:0001944	vasculature development	-2.16071	0	4/760	Sparc,Col15a1,Emilin1,Itga5
GO Biological Processes	GO:0072358	cardiovascular system development	-2.16071	0	4/760	Sparc,Col15a1,Emilin1,Itga5
GO Biological Processes	GO:0045785	positive regulation of cell adhesion	-1.97345	0	3/450	P4hb,Emilin1,Itga5
GO Biological Processes	GO:0030155	regulation of cell adhesion	-1.39773	0	3/746	P4hb,Emilin1,Itga5
GO Biological Processes	GO:0007507	heart development	-3.2853	0	5/679	Nppa,Sparc,Pdlim1,Emilin1,Xirp1,Itga5,Ahnak,P4hb
GO Biological Processes	GO:0007507	heart development	-3.2853	0	5/679	Nppa,Sparc,Pdlim1,Emilin1,Xirp1
GO Biological Processes	GO:0061061	muscle structure development	-1.4505	0	3/711	Nppa,Pdlim1,Xirp1
GO Biological Processes	GO:0097435	supramolecular fiber organization	-1.41848	0	3/732	Pdlim1,Emilin1,Xirp1
GO Biological Processes	GO:0006457	protein folding	-3.19702	0	3/166	Nppa,P4hb,Aip,Pdlim1
GO Biological Processes	GO:0006457	protein folding	-3.19702	0	3/166	Nppa,P4hb,Aip
GO Biological Processes	GO:0001666	response to hypoxia	-2.02714	0	3/430	Nppa,P4hb,Pdlim1
GO Biological Processes	GO:0036293	response to decreased oxygen levels	-1.9425	0	3/462	Nppa,P4hb,Pdlim1
GO Biological Processes	GO:0070482	response to oxygen levels	-1.78911	0	3/527	Nppa,P4hb,Pdlim1
GO Biological Processes	GO:0043409	negative regulation of MAPK cascade	-3.10191	0	3/179	Nppa,Nup62,Emilin1,Gtf2b,Bag2
GO Biological Processes	GO:0043409	negative regulation of MAPK cascade	-3.10191	0	3/179	Nppa,Nup62,Emilin1
GO Biological Processes	GO:0051348	negative regulation of transferase activity	-2.53199	0	3/283	Nppa,Nup62,Bag2
GO Biological Processes	GO:0031400	negative regulation of protein modification process	-2.4524	0	4/629	Nppa,Nup62,Emilin1,Bag2
GO Biological Processes	GO:0001933	negative regulation of protein phosphorylation	-2.02165	0	3/432	Nppa,Nup62,Emilin1
GO Biological Processes	GO:0042326	negative regulation of phosphorylation	-1.9075	0	3/476	Nppa,Nup62,Emilin1
GO Biological Processes	GO:1902532	negative regulation of intracellular signal transduction	-1.73571	0	3/552	Nppa,Nup62,Emilin1
GO Biological Processes	GO:0044089	positive regulation of cellular component biogenesis	-1.6596	0	3/590	Nup62,Gtf2b,Emilin1
GO Biological Processes	GO:0010563	negative regulation of phosphorus metabolic process	-1.65384	0	3/593	Nppa,Nup62,Emilin1
GO Biological Processes	GO:0045936	negative regulation of phosphate metabolic process	-1.65384	0	3/593	Nppa,Nup62,Emilin1
GO Biological Processes	GO:0007169	transmembrane receptor protein tyrosine kinase signaling pathway	-1.6462	0	3/597	Nppa,Nup62,Emilin1
GO Biological Processes	GO:0043408	regulation of MAPK cascade	-1.39919	0	3/745	Nppa,Nup62,Emilin1
GO Biological Processes	GO:0051098	regulation of binding	-2.11307	0	3/400	Gtf2b,Bag2,Xirp1
GO Biological Processes	GO:0051098	regulation of binding	-2.11307	0	3/400	Gtf2b,Bag2,Xirp1
GO Biological Processes	GO:0008285	negative regulation of cell proliferation	-1.42148	0	3/730	Sparc,Nup62,Xirp1
GO Biological Processes	GO:0008285	negative regulation of cell proliferation	-1.42148	0	3/730	Sparc,Nup62,Xirp1
GO Cellular Components	GO:0031012	extracellular matrix	-3.15523	0	4/405	Sparc,Bgn,Col15a1,Emilin1
GO Cellular Components	GO:0062023	collagen-containing extracellular matrix	-2.69969	0	3/247	Sparc,Col15a1,Emilin1
GO Cellular Components	GO:0043235	receptor complex	-2.10416	0	3/403	Aip,Emilin1,Itga5
GO Cellular Components	GO:0098552	side of membrane	-1.58356	0	3/631	P4hb,Itga5,Rps28
GO Cellular Components	GO:0005912	adherens junction	-2.40491	0	3/314	Pdlim1,Itga5,Xirp1
GO Cellular Components	GO:0070161	anchoring junction	-2.35188	0	3/328	Pdlim1,Itga5,Xirp1
GO Cellular Components	GO:0030054	cell junction	-2.14875	0	4/766	Pdlim1,Ahnak,Itga5,Xirp1
GO Cellular Components	GO:0005911	cell-cell junction	-2.04099	0	3/425	Ahnak,Itga5,Xirp1
GO Cellular Components	GO:0015629	actin cytoskeleton	-1.85476	0	3/498	Pdlim1,Ahnak,Xirp1
GO Cellular Components	GO:0005667	transcription factor complex	-2.263	0	3/353	Pdlim1,Gtf2b,Aip,Nup62
GO Cellular Components	GO:0005667	transcription factor complex	-2.263	0	3/353	Pdlim1,Gtf2b,Aip
GO Molecular Functions	GO:0005178	integrin binding	-3.44062	0	3/137	P4hb,Emilin1,Itga5
GO Molecular Functions	GO:0050839	cell adhesion molecule binding	-2.66027	0	3/255	P4hb,Emilin1,Itga5
GO Molecular Functions	GO:0005198	structural molecule activity	-3.37528	0	5/649	Nup62,Ahnak,Col15a1,Emilin1,Rps28,Khsrp
GO Molecular Functions	GO:0005198	structural molecule activity	-3.37528	0	5/649	Nup62,Ahnak,Col15a1,Emilin1,Rps28
GO Molecular Functions	GO:0003779	actin binding	-2.06069	0	3/418	P4hb,Pdlim1,Xirp1
GO Molecular Functions	GO:0051427	hormone receptor binding	-3.06042	0	3/185	Nppa,Nup62,Gtf2b
GO Molecular Functions	GO:0008134	transcription factor binding	-1.46931	0	3/699	Nup62,Gtf2b,Aip
KEGG Pathway	ko04141	Protein processing in endoplasmic reticulum	-5.78516	-3.42131	4/165	P4hb,Prkcsh,Ckap4,Bag2
KEGG Pathway	ko04141	Protein processing in endoplasmic reticulum	-5.78516	-3.42131	4/165	P4hb,Prkcsh,Ckap4,Bag2
KEGG Pathway	rno04141	Protein processing in endoplasmic reticulum	-5.78516	-3.42131	4/165	P4hb,Prkcsh,Ckap4,Bag2
KEGG Pathway	mmu05143	African trypanosomiasis	-1.68177	-1.33634	1/39	Nppa
KEGG Pathway	mmu03022	Basal transcription factors	-1.63116	-1.31583	1/44	Gtf2b
KEGG Pathway	mmu04923	Regulation of lipolysis in adipocytes	-1.52979	-1.26041	1/56	Nppa
KEGG Pathway	mmu05100	Bacterial invasion of epithelial cells	-1.41255	-1.20222	1/74	Itga5
KEGG Pathway	mmu05133	Pertussis	-1.40134	-1.19965	1/76	Itga5
KEGG Pathway	mmu04924	Renin secretion	-1.40134	-1.19965	1/76	Nppa
KEGG Pathway	mmu05412	Arrhythmogenic right ventricular cardiomyopathy (ARVC)	-1.39584	-1.19713	1/77	Itga5
KEGG Pathway	mmu04512	ECM-receptor interaction	-1.34938	-1.1681	1/86	Itga5
KEGG Pathway	mmu04974	Protein digestion and absorption	-1.33029	-1.15607	1/90	Col15a1
KEGG Pathway	mmu05410	Hypertrophic cardiomyopathy (HCM)	-1.32566	-1.15423	1/91	Itga5
KEGG Pathway	mmu04640	Hematopoietic cell lineage	-1.3076	-1.14308	1/95	Itga5

## Sheet: down-regulated overlapping prot
Category	Term	Description	LogP	Log(q-value)	InTerm_InList	Symbols
GO Biological Processes	GO:0006631	fatty acid metabolic process	-16.5294	-12.8203	20/408	Acadm,Auh,Gstm2,Gstm4,Abcd3,Mgll,Slc27a1,Acot1,Ech1,Acaa2,Ivd,Mlycd,Decr1,Gstm7,Ehhadh,Acacb,Acaca,Etfb,Acot4,Acot6,Bckdhb,Fah,Gcat,Aldh6a1,Aldh5a1,Dbt,Sod2,Mrpl51,Gstk1,Dglucy
GO Biological Processes	GO:0006631	fatty acid metabolic process	-16.5294	-12.8203	20/408	Acadm,Auh,Gstm2,Gstm4,Abcd3,Mgll,Slc27a1,Acot1,Ech1,Acaa2,Ivd,Mlycd,Decr1,Gstm7,Ehhadh,Acacb,Acaca,Etfb,Acot4,Acot6
GO Biological Processes	GO:0016054	organic acid catabolic process	-15.7574	-12.1944	16/224	Acadm,Auh,Bckdhb,Fah,Abcd3,Gcat,Acaa2,Ivd,Mlycd,Decr1,Ehhadh,Acacb,Aldh6a1,Etfb,Acot4,Aldh5a1
GO Biological Processes	GO:0046395	carboxylic acid catabolic process	-15.7574	-12.1944	16/224	Acadm,Auh,Bckdhb,Fah,Abcd3,Gcat,Acaa2,Ivd,Mlycd,Decr1,Ehhadh,Acacb,Aldh6a1,Etfb,Acot4,Aldh5a1
GO Biological Processes	GO:0032787	monocarboxylic acid metabolic process	-15.4552	-11.9502	22/608	Acadm,Auh,Fah,Gstm2,Gstm4,Abcd3,Mgll,Slc27a1,Acot1,Ech1,Acaa2,Ivd,Mlycd,Decr1,Gstm7,Ehhadh,Acacb,Acaca,Etfb,Acot4,Aldh5a1,Acot6
GO Biological Processes	GO:0072329	monocarboxylic acid catabolic process	-13.5791	-10.2125	12/121	Acadm,Auh,Fah,Abcd3,Acaa2,Ivd,Mlycd,Decr1,Ehhadh,Acacb,Etfb,Aldh5a1
GO Biological Processes	GO:0044282	small molecule catabolic process	-13.3031	-10.009	16/321	Acadm,Auh,Bckdhb,Fah,Abcd3,Gcat,Acaa2,Ivd,Mlycd,Decr1,Ehhadh,Acacb,Aldh6a1,Etfb,Acot4,Aldh5a1
GO Biological Processes	GO:0006635	fatty acid beta-oxidation	-12.9432	-9.68126	10/71	Acadm,Auh,Abcd3,Acaa2,Ivd,Mlycd,Decr1,Ehhadh,Acacb,Etfb
GO Biological Processes	GO:0009062	fatty acid catabolic process	-11.3627	-8.20995	10/101	Acadm,Auh,Abcd3,Acaa2,Ivd,Mlycd,Decr1,Ehhadh,Acacb,Etfb
GO Biological Processes	GO:0019395	fatty acid oxidation	-11.1083	-7.979	10/107	Acadm,Auh,Abcd3,Acaa2,Ivd,Mlycd,Decr1,Ehhadh,Acacb,Etfb
GO Biological Processes	GO:0034440	lipid oxidation	-10.8302	-7.74216	10/114	Acadm,Auh,Abcd3,Acaa2,Ivd,Mlycd,Decr1,Ehhadh,Acacb,Etfb
GO Biological Processes	GO:0044242	cellular lipid catabolic process	-9.24974	-6.34684	11/219	Acadm,Auh,Abcd3,Mgll,Acaa2,Ivd,Mlycd,Decr1,Ehhadh,Acacb,Etfb
GO Biological Processes	GO:0030258	lipid modification	-7.49856	-4.86865	10/250	Acadm,Auh,Abcd3,Acaa2,Ivd,Mlycd,Decr1,Ehhadh,Acacb,Etfb
GO Biological Processes	GO:0016042	lipid catabolic process	-7.47758	-4.85486	11/324	Acadm,Auh,Abcd3,Mgll,Acaa2,Ivd,Mlycd,Decr1,Ehhadh,Acacb,Etfb
GO Biological Processes	GO:0006790	sulfur compound metabolic process	-14.2512	-10.8432	16/279	Gstm1,Gstm2,Gstm3,Gstm4,Gstm5,Sod2,Acot1,Acaa2,Mlycd,Gstm7,Ehhadh,Gstk1,Acacb,Acaca,Acot4,Acot6,Nnt,Coq10a,Kyat3,Acadm,Decr1,Atp5pb,Cox6a2,Cox7c,Slc25a13,Dmac2l,Aldh6a1,Mgll,Tnfaip8,Ppm1b
GO Biological Processes	GO:0006790	sulfur compound metabolic process	-14.2512	-10.8432	16/279	Gstm1,Gstm2,Gstm3,Gstm4,Gstm5,Sod2,Acot1,Acaa2,Mlycd,Gstm7,Ehhadh,Gstk1,Acacb,Acaca,Acot4,Acot6
GO Biological Processes	GO:0051186	cofactor metabolic process	-13.3383	-10.0094	19/522	Gstm1,Gstm2,Gstm3,Gstm4,Gstm5,Nnt,Sod2,Acot1,Acaa2,Mlycd,Gstm7,Ehhadh,Gstk1,Acacb,Acaca,Acot4,Coq10a,Acot6,Kyat3
GO Biological Processes	GO:0006637	acyl-CoA metabolic process	-9.07605	-6.2362	8/83	Acot1,Acaa2,Mlycd,Ehhadh,Acacb,Acaca,Acot4,Acot6
GO Biological Processes	GO:0035383	thioester metabolic process	-9.07605	-6.2362	8/83	Acot1,Acaa2,Mlycd,Ehhadh,Acacb,Acaca,Acot4,Acot6
GO Biological Processes	GO:0033865	nucleoside bisphosphate metabolic process	-8.4593	-5.70446	8/99	Acot1,Acaa2,Mlycd,Ehhadh,Acacb,Acaca,Acot4,Acot6
GO Biological Processes	GO:0033875	ribonucleoside bisphosphate metabolic process	-8.4593	-5.70446	8/99	Acot1,Acaa2,Mlycd,Ehhadh,Acacb,Acaca,Acot4,Acot6
GO Biological Processes	GO:0034032	purine nucleoside bisphosphate metabolic process	-8.4593	-5.70446	8/99	Acot1,Acaa2,Mlycd,Ehhadh,Acacb,Acaca,Acot4,Acot6
GO Biological Processes	GO:0009150	purine ribonucleotide metabolic process	-8.22365	-5.5316	13/426	Atp5pb,Cox6a2,Cox7c,Acot1,Slc25a13,Acaa2,Mlycd,Dmac2l,Ehhadh,Acacb,Acaca,Acot4,Acot6
GO Biological Processes	GO:0009259	ribonucleotide metabolic process	-8.10352	-5.41974	13/436	Atp5pb,Cox6a2,Cox7c,Acot1,Slc25a13,Acaa2,Mlycd,Dmac2l,Ehhadh,Acacb,Acaca,Acot4,Acot6
GO Biological Processes	GO:0019693	ribose phosphate metabolic process	-7.90626	-5.2306	13/453	Atp5pb,Cox6a2,Cox7c,Acot1,Slc25a13,Acaa2,Mlycd,Dmac2l,Ehhadh,Acacb,Acaca,Acot4,Acot6
GO Biological Processes	GO:0006163	purine nucleotide metabolic process	-7.8836	-5.21591	13/455	Atp5pb,Cox6a2,Cox7c,Acot1,Slc25a13,Acaa2,Mlycd,Dmac2l,Ehhadh,Acacb,Acaca,Acot4,Acot6
GO Biological Processes	GO:0055086	nucleobase-containing small molecule metabolic process	-7.84745	-5.18759	15/646	Atp5pb,Cox6a2,Cox7c,Nnt,Acot1,Slc25a13,Acaa2,Mlycd,Dmac2l,Ehhadh,Acacb,Aldh6a1,Acaca,Acot4,Acot6
GO Biological Processes	GO:0009117	nucleotide metabolic process	-7.67012	-5.0255	14/567	Atp5pb,Cox6a2,Cox7c,Nnt,Acot1,Slc25a13,Acaa2,Mlycd,Dmac2l,Ehhadh,Acacb,Acaca,Acot4,Acot6
GO Biological Processes	GO:0006753	nucleoside phosphate metabolic process	-7.59409	-4.95688	14/575	Atp5pb,Cox6a2,Cox7c,Nnt,Acot1,Slc25a13,Acaa2,Mlycd,Dmac2l,Ehhadh,Acacb,Acaca,Acot4,Acot6
GO Biological Processes	GO:0072521	purine-containing compound metabolic process	-7.41186	-4.7962	13/499	Atp5pb,Cox6a2,Cox7c,Acot1,Slc25a13,Acaa2,Mlycd,Dmac2l,Ehhadh,Acacb,Acaca,Acot4,Acot6
GO Biological Processes	GO:0006732	coenzyme metabolic process	-6.22386	-3.71343	10/343	Nnt,Acot1,Acaa2,Mlycd,Ehhadh,Acacb,Acaca,Acot4,Coq10a,Acot6
GO Biological Processes	GO:0097164	ammonium ion metabolic process	-1.4851	0	3/186	Acadm,Slc27a1,Maob
GO Biological Processes	GO:0006749	glutathione metabolic process	-10.4201	-7.37382	8/57	Gstm1,Gstm2,Gstm3,Gstm4,Gstm5,Sod2,Gstm7,Gstk1
GO Biological Processes	GO:0006575	cellular modified amino acid metabolic process	-10.161	-7.18428	11/180	Acadm,Gstm1,Gstm2,Gstm3,Gstm4,Gstm5,Sod2,Slc27a1,Gstm7,Gstk1,Egln3
GO Biological Processes	GO:0018916	nitrobenzene metabolic process	-9.7402	-6.82351	4/4	Gstm2,Gstm4,Gstm5,Gstm7
GO Biological Processes	GO:0042178	xenobiotic catabolic process	-8.72491	-5.89664	5/15	Gstm1,Gstm2,Gstm4,Gstm5,Gstm7
GO Biological Processes	GO:0042537	benzene-containing compound metabolic process	-7.79083	-5.13865	5/22	Gstm2,Gstm4,Gstm5,Gstm7,Kyat3
GO Biological Processes	GO:0051410	detoxification of nitrogen compound	-7.29651	-4.708	3/3	Gstm2,Gstm5,Gstm7
GO Biological Processes	GO:0070458	cellular detoxification of nitrogen compound	-7.29651	-4.708	3/3	Gstm2,Gstm5,Gstm7
GO Biological Processes	GO:0006633	fatty acid biosynthetic process	-7.15248	-4.58952	8/145	Gstm2,Gstm4,Abcd3,Mgll,Mlycd,Gstm7,Acacb,Acaca
GO Biological Processes	GO:0001676	long-chain fatty acid metabolic process	-6.71068	-4.17185	7/111	Gstm2,Gstm4,Mgll,Slc27a1,Acot1,Gstm7,Acot4
GO Biological Processes	GO:0072330	monocarboxylic acid biosynthetic process	-5.02264	-2.60582	8/278	Gstm2,Gstm4,Abcd3,Mgll,Mlycd,Gstm7,Acacb,Acaca
GO Biological Processes	GO:1990748	cellular detoxification	-4.96109	-2.55735	4/37	Gstm2,Gstm5,Sod2,Gstm7
GO Biological Processes	GO:0071466	cellular response to xenobiotic stimulus	-4.64271	-2.26404	6/152	Gstm1,Gstm2,Gstm4,Gstm5,Ryr1,Gstm7
GO Biological Processes	GO:0098754	detoxification	-4.50538	-2.13872	4/48	Gstm2,Gstm5,Sod2,Gstm7
GO Biological Processes	GO:0006805	xenobiotic metabolic process	-4.29242	-1.95256	5/107	Gstm1,Gstm2,Gstm4,Gstm5,Gstm7
GO Biological Processes	GO:0042759	long-chain fatty acid biosynthetic process	-4.19377	-1.8576	3/21	Gstm2,Gstm4,Gstm7
GO Biological Processes	GO:0046394	carboxylic acid biosynthetic process	-4.02579	-1.70764	8/384	Gstm2,Gstm4,Abcd3,Mgll,Mlycd,Gstm7,Acacb,Acaca
GO Biological Processes	GO:0016053	organic acid biosynthetic process	-4.01797	-1.70334	8/385	Gstm2,Gstm4,Abcd3,Mgll,Mlycd,Gstm7,Acacb,Acaca
GO Biological Processes	GO:0009410	response to xenobiotic stimulus	-3.73163	-1.45068	6/222	Gstm1,Gstm2,Gstm4,Gstm5,Ryr1,Gstm7
GO Biological Processes	GO:0044283	small molecule biosynthetic process	-3.70239	-1.43105	10/672	Acadm,Gstm2,Gstm4,Abcd3,Mgll,Mlycd,Gstm7,Acacb,Acaca,Coq10a
GO Biological Processes	GO:0008610	lipid biosynthetic process	-3.49553	-1.25479	9/582	Gstm2,Gstm4,Abcd3,Mgll,Slc27a1,Mlycd,Gstm7,Acacb,Acaca
GO Biological Processes	GO:0097237	cellular response to toxic substance	-2.4087	-0.27249	4/171	Gstm2,Gstm5,Sod2,Gstm7
GO Biological Processes	GO:0033559	unsaturated fatty acid metabolic process	-1.98426	0	3/120	Gstm2,Mgll,Gstm7
GO Biological Processes	GO:0009636	response to toxic substance	-1.40725	0	4/341	Gstm2,Gstm5,Sod2,Gstm7
GO Biological Processes	GO:0009063	cellular amino acid catabolic process	-7.34108	-4.73621	7/90	Auh,Bckdhb,Fah,Gcat,Ivd,Aldh6a1,Aldh5a1
GO Biological Processes	GO:0006520	cellular amino acid metabolic process	-7.24504	-4.66306	10/266	Auh,Bckdhb,Fah,Gcat,Ivd,Aldh6a1,Egln3,Aldh5a1,Dglucy,Kyat3
GO Biological Processes	GO:0009083	branched-chain amino acid catabolic process	-6.49495	-3.96771	4/16	Auh,Bckdhb,Ivd,Aldh6a1
GO Biological Processes	GO:1901605	alpha-amino acid metabolic process	-6.14913	-3.64956	8/196	Fah,Gcat,Ivd,Aldh6a1,Egln3,Aldh5a1,Dglucy,Kyat3
GO Biological Processes	GO:0009081	branched-chain amino acid metabolic process	-6.07467	-3.58043	4/20	Auh,Bckdhb,Ivd,Aldh6a1
GO Biological Processes	GO:1901606	alpha-amino acid catabolic process	-3.7207	-1.44298	4/76	Fah,Gcat,Ivd,Aldh6a1
GO Biological Processes	GO:1990542	mitochondrial transmembrane transport	-3.43868	-1.20381	4/90	Atp5pb,Timm17b,Slc25a13,Timm21
GO Biological Processes	GO:0006839	mitochondrial transport	-3.06154	-0.849867	5/197	Atp5pb,Timm17b,Slc25a13,Acaa2,Timm21
GO Biological Processes	GO:0006084	acetyl-CoA metabolic process	-5.16406	-2.72913	4/33	Acaa2,Mlycd,Acacb,Acaca,Gcat,Egln3,Kyat3,Dbt,Gstm7,Aldh5a1,Sod2,Gstm2,Coq10a,Acadm,Slc27a1,Tpp1,Decr1
GO Biological Processes	GO:0006084	acetyl-CoA metabolic process	-5.16406	-2.72913	4/33	Acaa2,Mlycd,Acacb,Acaca
GO Biological Processes	GO:0051289	protein homotetramerization	-2.96166	-0.755005	3/54	Sod2,Acacb,Acaca
GO Biological Processes	GO:0051262	protein tetramerization	-2.44151	-0.293531	3/82	Sod2,Acacb,Acaca
GO Biological Processes	GO:0044272	sulfur compound biosynthetic process	-2.38335	-0.257803	3/86	Gstm2,Mlycd,Acacb
GO Biological Processes	GO:0042180	cellular ketone metabolic process	-2.08925	0	4/211	Mlycd,Acacb,Coq10a,Kyat3
GO Biological Processes	GO:0010906	regulation of glucose metabolic process	-1.90871	0	3/128	Acadm,Mlycd,Acacb
GO Biological Processes	GO:0051188	cofactor biosynthetic process	-1.82267	0	4/253	Sod2,Mlycd,Acacb,Coq10a
GO Biological Processes	GO:0010675	regulation of cellular carbohydrate metabolic process	-1.6387	0	3/162	Acadm,Mlycd,Acacb
GO Biological Processes	GO:0051260	protein homooligomerization	-1.56518	0	3/173	Sod2,Acacb,Acaca
GO Biological Processes	GO:0006109	regulation of carbohydrate metabolic process	-1.43347	0	3/195	Acadm,Mlycd,Acacb
GO Biological Processes	GO:0009108	coenzyme biosynthetic process	-1.42239	0	3/197	Mlycd,Acacb,Coq10a
GO Biological Processes	GO:0006006	glucose metabolic process	-1.38993	0	3/203	Acadm,Mlycd,Acacb
GO Biological Processes	GO:0048871	multicellular organismal homeostasis	-1.38132	0	5/507	Tpp1,Slc27a1,Decr1,Acacb,Acaca
GO Biological Processes	GO:0033539	fatty acid beta-oxidation using acyl-CoA dehydrogenase	-5.08842	-2.66714	3/11	Acadm,Ivd,Etfb,D2hgdh,Maob,Decr1
GO Biological Processes	GO:0033539	fatty acid beta-oxidation using acyl-CoA dehydrogenase	-5.08842	-2.66714	3/11	Acadm,Ivd,Etfb
GO Biological Processes	GO:0045333	cellular respiration	-4.5634	-2.19277	6/157	Cox6a2,Cox7c,Sod2,Slc25a13,Cox20,Coq10a,Acadm,Cox6c,Atp5pb,Etfb,Fah,Dmac2l,Maob,Aldh5a1,Ryr1,Slc27a1,Slc25a11,Slc25a42
GO Biological Processes	GO:0045333	cellular respiration	-4.5634	-2.19277	6/157	Cox6a2,Cox7c,Sod2,Slc25a13,Cox20,Coq10a
GO Biological Processes	GO:0015980	energy derivation by oxidation of organic compounds	-4.39743	-2.04246	7/248	Acadm,Cox6a2,Cox7c,Sod2,Slc25a13,Cox20,Coq10a
GO Biological Processes	GO:0006091	generation of precursor metabolites and energy	-3.98692	-1.67578	8/389	Acadm,Atp5pb,Cox6a2,Cox7c,Sod2,Slc25a13,Cox20,Coq10a
GO Biological Processes	GO:0022904	respiratory electron transport chain	-3.61397	-1.35205	4/81	Cox6a2,Cox7c,Sod2,Slc25a13
GO Biological Processes	GO:0022900	electron transport chain	-3.5533	-1.30058	4/84	Cox6a2,Cox7c,Sod2,Slc25a13
GO Biological Processes	GO:0017144	drug metabolic process	-2.72083	-0.540663	9/749	Atp5pb,Cox6a2,Cox7c,Fah,Sod2,Slc25a13,Dmac2l,Maob,Aldh5a1
GO Biological Processes	GO:0009060	aerobic respiration	-2.56772	-0.41009	3/74	Cox6a2,Cox7c,Cox20
GO Biological Processes	GO:0006119	oxidative phosphorylation	-2.1089	-0.0126041	3/108	Atp5pb,Cox6a2,Cox7c
GO Biological Processes	GO:0042135	neurotransmitter catabolic process	-4.48043	-2.1177	3/17	Aldh6a1,Maob,Aldh5a1,Bckdhb,Sod2
GO Biological Processes	GO:0042135	neurotransmitter catabolic process	-4.48043	-2.1177	3/17	Aldh6a1,Maob,Aldh5a1
GO Biological Processes	GO:0042133	neurotransmitter metabolic process	-2.634	-0.468984	4/148	Sod2,Aldh6a1,Maob,Aldh5a1
GO Biological Processes	GO:0015909	long-chain fatty acid transport	-2.74807	-0.562732	3/64	Plin2,Abcd3,Slc27a1
GO Biological Processes	GO:0006855	drug transmembrane transport	-2.38335	-0.257803	3/86	Slc27a1,Slc25a13,Slc25a11
GO Biological Processes	GO:0015908	fatty acid transport	-2.26264	-0.15344	3/95	Plin2,Abcd3,Slc27a1
GO Biological Processes	GO:0015711	organic anion transport	-2.15731	-0.0546051	6/452	Plin2,Abcd3,Slc27a1,Slc25a13,Slc25a11,Slc25a42
GO Biological Processes	GO:0046942	carboxylic acid transport	-2.05661	0	5/338	Plin2,Abcd3,Slc27a1,Slc25a13,Slc25a11
GO Biological Processes	GO:0015893	drug transport	-2.04748	0	4/217	Slc27a1,Slc25a13,Slc25a11,Slc25a42
GO Biological Processes	GO:0098656	anion transmembrane transport	-2.04748	0	4/217	Slc27a1,Slc25a13,Slc25a11,Slc25a42
GO Biological Processes	GO:0015849	organic acid transport	-2.04621	0	5/340	Plin2,Abcd3,Slc27a1,Slc25a13,Slc25a11
GO Biological Processes	GO:1905039	carboxylic acid transmembrane transport	-1.96486	0	3/122	Slc27a1,Slc25a13,Slc25a11
GO Biological Processes	GO:1903825	organic acid transmembrane transport	-1.95528	0	3/123	Slc27a1,Slc25a13,Slc25a11
GO Biological Processes	GO:0006820	anion transport	-1.64075	0	6/588	Plin2,Abcd3,Slc27a1,Slc25a13,Slc25a11,Slc25a42
GO Biological Processes	GO:0015718	monocarboxylic acid transport	-1.55877	0	3/174	Plin2,Abcd3,Slc27a1
GO Biological Processes	GO:0009152	purine ribonucleotide biosynthetic process	-2.78849	-0.600548	5/227	Atp5pb,Slc25a13,Mlycd,Dmac2l,Acacb
GO Biological Processes	GO:0009260	ribonucleotide biosynthetic process	-2.71462	-0.537018	5/236	Atp5pb,Slc25a13,Mlycd,Dmac2l,Acacb
GO Biological Processes	GO:0046390	ribose phosphate biosynthetic process	-2.6594	-0.486873	5/243	Atp5pb,Slc25a13,Mlycd,Dmac2l,Acacb
GO Biological Processes	GO:0006164	purine nucleotide biosynthetic process	-2.6363	-0.468984	5/246	Atp5pb,Slc25a13,Mlycd,Dmac2l,Acacb
GO Biological Processes	GO:0072522	purine-containing compound biosynthetic process	-2.59852	-0.435978	5/251	Atp5pb,Slc25a13,Mlycd,Dmac2l,Acacb
GO Biological Processes	GO:0046034	ATP metabolic process	-2.58365	-0.423574	5/253	Atp5pb,Cox6a2,Cox7c,Slc25a13,Dmac2l
GO Biological Processes	GO:0009205	purine ribonucleoside triphosphate metabolic process	-2.42208	-0.27648	5/276	Atp5pb,Cox6a2,Cox7c,Slc25a13,Dmac2l
GO Biological Processes	GO:0009167	purine ribonucleoside monophosphate metabolic process	-2.40879	-0.27249	5/278	Atp5pb,Cox6a2,Cox7c,Slc25a13,Dmac2l
GO Biological Processes	GO:0009126	purine nucleoside monophosphate metabolic process	-2.40219	-0.268296	5/279	Atp5pb,Cox6a2,Cox7c,Slc25a13,Dmac2l
GO Biological Processes	GO:0009199	ribonucleoside triphosphate metabolic process	-2.39562	-0.264027	5/280	Atp5pb,Cox6a2,Cox7c,Slc25a13,Dmac2l
GO Biological Processes	GO:0009161	ribonucleoside monophosphate metabolic process	-2.38256	-0.257803	5/282	Atp5pb,Cox6a2,Cox7c,Slc25a13,Dmac2l
GO Biological Processes	GO:0009144	purine nucleoside triphosphate metabolic process	-2.37607	-0.253569	5/283	Atp5pb,Cox6a2,Cox7c,Slc25a13,Dmac2l
GO Biological Processes	GO:0009123	nucleoside monophosphate metabolic process	-2.33139	-0.213373	5/290	Atp5pb,Cox6a2,Cox7c,Slc25a13,Dmac2l
GO Biological Processes	GO:0009165	nucleotide biosynthetic process	-2.31887	-0.203069	5/292	Atp5pb,Slc25a13,Mlycd,Dmac2l,Acacb
GO Biological Processes	GO:1901293	nucleoside phosphate biosynthetic process	-2.288	-0.174411	5/297	Atp5pb,Slc25a13,Mlycd,Dmac2l,Acacb
GO Biological Processes	GO:0009141	nucleoside triphosphate metabolic process	-2.26978	-0.158389	5/300	Atp5pb,Cox6a2,Cox7c,Slc25a13,Dmac2l
GO Biological Processes	GO:0090407	organophosphate biosynthetic process	-1.91466	0	6/510	Atp5pb,Slc27a1,Slc25a13,Mlycd,Dmac2l,Acacb
GO Biological Processes	GO:0006754	ATP biosynthetic process	-1.7967	0	3/141	Atp5pb,Slc25a13,Dmac2l
GO Biological Processes	GO:0009206	purine ribonucleoside triphosphate biosynthetic process	-1.71829	0	3/151	Atp5pb,Slc25a13,Dmac2l
GO Biological Processes	GO:0009145	purine nucleoside triphosphate biosynthetic process	-1.71078	0	3/152	Atp5pb,Slc25a13,Dmac2l
GO Biological Processes	GO:0009201	ribonucleoside triphosphate biosynthetic process	-1.69594	0	3/154	Atp5pb,Slc25a13,Dmac2l
GO Biological Processes	GO:0009127	purine nucleoside monophosphate biosynthetic process	-1.6387	0	3/162	Atp5pb,Slc25a13,Dmac2l
GO Biological Processes	GO:0009168	purine ribonucleoside monophosphate biosynthetic process	-1.6387	0	3/162	Atp5pb,Slc25a13,Dmac2l
GO Biological Processes	GO:0009142	nucleoside triphosphate biosynthetic process	-1.62491	0	3/164	Atp5pb,Slc25a13,Dmac2l
GO Biological Processes	GO:0009156	ribonucleoside monophosphate biosynthetic process	-1.61131	0	3/166	Atp5pb,Slc25a13,Dmac2l
GO Biological Processes	GO:0009124	nucleoside monophosphate biosynthetic process	-1.57814	0	3/171	Atp5pb,Slc25a13,Dmac2l
GO Biological Processes	GO:0043648	dicarboxylic acid metabolic process	-3.51413	-1.26745	4/86	Acot4,Aldh5a1,Dglucy,Kyat3,Fah
GO Biological Processes	GO:0043648	dicarboxylic acid metabolic process	-3.51413	-1.26745	4/86	Acot4,Aldh5a1,Dglucy,Kyat3
GO Biological Processes	GO:0009064	glutamine family amino acid metabolic process	-2.72871	-0.545967	3/65	Fah,Aldh5a1,Dglucy
GO Biological Processes	GO:0007005	mitochondrion organization	-2.64122	-0.471209	7/486	Sod2,Timm17b,Acaa2,Mtx2,Cox20,Timm21,Ggct,Ryr1,Egln3
GO Biological Processes	GO:0007005	mitochondrion organization	-2.64122	-0.471209	7/486	Sod2,Timm17b,Acaa2,Mtx2,Cox20,Timm21,Ggct
GO Biological Processes	GO:0008637	apoptotic mitochondrial changes	-2.07634	0	3/111	Sod2,Acaa2,Ggct
GO Biological Processes	GO:0070482	response to oxygen levels	-1.64339	0	4/287	Ryr1,Sod2,Acaa2,Egln3
GO Biological Processes	GO:0001666	response to hypoxia	-1.36376	0	3/208	Ryr1,Acaa2,Egln3
GO Biological Processes	GO:0051235	maintenance of location	-1.48454	0	4/322	Plin2,Ryr1,Gstm7,Acacb
GO Cellular Components	GO:0005740	mitochondrial envelope	-20.2934	-15.8854	27/676	Acadm,Atp5pb,Bckdhb,Cox6a2,Cox6c,Cox7c,Nnt,Abcd3,Sod2,Timm17b,Slc27a1,Gcat,Slc25a13,Acaa2,Mtx2,Txnip,Ivd,Cox20,Fam210b,Timm21,Slc25a11,Dmac2l,Slc25a42,Gstk1,Maob,Bnip1,Micos10,Tmem201
GO Cellular Components	GO:0005740	mitochondrial envelope	-20.2934	-15.8854	27/676	Acadm,Atp5pb,Bckdhb,Cox6a2,Cox6c,Cox7c,Nnt,Abcd3,Sod2,Timm17b,Slc27a1,Gcat,Slc25a13,Acaa2,Mtx2,Txnip,Ivd,Cox20,Fam210b,Timm21,Slc25a11,Dmac2l,Slc25a42,Gstk1,Maob,Bnip1,Micos10
GO Cellular Components	GO:0031966	mitochondrial membrane	-19.915	-15.8079	26/626	Acadm,Atp5pb,Bckdhb,Cox6a2,Cox6c,Cox7c,Nnt,Abcd3,Sod2,Timm17b,Slc27a1,Gcat,Slc25a13,Acaa2,Mtx2,Ivd,Cox20,Fam210b,Timm21,Slc25a11,Dmac2l,Slc25a42,Gstk1,Maob,Bnip1,Micos10
GO Cellular Components	GO:0019866	organelle inner membrane	-17.442	-13.5111	22/489	Atp5pb,Bckdhb,Cox6a2,Cox6c,Cox7c,Nnt,Abcd3,Sod2,Timm17b,Slc27a1,Gcat,Slc25a13,Acaa2,Cox20,Timm21,Slc25a11,Dmac2l,Slc25a42,Gstk1,Maob,Tmem201,Micos10
GO Cellular Components	GO:0005743	mitochondrial inner membrane	-17.063	-13.257	21/444	Atp5pb,Bckdhb,Cox6a2,Cox6c,Cox7c,Nnt,Abcd3,Sod2,Timm17b,Slc27a1,Gcat,Slc25a13,Acaa2,Cox20,Timm21,Slc25a11,Dmac2l,Slc25a42,Gstk1,Maob,Micos10
GO Cellular Components	GO:0005759	mitochondrial matrix	-8.24415	-5.54367	11/273	Acadm,Bckdhb,Dbt,Sod2,Acaa2,Ivd,Mlycd,Mrpl51,Gstk1,Etfb,Dglucy
GO Cellular Components	GO:0045171	intercellular bridge	-5.12885	-2.70307	5/72	Gstm1,Gstm2,Gstm4,Gstm5,Gstm7
GO Cellular Components	GO:0005777	peroxisome	-5.88251	-3.41894	7/147	Abcd3,Ech1,Mlycd,Ehhadh,Gstk1,Acot4,Acot6
GO Cellular Components	GO:0042579	microbody	-5.88251	-3.41894	7/147	Abcd3,Ech1,Mlycd,Ehhadh,Gstk1,Acot4,Acot6
GO Cellular Components	GO:0098798	mitochondrial protein complex	-7.18428	-4.61508	10/270	Atp5pb,Bckdhb,Cox6a2,Cox7c,Timm17b,Mtx2,Mrpl51,Timm21,Etfb,Micos10,Slc25a13,Acaa2,Abcd3,Slc25a11
GO Cellular Components	GO:0098798	mitochondrial protein complex	-7.18428	-4.61508	10/270	Atp5pb,Bckdhb,Cox6a2,Cox7c,Timm17b,Mtx2,Mrpl51,Timm21,Etfb,Micos10
GO Cellular Components	GO:0098800	inner mitochondrial membrane protein complex	-5.01024	-2.60149	6/131	Atp5pb,Cox6a2,Cox7c,Timm17b,Timm21,Micos10
GO Cellular Components	GO:0044455	mitochondrial membrane part	-4.59407	-2.21944	7/231	Atp5pb,Cox6a2,Cox7c,Timm17b,Mtx2,Timm21,Micos10
GO Cellular Components	GO:0043209	myelin sheath	-1.33834	0	3/213	Atp5pb,Gstm1,Sod2
GO Cellular Components	GO:0016529	sarcoplasmic reticulum	-2.55116	-0.395957	3/75	Ryr1,Gstm7,Srl,Plin2,Acacb
GO Cellular Components	GO:0016529	sarcoplasmic reticulum	-2.55116	-0.395957	3/75	Ryr1,Gstm7,Srl
GO Cellular Components	GO:0016528	sarcoplasm	-2.41205	-0.27249	3/84	Ryr1,Gstm7,Srl
GO Molecular Functions	GO:0048037	cofactor binding	-14.4143	-10.9605	20/526	Acadm,Ambp,Dbt,Gstm1,Gstm2,Gstm4,Gstm5,Nnt,Gcat,Ivd,Decr1,Gstm7,D2hgdh,Acacb,Acaca,Maob,Egln3,Coq10a,Aldh5a1,Kyat3
GO Molecular Functions	GO:0048037	cofactor binding	-14.4143	-10.9605	20/526	Acadm,Ambp,Dbt,Gstm1,Gstm2,Gstm4,Gstm5,Nnt,Gcat,Ivd,Decr1,Gstm7,D2hgdh,Acacb,Acaca,Maob,Egln3,Coq10a,Aldh5a1,Kyat3
GO Molecular Functions	GO:0050662	coenzyme binding	-10.2788	-7.28574	13/289	Acadm,Dbt,Nnt,Gcat,Ivd,Decr1,D2hgdh,Acacb,Acaca,Maob,Egln3,Aldh5a1,Kyat3
GO Molecular Functions	GO:0016790	thiolester hydrolase activity	-5.92077	-3.44722	5/50	Acot1,Acaa2,Aldh6a1,Acot4,Acot6
GO Molecular Functions	GO:0047617	acyl-CoA hydrolase activity	-5.59272	-3.13406	4/26	Acot1,Acaa2,Acot4,Acot6
GO Molecular Functions	GO:0016289	CoA hydrolase activity	-5.45861	-3.00959	4/28	Acot1,Acaa2,Acot4,Acot6
GO Molecular Functions	GO:0052689	carboxylic ester hydrolase activity	-2.464	-0.313628	4/165	Mgll,Acot1,Acot4,Acot6
GO Molecular Functions	GO:0016788	hydrolase activity, acting on ester bonds	-1.61052	0	7/766	Ppm1b,Mgll,Acot1,Acaa2,Aldh6a1,Acot4,Acot6
GO Molecular Functions	GO:0016853	isomerase activity	-1.6669	0	3/158	Acadm,Ech1,Ehhadh
GO Molecular Functions	GO:0004364	glutathione transferase activity	-10.828	-7.74216	7/30	Gstm1,Gstm2,Gstm3,Gstm4,Gstm5,Gstm7,Gstk1
GO Molecular Functions	GO:0016765	transferase activity, transferring alkyl or aryl (other than methyl) groups	-8.58879	-5.80398	7/60	Gstm1,Gstm2,Gstm3,Gstm4,Gstm5,Gstm7,Gstk1
GO Molecular Functions	GO:0043295	glutathione binding	-8.2734	-5.56431	5/18	Gstm1,Gstm2,Gstm4,Gstm5,Gstm7
GO Molecular Functions	GO:1900750	oligopeptide binding	-8.2734	-5.56431	5/18	Gstm1,Gstm2,Gstm4,Gstm5,Gstm7
GO Molecular Functions	GO:1901681	sulfur compound binding	-7.33809	-4.73621	10/260	Acadm,Dbt,Gstm1,Gstm2,Gstm4,Gstm5,Adamtsl5,Gstm7,Acacb,Acaca
GO Molecular Functions	GO:0033218	amide binding	-4.85933	-2.46086	9/386	Acadm,Tpp1,Gstm1,Gstm2,Gstm4,Gstm5,Gstm7,Acacb,Acaca
GO Molecular Functions	GO:0072341	modified amino acid binding	-4.29242	-1.95256	5/107	Gstm1,Gstm2,Gstm4,Gstm5,Gstm7
GO Molecular Functions	GO:0042803	protein homodimerization activity	-3.7076	-1.43308	10/671	Ambp,Gstm2,Gstm3,Gstm4,Gstm5,Abcd3,Mgll,Gstm7,Ggct,Kyat3
GO Molecular Functions	GO:0042277	peptide binding	-2.909	-0.707777	6/318	Tpp1,Gstm1,Gstm2,Gstm4,Gstm5,Gstm7
GO Molecular Functions	GO:0015405	P-P-bond-hydrolysis-driven transmembrane transporter activity	-2.00404	0	3/118	Atp5pb,Abcd3,Timm17b
GO Molecular Functions	GO:0015399	primary active transmembrane transporter activity	-1.98426	0	3/120	Atp5pb,Abcd3,Timm17b
GO Molecular Functions	GO:0022804	active transmembrane transporter activity	-1.36125	0	4/353	Atp5pb,Abcd3,Timm17b,Slc25a11
GO Molecular Functions	GO:0019842	vitamin binding	-3.7551	-1.47089	5/139	Gcat,Acacb,Acaca,Egln3,Kyat3
GO Molecular Functions	GO:0031406	carboxylic acid binding	-3.64859	-1.38355	6/230	Dbt,Gstm7,Acacb,Acaca,Egln3,Aldh5a1
GO Molecular Functions	GO:0033293	monocarboxylic acid binding	-3.59348	-1.33465	4/82	Dbt,Gstm7,Acacb,Acaca
GO Molecular Functions	GO:0043177	organic acid binding	-3.50141	-1.25771	6/245	Dbt,Gstm7,Acacb,Acaca,Egln3,Aldh5a1
GO Molecular Functions	GO:0016874	ligase activity	-1.73349	0	3/149	Slc27a1,Acacb,Acaca
GO Molecular Functions	GO:0016829	lyase activity	-5.14371	-2.71338	7/190	Auh,Gstm4,Mlycd,Ehhadh,Ggct,Dglucy,Kyat3,Maob
GO Molecular Functions	GO:0016829	lyase activity	-5.14371	-2.71338	7/190	Auh,Gstm4,Mlycd,Ehhadh,Ggct,Dglucy,Kyat3
GO Molecular Functions	GO:0016836	hydro-lyase activity	-2.91572	-0.711787	3/56	Auh,Ehhadh,Dglucy
GO Molecular Functions	GO:0016835	carbon-oxygen lyase activity	-2.67251	-0.49745	3/68	Auh,Ehhadh,Dglucy
GO Molecular Functions	GO:0050660	flavin adenine dinucleotide binding	-3.5533	-1.30058	4/84	Acadm,Ivd,D2hgdh,Maob
GO Molecular Functions	GO:0016627	oxidoreductase activity, acting on the CH-CH group of donors	-2.8934	-0.694866	3/57	Acadm,Ivd,Decr1
GO Molecular Functions	GO:0004129	cytochrome-c oxidase activity	-4.13127	-1.80601	3/22	Cox6a2,Cox6c,Cox7c
GO Molecular Functions	GO:0015002	heme-copper terminal oxidase activity	-4.13127	-1.80601	3/22	Cox6a2,Cox6c,Cox7c
GO Molecular Functions	GO:0016676	oxidoreductase activity, acting on a heme group of donors, oxygen as acceptor	-4.13127	-1.80601	3/22	Cox6a2,Cox6c,Cox7c
GO Molecular Functions	GO:0016675	oxidoreductase activity, acting on a heme group of donors	-4.07175	-1.75005	3/23	Cox6a2,Cox6c,Cox7c
GO Molecular Functions	GO:0009055	electron transfer activity	-3.90826	-1.61079	4/68	Cox6a2,Cox6c,Cox7c,Etfb
GO Molecular Functions	GO:0015078	proton transmembrane transporter activity	-3.07992	-0.862203	4/112	Atp5pb,Cox6a2,Cox6c,Cox7c
GO Molecular Functions	GO:0015318	inorganic molecular entity transmembrane transporter activity	-2.01392	0	8/795	Atp5pb,Cox6a2,Cox6c,Cox7c,Ryr1,Slc27a1,Slc25a13,Slc25a11
GO Molecular Functions	GO:0008324	cation transmembrane transporter activity	-1.55434	0	6/616	Atp5pb,Cox6a2,Cox6c,Cox7c,Ryr1,Slc25a42
GO Molecular Functions	GO:0015077	monovalent inorganic cation transmembrane transporter activity	-1.35007	0	4/356	Atp5pb,Cox6a2,Cox6c,Cox7c
GO Molecular Functions	GO:0016903	oxidoreductase activity, acting on the aldehyde or oxo group of donors	-2.8715	-0.675638	3/58	Bckdhb,Aldh6a1,Aldh5a1
GO Molecular Functions	GO:0051184	cofactor transmembrane transporter activity	-3.9085	-1.61079	3/26	Slc27a1,Slc25a11,Slc25a42,Slc25a13,Plin2,Abcd3
GO Molecular Functions	GO:0051184	cofactor transmembrane transporter activity	-3.9085	-1.61079	3/26	Slc27a1,Slc25a11,Slc25a42
GO Molecular Functions	GO:0015238	drug transmembrane transporter activity	-3.34933	-1.12025	4/95	Slc27a1,Slc25a13,Slc25a11,Slc25a42
GO Molecular Functions	GO:0008514	organic anion transmembrane transporter activity	-2.00043	0	4/224	Slc27a1,Slc25a13,Slc25a11,Slc25a42
GO Molecular Functions	GO:0046943	carboxylic acid transmembrane transporter activity	-1.6387	0	3/162	Slc27a1,Slc25a13,Slc25a11
GO Molecular Functions	GO:0005342	organic acid transmembrane transporter activity	-1.63178	0	3/163	Slc27a1,Slc25a13,Slc25a11
GO Molecular Functions	GO:0008509	anion transmembrane transporter activity	-1.4554	0	4/329	Slc27a1,Slc25a13,Slc25a11,Slc25a42
GO Molecular Functions	GO:0016209	antioxidant activity	-2.41205	-0.27249	3/84	Sod2,Gstm7,Gstk1
GO Molecular Functions	GO:0016209	antioxidant activity	-2.41205	-0.27249	3/84	Sod2,Gstm7,Gstk1
KEGG Pathway	ko00062	Fatty acid elongation	-3.85852	-1.56774	3/27	Acot1,Acaa2,Acot4
KEGG Pathway	mmu00062	Fatty acid elongation	-3.85852	-1.56774	3/27	Acot1,Acaa2,Acot4
KEGG Pathway	ko00640	Propanoate metabolism	-12.7075	-9.47554	8/31	Acadm,Bckdhb,Dbt,Mlycd,Ehhadh,Acacb,Aldh6a1,Acaca,Acaa2,Plin2,Slc27a1,Ech1,Maob
KEGG Pathway	ko00640	Propanoate metabolism	-12.7075	-9.47554	8/31	Acadm,Bckdhb,Dbt,Mlycd,Ehhadh,Acacb,Aldh6a1,Acaca
KEGG Pathway	mmu00640	Propanoate metabolism	-12.4646	-9.26065	8/33	Acadm,Bckdhb,Dbt,Mlycd,Ehhadh,Acacb,Aldh6a1,Acaca
KEGG Pathway	M00013	Malonate semialdehyde pathway, propanoyl-CoA => acetyl-CoA	-5.99901	-3.51523	3/6	Acadm,Ehhadh,Aldh6a1
KEGG Pathway	mmu_M00013	Malonate semialdehyde pathway, propanoyl-CoA => acetyl-CoA	-5.99901	-3.51523	3/6	Acadm,Ehhadh,Aldh6a1
KEGG Pathway	ko00410	beta-Alanine metabolism	-5.16406	-2.72913	4/33	Acadm,Mlycd,Ehhadh,Aldh6a1
KEGG Pathway	mmu00410	beta-Alanine metabolism	-5.16406	-2.72913	4/33	Acadm,Mlycd,Ehhadh,Aldh6a1
KEGG Pathway	M00087	beta-Oxidation	-4.85188	-2.46086	3/13	Acadm,Acaa2,Ehhadh
KEGG Pathway	mmu_M00087	beta-Oxidation	-4.85188	-2.46086	3/13	Acadm,Acaa2,Ehhadh
KEGG Pathway	ko01212	Fatty acid metabolism	-4.36687	-2.01952	4/52	Acadm,Acaa2,Ehhadh,Acaca
KEGG Pathway	mmu01212	Fatty acid metabolism	-4.36687	-2.01952	4/52	Acadm,Acaa2,Ehhadh,Acaca
KEGG Pathway	ko03320	PPAR signaling pathway	-3.53359	-1.2839	4/85	Acadm,Plin2,Slc27a1,Ehhadh
KEGG Pathway	mmu03320	PPAR signaling pathway	-3.4572	-1.21941	4/89	Acadm,Plin2,Slc27a1,Ehhadh
KEGG Pathway	ko00071	Fatty acid degradation	-3.08497	-0.864436	3/49	Acadm,Acaa2,Ehhadh
KEGG Pathway	mmu00071	Fatty acid degradation	-3.05926	-0.849867	3/50	Acadm,Acaa2,Ehhadh
KEGG Pathway	ko01200	Carbon metabolism	-2.00404	0	3/118	Acadm,Ehhadh,Aldh6a1
KEGG Pathway	mmu01200	Carbon metabolism	-2.00404	0	3/118	Acadm,Ehhadh,Aldh6a1
KEGG Pathway	ko00480	Glutathione metabolism	-10.295	-7.28574	8/59	Gstm1,Gstm2,Gstm3,Gstm4,Gstm5,Gstm7,Gstk1,Ggct
KEGG Pathway	mmu00480	Glutathione metabolism	-10.0013	-7.04043	8/64	Gstm1,Gstm2,Gstm3,Gstm4,Gstm5,Gstm7,Gstk1,Ggct
KEGG Pathway	ko00982	Drug metabolism - cytochrome P450	-9.83684	-6.90591	8/67	Gstm1,Gstm2,Gstm3,Gstm4,Gstm5,Gstm7,Gstk1,Maob
KEGG Pathway	mmu00982	Drug metabolism - cytochrome P450	-9.83684	-6.90591	8/67	Gstm1,Gstm2,Gstm3,Gstm4,Gstm5,Gstm7,Gstk1,Maob
KEGG Pathway	ko05204	Chemical carcinogenesis	-8.67709	-5.8711	8/93	Gstm1,Gstm2,Gstm3,Gstm4,Gstm5,Gstm7,Gstk1,Kyat3
KEGG Pathway	mmu05204	Chemical carcinogenesis	-8.63976	-5.84449	8/94	Gstm1,Gstm2,Gstm3,Gstm4,Gstm5,Gstm7,Gstk1,Kyat3
KEGG Pathway	ko00980	Metabolism of xenobiotics by cytochrome P450	-8.33936	-5.6034	7/65	Gstm1,Gstm2,Gstm3,Gstm4,Gstm5,Gstm7,Gstk1
KEGG Pathway	mmu00980	Metabolism of xenobiotics by cytochrome P450	-8.33936	-5.6034	7/65	Gstm1,Gstm2,Gstm3,Gstm4,Gstm5,Gstm7,Gstk1
KEGG Pathway	ko01524	Platinum drug resistance	-6.39572	-3.87976	6/76	Gstm1,Gstm2,Gstm3,Gstm4,Gstm5,Gstm7
KEGG Pathway	mmu01524	Platinum drug resistance	-6.39572	-3.87976	6/76	Gstm1,Gstm2,Gstm3,Gstm4,Gstm5,Gstm7
KEGG Pathway	ko05418	Fluid shear stress and atherosclerosis	-4.7587	-2.37184	6/145	Gstm1,Gstm2,Gstm3,Gstm4,Gstm5,Gstm7
KEGG Pathway	mmu05418	Fluid shear stress and atherosclerosis	-4.70826	-2.32551	6/148	Gstm1,Gstm2,Gstm3,Gstm4,Gstm5,Gstm7
KEGG Pathway	ko00280	Valine, leucine and isoleucine degradation	-10.4845	-7.4189	8/56	Acadm,Auh,Bckdhb,Dbt,Acaa2,Ivd,Ehhadh,Aldh6a1,Fah,Gcat,Aldh5a1,Egln3,Dglucy,Kyat3,Slc25a13
KEGG Pathway	ko00280	Valine, leucine and isoleucine degradation	-10.4845	-7.4189	8/56	Acadm,Auh,Bckdhb,Dbt,Acaa2,Ivd,Ehhadh,Aldh6a1
KEGG Pathway	mmu00280	Valine, leucine and isoleucine degradation	-10.357	-7.32914	8/58	Acadm,Auh,Bckdhb,Dbt,Acaa2,Ivd,Ehhadh,Aldh6a1
KEGG Pathway	M00036	Leucine degradation, leucine => acetoacetate + acetyl-CoA	-9.09035	-6.2362	5/13	Acadm,Auh,Bckdhb,Dbt,Ivd
KEGG Pathway	mmu_M00036	Leucine degradation, leucine => acetoacetate + acetyl-CoA	-9.09035	-6.2362	5/13	Acadm,Auh,Bckdhb,Dbt,Ivd
KEGG Pathway	ko04146	Peroxisome	-6.16755	-3.66259	6/83	Abcd3,Sod2,Ech1,Mlycd,Ehhadh,Gstk1
KEGG Pathway	mmu04146	Peroxisome	-5.98787	-3.50923	6/89	Abcd3,Sod2,Ech1,Mlycd,Ehhadh,Gstk1
KEGG Pathway	ko04152	AMPK signaling pathway	-1.92709	0	3/126	Mlycd,Acacb,Acaca
KEGG Pathway	mmu04152	AMPK signaling pathway	-1.85548	0	3/134	Mlycd,Acacb,Acaca
KEGG Pathway	ko00380	Tryptophan metabolism	-3.16558	-0.939371	3/46	Ehhadh,Maob,Kyat3
KEGG Pathway	mmu00380	Tryptophan metabolism	-3.05926	-0.849867	3/50	Ehhadh,Maob,Kyat3
KEGG Pathway	ko05016	Huntington's disease	-3.09144	-0.868074	5/194	Atp5pb,Cox6a2,Cox6c,Cox7c,Sod2
KEGG Pathway	mmu05016	Huntington disease	-2.79691	-0.603701	5/226	Atp5pb,Cox6a2,Cox6c,Cox7c,Sod2
KEGG Pathway	ko00190	Oxidative phosphorylation	-2.7914	-0.600829	4/134	Atp5pb,Cox6a2,Cox6c,Cox7c
KEGG Pathway	ko04260	Cardiac muscle contraction	-2.50286	-0.350078	3/78	Cox6a2,Cox6c,Cox7c
KEGG Pathway	ko05010	Alzheimer's disease	-2.37305	-0.2528	4/175	Atp5pb,Cox6a2,Cox6c,Cox7c
KEGG Pathway	mmu00190	Oxidative phosphorylation	-2.24725	-0.140225	4/190	Atp5pb,Cox6a2,Cox6c,Cox7c
KEGG Pathway	mmu04260	Cardiac muscle contraction	-2.23752	-0.132667	3/97	Cox6a2,Cox6c,Cox7c
KEGG Pathway	mmu05012	Parkinson disease	-2.1398	-0.0392399	4/204	Atp5pb,Cox6a2,Cox6c,Cox7c
KEGG Pathway	mmu05010	Alzheimer disease	-2.12515	-0.0267282	4/206	Atp5pb,Cox6a2,Cox6c,Cox7c
KEGG Pathway	ko04932	Non-alcoholic fatty liver disease (NAFLD)	-1.71829	0	3/151	Cox6a2,Cox6c,Cox7c
KEGG Pathway	mmu04932	Non-alcoholic fatty liver disease	-1.56518	0	3/173	Cox6a2,Cox6c,Cox7c
KEGG Structural Complexes	M00154	Cytochrome c oxidase	-3.96058	-1.65633	3/25	Cox6a2,Cox6c,Cox7c
KEGG Structural Complexes	mmu_M00154	Cytochrome c oxidase	-3.96058	-1.65633	3/25	Cox6a2,Cox6c,Cox7c
