# Supplementary material for: Study on diverse pathological characteristics of heart failure in different stages based on proteomics
Source: J Cell Mol Med. 2022 Jan 19;26(4):1169–82. doi: 10.1111/jcmm.17170 (PMC8831959; doi:10.1111/jcmm.17170)
Supplement: Supplementary file 9 — Supplementary Material [file JCMM-26-1169-s011.xlsx]

## Sheet: PPI
#node1	node2	node1_string_id	node2_string_id	neighborhood_on_chromosome	gene_fusion	phylogenetic_cooccurrence	homology	coexpression	experimentally_determined_interaction	database_annotated	automated_textmining	combined_score	nodq 1 expression
Acaa2	Ehhadh	10116.ENSRNOP00000060140	10116.ENSRNOP00000002410	0.068	0.032	0	0	0.193	0.306	0.9	0.662	0.979	-1
Acaa2	Decr1	10116.ENSRNOP00000060140	10116.ENSRNOP00000011330	0.045	0	0	0	0.687	0.055	0	0.546	0.854	-1
Acaa2	Acadm	10116.ENSRNOP00000060140	10116.ENSRNOP00000013238	0.068	0	0	0	0.79	0	0.9	0.799	0.995	-1
Acaa2	Aldh6a1	10116.ENSRNOP00000060140	10116.ENSRNOP00000015545	0	0	0	0	0.23	0	0.9	0.098	0.924	-1
Acaa2	Dbt	10116.ENSRNOP00000060140	10116.ENSRNOP00000020267	0.044	0	0	0	0.088	0	0.8	0.112	0.824	-1
Acaa2	Ech1	10116.ENSRNOP00000060140	10116.ENSRNOP00000027537	0	0	0	0	0.575	0.164	0	0.553	0.827	-1
Acaca	Aldh6a1	10116.ENSRNOP00000049438	10116.ENSRNOP00000015545	0	0	0	0	0.064	0	0.9	0.172	0.915	-1
Acaca	Mlycd	10116.ENSRNOP00000049438	10116.ENSRNOP00000019923	0	0	0	0	0.063	0	0.8	0.502	0.898	-1
Acaca	Acacb	10116.ENSRNOP00000049438	10116.ENSRNOP00000060736	0	0	0	0.976	0	0	0.8	0.721	0.803	-1
Acacb	Aldh6a1	10116.ENSRNOP00000060736	10116.ENSRNOP00000015545	0	0	0	0	0.096	0	0.9	0.187	0.92	-1
Acacb	Mlycd	10116.ENSRNOP00000060736	10116.ENSRNOP00000019923	0	0	0	0	0.105	0	0.8	0.416	0.886	-1
Acadm	Ehhadh	10116.ENSRNOP00000013238	10116.ENSRNOP00000002410	0.052	0	0	0	0.228	0.16	0.9	0.693	0.977	-1
Acadm	Decr1	10116.ENSRNOP00000013238	10116.ENSRNOP00000011330	0.044	0	0	0	0.701	0.053	0	0.356	0.803	-1
Acadm	Prkcsh	10116.ENSRNOP00000013238	10116.ENSRNOP00000018009	0	0	0	0	0	0.734	0	0	0.734	-1
Acadm	Ech1	10116.ENSRNOP00000013238	10116.ENSRNOP00000027537	0	0	0	0	0.452	0	0	0.559	0.748	-1
Acadm	Etfb	10116.ENSRNOP00000013238	10116.ENSRNOP00000024083	0.09	0	0.277	0	0.248	0.422	0	0.365	0.785	-1
Acadm	Ivd	10116.ENSRNOP00000013238	10116.ENSRNOP00000013829	0	0	0.403	0.821	0.117	0	0.8	0.453	0.841	-1
Acadm	Etfa	10116.ENSRNOP00000013238	10116.ENSRNOP00000020544	0.09	0.027	0.328	0	0.749	0.426	0	0.36	0.933	-1
Acadm	Dbt	10116.ENSRNOP00000013238	10116.ENSRNOP00000020267	0.045	0	0	0	0.12	0.141	0.9	0.28	0.938	-1
Acadm	Aldh6a1	10116.ENSRNOP00000013238	10116.ENSRNOP00000015545	0	0	0	0	0.23	0	0.9	0.596	0.966	-1
Acot1	Ehhadh	10116.ENSRNOP00000013729	10116.ENSRNOP00000002410	0	0	0	0	0.165	0.083	0	0.647	0.706	-1
Acot1	Acot4	10116.ENSRNOP00000013729	10116.ENSRNOP00000013754	0	0	0.441	0.97	0.105	0	0.8	0.64	0.819	-1
Acot4	Ehhadh	10116.ENSRNOP00000013754	10116.ENSRNOP00000002410	0	0	0	0	0.13	0.083	0.9	0.833	0.984	-1
Acot4	Gstk1	10116.ENSRNOP00000013754	10116.ENSRNOP00000022275	0.042	0	0	0	0.063	0	0.9	0.095	0.907	-1
Acot4	Mlycd	10116.ENSRNOP00000013754	10116.ENSRNOP00000019923	0	0	0	0	0.063	0	0.9	0.371	0.935	-1
Acot4	Ech1	10116.ENSRNOP00000013754	10116.ENSRNOP00000027537	0	0	0	0	0	0	0.9	0.652	0.963	-1
Aldh6a1	Ehhadh	10116.ENSRNOP00000015545	10116.ENSRNOP00000002410	0	0	0	0	0.199	0.086	0.9	0.288	0.94	0
Aldh6a1	Mlycd	10116.ENSRNOP00000015545	10116.ENSRNOP00000019923	0	0	0	0	0.101	0	0.9	0.185	0.92	0
Aldh6a1	Dbt	10116.ENSRNOP00000015545	10116.ENSRNOP00000020267	0	0	0	0	0.174	0	0.9	0.391	0.945	0
Bcam	Ivd	10116.ENSRNOP00000047809	10116.ENSRNOP00000013829	0	0	0	0	0	0	0	0.722	0.722	-1
Bckdhb	Ivd	10116.ENSRNOP00000013249	10116.ENSRNOP00000013829	0.044	0	0	0	0.514	0.056	0	0.408	0.705	-1
Bckdhb	Dbt	10116.ENSRNOP00000013249	10116.ENSRNOP00000020267	0.095	0	0.408	0	0.642	0.476	0.9	0.761	0.997	-1
Bgn	Sparc	10116.ENSRNOP00000023920	10116.ENSRNOP00000017486	0	0	0	0	0.278	0	0	0.647	0.734	-1
COX1	Cox6c	10116.ENSRNOP00000039048	10116.ENSRNOP00000014407	0	0	0	0	0.063	0.124	0.72	0.525	0.876	0
COX1	Cox6a2	10116.ENSRNOP00000039048	10116.ENSRNOP00000026908	0	0	0	0	0	0.652	0.54	0.334	0.884	0
COX1	Cox7c	10116.ENSRNOP00000039048	10116.ENSRNOP00000049222	0	0	0	0	0.063	0.652	0.54	0.435	0.904	0
Ckap4	Prkcsh	10116.ENSRNOP00000010601	10116.ENSRNOP00000018009	0	0	0	0	0.062	0	0.9	0.111	0.909	-1
Ckap4	P4hb	10116.ENSRNOP00000010601	10116.ENSRNOP00000051841	0	0	0	0	0.199	0	0.9	0.109	0.922	-1
Col15a1	P4hb	10116.ENSRNOP00000017217	10116.ENSRNOP00000051841	0	0	0	0	0	0	0.9	0	0.9	-1
Cox6a2	Cox6c	10116.ENSRNOP00000026908	10116.ENSRNOP00000014407	0	0	0	0	0.559	0.781	0.54	0.594	0.979	-1
Cox6a2	Cox7c	10116.ENSRNOP00000026908	10116.ENSRNOP00000049222	0	0	0	0	0.61	0.844	0.54	0.508	0.984	-1
Cox6c	Cox7c	10116.ENSRNOP00000014407	10116.ENSRNOP00000049222	0	0	0	0	0.899	0.748	0.54	0.889	0.998	-1
Dbt	Ehhadh	10116.ENSRNOP00000020267	10116.ENSRNOP00000002410	0	0	0	0	0.091	0.086	0.8	0.109	0.832	-1
Dbt	Ivd	10116.ENSRNOP00000020267	10116.ENSRNOP00000013829	0.045	0	0	0	0.547	0.141	0.9	0.282	0.968	-1
Decr1	Ech1	10116.ENSRNOP00000011330	10116.ENSRNOP00000027537	0	0	0	0	0.641	0.052	0	0.607	0.855	-1
Ech1	Ehhadh	10116.ENSRNOP00000027537	10116.ENSRNOP00000002410	0	0	0	0.616	0.283	0.078	0.9	0.721	0.947	-1
Ech1	Mlycd	10116.ENSRNOP00000027537	10116.ENSRNOP00000019923	0	0	0	0	0.349	0	0.9	0.552	0.968	-1
Ech1	Gstk1	10116.ENSRNOP00000027537	10116.ENSRNOP00000022275	0	0	0	0	0.092	0	0.9	0.078	0.909	-1
Ehhadh	Gstk1	10116.ENSRNOP00000002410	10116.ENSRNOP00000022275	0	0	0	0	0.099	0	0.9	0.08	0.909	-1
Ehhadh	Ivd	10116.ENSRNOP00000002410	10116.ENSRNOP00000013829	0.052	0	0	0	0.155	0.16	0.9	0.209	0.937	-1
Ehhadh	Mlycd	10116.ENSRNOP00000002410	10116.ENSRNOP00000019923	0.044	0	0	0	0.124	0	0.9	0.537	0.956	-1
Etfa	Ivd	10116.ENSRNOP00000020544	10116.ENSRNOP00000013829	0.09	0.029	0.328	0	0.427	0.426	0	0.525	0.887	0
Etfa	Etfb	10116.ENSRNOP00000020544	10116.ENSRNOP00000024083	0.155	0.142	0.446	0	0.885	0.667	0.9	0.929	0.999	0
Etfb	Ivd	10116.ENSRNOP00000024083	10116.ENSRNOP00000013829	0.09	0	0.291	0	0.159	0.422	0	0.391	0.774	-1
Gstk1	Mlycd	10116.ENSRNOP00000022275	10116.ENSRNOP00000019923	0	0	0	0	0.087	0	0.9	0	0.904	-1
Gstk1	Gstm4	10116.ENSRNOP00000022275	10116.ENSRNOP00000025994	0	0	0	0	0.081	0	0.65	0.463	0.812	-1
Gstk1	Gstm2	10116.ENSRNOP00000022275	10116.ENSRNOP00000025939	0	0	0	0	0.05	0	0.65	0.561	0.841	-1
Gstk1	Gstm3	10116.ENSRNOP00000022275	10116.ENSRNOP00000025800	0	0	0	0	0.05	0	0.65	0.577	0.847	-1
Gstk1	Gstm1	10116.ENSRNOP00000022275	10116.ENSRNOP00000039050	0	0	0	0	0.064	0	0.65	0.579	0.85	-1
Gstk1	Gstm7	10116.ENSRNOP00000022275	10116.ENSRNOP00000025689	0	0	0	0	0.098	0	0.65	0.567	0.851	-1
Gstm1	Gstm7	10116.ENSRNOP00000039050	10116.ENSRNOP00000025689	0	0	0	0.978	0.176	0.413	0.65	0.706	0.818	-1
Gstm1	Gstm4	10116.ENSRNOP00000039050	10116.ENSRNOP00000025994	0	0	0	0.977	0.146	0.413	0.65	0.789	0.812	-1
Gstm2	Gstm7	10116.ENSRNOP00000025939	10116.ENSRNOP00000025689	0	0	0.448	0.98	0.231	0.588	0.65	0.745	0.882	-1
Gstm2	Gstm4	10116.ENSRNOP00000025939	10116.ENSRNOP00000025994	0	0	0.448	0.979	0.123	0.588	0.65	0.714	0.865	-1
Gstm3	Txn1	10116.ENSRNOP00000025800	10116.ENSRNOP00000016447	0	0	0	0	0	0	0	0.712	0.712	-1
Gstm3	Gstm7	10116.ENSRNOP00000025800	10116.ENSRNOP00000025689	0	0	0.448	0.978	0.216	0.588	0.65	0.298	0.878	-1
Gstm3	Gstm4	10116.ENSRNOP00000025800	10116.ENSRNOP00000025994	0	0	0.448	0.975	0.123	0.588	0.65	0.579	0.865	-1
Gstm4	Txn1	10116.ENSRNOP00000025994	10116.ENSRNOP00000016447	0	0	0	0	0	0	0	0.711	0.711	-1
Gstm4	Gstm7	10116.ENSRNOP00000025994	10116.ENSRNOP00000025689	0	0	0.449	0.98	0.143	0.859	0.65	0.721	0.955	-1
Gstm5	Gstm7	10116.ENSRNOP00000064813	10116.ENSRNOP00000025689	0	0	0.445	0.972	0.088	0.851	0	0.794	0.863	-1
Nup54	Nup93	10116.ENSRNOP00000003070	10116.ENSRNOP00000025086	0	0	0	0	0.233	0.856	0.9	0.887	0.998	0
Nup54	Nup62	10116.ENSRNOP00000003070	10116.ENSRNOP00000067556	0	0	0	0	0.143	0.986	0.9	0.937	0.999	0
Nup62	Nup93	10116.ENSRNOP00000067556	10116.ENSRNOP00000025086	0	0	0	0	0.171	0.925	0.9	0.897	0.999	1
P4hb	Txn1	10116.ENSRNOP00000051841	10116.ENSRNOP00000016447	0	0	0	0	0.095	0.114	0	0.859	0.877	1
P4hb	Prkcsh	10116.ENSRNOP00000051841	10116.ENSRNOP00000018009	0	0	0	0	0.165	0.652	0.9	0.244	0.975	1
Rps12	Rps6	10116.ENSRNOP00000022184	10116.ENSRNOP00000010383	0.044	0	0	0	0.922	0.907	0.9	0.483	0.999	0
Rps12	Rps28	10116.ENSRNOP00000022184	10116.ENSRNOP00000060568	0.045	0	0	0	0.841	0.917	0.9	0.6	0.999	0
Rps12	Rps23	10116.ENSRNOP00000022184	10116.ENSRNOP00000022348	0.045	0	0	0	0.925	0.912	0.9	0.553	0.999	0
Rps12	Rps27	10116.ENSRNOP00000022184	10116.ENSRNOP00000022897	0	0	0	0	0.91	0.916	0.9	0.49	0.999	0
Rps12	Rps15a	10116.ENSRNOP00000022184	10116.ENSRNOP00000024678	0.044	0	0	0	0.919	0.899	0.9	0.339	0.999	0
Rps12	Rps5	10116.ENSRNOP00000022184	10116.ENSRNOP00000026528	0.063	0	0	0	0.93	0.925	0.9	0.35	0.999	0
Rps15a	Rps6	10116.ENSRNOP00000024678	10116.ENSRNOP00000010383	0	0	0	0	0.884	0.915	0.9	0.319	0.999	0
Rps15a	Rps23	10116.ENSRNOP00000024678	10116.ENSRNOP00000022348	0.083	0	0	0	0.928	0.917	0.9	0.469	0.999	0
Rps15a	Rps27	10116.ENSRNOP00000024678	10116.ENSRNOP00000022897	0	0	0	0	0.898	0.918	0.9	0.399	0.999	0
Rps15a	Rps28	10116.ENSRNOP00000024678	10116.ENSRNOP00000060568	0	0	0	0	0.794	0.919	0.9	0.654	0.999	0
Rps15a	Rps5	10116.ENSRNOP00000024678	10116.ENSRNOP00000026528	0.09	0	0	0	0.93	0.945	0.9	0.394	0.999	0
Rps23	Rps6	10116.ENSRNOP00000022348	10116.ENSRNOP00000010383	0	0	0	0	0.929	0.918	0.9	0.573	0.999	0
Rps23	Txn1	10116.ENSRNOP00000022348	10116.ENSRNOP00000016447	0	0	0	0	0.747	0	0	0.048	0.749	0
Rps23	Rps28	10116.ENSRNOP00000022348	10116.ENSRNOP00000060568	0	0	0	0	0.768	0.92	0.9	0.543	0.999	0
Rps23	Rps27	10116.ENSRNOP00000022348	10116.ENSRNOP00000022897	0	0	0	0	0.931	0.92	0.9	0.62	0.999	0
Rps23	Rps5	10116.ENSRNOP00000022348	10116.ENSRNOP00000026528	0.095	0	0	0	0.849	0.957	0.9	0.43	0.999	0
Rps27	Rps6	10116.ENSRNOP00000022897	10116.ENSRNOP00000010383	0	0	0	0	0.931	0.919	0.9	0.494	0.999	0
Rps27	Txn1	10116.ENSRNOP00000022897	10116.ENSRNOP00000016447	0	0	0	0	0.716	0	0	0.042	0.716	0
Rps27	Rps28	10116.ENSRNOP00000022897	10116.ENSRNOP00000060568	0	0	0	0	0.851	0.925	0.9	0.678	0.999	0
Rps27	Rps5	10116.ENSRNOP00000022897	10116.ENSRNOP00000026528	0	0	0	0	0.768	0.966	0.9	0.407	0.999	0
Rps28	Rps6	10116.ENSRNOP00000060568	10116.ENSRNOP00000010383	0.084	0	0	0	0.925	0.919	0.9	0.413	0.999	1
Rps28	Rps5	10116.ENSRNOP00000060568	10116.ENSRNOP00000026528	0	0	0	0	0.691	0.966	0.9	0.697	0.999	1
Rps5	Rps6	10116.ENSRNOP00000026528	10116.ENSRNOP00000010383	0	0	0	0	0.867	0.95	0.9	0.437	0.999	0
Rps6	Txn1	10116.ENSRNOP00000010383	10116.ENSRNOP00000016447	0	0	0	0	0.858	0	0	0.051	0.859	0
Sod2	Txn1	10116.ENSRNOP00000025794	10116.ENSRNOP00000016447	0	0	0	0	0.481	0	0	0.823	0.904	-1
Txn1	Txnip	10116.ENSRNOP00000016447	10116.ENSRNOP00000028793	0	0	0	0	0.061	0.857	0.9	0.948	0.999	0

## Sheet: MCODE 
SUID	MCODE_Cluster	MCODE_Node_Status	MCODE_Score	name	selected	shared name
185	Cluster 1	Clustered	6	Rps12	FALSE	Rps12
186	Cluster 1	Clustered	6	Rps6	FALSE	Rps6
188	Cluster 1	Clustered	6	Rps28	FALSE	Rps28
190	Cluster 1	Clustered	6	Rps23	FALSE	Rps23
192	Cluster 1	Clustered	6	Rps27	FALSE	Rps27
194	Cluster 1	Clustered	6	Rps15a	FALSE	Rps15a
196	Cluster 1	Seed	6	Rps5	FALSE	Rps5
72	Cluster 2	Clustered	4	Acaa2	FALSE	Acaa2
77	Cluster 2	Clustered	4	Acadm	FALSE	Acadm
79	Cluster 2	Clustered	4	Aldh6a1	FALSE	Aldh6a1
81	Cluster 2	Clustered	4	Dbt	FALSE	Dbt
83	Cluster 2	Clustered	4	Ech1	FALSE	Ech1
87	Cluster 2	Clustered	4	Mlycd	FALSE	Mlycd
108	Cluster 2	Clustered	4	Acot4	FALSE	Acot4
111	Cluster 2	Seed	4	Gstk1	FALSE	Gstk1
126	Cluster 3	Clustered	3	COX1	FALSE	COX1
127	Cluster 3	Clustered	3	Cox6c	FALSE	Cox6c
129	Cluster 3	Clustered	3	Cox6a2	FALSE	Cox6a2
131	Cluster 3	Seed	3	Cox7c	FALSE	Cox7c
155	Cluster 4	Clustered	2.4	Gstm4	FALSE	Gstm4
157	Cluster 4	Clustered	3	Gstm2	FALSE	Gstm2
159	Cluster 4	Clustered	3	Gstm3	FALSE	Gstm3
161	Cluster 4	Clustered	3	Gstm1	FALSE	Gstm1
163	Cluster 4	Clustered	2.4	Gstm7	FALSE	Gstm7
169	Cluster 4	Seed	3	Txn1	FALSE	Txn1
177	Cluster 5	Clustered	2	Nup54	FALSE	Nup54
178	Cluster 5	Clustered	2	Nup93	FALSE	Nup93
180	Cluster 5	Seed	2	Nup62	FALSE	Nup62
95	Cluster 6	Clustered	2	Prkcsh	FALSE	Prkcsh
133	Cluster 6	Clustered	2	Ckap4	FALSE	Ckap4
135	Cluster 6	Seed	2	P4hb	FALSE	P4hb
73		Unclustered	2.55556	Ehhadh	FALSE	Ehhadh
75		Unclustered	3	Decr1	FALSE	Decr1
85		Unclustered	3	Acaca	FALSE	Acaca
89		Unclustered	3	Acacb	FALSE	Acacb
98		Unclustered	3	Etfb	FALSE	Etfb
100		Unclustered	2.2	Ivd	FALSE	Ivd
102		Unclustered	3	Etfa	FALSE	Etfa
106		Unclustered	2	Acot1	FALSE	Acot1
118		Unclustered	0	Bcam	FALSE	Bcam
120		Unclustered	2	Bckdhb	FALSE	Bckdhb
123		Unclustered	0	Bgn	FALSE	Bgn
124		Unclustered	0	Sparc	FALSE	Sparc
137		Unclustered	0	Col15a1	FALSE	Col15a1
175		Unclustered	0	Gstm5	FALSE	Gstm5
216		Unclustered	0	Sod2	FALSE	Sod2
218		Unclustered	0	Txnip	FALSE	Txnip

## Sheet: mcode 1
MCODE 1	Annotation	MyList	Gene ID	Type	Tax ID	Homologene Gene ID	Homologene Gene Tax ID	GO:0022627 cytosolic small ribosomal subu	R-MMU-72695 Formation of the ternary compl	GO:0005844 polysome	GO:0006412 translation
		Rps12	20042	symbol	M. musculus	20042	M. musculus	1	0	0	1
		Rps6	20104	symbol	M. musculus	20104	M. musculus	1	1	1	0
		Rps28	54127	symbol	M. musculus	54127	M. musculus	1	1	1	1
		Rps23	66475	symbol	M. musculus	66475	M. musculus	1	1	1	1
		Rps27	57294	symbol	M. musculus	57294	M. musculus	1	1	0	0
		Rps15a	267019	symbol	M. musculus	267019	M. musculus	1	1	0	0
		Rps5	20103	symbol	M. musculus	20103	M. musculus	1	1	0	1
	enrichment	GroupID	Category	Term	Description	LogP	Log(q-value)	InTerm_InList	Genes	Symbols
		1_Summary	GO Cellular Components	GO:0022627	cytosolic small ribosomal subunit	-18.7594	-14.3514	7/46	20042,20103,20104,54127,57294,66475,267019	Rps12,Rps5,Rps6,Rps28,Rps27,Rps23,Rps15a
		1_Member	GO Cellular Components	GO:0022627	cytosolic small ribosomal subunit	-18.7594	-14.3514	7/46	20042,20103,20104,54127,57294,66475,267019	Rps12,Rps5,Rps6,Rps28,Rps27,Rps23,Rps15a
		1_Member	GO Cellular Components	GO:0015935	small ribosomal subunit	-17.0661	-12.9591	7/78	20042,20103,20104,54127,57294,66475,267019	Rps12,Rps5,Rps6,Rps28,Rps27,Rps23,Rps15a
		1_Member	KEGG Structural Complexes	M00177	Ribosome, eukaryotes	-16.347	-12.541	7/98	20042,20103,20104,54127,57294,66475,267019	Rps12,Rps5,Rps6,Rps28,Rps27,Rps23,Rps15a
		1_Member	KEGG Structural Complexes	mmu_M00177	Ribosome, eukaryotes	-16.347	-12.541	7/98	20042,20103,20104,54127,57294,66475,267019	Rps12,Rps5,Rps6,Rps28,Rps27,Rps23,Rps15a
		1_Member	GO Cellular Components	GO:0022626	cytosolic ribosome	-15.8464	-12.1373	7/115	20042,20103,20104,54127,57294,66475,267019	Rps12,Rps5,Rps6,Rps28,Rps27,Rps23,Rps15a
		1_Member	GO Molecular Functions	GO:0003735	structural constituent of ribosome	-14.8584	-11.2954	7/158	20042,20103,20104,54127,57294,66475,267019	Rps12,Rps5,Rps6,Rps28,Rps27,Rps23,Rps15a
		1_Member	KEGG Pathway	ko03010	Ribosome	-14.5068	-11.1605	7/177	20042,20103,20104,54127,57294,66475,267019	Rps12,Rps5,Rps6,Rps28,Rps27,Rps23,Rps15a
		1_Member	KEGG Pathway	mmu03010	Ribosome	-14.4894	-11.1605	7/178	20042,20103,20104,54127,57294,66475,267019	Rps12,Rps5,Rps6,Rps28,Rps27,Rps23,Rps15a
		1_Member	GO Cellular Components	GO:0044391	ribosomal subunit	-14.1603	-10.8662	7/198	20042,20103,20104,54127,57294,66475,267019	Rps12,Rps5,Rps6,Rps28,Rps27,Rps23,Rps15a
		1_Member	GO Cellular Components	GO:0005840	ribosome	-13.6321	-10.3702	7/235	20042,20103,20104,54127,57294,66475,267019	Rps12,Rps5,Rps6,Rps28,Rps27,Rps23,Rps15a
		1_Member	GO Cellular Components	GO:0044445	cytosolic part	-13.2049	-10.0273	7/270	20042,20103,20104,54127,57294,66475,267019	Rps12,Rps5,Rps6,Rps28,Rps27,Rps23,Rps15a
		1_Member	GO Molecular Functions	GO:0005198	structural molecule activity	-10.7333	-7.78761	7/605	20042,20103,20104,54127,57294,66475,267019	Rps12,Rps5,Rps6,Rps28,Rps27,Rps23,Rps15a
		2_Summary	Reactome Gene Sets	R-MMU-72695	Formation of the ternary complex, and subsequently, the 43S complex	-14.9205	-11.2954	6/51	20103,20104,54127,57294,66475,267019	Rps5,Rps6,Rps28,Rps27,Rps23,Rps15a
		2_Member	Reactome Gene Sets	R-MMU-72695	Formation of the ternary complex, and subsequently, the 43S complex	-14.9205	-11.2954	6/51	20103,20104,54127,57294,66475,267019	Rps5,Rps6,Rps28,Rps27,Rps23,Rps15a
		2_Member	Reactome Gene Sets	R-MMU-72649	Translation initiation complex formation	-14.5689	-11.1605	6/58	20103,20104,54127,57294,66475,267019	Rps5,Rps6,Rps28,Rps27,Rps23,Rps15a
		2_Member	Reactome Gene Sets	R-MMU-72702	Ribosomal scanning and start codon recognition	-14.5689	-11.1605	6/58	20103,20104,54127,57294,66475,267019	Rps5,Rps6,Rps28,Rps27,Rps23,Rps15a
		2_Member	Reactome Gene Sets	R-MMU-72662	Activation of the mRNA upon binding of the cap-binding complex and eIFs, and subsequent binding to 43S	-14.5223	-11.1605	6/59	20103,20104,54127,57294,66475,267019	Rps5,Rps6,Rps28,Rps27,Rps23,Rps15a
		2_Member	Reactome Gene Sets	R-MMU-1799339	SRP-dependent cotranslational protein targeting to membrane	-13.3528	-10.1209	6/91	20103,20104,54127,57294,66475,267019	Rps5,Rps6,Rps28,Rps27,Rps23,Rps15a
		2_Member	Reactome Gene Sets	R-MMU-975956	Nonsense Mediated Decay (NMD) independent of the Exon Junction Complex (EJC)	-13.2946	-10.0907	6/93	20103,20104,54127,57294,66475,267019	Rps5,Rps6,Rps28,Rps27,Rps23,Rps15a
		2_Member	Reactome Gene Sets	R-MMU-72689	Formation of a pool of free 40S subunits	-13.1005	-9.94777	6/100	20103,20104,54127,57294,66475,267019	Rps5,Rps6,Rps28,Rps27,Rps23,Rps15a
		2_Member	Reactome Gene Sets	R-MMU-156827	L13a-mediated translational silencing of Ceruloplasmin expression	-12.8462	-9.71694	6/110	20103,20104,54127,57294,66475,267019	Rps5,Rps6,Rps28,Rps27,Rps23,Rps15a
		2_Member	Reactome Gene Sets	R-MMU-72706	GTP hydrolysis and joining of the 60S ribosomal subunit	-12.8221	-9.7151	6/111	20103,20104,54127,57294,66475,267019	Rps5,Rps6,Rps28,Rps27,Rps23,Rps15a
		2_Member	Reactome Gene Sets	R-MMU-927802	Nonsense-Mediated Decay (NMD)	-12.7746	-9.70892	6/113	20103,20104,54127,57294,66475,267019	Rps5,Rps6,Rps28,Rps27,Rps23,Rps15a
		2_Member	Reactome Gene Sets	R-MMU-975957	Nonsense Mediated Decay (NMD) enhanced by the Exon Junction Complex (EJC)	-12.7746	-9.70892	6/113	20103,20104,54127,57294,66475,267019	Rps5,Rps6,Rps28,Rps27,Rps23,Rps15a
		2_Member	Reactome Gene Sets	R-MMU-72613	Eukaryotic Translation Initiation	-12.6593	-9.63145	6/118	20103,20104,54127,57294,66475,267019	Rps5,Rps6,Rps28,Rps27,Rps23,Rps15a
		2_Member	Reactome Gene Sets	R-MMU-72737	Cap-dependent Translation Initiation	-12.6593	-9.63145	6/118	20103,20104,54127,57294,66475,267019	Rps5,Rps6,Rps28,Rps27,Rps23,Rps15a
		2_Member	Reactome Gene Sets	R-MMU-6791226	Major pathway of rRNA processing in the nucleolus and cytosol	-11.6149	-8.63825	6/175	20103,20104,54127,57294,66475,267019	Rps5,Rps6,Rps28,Rps27,Rps23,Rps15a
		2_Member	Reactome Gene Sets	R-MMU-72312	rRNA processing	-11.6149	-8.63825	6/175	20103,20104,54127,57294,66475,267019	Rps5,Rps6,Rps28,Rps27,Rps23,Rps15a
		2_Member	Reactome Gene Sets	R-MMU-8868773	rRNA processing in the nucleus and cytosol	-11.6149	-8.63825	6/175	20103,20104,54127,57294,66475,267019	Rps5,Rps6,Rps28,Rps27,Rps23,Rps15a
		2_Member	Reactome Gene Sets	R-MMU-72766	Translation	-10.976	-8.01515	6/223	20103,20104,54127,57294,66475,267019	Rps5,Rps6,Rps28,Rps27,Rps23,Rps15a
		2_Member	Reactome Gene Sets	R-MMU-8953854	Metabolism of RNA	-8.61689	-5.68596	6/549	20103,20104,54127,57294,66475,267019	Rps5,Rps6,Rps28,Rps27,Rps23,Rps15a
		2_Member	GO Biological Processes	GO:0042274	ribosomal small subunit biogenesis	-8.29422	-5.37753	4/73	20103,20104,54127,57294	Rps5,Rps6,Rps28,Rps27
		2_Member	GO Biological Processes	GO:0000028	ribosomal small subunit assembly	-7.49395	-4.59105	3/21	20103,54127,57294	Rps5,Rps28,Rps27
		2_Member	GO Biological Processes	GO:0022613	ribonucleoprotein complex biogenesis	-7.03585	-4.14631	5/443	20103,20104,54127,57294,66475	Rps5,Rps6,Rps28,Rps27,Rps23
		2_Member	GO Biological Processes	GO:0022618	ribonucleoprotein complex assembly	-6.36094	-3.48437	4/220	20103,54127,57294,66475	Rps5,Rps28,Rps27,Rps23
		2_Member	GO Biological Processes	GO:0071826	ribonucleoprotein complex subunit organization	-6.26121	-3.39722	4/233	20103,54127,57294,66475	Rps5,Rps28,Rps27,Rps23
		2_Member	GO Biological Processes	GO:0042255	ribosome assembly	-5.96017	-3.10842	3/66	20103,54127,57294	Rps5,Rps28,Rps27
		2_Member	GO Biological Processes	GO:0042254	ribosome biogenesis	-5.84629	-3.00643	4/296	20103,20104,54127,57294	Rps5,Rps6,Rps28,Rps27
		3_Summary	GO Cellular Components	GO:0005844	polysome	-5.77434	-2.94607	3/76	20104,54127,66475	Rps6,Rps28,Rps23
		3_Member	GO Cellular Components	GO:0005844	polysome	-5.77434	-2.94607	3/76	20104,54127,66475	Rps6,Rps28,Rps23
		4_Summary	GO Biological Processes	GO:0006412	translation	-4.55205	-1.73506	4/628	20042,20103,54127,66475	Rps12,Rps5,Rps28,Rps23
		4_Member	GO Biological Processes	GO:0006412	translation	-4.55205	-1.73506	4/628	20042,20103,54127,66475	Rps12,Rps5,Rps28,Rps23
		4_Member	GO Biological Processes	GO:0043043	peptide biosynthetic process	-4.49323	-1.68724	4/650	20042,20103,54127,66475	Rps12,Rps5,Rps28,Rps23

## Sheet: mcode 2
MCODE 2	Annotation	MyList	Gene ID	Type	Tax ID	Homologene Gene ID	Homologene Gene Tax ID	ko00640 Propanoate metabolism	R-MMU-9033241 Peroxisomal protein import	GO:0016054 organic acid catabolic process	GO:0005759 mitochondrial matrix
		Acaa2	52538	symbol	M. musculus	52538	M. musculus	1	0	1	1
		Acadm	11364	symbol	M. musculus	11364	M. musculus	1	0	1	1
		Aldh6a1	104776	symbol	M. musculus	104776	M. musculus	1	0	1	0
		Dbt	13171	symbol	M. musculus	13171	M. musculus	1	0	0	1
		Ech1	51798	symbol	M. musculus	51798	M. musculus	0	1	1	0
		Mlycd	56690	symbol	M. musculus	56690	M. musculus	1	1	1	1
		Acot4	171282	symbol	M. musculus	171282	M. musculus	0	1	1	0
		Gstk1	76263	symbol	M. musculus	76263	M. musculus	0	1	1	1
	enrichment	GroupID	Category	Term	Description	LogP	Log(q-value)	InTerm_InList	Genes	Symbols
		1_Summary	KEGG Pathway	ko00640	Propanoate metabolism	-9.53049	-5.32534	4/31	11364,13171,56690,104776,52538	Acadm,Dbt,Mlycd,Aldh6a1,Acaa2
		1_Member	KEGG Pathway	ko00640	Propanoate metabolism	-9.53049	-5.32534	4/31	11364,13171,56690,104776	Acadm,Dbt,Mlycd,Aldh6a1
		1_Member	KEGG Pathway	mmu00640	Propanoate metabolism	-9.41651	-5.32534	4/33	11364,13171,56690,104776	Acadm,Dbt,Mlycd,Aldh6a1
		1_Member	KEGG Pathway	ko00280	Valine, leucine and isoleucine degradation	-8.465	-4.61236	4/56	11364,13171,52538,104776	Acadm,Dbt,Acaa2,Aldh6a1
		1_Member	KEGG Pathway	mmu00280	Valine, leucine and isoleucine degradation	-8.4025	-4.61236	4/58	11364,13171,52538,104776	Acadm,Dbt,Acaa2,Aldh6a1
		1_Member	KEGG Pathway	ko00410	beta-Alanine metabolism	-6.67804	-3.46193	3/33	11364,56690,104776	Acadm,Mlycd,Aldh6a1
		1_Member	KEGG Pathway	mmu00410	beta-Alanine metabolism	-6.67804	-3.46193	3/33	11364,56690,104776	Acadm,Mlycd,Aldh6a1
		2_Summary	Reactome Gene Sets	R-MMU-9033241	Peroxisomal protein import	-8.25548	-4.56224	4/63	51798,56690,76263,171282	Ech1,Mlycd,Gstk1,Acot4
		2_Member	Reactome Gene Sets	R-MMU-9033241	Peroxisomal protein import	-8.25548	-4.56224	4/63	51798,56690,76263,171282	Ech1,Mlycd,Gstk1,Acot4
		2_Member	Reactome Gene Sets	R-MMU-9609507	Protein localization	-7.40478	-3.96682	4/102	51798,56690,76263,171282	Ech1,Mlycd,Gstk1,Acot4
		2_Member	GO Cellular Components	GO:0005777	peroxisome	-6.76499	-3.48673	4/147	51798,56690,76263,171282	Ech1,Mlycd,Gstk1,Acot4
		2_Member	GO Cellular Components	GO:0042579	microbody	-6.76499	-3.48673	4/147	51798,56690,76263,171282	Ech1,Mlycd,Gstk1,Acot4
		2_Member	KEGG Pathway	ko04146	Peroxisome	-5.45566	-2.42518	3/83	51798,56690,76263	Ech1,Mlycd,Gstk1
		2_Member	KEGG Pathway	mmu04146	Peroxisome	-5.36412	-2.35213	3/89	51798,56690,76263	Ech1,Mlycd,Gstk1
		3_Summary	GO Biological Processes	GO:0016054	organic acid catabolic process	-8.0964	-4.5493	5/224	11364,52538,56690,104776,171282,51798,76263	Acadm,Acaa2,Mlycd,Aldh6a1,Acot4,Ech1,Gstk1
		3_Member	GO Biological Processes	GO:0016054	organic acid catabolic process	-8.0964	-4.5493	5/224	11364,52538,56690,104776,171282	Acadm,Acaa2,Mlycd,Aldh6a1,Acot4
		3_Member	GO Biological Processes	GO:0046395	carboxylic acid catabolic process	-8.0964	-4.5493	5/224	11364,52538,56690,104776,171282	Acadm,Acaa2,Mlycd,Aldh6a1,Acot4
		3_Member	GO Biological Processes	GO:0044282	small molecule catabolic process	-7.31437	-3.92216	5/321	11364,52538,56690,104776,171282	Acadm,Acaa2,Mlycd,Aldh6a1,Acot4
		3_Member	GO Biological Processes	GO:0006631	fatty acid metabolic process	-6.79534	-3.48673	5/408	11364,51798,52538,56690,171282	Acadm,Ech1,Acaa2,Mlycd,Acot4
		3_Member	Reactome Gene Sets	R-MMU-8978868	Fatty acid metabolism	-6.5322	-3.34412	4/168	11364,52538,56690,171282	Acadm,Acaa2,Mlycd,Acot4
		3_Member	GO Molecular Functions	GO:0016790	thiolester hydrolase activity	-6.12401	-2.96225	3/50	52538,104776,171282	Acaa2,Aldh6a1,Acot4
		3_Member	GO Biological Processes	GO:0032787	monocarboxylic acid metabolic process	-5.93638	-2.79944	5/608	11364,51798,52538,56690,171282	Acadm,Ech1,Acaa2,Mlycd,Acot4
		3_Member	GO Biological Processes	GO:0006635	fatty acid beta-oxidation	-5.66088	-2.56117	3/71	11364,52538,56690	Acadm,Acaa2,Mlycd
		3_Member	GO Biological Processes	GO:0006790	sulfur compound metabolic process	-5.65234	-2.56117	4/279	52538,56690,76263,171282	Acaa2,Mlycd,Gstk1,Acot4
		3_Member	GO Biological Processes	GO:0006637	acyl-CoA metabolic process	-5.45566	-2.42518	3/83	52538,56690,171282	Acaa2,Mlycd,Acot4
		3_Member	GO Biological Processes	GO:0035383	thioester metabolic process	-5.45566	-2.42518	3/83	52538,56690,171282	Acaa2,Mlycd,Acot4
		3_Member	GO Biological Processes	GO:0033865	nucleoside bisphosphate metabolic process	-5.22467	-2.26383	3/99	52538,56690,171282	Acaa2,Mlycd,Acot4
		3_Member	GO Biological Processes	GO:0033875	ribonucleoside bisphosphate metabolic process	-5.22467	-2.26383	3/99	52538,56690,171282	Acaa2,Mlycd,Acot4
		3_Member	GO Biological Processes	GO:0034032	purine nucleoside bisphosphate metabolic process	-5.22467	-2.26383	3/99	52538,56690,171282	Acaa2,Mlycd,Acot4
		3_Member	GO Biological Processes	GO:0009062	fatty acid catabolic process	-5.19851	-2.25346	3/101	11364,52538,56690	Acadm,Acaa2,Mlycd
		3_Member	GO Biological Processes	GO:0019395	fatty acid oxidation	-5.12306	-2.19326	3/107	11364,52538,56690	Acadm,Acaa2,Mlycd
		3_Member	GO Biological Processes	GO:0034440	lipid oxidation	-5.0403	-2.12522	3/114	11364,52538,56690	Acadm,Acaa2,Mlycd
		3_Member	GO Biological Processes	GO:0072329	monocarboxylic acid catabolic process	-4.96254	-2.0617	3/121	11364,52538,56690	Acadm,Acaa2,Mlycd
		3_Member	GO Biological Processes	GO:0051186	cofactor metabolic process	-4.57636	-1.6893	4/522	52538,56690,76263,171282	Acaa2,Mlycd,Gstk1,Acot4
		3_Member	Reactome Gene Sets	R-MMU-556833	Metabolism of lipids	-4.36486	-1.49117	4/591	11364,52538,56690,171282	Acadm,Acaa2,Mlycd,Acot4
		3_Member	GO Biological Processes	GO:0055086	nucleobase-containing small molecule metabolic process	-4.2137	-1.35298	4/646	52538,56690,104776,171282	Acaa2,Mlycd,Aldh6a1,Acot4
		3_Member	GO Biological Processes	GO:0044242	cellular lipid catabolic process	-4.1925	-1.34436	3/219	11364,52538,56690	Acadm,Acaa2,Mlycd
		3_Member	GO Biological Processes	GO:0030258	lipid modification	-4.02174	-1.18583	3/250	11364,52538,56690	Acadm,Acaa2,Mlycd
		3_Member	GO Biological Processes	GO:0016042	lipid catabolic process	-3.68863	-0.86463	3/324	11364,52538,56690	Acadm,Acaa2,Mlycd
		3_Member	GO Biological Processes	GO:0006732	coenzyme metabolic process	-3.61568	-0.803259	3/343	52538,56690,171282	Acaa2,Mlycd,Acot4
		3_Member	GO Biological Processes	GO:0009150	purine ribonucleotide metabolic process	-3.33923	-0.538095	3/426	52538,56690,171282	Acaa2,Mlycd,Acot4
		3_Member	GO Biological Processes	GO:0009259	ribonucleotide metabolic process	-3.30973	-0.51959	3/436	52538,56690,171282	Acaa2,Mlycd,Acot4
		3_Member	GO Biological Processes	GO:0019693	ribose phosphate metabolic process	-3.26115	-0.486603	3/453	52538,56690,171282	Acaa2,Mlycd,Acot4
		3_Member	GO Biological Processes	GO:0006163	purine nucleotide metabolic process	-3.25556	-0.486603	3/455	52538,56690,171282	Acaa2,Mlycd,Acot4
		3_Member	GO Biological Processes	GO:0072521	purine-containing compound metabolic process	-3.13857	-0.379832	3/499	52538,56690,171282	Acaa2,Mlycd,Acot4
		3_Member	GO Biological Processes	GO:0009117	nucleotide metabolic process	-2.97727	-0.228519	3/567	52538,56690,171282	Acaa2,Mlycd,Acot4
		3_Member	GO Biological Processes	GO:0006753	nucleoside phosphate metabolic process	-2.95963	-0.220636	3/575	52538,56690,171282	Acaa2,Mlycd,Acot4
		3_Member	GO Molecular Functions	GO:0016788	hydrolase activity, acting on ester bonds	-2.60078	0	3/766	52538,104776,171282	Acaa2,Aldh6a1,Acot4
		4_Summary	GO Cellular Components	GO:0005759	mitochondrial matrix	-7.66592	-4.1768	5/273	11364,13171,52538,56690,76263	Acadm,Dbt,Acaa2,Mlycd,Gstk1
		4_Member	GO Cellular Components	GO:0005759	mitochondrial matrix	-7.66592	-4.1768	5/273	11364,13171,52538,56690,76263	Acadm,Dbt,Acaa2,Mlycd,Gstk1
		4_Member	GO Cellular Components	GO:0031966	mitochondrial membrane	-2.85283	-0.123383	3/626	11364,52538,76263	Acadm,Acaa2,Gstk1
		4_Member	GO Cellular Components	GO:0005740	mitochondrial envelope	-2.75659	-0.0364825	3/676	11364,52538,76263	Acadm,Acaa2,Gstk1
