# Supplementary material for: Study on diverse pathological characteristics of heart failure in different stages based on proteomics
Source: J Cell Mol Med. 2022 Jan 19;26(4):1169–82. doi: 10.1111/jcmm.17170 (PMC8831959; doi:10.1111/jcmm.17170)
Supplement: Supplementary file 10 — Table S1 [file JCMM-26-1169-s002.xlsx]

## Sheet: 工作表1
Prime	Sequence(5' to 3')
slc2a4	Forward	GTGACTGGAACACTGGTCCTA
	Reverse	CCAGCCACGTTGCATTGTAG
Des-	Forward	GTGGATGCAGCCACTCTAGC
	Reverse	TTAGCCGCGATGGTCTCATAC
Nppa	Forward	GCTTCCAGGCCATATTGGAG
	Reverse	GGGGGCATGACCTCATCTT
Postn-	Forward	CCTGCCCTTATATGCTCTGCT
	Reverse	AAACATGGTCAATAGGCATCACT
Acads	Forward	TGGCGACGGTTACACACTG
	Reverse	GTAGGCCAGGTAATCCAAGCC
Ryr2	Forward	ACGGCGACCATCCACAAAG
	Reverse	AAAGTCTGTTGCCAAATCCTTCT
Fbn1	Forward	CATTCCTGTGGGGATGGATTC
	Reverse	TACGTGCAAGCACACCGATTT
Hspb7	Forward	GAGCATGTTTTCAGACGACTTTG
	Reverse	CCGAGGGTCTTGATGTTTCCTT
Nppb	Forward	GAG GTC ACT CCT ATC CTC TGG
	Reverse	GCC ATT TCC TCC GAC TTT TCT C
β-actin	Forward	GGC TGT ATT CCC CTC CAT CG
	Reverse	CCA GTT GGT AAC AAT GCC ATG T
