# Supplementary material for: Study on diverse pathological characteristics of heart failure in different stages based on proteomics
Source: J Cell Mol Med. 2022 Jan 19;26(4):1169–82. doi: 10.1111/jcmm.17170 (PMC8831959; doi:10.1111/jcmm.17170)
Supplement: Supplementary file 11 — Table S2 [file JCMM-26-1169-s001.xlsx]

## Sheet: Sheet1
genes mutations in differentially expressed proteins
weeks	protein(uptowards)	gene symbol	dpSNA ID(≠rs)	PubMed ID	protein(downtowards)	gene symbol	dpSNA ID(≠rs)	PubMed ID
12W	Bcl2 associated athanogene 3	BAG3	rs2234962	21459883	caveolin-3	CAV3	rs72546667	17060380
	calmodulin 1	CALM1	rs3814843	31053292			rs104893713	17060380
	component 1 q subcomponent receptor 1	CD93	rs2749812	33173973			rs104893714	17060380
			rs3746731	18599554			rs104893715	17060380
	collagen, type IV, alpha 2	COL4A2	rs3809346	22144573			rs116840776	17060380
			rs4773144	21378990			rs72546668	28898996
	frataxin	FXN	rs10890	18682748			rs116840773	19773168
			rs3793456	18682748			rs116840774	14672715
			rs145854903	15936968			rs116840775	14672715
	heat shock protein family B (small) member 7	HSPB7	rs1739843	20124441			rs116840799	14672715
	lipoprotein lipase	LPL	rs327	20650961			rs121909280	14672715
			rs3289	20650961			rs1008642	14672715
			rs1800590	18922999	desmoglein-2	DSG2	rs121913012	16505173
			rs285	18922999	desmoplakin	DSP	rs17604693	12373648
			rs328	17291198			rs17133512	18632414
	microtubule associated protein 4	MAP4	rs11711953	18682748			rs80325569	20400443
	myosin light chain 2	MYL2	rs2233260	12404107			rs121912998	16917092
			rs2301610	12404107	epoxide hydrolase 2	EPHX2	rs747276	18537101
			rs3833910	12404107			rs7837347	18537101
			rs142220381	12404107	heat Shock Protein Family D (Hsp60) Member 1	HSPD1	rs2565163	18320357
			rs143139258	18533079			rs788016	32196617
			rs2071629	11748309			rs2340690	32196617
			rs104894369	9535554	potassium Inwardly Rectifying Channel Subfamily J Member 11	KCNJ11	rs5219	32484043
			rs104894370	9535554	potassium Inwardly Rectifying Channel Subfamily J Member 2	KCNJ2	rs104894581	12163457
			rs121913658	8673105			rs104894582	12163457
			rs104894363	8673105			rs104894583	12163457
			rs104894368	8673105			rs104894584	15761194
			rs2233261	15706574			rs147750704	15922306
	myosin light chain 3	MYL3	rs104893749	8673105			rs104894585	12796536
			rs104893750	12021217			rs104894580	12148092
			rs111617556	19035361	potassium Voltage-Gated Channel Subfamily Q Member 1	KCNQ1	rs104894252	8528244
			rs139794067	23748425			rs120074183	8528244
	natriuretic peptide A	NPPA	rs5065	24487939			rs120074180	8528244
			rs5068	21273288			rs120074181	8528244
			rs5063	31341238			rs120074182	8528244
			rs5064	22170009			rs120074177	8528244
	troponin T2	TNNT2	rs3729842	22017532			rs120074179	8528244
			rs3729843	24992688			rs120074178	8528244
			rs3729547	26525169			rs12720459	8528244
	tropomyosin 1	TPM1	rs1071646	20117437			rs120074194	9386136
			rs104894501	11273725			rs179489	9386136
			rs104894505	11273725			rs120074185	9386136
			rs104894502	8205619			rs74462309	9386136
			rs104894503	7729014			rs120074196	9482580
			rs104894504	11136687			rs120074186	9781056
							rs120074189	9799083
							rs1800172	9799083
							rs120074188	10482963
							rs120074190	10483966
							rs120074193	10560595
							rs17221854	10973849
							rs12720449	10973849
							rs120074191	11684219
							rs104894255	12402336
							rs12577654	12442276
							rs120074192	12522251
							rs147445322	12808265
							rs140452381	15840476
							rs12720458	15840476
							rs17215500	16414944
							rs145974930	16414944
							rs17215479	16414944
							rs36210419	17161064
							rs2237892	19575309
							rs8234	22199116
							rs10798	22199116
							rs2519184	22199116
							rs2283222	20400777
					myosin binding protein C	MYBPC3	rs11570052	20800588
							rs187830361	15519027
							rs36211723	15519027
					ryanodine receptor type 1	RYR1	rs10500279	21828061
					ryanodine receptor type 2	RYR2	rs17686573	11157710
							rs41315858	11159936
							rs3766871	16769042
							rs34967813	11157710
					ATP-Dependent Helicase SMARCA4	SMARCA4	rs1122608	29615549
					zinc Finger C3HC-Type Containing 1	ZC3HC1	rs11556924	21378990
4W	angiotensin I-converting enzyme	ACE	rs4343	18637188	desmoglein-2	DSG2	rs121913012	16505173
		BAG3	rs2234962	21459883	G-protein beta3-subunit	GNB3	rs2301339	17189961
	glutathione peroxidase-1	GPX1	rs1050450	17825092	ryanodine receptor type 1	RYR1	rs10500279	21828061
	heat shock protein family B (small) member 7	HSPB7	rs1739843	20124441
	microtubule associated protein 4	MAP4	rs11711953	18682748
	neural cell adhesion molecule 1	NCAM1	rs1436109	21212386
	natriuretic peptide A	NPPA	rs5064	22170009
			rs5068	21273288
			rs5063	19326473
			rs5065	19326473
	paraoxonase 2	PON2	rs7493	9443862
	periostin	POSTN	rs3829365	21558869
	thrombospondin 4	THBS4	rs1866389	18178577
2W	angiotensin I-converting enzyme	ACE	rs4343	18637188	desmoglein-2	DSG2	rs121913012	16505173
	dimethylarginine dimethylaminohydrolase 2	DDAH2	rs805305	22923027	ryanodine receptor type 1	RYR1	rs10500279	21828061
	latexin	LXN	rs8455	16175505	ryanodine receptor type 2	RYR2	rs17686573	11157710
	neural cell adhesion molecule 1	NCAM1	rs1436109	21212386			rs41315858	11159936
	natriuretic peptide A	NPPA	rs5064	22170009			rs3766871	16769042
			rs5068	21273288			rs34967813	11157710
			rs5063	19326473
			rs5065	19326473
	paraoxonase 2	PON2	rs7493	9443862
	periostin	POSTN	rs3829365	21558869
	transmembrane protein 43	TMEM43	rs63750743	18313022
